# Supplementary material for: Decoding the colorectal cancer ecosystem emphasizes the cooperative role of cancer cells, TAMs and CAFsin tumor progression
Source: J Transl Med. 2022 Oct 8;20:462. doi: 10.1186/s12967-022-03661-8 (PMC9548187; doi:10.1186/s12967-022-03661-8)
Supplement: Supplementary file 1 — Additional file 1: Table S1. Basic clinical information and QC metric of SMC and KUL3 cohort. [file 12967_2022_3661_MOESM1_ESM.xlsx]

## Sheet: Sheet1
	Table S1. Basic clinical information and QC metric of SMC cohort.
Sample	Patient	Class	Gender	Age	TNM_stage	Location	Histological_type	Grade	MSI	Estimated.Number.of.Cells	Median.Reads.per.Cell	Median.Genes.per.Cell	Median.Percent.MT.per.cell	Median.Percent.Ribosome.per.cell
SMC01-T	SMC01	Tumor	Female	64	IIA	Left	ADC	Well	MSS	2566	4043.5	1328.5	4.65177	25.0663
SMC02-T	SMC02	Tumor	Male	66	IIIB	Left	ADC	Well	MSS	1334	3738	1211	4.85386	24.1829
SMC03-T	SMC03	Tumor	Female	83	IIIC	Right	ADC	Poorly	MSI	1927	7104	1633	4.14155	22.8731
SMC04-T	SMC04	Tumor	Male	69	IIIB	Left	ADC	Moderately	MSS	1534	4321.5	1335.5	4.66969	23.6202
SMC05-T	SMC05	Tumor	Female	58	IIA	Right	ADC	Well	MSS	654	4173.5	1331	3.37692	27.9503
SMC06-T	SMC06	Tumor	Male	46	IIIB	Right	ADC	Well	MSI	539	12557	2197	3.27042	24.1706
SMC07-T	SMC07	Tumor	Female	67	I	Right	ADC	Well	MSS	3903	2308	828	4.08367	28.4173
SMC08-T	SMC08	Tumor	Male	68	IIIB	Left	ADC	Moderately	MSS	1729	3647	1238	3.26493	25.8203
SMC09-T	SMC09	Tumor	Male	75	IIA	Left	ADC	Well	MSS	3610	6371.5	1748.5	6.22903	26.784
SMC10-T	SMC10	Tumor	Female	77	IIA	Right	ADC	Moderately	MSI	1963	3400	1168	5.32959	22.0163
SMC11-T	SMC11	Tumor	Female	38	IIIA	Left	ADC	Well	MSS	1645	3062	1045	3.56985	29.4296
SMC14-T	SMC14	Tumor	Male	77	IIIB	Left	ADC	Moderately	MSS	1622	3793.5	1256	3.71486	21.6734
SMC15-T	SMC15	Tumor	Male	56	IIA	Left	ADC	Well	MSS	1612	3739.5	1274	3.88549	22.9728
SMC16-T	SMC16	Tumor	Male	59	IIIB	Right	ADC	Moderately	MSS	2949	17109	3295	10.0444	34.2161
SMC17-T	SMC17	Tumor	Male	47	IIIB	Right	MADC	MADC	MSS	1240	5904	1684.5	4.30457	20.104
SMC18-T	SMC18	Tumor	Female	63	IIA	Left	ADC	Moderately	MSS	1920	22961.5	3855.5	7.09213	35.9787
SMC19-T	SMC19	Tumor	Female	80	IIIB	Right	ADC	Moderately	MSS	1534	3152.5	1033.5	3.05448	32.0697
SMC20-T	SMC20	Tumor	Female	65	IIIB	Right	MADC	MADC	MSS	785	12875	3094	6.08553	20.7853
SMC21-T	SMC21	Tumor	Male	51	IVA	Left	ADC	Moderately	MSS	2325	15409	3165	6.9169	32.4821
SMC22-T	SMC22	Tumor	Male	76	IIIB	Left	ADC	Moderately	MSS	2330	20736.5	3624	6.35967	32.13
SMC23-T	SMC23	Tumor	Female	67	IIIB	Right	ADC	Moderately	MSS	1615	3270	1107	4.71657	29.5826
SMC24-T	SMC24	Tumor	Female	48	I	Right	ADC	Well	MSI	1409	3929	1345	2.81348	25.5911
SMC25-T	SMC25	Tumor	Female	57	IVA	Left	ADC	Moderately	MSS	1613	2672	916	4.7756	32.7869
SMC01-N	SMC01	Normal	Female	64	Normal	Left	Normal	Normal	Normal	2402	3536	1099	4.1882	21.4916
SMC02-N	SMC02	Normal	Male	66	Normal	Left	Normal	Normal	Normal	1252	4493.5	1256.5	4.28721	21.7148
SMC03-N	SMC03	Normal	Female	83	Normal	Right	Normal	Normal	Normal	453	3729	1155	3.50827	31.4221
SMC04-N	SMC04	Normal	Male	69	Normal	Left	Normal	Normal	Normal	1745	4149	1178	5.01647	21.8185
SMC05-N	SMC05	Normal	Female	58	Normal	Right	Normal	Normal	Normal	1087	4193	1164	4.7226	25.5961
SMC06-N	SMC06	Normal	Male	46	Normal	Right	Normal	Normal	Normal	1480	4094.5	1138	3.51213	33.6673
SMC07-N	SMC07	Normal	Female	67	Normal	Right	Normal	Normal	Normal	2174	3603	1088.5	4.97462	28.1301
SMC08-N	SMC08	Normal	Male	68	Normal	Left	Normal	Normal	Normal	1592	3687	1128	5.31151	29.2627
SMC09-N	SMC09	Normal	Male	75	Normal	Left	Normal	Normal	Normal	1127	3278	1003	4.14614	17.5389
SMC10-N	SMC10	Normal	Female	77	Normal	Right	Normal	Normal	Normal	1887	3760	1166	4.38635	21.6889

## Sheet: Sheet2
Table S1. Basic clinical information and QC metric of KUL3 cohort.
Sample	Patient	Class	Gender	Age	TNM_stage	Location	Histological_type	Grade	MSI	Estimated.Number.of.Cells	Median.Reads.per.Cell	Median.Genes.per.Cell	Median.Percent.MT.per.cell	Median.Percent.Ribosome.per.cell
KUL01-T	KUL01	Tumor	Female	81	IIB	Right	ADC	Moderately	MSI	1775	7250	2202	4.84928	19.9208
KUL19-T	KUL19	Tumor	Female	86	IIIB	Left	ADC	Moderately	MSS	2967	3499	1116	4.71311	33.6361
KUL21-T	KUL21	Tumor	Female	50	IVA	Left	ADC	Moderately	MSS	1992	7751	2192.5	5.13415	23.2333
KUL28-T	KUL28	Tumor	Male	52	IIA	Left	ADC	Moderately	MSS	421	2648	1155	7.35175	21.1387
KUL30-T	KUL30	Tumor	Male	84	IIA	Right	ADC	Moderately	MSS	533	5183	1459	8.1042	18.5444
KUL31-T	KUL31	Tumor	Male	85	I	Left	ADC	Well	MSS	69	4316	1406	2.0777	28.3784
KUL01-B	KUL01	Border	Female	81	IIB	Right	ADC	Moderately	MSI	1976	7357	2169	5.37407	19.8341
KUL19-B	KUL19	Border	Female	86	IIIB	Left	ADC	Moderately	MSS	3182	3462	1055	4.24786	34.5539
KUL21-B	KUL21	Border	Female	50	IVA	Left	ADC	Moderately	MSS	1571	6488	2009	6.29647	22.6808
KUL28-B	KUL28	Border	Male	52	IIA	Left	ADC	Moderately	MSS	393	4729	1110	9.72822	15.4254
KUL30-B	KUL30	Border	Male	84	IIA	Right	ADC	Moderately	MSS	745	7106	1224	7.95157	19.4828
KUL31-B	KUL31	Border	Male	85	I	Left	ADC	Well	MSS	1062	5915	1627.5	4.08076	29.2113
KUL01-N	KUL01	Normal	Female	81	Normal	Right	Normal	Normal	Normal	1966	6925	1705.5	3.87467	20.3331
KUL19-N	KUL19	Normal	Female	86	Normal	Left	Normal	Normal	Normal	1828	6049.5	1528	4.57978	17.6488
KUL21-N	KUL21	Normal	Female	50	Normal	Left	Normal	Normal	Normal	1323	2638	927	5.16717	26.1985
KUL28-N	KUL28	Normal	Male	52	Normal	Left	Normal	Normal	Normal	898	2763	1012.5	7.6679	19.9999
KUL30-N	KUL30	Normal	Male	84	Normal	Right	Normal	Normal	Normal	2072	3462	1099	6.65603	16.3165
KUL31-N	KUL31	Normal	Male	85	Normal	Left	Normal	Normal	Normal	1495	2725	990	3.50128	25.5169
