# Supplementary material for: Decoding the colorectal cancer ecosystem emphasizes the cooperative role of cancer cells, TAMs and CAFsin tumor progression
Source: J Transl Med. 2022 Oct 8;20:462. doi: 10.1186/s12967-022-03661-8 (PMC9548187; doi:10.1186/s12967-022-03661-8)
Supplement: Supplementary file 2 — Additional file 2: Table S2. Cellular annotation and clinical characteristic of SMC and KUL3 cohort. Relate to Figure 1 and Figure S1. [file 12967_2022_3661_MOESM2_ESM.xlsx]

## Sheet: SMC cohort
Table S2: Cellular annotation and clinical characteristic of SMC cohort. Relate to Figure 1.
Cell_barcode	Sample	Patient	Class	Gender	Age	TNM_stage	Location	Histological_type	Grade	MSI	CMS	nCount_RNA	nFeature_RNA	Percent_mt	Percent_ribo	S_score	G2M_score	Phase	Cluster	Subcluster1	Subcluster2
SMC01-T_AAACCTGCATACGCCG	SMC01-T	SMC01	Tumor	Female	64	IIA	Left	ADC	Well	MSS	CMS3	38052	4866	12.9218	22.9843	1.07685	0.525036	S	Epithelia	Epithelia	C3
SMC01-T_AAACCTGGTCGCATAT	SMC01-T	SMC01	Tumor	Female	64	IIA	Left	ADC	Well	MSS	CMS3	33750	5268	8.76148	23.0015	-0.0925256	-1.80411	G1	Epithelia	Epithelia	C7
SMC01-T_AAACCTGTCCCTTGCA	SMC01-T	SMC01	Tumor	Female	64	IIA	Left	ADC	Well	MSS	CMS3	7356	1714	19.7118	34.7471	0.00391802	-0.364887	S	Epithelia	Epithelia	C7
SMC01-T_AAACGGGAGGGAAACA	SMC01-T	SMC01	Tumor	Female	64	IIA	Left	ADC	Well	MSS	CMS3	3752	1229	9.54158	30.2772	-0.0268234	-0.3473	G1	Epithelia	Epithelia	C6
SMC01-T_AAACGGGGTATAGGTA	SMC01-T	SMC01	Tumor	Female	64	IIA	Left	ADC	Well	MSS	CMS3	23991	3914	17.3148	11.992	-0.179325	-1.65151	G1	Epithelia	Epithelia	C4
SMC01-T_AAAGATGAGGCCGAAT	SMC01-T	SMC01	Tumor	Female	64	IIA	Left	ADC	Well	MSS	CMS3	15662	3319	7.27876	25.4182	0.882459	-0.486085	S	Epithelia	Epithelia	C3
SMC01-T_AAAGATGCATGGATGG	SMC01-T	SMC01	Tumor	Female	64	IIA	Left	ADC	Well	MSS	CMS3	42158	5549	12.6145	24.5125	0.241109	-1.36716	S	Epithelia	Epithelia	C3
SMC01-T_AAAGATGTCACGACTA	SMC01-T	SMC01	Tumor	Female	64	IIA	Left	ADC	Well	MSS	CMS3	16813	2990	5.40653	11.961	-0.10428	-1.21638	G1	Epithelia	Epithelia	C4
SMC01-T_AAAGATGTCCGTTGCT	SMC01-T	SMC01	Tumor	Female	64	IIA	Left	ADC	Well	MSS	CMS3	5295	1926	6.36449	26.2512	0.0524412	-0.452255	S	Epithelia	Epithelia	C5
SMC01-T_AAAGCAACAGTCGATT	SMC01-T	SMC01	Tumor	Female	64	IIA	Left	ADC	Well	MSS	CMS3	30116	4839	5.82415	22.0746	0.69138	-0.773795	S	Epithelia	Epithelia	C3
SMC01-T_AAAGTAGAGAGGTACC	SMC01-T	SMC01	Tumor	Female	64	IIA	Left	ADC	Well	MSS	CMS3	12239	2603	6.6427	37.0373	0.275166	0.823298	G2M	Epithelia	Epithelia	C3
SMC01-T_AAAGTAGAGGGCTTGA	SMC01-T	SMC01	Tumor	Female	64	IIA	Left	ADC	Well	MSS	CMS3	14699	3035	11.9804	22.7635	0.298674	0.442996	G2M	Epithelia	Epithelia	C3
SMC01-T_AAAGTAGCAAGGACAC	SMC01-T	SMC01	Tumor	Female	64	IIA	Left	ADC	Well	MSS	CMS3	8099	2511	5.70441	25.534	0.36739	-0.155183	S	Epithelia	Epithelia	C3
SMC01-T_AAAGTAGCAAGTAGTA	SMC01-T	SMC01	Tumor	Female	64	IIA	Left	ADC	Well	MSS	CMS3	46890	5903	7.10813	23.7833	0.783605	-1.26702	S	Epithelia	Epithelia	C3
SMC01-T_AAAGTAGTCAGCATGT	SMC01-T	SMC01	Tumor	Female	64	IIA	Left	ADC	Well	MSS	CMS3	22435	4834	3.98485	17.1206	-1.59283	-1.26743	G1	Epithelia	Epithelia	C5
SMC01-T_AAAGTAGTCTAACTGG	SMC01-T	SMC01	Tumor	Female	64	IIA	Left	ADC	Well	MSS	CMS3	18390	3222	15.9815	33.0723	0.56962	-0.907563	S	Epithelia	Epithelia	C3
SMC01-T_AAAGTAGTCTCGCATC	SMC01-T	SMC01	Tumor	Female	64	IIA	Left	ADC	Well	MSS	CMS3	13187	3323	8.71313	22.3326	0.149789	-0.624095	S	Epithelia	Epithelia	C7
SMC01-T_AAATGCCAGGATCGCA	SMC01-T	SMC01	Tumor	Female	64	IIA	Left	ADC	Well	MSS	CMS3	26060	4363	7.75518	27.5902	-0.155214	-1.18084	G1	Epithelia	Epithelia	C7
SMC01-T_AAATGCCTCATTTGGG	SMC01-T	SMC01	Tumor	Female	64	IIA	Left	ADC	Well	MSS	CMS3	1191	375	12.5945	41.3938	0.0403858	-0.162011	S	Epithelia	Epithelia	C2
SMC01-T_AACACGTTCTGGCGAC	SMC01-T	SMC01	Tumor	Female	64	IIA	Left	ADC	Well	MSS	CMS3	36413	4684	10.4276	29.7421	-0.277577	-2.2604	G1	Epithelia	Epithelia	C7
SMC01-T_AACCATGCATCACGTA	SMC01-T	SMC01	Tumor	Female	64	IIA	Left	ADC	Well	MSS	CMS3	17245	3217	7.77617	28.6286	0.133816	-0.428305	S	Epithelia	Epithelia	C3
SMC01-T_AACCATGCATCGACGC	SMC01-T	SMC01	Tumor	Female	64	IIA	Left	ADC	Well	MSS	CMS3	21044	3682	3.68751	42.4016	0.142254	-1.24762	S	Epithelia	Epithelia	C7
SMC01-T_AACCATGGTATAGTAG	SMC01-T	SMC01	Tumor	Female	64	IIA	Left	ADC	Well	MSS	CMS3	31432	3824	5.86981	46.6022	-0.2173	-2.08799	G1	Epithelia	Epithelia	C7
SMC01-T_AACCATGTCACAGTAC	SMC01-T	SMC01	Tumor	Female	64	IIA	Left	ADC	Well	MSS	CMS3	43380	5286	9.05717	25.6685	-0.0406872	0.269863	G2M	Epithelia	Epithelia	C3
SMC01-T_AACCATGTCCTTGACC	SMC01-T	SMC01	Tumor	Female	64	IIA	Left	ADC	Well	MSS	CMS3	5041	1738	0.317397	26.8796	-0.0819771	-0.277054	G1	Epithelia	Epithelia	C7
SMC01-T_AACCGCGAGTAGCGGT	SMC01-T	SMC01	Tumor	Female	64	IIA	Left	ADC	Well	MSS	CMS3	35117	4817	6.01703	31.3353	-0.294454	-2.38423	G1	Epithelia	Epithelia	C6
SMC01-T_AACCGCGCAGCTCGAC	SMC01-T	SMC01	Tumor	Female	64	IIA	Left	ADC	Well	MSS	CMS3	24572	4100	13.8735	19.2129	0.865582	-0.328005	S	Epithelia	Epithelia	C3
SMC01-T_AACCGCGTCTAACCGA	SMC01-T	SMC01	Tumor	Female	64	IIA	Left	ADC	Well	MSS	CMS3	27242	3835	8.32905	34.7295	-0.179626	-1.69662	G1	Epithelia	Epithelia	C4
SMC01-T_AACCGCGTCTTTACGT	SMC01-T	SMC01	Tumor	Female	64	IIA	Left	ADC	Well	MSS	CMS3	8621	2122	10.0916	23.7907	-0.0256178	-0.256776	G1	Epithelia	Epithelia	C7
SMC01-T_AACGTTGGTAAGGGAA	SMC01-T	SMC01	Tumor	Female	64	IIA	Left	ADC	Well	MSS	CMS3	21101	4778	4.05194	16.9755	-1.13803	-1.3429	G1	Epithelia	Epithelia	C5
SMC01-T_AACGTTGGTGCGGTAA	SMC01-T	SMC01	Tumor	Female	64	IIA	Left	ADC	Well	MSS	CMS3	18946	3570	14.4147	27.1984	0.0904159	-1.16786	S	Epithelia	Epithelia	C4
SMC01-T_AACTCAGGTTCCGGCA	SMC01-T	SMC01	Tumor	Female	64	IIA	Left	ADC	Well	MSS	CMS3	1314	543	13.7747	20.0152	-0.0144665	-0.127043	G1	Epithelia	Epithelia	C2
SMC01-T_AACTCCCGTTTGTTGG	SMC01-T	SMC01	Tumor	Female	64	IIA	Left	ADC	Well	MSS	CMS3	17239	3181	3.95035	40.0487	0.0970464	-0.931306	S	Epithelia	Epithelia	C7
SMC01-T_AACTCCCTCTGCAGTA	SMC01-T	SMC01	Tumor	Female	64	IIA	Left	ADC	Well	MSS	CMS3	21758	3905	4.79364	23.7384	0.192285	-0.435289	S	Epithelia	Epithelia	C3
SMC01-T_AACTCTTAGTCCGTAT	SMC01-T	SMC01	Tumor	Female	64	IIA	Left	ADC	Well	MSS	CMS3	15097	3104	6.03431	28.4096	0.58469	0.102783	S	Epithelia	Epithelia	C3
SMC01-T_AACTCTTCACAACGCC	SMC01-T	SMC01	Tumor	Female	64	IIA	Left	ADC	Well	MSS	CMS3	35764	5400	5.05257	28.9677	-0.197408	-2.1047	G1	Epithelia	Epithelia	C7
SMC01-T_AACTCTTGTTCGTCTC	SMC01-T	SMC01	Tumor	Female	64	IIA	Left	ADC	Well	MSS	CMS3	30376	3807	9.14209	46.6783	-0.223629	-2.78238	G1	Epithelia	Epithelia	C7
SMC01-T_AACTCTTGTTGCGTTA	SMC01-T	SMC01	Tumor	Female	64	IIA	Left	ADC	Well	MSS	CMS3	36483	5179	7.387	25.7408	-0.24141	-2.65999	G1	Epithelia	Epithelia	C6
SMC01-T_AACTCTTTCTGGTATG	SMC01-T	SMC01	Tumor	Female	64	IIA	Left	ADC	Well	MSS	CMS3	13511	3416	19.0141	14.3217	0.0346594	-0.809745	S	Epithelia	Epithelia	C7
SMC01-T_AACTTTCAGGCTAGCA	SMC01-T	SMC01	Tumor	Female	64	IIA	Left	ADC	Well	MSS	CMS3	20478	3731	5.7867	30.2715	0.22182	-0.891993	S	Epithelia	Epithelia	C3
SMC01-T_AACTTTCGTACTCGCG	SMC01-T	SMC01	Tumor	Female	64	IIA	Left	ADC	Well	MSS	CMS3	5666	1639	10.1659	33.0392	-0.066305	-0.538175	G1	Epithelia	Epithelia	C6
SMC01-T_AACTTTCGTTCGGGCT	SMC01-T	SMC01	Tumor	Female	64	IIA	Left	ADC	Well	MSS	CMS3	4108	1263	0.0730282	30.5988	0.00723327	-0.216429	S	Epithelia	Epithelia	C1
SMC01-T_AAGACCTAGGTAAACT	SMC01-T	SMC01	Tumor	Female	64	IIA	Left	ADC	Well	MSS	CMS3	4756	1454	1.07233	29.2052	-0.00904159	-0.170857	G1	Epithelia	Epithelia	C7
SMC01-T_AAGACCTCAGTGGAGT	SMC01-T	SMC01	Tumor	Female	64	IIA	Left	ADC	Well	MSS	CMS3	15269	3577	5.50134	20.5318	0.265521	0.243741	S	Epithelia	Epithelia	C3
SMC01-T_AAGCCGCTCCAAACTG	SMC01-T	SMC01	Tumor	Female	64	IIA	Left	ADC	Well	MSS	CMS3	34016	4307	12.5029	38.9464	-0.18264	-2.5837	G1	Epithelia	Epithelia	C6
SMC01-T_AAGGAGCAGCGTTCCG	SMC01-T	SMC01	Tumor	Female	64	IIA	Left	ADC	Well	MSS	CMS3	18119	3859	7.82604	23.2298	-0.0295359	-0.796865	G1	Epithelia	Epithelia	C7
SMC01-T_AAGGAGCCACATGGGA	SMC01-T	SMC01	Tumor	Female	64	IIA	Left	ADC	Well	MSS	CMS3	18005	3635	10.9025	24.7209	-0.15009	-1.24348	G1	Epithelia	Epithelia	C6
SMC01-T_AAGGAGCCACTGAAGG	SMC01-T	SMC01	Tumor	Female	64	IIA	Left	ADC	Well	MSS	CMS3	3108	1082	1.25483	23.906	-0.053044	-0.264277	G1	Epithelia	Epithelia	C4
SMC01-T_AAGGAGCCATCGGACC	SMC01-T	SMC01	Tumor	Female	64	IIA	Left	ADC	Well	MSS	CMS3	11704	2356	12.782	37.2779	-0.043701	-0.77514	G1	Epithelia	Epithelia	C6
SMC01-T_AAGGAGCTCAGGCAAG	SMC01-T	SMC01	Tumor	Female	64	IIA	Left	ADC	Well	MSS	CMS3	7823	1879	5.52218	37.1469	-0.0247137	-0.671064	G1	Epithelia	Epithelia	C6
SMC01-T_AAGGAGCTCTAGAGTC	SMC01-T	SMC01	Tumor	Female	64	IIA	Left	ADC	Well	MSS	CMS3	19951	4294	16.3751	16.8763	0.564798	0.300641	S	Epithelia	Epithelia	C3
SMC01-T_AAGGCAGCAAAGGCGT	SMC01-T	SMC01	Tumor	Female	64	IIA	Left	ADC	Well	MSS	CMS3	32717	5240	5.46505	28.0496	1.00181	-0.342903	S	Epithelia	Epithelia	C3
SMC01-T_AAGGTTCCACGTCTCT	SMC01-T	SMC01	Tumor	Female	64	IIA	Left	ADC	Well	MSS	CMS3	16028	3279	6.05815	30.4592	-0.034358	-1.10283	G1	Epithelia	Epithelia	C7
SMC01-T_AAGGTTCTCCAATGGT	SMC01-T	SMC01	Tumor	Female	64	IIA	Left	ADC	Well	MSS	CMS3	30728	5087	4.72208	26.9331	0.609403	-1.18363	S	Epithelia	Epithelia	C3
SMC01-T_AAGTCTGAGTAAGTAC	SMC01-T	SMC01	Tumor	Female	64	IIA	Left	ADC	Well	MSS	CMS3	4734	1274	8.99873	27.5454	-0.0554551	-0.279278	G1	Epithelia	Epithelia	C5
SMC01-T_AAGTCTGAGTGGTCCC	SMC01-T	SMC01	Tumor	Female	64	IIA	Left	ADC	Well	MSS	CMS3	40109	5172	12.2367	24.234	0.505726	0.401976	S	Epithelia	Epithelia	C3
SMC01-T_AATCCAGAGTGCGTGA	SMC01-T	SMC01	Tumor	Female	64	IIA	Left	ADC	Well	MSS	CMS3	22378	3754	6.93091	35.7047	0.546112	-1.11489	S	Epithelia	Epithelia	C3
SMC01-T_AATCCAGGTTTGTTGG	SMC01-T	SMC01	Tumor	Female	64	IIA	Left	ADC	Well	MSS	CMS3	34736	4964	14.6419	18.5082	0.0750452	-1.94931	S	Epithelia	Epithelia	C6
SMC01-T_AATCCAGTCCGCGGTA	SMC01-T	SMC01	Tumor	Female	64	IIA	Left	ADC	Well	MSS	CMS3	21664	3901	11.1521	28.3696	0.35443	-0.630043	S	Epithelia	Epithelia	C3
SMC01-T_AATCGGTAGTGGAGTC	SMC01-T	SMC01	Tumor	Female	64	IIA	Left	ADC	Well	MSS	CMS3	18774	3968	4.18664	29.3331	-0.196805	-1.01702	G1	Epithelia	Epithelia	C6
SMC01-T_AATCGGTAGTGGCACA	SMC01-T	SMC01	Tumor	Female	64	IIA	Left	ADC	Well	MSS	CMS3	12329	3222	6.77265	27.0825	-0.0554551	-0.825936	G1	Epithelia	Epithelia	C5
SMC01-T_AATCGGTCAATCGAAA	SMC01-T	SMC01	Tumor	Female	64	IIA	Left	ADC	Well	MSS	CMS3	30266	4438	9.32399	23.6338	0.0412899	-1.06994	S	Epithelia	Epithelia	C3
SMC01-T_AATCGGTGTCCAACTA	SMC01-T	SMC01	Tumor	Female	64	IIA	Left	ADC	Well	MSS	CMS3	10390	2645	18.9413	25.8229	-0.0711272	0.123008	G2M	Epithelia	Epithelia	C3
SMC01-T_ACACCAAGTACAGTTC	SMC01-T	SMC01	Tumor	Female	64	IIA	Left	ADC	Well	MSS	CMS3	6575	1638	6.63118	33.5817	-0.0403858	-0.664546	G1	Epithelia	Epithelia	C4
SMC01-T_ACACCAATCTCATTCA	SMC01-T	SMC01	Tumor	Female	64	IIA	Left	ADC	Well	MSS	CMS3	29253	4621	5.11059	27.4194	0.017179	-1.51655	S	Epithelia	Epithelia	C7
SMC01-T_ACACTGACATTCTCAT	SMC01-T	SMC01	Tumor	Female	64	IIA	Left	ADC	Well	MSS	CMS3	23141	3220	15.1808	13.1801	-0.26522	-1.21633	G1	Epithelia	Epithelia	C4
SMC01-T_ACACTGATCCTCCTAG	SMC01-T	SMC01	Tumor	Female	64	IIA	Left	ADC	Well	MSS	CMS3	22658	3651	8.54444	28.096	-0.112719	-1.80835	G1	Epithelia	Epithelia	C6
SMC01-T_ACAGCCGGTCTAGCCG	SMC01-T	SMC01	Tumor	Female	64	IIA	Left	ADC	Well	MSS	CMS3	8602	2264	10.1837	22.9714	0.0521398	-0.236654	S	Epithelia	Epithelia	C6
SMC01-T_ACAGCCGTCCCTAATT	SMC01-T	SMC01	Tumor	Female	64	IIA	Left	ADC	Well	MSS	CMS3	10785	2451	0.482151	42.1511	-0.102773	-0.558142	G1	Epithelia	Epithelia	C7
SMC01-T_ACAGCTAGTTTGGCGC	SMC01-T	SMC01	Tumor	Female	64	IIA	Left	ADC	Well	MSS	CMS3	9821	2397	7.19886	26.6368	-0.066305	-0.633251	G1	Epithelia	Epithelia	C7
SMC01-T_ACAGCTATCTGATTCT	SMC01-T	SMC01	Tumor	Female	64	IIA	Left	ADC	Well	MSS	CMS3	24883	4042	3.7616	29.1283	-0.217601	-1.17474	G1	Epithelia	Epithelia	C7
SMC01-T_ACATACGAGTTGAGAT	SMC01-T	SMC01	Tumor	Female	64	IIA	Left	ADC	Well	MSS	CMS3	42975	4821	6.68528	27.6254	-0.129898	-2.06626	G1	Epithelia	Epithelia	C6
SMC01-T_ACATACGCACGAAACG	SMC01-T	SMC01	Tumor	Female	64	IIA	Left	ADC	Well	MSS	CMS3	24767	4375	6.90435	22.5865	0.25648	-0.740792	S	Epithelia	Epithelia	C3
SMC01-T_ACATACGTCTATCCCG	SMC01-T	SMC01	Tumor	Female	64	IIA	Left	ADC	Well	MSS	CMS3	29715	4295	6.27629	26.596	-0.217601	-1.66232	G1	Epithelia	Epithelia	C6
SMC01-T_ACATCAGGTAGCGTGA	SMC01-T	SMC01	Tumor	Female	64	IIA	Left	ADC	Well	MSS	CMS3	1564	546	0.191816	42.1995	0.0141652	-0.116853	S	Epithelia	Epithelia	C2
SMC01-T_ACATCAGTCAGAGACG	SMC01-T	SMC01	Tumor	Female	64	IIA	Left	ADC	Well	MSS	CMS3	51623	5626	6.29758	28.9232	0.88698	1.45551	G2M	Epithelia	Epithelia	C3
SMC01-T_ACCAGTAAGATCGGGT	SMC01-T	SMC01	Tumor	Female	64	IIA	Left	ADC	Well	MSS	CMS3	41062	5118	9.51975	29.9157	-0.481917	-2.68974	G1	Epithelia	Epithelia	C4
SMC01-T_ACCAGTATCGTCCAGG	SMC01-T	SMC01	Tumor	Female	64	IIA	Left	ADC	Well	MSS	CMS3	17420	3539	8.2721	26.5442	0.465642	0.483033	G2M	Epithelia	Epithelia	C3
SMC01-T_ACCCACTGTACTTAGC	SMC01-T	SMC01	Tumor	Female	64	IIA	Left	ADC	Well	MSS	CMS3	35494	4316	7.79005	31.9547	-0.104581	-2.27742	G1	Epithelia	Epithelia	C7
SMC01-T_ACCGTAATCCCTGACT	SMC01-T	SMC01	Tumor	Female	64	IIA	Left	ADC	Well	MSS	CMS3	25877	4552	3.81806	24.2068	-0.267028	-1.03409	G1	Epithelia	Epithelia	C3
SMC01-T_ACCTTTAAGTCGATAA	SMC01-T	SMC01	Tumor	Female	64	IIA	Left	ADC	Well	MSS	CMS3	18713	3262	4.8469	43.4404	0.0235081	-1.26381	S	Epithelia	Epithelia	C7
SMC01-T_ACCTTTATCCCACTTG	SMC01-T	SMC01	Tumor	Female	64	IIA	Left	ADC	Well	MSS	CMS3	26849	4278	15.144	25.0587	0.295359	0.0548831	S	Epithelia	Epithelia	C3
SMC01-T_ACCTTTATCGGTTCGG	SMC01-T	SMC01	Tumor	Female	64	IIA	Left	ADC	Well	MSS	CMS3	31867	4858	5.84304	22.3711	0.108499	0.308038	G2M	Epithelia	Epithelia	C3
SMC01-T_ACGAGCCCACATTCGA	SMC01-T	SMC01	Tumor	Female	64	IIA	Left	ADC	Well	MSS	CMS3	18381	3723	4.47201	29.5523	-0.131103	-0.63713	G1	Epithelia	Epithelia	C6
SMC01-T_ACGAGGACAATCAGAA	SMC01-T	SMC01	Tumor	Female	64	IIA	Left	ADC	Well	MSS	CMS3	3358	1285	0.148898	34.723	0.00301386	-0.158701	S	Epithelia	Epithelia	C7
SMC01-T_ACGAGGAGTCTCTCTG	SMC01-T	SMC01	Tumor	Female	64	IIA	Left	ADC	Well	MSS	CMS3	14271	3343	3.48259	20.8395	0.477697	1.45572	G2M	Epithelia	Epithelia	C3
SMC01-T_ACGATACGTAGGGTAC	SMC01-T	SMC01	Tumor	Female	64	IIA	Left	ADC	Well	MSS	CMS3	14363	3511	7.08069	21.8339	0.088909	-0.280881	S	Epithelia	Epithelia	C3
SMC01-T_ACGCAGCAGGTTACCT	SMC01-T	SMC01	Tumor	Female	64	IIA	Left	ADC	Well	MSS	CMS3	39296	4990	5.3466	29.9674	1.80741	-0.631802	S	Epithelia	Epithelia	C3
SMC01-T_ACGCAGCGTGTAAGTA	SMC01-T	SMC01	Tumor	Female	64	IIA	Left	ADC	Well	MSS	CMS3	15247	2892	10.4873	32.5113	-0.0777577	-0.899079	G1	Epithelia	Epithelia	C4
SMC01-T_ACGCAGCTCTACCTGC	SMC01-T	SMC01	Tumor	Female	64	IIA	Left	ADC	Well	MSS	CMS3	1181	563	0.931414	37.2566	0.00934298	0.113387	G2M	Epithelia	Epithelia	C2
SMC01-T_ACGCCAGCACTGCCAG	SMC01-T	SMC01	Tumor	Female	64	IIA	Left	ADC	Well	MSS	CMS3	12615	3109	6.9996	24.1776	0.222122	-0.389251	S	Epithelia	Epithelia	C3
SMC01-T_ACGCCGAAGCTGCCCA	SMC01-T	SMC01	Tumor	Female	64	IIA	Left	ADC	Well	MSS	CMS3	26855	4108	9.20499	20.3984	-0.284207	-1.64489	G1	Epithelia	Epithelia	C4
SMC01-T_ACGCCGAGTAACGTTC	SMC01-T	SMC01	Tumor	Female	64	IIA	Left	ADC	Well	MSS	CMS3	16290	3014	8.3364	24.8373	-0.0485232	-1.05587	G1	Epithelia	Epithelia	C4
SMC01-T_ACGCCGAGTCGTTGTA	SMC01-T	SMC01	Tumor	Female	64	IIA	Left	ADC	Well	MSS	CMS3	14391	2987	10.9513	26.3012	-0.119048	-0.858939	G1	Epithelia	Epithelia	C5
SMC01-T_ACGCCGATCTAACTGG	SMC01-T	SMC01	Tumor	Female	64	IIA	Left	ADC	Well	MSS	CMS3	20748	4056	5.38365	23.0191	0.542495	1.11773	G2M	Epithelia	Epithelia	C3
SMC01-T_ACGGAGAAGGATGGAA	SMC01-T	SMC01	Tumor	Female	64	IIA	Left	ADC	Well	MSS	CMS3	8568	2184	8.32166	20.5532	-0.0786618	-0.576143	G1	Epithelia	Epithelia	C6
SMC01-T_ACGGAGACACGGTGTC	SMC01-T	SMC01	Tumor	Female	64	IIA	Left	ADC	Well	MSS	CMS3	36480	4903	11.3021	23.4402	1.84509	1.3039	S	Epithelia	Epithelia	C3
SMC01-T_ACGGCCAGTCATGCCG	SMC01-T	SMC01	Tumor	Female	64	IIA	Left	ADC	Well	MSS	CMS3	33120	5097	15.7941	23.5568	1.5431	-0.331885	S	Epithelia	Epithelia	C3
SMC01-T_ACGGGCTAGGTGCAAC	SMC01-T	SMC01	Tumor	Female	64	IIA	Left	ADC	Well	MSS	CMS3	17934	3806	6.19494	27.8187	0.358348	2.95681	G2M	Epithelia	Epithelia	C3
SMC01-T_ACGGGCTAGTTCGCGC	SMC01-T	SMC01	Tumor	Female	64	IIA	Left	ADC	Well	MSS	CMS3	4229	1159	4.23268	40.3405	-0.0421941	-0.451066	G1	Epithelia	Epithelia	C1
SMC01-T_ACGGGTCAGATCGATA	SMC01-T	SMC01	Tumor	Female	64	IIA	Left	ADC	Well	MSS	CMS3	43295	5095	7.94318	25.2038	0.872815	0.974084	G2M	Epithelia	Epithelia	C3
SMC01-T_ACGGGTCAGTGTCCAT	SMC01-T	SMC01	Tumor	Female	64	IIA	Left	ADC	Well	MSS	CMS3	50376	5490	8.3512	23.2809	0.590717	0.512984	S	Epithelia	Epithelia	C3
SMC01-T_ACTATCTCACCTCGGA	SMC01-T	SMC01	Tumor	Female	64	IIA	Left	ADC	Well	MSS	CMS3	1885	740	14.8541	28.7003	0.0192887	-0.180737	S	Epithelia	Epithelia	C2
SMC01-T_ACTATCTCATATGGTC	SMC01-T	SMC01	Tumor	Female	64	IIA	Left	ADC	Well	MSS	CMS3	14272	2589	19.4016	25.0631	-0.0629898	-0.93803	G1	Epithelia	Epithelia	C7
SMC01-T_ACTATCTGTATAGTAG	SMC01-T	SMC01	Tumor	Female	64	IIA	Left	ADC	Well	MSS	CMS3	13504	2905	6.91647	27.6066	-0.172996	-0.534658	G1	Epithelia	Epithelia	C4
SMC01-T_ACTATCTTCACTTCAT	SMC01-T	SMC01	Tumor	Female	64	IIA	Left	ADC	Well	MSS	CMS3	1833	638	7.25586	30.2782	0.0641953	-0.0901614	S	Epithelia	Epithelia	C2
SMC01-T_ACTGAACAGGTGCTTT	SMC01-T	SMC01	Tumor	Female	64	IIA	Left	ADC	Well	MSS	CMS3	13512	3417	5.55062	26.0805	-0.0970464	-0.657511	G1	Epithelia	Epithelia	C6
SMC01-T_ACTGAACCACAAGACG	SMC01-T	SMC01	Tumor	Female	64	IIA	Left	ADC	Well	MSS	CMS3	25053	3514	14.4893	9.63956	-0.286618	-1.50502	G1	Epithelia	Epithelia	C4
SMC01-T_ACTGAGTGTTGACGTT	SMC01-T	SMC01	Tumor	Female	64	IIA	Left	ADC	Well	MSS	CMS3	27289	4090	12.32	24.8525	-0.0461121	-1.88485	G1	Epithelia	Epithelia	C6
SMC01-T_ACTGAGTTCAATACCG	SMC01-T	SMC01	Tumor	Female	64	IIA	Left	ADC	Well	MSS	CMS3	33368	5079	4.18665	23.9781	0.814346	2.74178	G2M	Epithelia	Epithelia	C3
SMC01-T_ACTGATGAGGTTACCT	SMC01-T	SMC01	Tumor	Female	64	IIA	Left	ADC	Well	MSS	CMS3	37361	4534	6.67006	32.4724	0.167571	1.40777	G2M	Epithelia	Epithelia	C3
SMC01-T_ACTGATGTCAGCTCGG	SMC01-T	SMC01	Tumor	Female	64	IIA	Left	ADC	Well	MSS	CMS3	8070	2387	1.4746	17.8563	0.0877034	0.853507	G2M	Epithelia	Epithelia	C3
SMC01-T_ACTGATGTCCGCATCT	SMC01-T	SMC01	Tumor	Female	64	IIA	Left	ADC	Well	MSS	CMS3	6311	1839	0.554587	33.4654	0.56088	-0.0458307	S	Epithelia	Epithelia	C3
SMC01-T_ACTGCTCAGCTCAACT	SMC01-T	SMC01	Tumor	Female	64	IIA	Left	ADC	Well	MSS	CMS3	22426	3558	4.79354	33.7198	-0.0798674	-1.06528	G1	Epithelia	Epithelia	C3
SMC01-T_ACTGCTCGTTAGAACA	SMC01-T	SMC01	Tumor	Female	64	IIA	Left	ADC	Well	MSS	CMS3	9896	2403	2.91027	37.7425	-0.0581676	-0.608835	G1	Epithelia	Epithelia	C7
SMC01-T_ACTGTCCAGCTGAAAT	SMC01-T	SMC01	Tumor	Female	64	IIA	Left	ADC	Well	MSS	CMS3	22204	3976	5.21528	28.1841	-0.0973478	-0.951531	G1	Epithelia	Epithelia	C7
SMC01-T_ACTGTCCAGTCCCACG	SMC01-T	SMC01	Tumor	Female	64	IIA	Left	ADC	Well	MSS	CMS3	2426	881	11.9538	25.8862	-0.00753466	-0.156269	G1	Epithelia	Epithelia	C2
SMC01-T_ACTGTCCGTTTGTGTG	SMC01-T	SMC01	Tumor	Female	64	IIA	Left	ADC	Well	MSS	CMS3	15997	3179	9.10171	19.6224	-0.208861	-1.0524	G1	Epithelia	Epithelia	C4
SMC01-T_ACTGTCCTCAATACCG	SMC01-T	SMC01	Tumor	Female	64	IIA	Left	ADC	Well	MSS	CMS3	25204	3786	5.18965	29.8921	-0.0880048	-1.76195	G1	Epithelia	Epithelia	C4
SMC01-T_ACTGTCCTCACGATGT	SMC01-T	SMC01	Tumor	Female	64	IIA	Left	ADC	Well	MSS	CMS3	38275	5279	11.0568	27.7727	0.187764	-2.31637	S	Epithelia	Epithelia	C7
SMC01-T_ACTGTCCTCCAGGGCT	SMC01-T	SMC01	Tumor	Female	64	IIA	Left	ADC	Well	MSS	CMS3	1878	551	9.15868	47.7636	-0.0114527	-0.121457	G1	Epithelia	Epithelia	C2
SMC01-T_ACTGTCCTCGCCAGCA	SMC01-T	SMC01	Tumor	Female	64	IIA	Left	ADC	Well	MSS	CMS3	30940	3930	6.25404	33.2644	-0.0470163	1.86447	G2M	Epithelia	Epithelia	C3
SMC01-T_ACTTACTGTTACGACT	SMC01-T	SMC01	Tumor	Female	64	IIA	Left	ADC	Well	MSS	CMS3	25035	3458	5.96765	33.9924	-0.269439	-1.56311	G1	Epithelia	Epithelia	C7
SMC01-T_ACTTACTGTTAGGGTG	SMC01-T	SMC01	Tumor	Female	64	IIA	Left	ADC	Well	MSS	CMS3	29552	4564	6.0605	20.425	0.792646	-1.42148	S	Epithelia	Epithelia	C6
SMC01-T_ACTTGTTAGACGCACA	SMC01-T	SMC01	Tumor	Female	64	IIA	Left	ADC	Well	MSS	CMS3	19123	3054	6.75626	34.5919	-0.070223	-1.14701	G1	Epithelia	Epithelia	C7
SMC01-T_ACTTGTTAGGCCATAG	SMC01-T	SMC01	Tumor	Female	64	IIA	Left	ADC	Well	MSS	CMS3	30470	4921	6.43584	23.3279	0.0120555	-1.2725	S	Epithelia	Epithelia	C6
SMC01-T_ACTTGTTCATATGAGA	SMC01-T	SMC01	Tumor	Female	64	IIA	Left	ADC	Well	MSS	CMS3	12196	2830	8.87996	30.4116	-0.103074	-0.812125	G1	Epithelia	Epithelia	C7
SMC01-T_ACTTTCAGTAGGCATG	SMC01-T	SMC01	Tumor	Female	64	IIA	Left	ADC	Well	MSS	CMS3	44380	5487	7.67688	27.1181	0.644364	-0.860956	S	Epithelia	Epithelia	C3
SMC01-T_ACTTTCATCCTTTCTC	SMC01-T	SMC01	Tumor	Female	64	IIA	Left	ADC	Well	MSS	CMS3	25824	4516	10.9975	20.4771	1.2176	-0.448738	S	Epithelia	Epithelia	C3
SMC01-T_AGACGTTGTGGCTCCA	SMC01-T	SMC01	Tumor	Female	64	IIA	Left	ADC	Well	MSS	CMS3	7318	2069	8.08964	25.8404	0.211573	0.424529	G2M	Epithelia	Epithelia	C3
SMC01-T_AGAGCGACACCCTATC	SMC01-T	SMC01	Tumor	Female	64	IIA	Left	ADC	Well	MSS	CMS3	36498	5235	8.35388	24.4808	0.122966	-1.53761	S	Epithelia	Epithelia	C3
SMC01-T_AGAGCGACATGGATGG	SMC01-T	SMC01	Tumor	Female	64	IIA	Left	ADC	Well	MSS	CMS3	7977	2415	3.33459	31.5908	0.066305	-0.424219	S	Epithelia	Epithelia	C7
SMC01-T_AGAGCGAGTCGCGTGT	SMC01-T	SMC01	Tumor	Female	64	IIA	Left	ADC	Well	MSS	CMS3	5084	1388	16.4044	26.2392	-0.0449066	-0.484585	G1	Epithelia	Epithelia	C5
SMC01-T_AGAGCTTAGAGCCTAG	SMC01-T	SMC01	Tumor	Female	64	IIA	Left	ADC	Well	MSS	CMS3	19563	3581	11.2508	23.3502	-0.207957	-1.37337	G1	Epithelia	Epithelia	C6
SMC01-T_AGAGCTTAGGTGCTTT	SMC01-T	SMC01	Tumor	Female	64	IIA	Left	ADC	Well	MSS	CMS3	1003	311	8.27517	54.2373	-0.00421941	-0.0783157	G1	Epithelia	Epithelia	C2
SMC01-T_AGAGCTTAGTTTAGGA	SMC01-T	SMC01	Tumor	Female	64	IIA	Left	ADC	Well	MSS	CMS3	30347	4767	10.7457	22.1142	0.347498	-0.593575	S	Epithelia	Epithelia	C3
SMC01-T_AGAGTGGAGACACTAA	SMC01-T	SMC01	Tumor	Female	64	IIA	Left	ADC	Well	MSS	CMS3	28371	4056	13.9438	25.5507	0.125678	-0.0917132	S	Epithelia	Epithelia	C3
SMC01-T_AGAGTGGTCTGTGCAA	SMC01-T	SMC01	Tumor	Female	64	IIA	Left	ADC	Well	MSS	CMS3	5656	1696	7.1959	20.0141	-0.0687161	-0.3039	G1	Epithelia	Epithelia	C6
SMC01-T_AGATCTGAGCCTATGT	SMC01-T	SMC01	Tumor	Female	64	IIA	Left	ADC	Well	MSS	CMS3	29362	4799	6.34153	24.6169	0.321278	-1.22326	S	Epithelia	Epithelia	C3
SMC01-T_AGATCTGCATCAGTCA	SMC01-T	SMC01	Tumor	Female	64	IIA	Left	ADC	Well	MSS	CMS3	1362	435	10.4258	44.1263	-0.0108499	-0.100507	G1	Epithelia	Epithelia	C2
SMC01-T_AGATCTGGTGATGTCT	SMC01-T	SMC01	Tumor	Female	64	IIA	Left	ADC	Well	MSS	CMS3	9040	2235	17.3783	19.9779	-0.111513	-0.468343	G1	Epithelia	Epithelia	C6
SMC01-T_AGATTGCAGTGTGAAT	SMC01-T	SMC01	Tumor	Female	64	IIA	Left	ADC	Well	MSS	CMS3	37466	5039	6.65403	23.4399	0.33484	-1.22315	S	Epithelia	Epithelia	C3
SMC01-T_AGCAGCCGTAGATTAG	SMC01-T	SMC01	Tumor	Female	64	IIA	Left	ADC	Well	MSS	CMS3	10185	2584	5.01718	15.8665	-0.043701	-0.176495	G1	Epithelia	Epithelia	C4
SMC01-T_AGCAGCCGTATGAAAC	SMC01-T	SMC01	Tumor	Female	64	IIA	Left	ADC	Well	MSS	CMS3	1514	343	14.6631	52.3118	-0.0102471	-0.194134	G1	Epithelia	Epithelia	C2
SMC01-T_AGCAGCCTCAAAGTAG	SMC01-T	SMC01	Tumor	Female	64	IIA	Left	ADC	Well	MSS	CMS3	37679	5696	6.94286	25.8553	-0.0183846	-1.92205	G1	Epithelia	Epithelia	C3
SMC01-T_AGCAGCCTCTAGAGTC	SMC01-T	SMC01	Tumor	Female	64	IIA	Left	ADC	Well	MSS	CMS3	25910	4677	2.7364	32.9564	-0.312236	-1.57138	G1	Epithelia	Epithelia	C5
SMC01-T_AGCATACAGATGGCGT	SMC01-T	SMC01	Tumor	Female	64	IIA	Left	ADC	Well	MSS	CMS3	1493	704	2.74615	33.1547	-0.0192887	0.0687978	G2M	Epithelia	Epithelia	C2
SMC01-T_AGCATACAGCAGGTCA	SMC01-T	SMC01	Tumor	Female	64	IIA	Left	ADC	Well	MSS	CMS3	26483	4533	6.26817	22.9543	0.0497288	0.546607	G2M	Epithelia	Epithelia	C3
SMC01-T_AGCATACCACCGGAAA	SMC01-T	SMC01	Tumor	Female	64	IIA	Left	ADC	Well	MSS	CMS3	12060	2842	13.9635	26.791	0.927969	-0.315642	S	Epithelia	Epithelia	C3
SMC01-T_AGCATACTCCACGTGG	SMC01-T	SMC01	Tumor	Female	64	IIA	Left	ADC	Well	MSS	CMS3	23659	4139	6.8811	25.7745	0.434599	0.0185185	S	Epithelia	Epithelia	C3
SMC01-T_AGCATACTCCGCGCAA	SMC01-T	SMC01	Tumor	Female	64	IIA	Left	ADC	Well	MSS	CMS3	2105	645	8.17102	48.4086	0.0527426	-0.15839	S	Epithelia	Epithelia	C2
SMC01-T_AGCATACTCTTACCTA	SMC01-T	SMC01	Tumor	Female	64	IIA	Left	ADC	Well	MSS	CMS3	34665	4931	11.0457	19.9308	-0.316456	-1.90917	G1	Epithelia	Epithelia	C6
SMC01-T_AGCCTAACAAGTTCTG	SMC01-T	SMC01	Tumor	Female	64	IIA	Left	ADC	Well	MSS	CMS3	27331	4331	8.67513	19.7871	1.40868	-0.26826	S	Epithelia	Epithelia	C3
SMC01-T_AGCCTAACAGTTCCCT	SMC01-T	SMC01	Tumor	Female	64	IIA	Left	ADC	Well	MSS	CMS3	30720	4362	8.13151	26.4551	0.71519	-1.38284	S	Epithelia	Epithelia	C3
SMC01-T_AGCCTAATCAGCGATT	SMC01-T	SMC01	Tumor	Female	64	IIA	Left	ADC	Well	MSS	CMS3	15951	3257	4.85863	29.1706	-0.0705244	-0.829764	G1	Epithelia	Epithelia	C7
SMC01-T_AGCGTATAGAGCTGCA	SMC01-T	SMC01	Tumor	Female	64	IIA	Left	ADC	Well	MSS	CMS3	26258	4735	10.1836	24.2707	0.398734	2.10289	G2M	Epithelia	Epithelia	C3
SMC01-T_AGCGTATCAGGTGGAT	SMC01-T	SMC01	Tumor	Female	64	IIA	Left	ADC	Well	MSS	CMS3	23603	3507	11.9349	24.8274	-0.153707	-1.3788	G1	Epithelia	Epithelia	C6
SMC01-T_AGCGTCGAGATTACCC	SMC01-T	SMC01	Tumor	Female	64	IIA	Left	ADC	Well	MSS	CMS3	23892	3550	8.7184	19.111	-0.128993	-1.51567	G1	Epithelia	Epithelia	C4
SMC01-T_AGCGTCGGTGTGGCTC	SMC01-T	SMC01	Tumor	Female	64	IIA	Left	ADC	Well	MSS	CMS3	15654	3238	6.36898	25.1182	0.134418	-0.777519	S	Epithelia	Epithelia	C3
SMC01-T_AGCTCCTTCACATGCA	SMC01-T	SMC01	Tumor	Female	64	IIA	Left	ADC	Well	MSS	CMS3	13638	3395	10.6467	26.5068	-0.00693189	-0.884233	G1	Epithelia	Epithelia	C7
SMC01-T_AGCTCTCAGCGATAGC	SMC01-T	SMC01	Tumor	Female	64	IIA	Left	ADC	Well	MSS	CMS3	18437	3864	10.1806	23.084	0.292646	-0.92965	S	Epithelia	Epithelia	C3
SMC01-T_AGCTCTCAGGTGACCA	SMC01-T	SMC01	Tumor	Female	64	IIA	Left	ADC	Well	MSS	CMS3	26156	4453	7.40939	26.5981	0.420434	-0.232826	S	Epithelia	Epithelia	C3
SMC01-T_AGCTCTCCAACGATGG	SMC01-T	SMC01	Tumor	Female	64	IIA	Left	ADC	Well	MSS	CMS3	44096	5597	7.0664	23.7346	2.17963	2.39489	G2M	Epithelia	Epithelia	C3
SMC01-T_AGCTTGATCACTCCTG	SMC01-T	SMC01	Tumor	Female	64	IIA	Left	ADC	Well	MSS	CMS3	27056	4600	4.98596	31.4237	1.35322	0.164029	S	Epithelia	Epithelia	C3
SMC01-T_AGGCCACAGCTGCCCA	SMC01-T	SMC01	Tumor	Female	64	IIA	Left	ADC	Well	MSS	CMS3	2184	1081	3.98352	26.9231	0.0798674	-0.0865405	S	Epithelia	Epithelia	C2
SMC01-T_AGGCCACGTTAAGAAC	SMC01-T	SMC01	Tumor	Female	64	IIA	Left	ADC	Well	MSS	CMS3	17684	3073	7.37955	6.13549	-0.207354	-0.947652	G1	Epithelia	Epithelia	C4
SMC01-T_AGGCCACTCCGCTGTT	SMC01-T	SMC01	Tumor	Female	64	IIA	Left	ADC	Well	MSS	CMS3	22899	4008	14.5814	27.6257	-0.00934298	-1.63858	G1	Epithelia	Epithelia	C6
SMC01-T_AGGCCGTGTGGTGTAG	SMC01-T	SMC01	Tumor	Female	64	IIA	Left	ADC	Well	MSS	CMS3	14774	2964	19.1417	22.9186	-0.1088	-0.705411	G1	Epithelia	Epithelia	C7
SMC01-T_AGGCCGTTCAGAAATG	SMC01-T	SMC01	Tumor	Female	64	IIA	Left	ADC	Well	MSS	CMS3	28453	4661	14.0407	25.6071	0.306811	1.18581	G2M	Epithelia	Epithelia	C3
SMC01-T_AGGCCGTTCATTTGGG	SMC01-T	SMC01	Tumor	Female	64	IIA	Left	ADC	Well	MSS	CMS3	26255	4506	9.24776	22.1253	1.29958	-0.502742	S	Epithelia	Epithelia	C3
SMC01-T_AGGGAGTAGTGACATA	SMC01-T	SMC01	Tumor	Female	64	IIA	Left	ADC	Well	MSS	CMS3	22724	3505	18.025	30.2676	-0.0843882	-1.58499	G1	Epithelia	Epithelia	C7
SMC01-T_AGGGAGTCAATCACAC	SMC01-T	SMC01	Tumor	Female	64	IIA	Left	ADC	Well	MSS	CMS3	8407	2470	15.6417	13.6077	-0.132007	-0.634285	G1	Epithelia	Epithelia	C5
SMC01-T_AGGGATGGTTCCACGG	SMC01-T	SMC01	Tumor	Female	64	IIA	Left	ADC	Well	MSS	CMS3	29950	4888	4.85476	26.227	-0.0726341	-1.69372	G1	Epithelia	Epithelia	C7
SMC01-T_AGGGATGTCACCTTAT	SMC01-T	SMC01	Tumor	Female	64	IIA	Left	ADC	Well	MSS	CMS3	22260	3578	8.823	8.38275	-0.283605	-1.45453	G1	Epithelia	Epithelia	C4
SMC01-T_AGGGTGAGTCGCCATG	SMC01-T	SMC01	Tumor	Female	64	IIA	Left	ADC	Well	MSS	CMS3	9078	2275	9.88103	25.7986	-0.00482218	-0.632268	G1	Epithelia	Epithelia	C7
SMC01-T_AGGGTGATCACGAAGG	SMC01-T	SMC01	Tumor	Female	64	IIA	Left	ADC	Well	MSS	CMS3	33673	4899	7.02937	23.945	1.64527	1.07418	S	Epithelia	Epithelia	C3
SMC01-T_AGGTCATAGCATCATC	SMC01-T	SMC01	Tumor	Female	64	IIA	Left	ADC	Well	MSS	CMS3	21570	4178	0.458971	25.6931	-0.0991561	-0.909942	G1	Epithelia	Epithelia	C7
SMC01-T_AGGTCATTCCCGACTT	SMC01-T	SMC01	Tumor	Female	64	IIA	Left	ADC	Well	MSS	CMS3	41767	5508	5.43012	23.6933	1.60639	-0.645044	S	Epithelia	Epithelia	C3
SMC01-T_AGTAGTCTCTCAAGTG	SMC01-T	SMC01	Tumor	Female	64	IIA	Left	ADC	Well	MSS	CMS3	32966	4528	8.621	25.7902	0.631706	-0.19791	S	Epithelia	Epithelia	C3
SMC01-T_AGTCTTTTCTATCCTA	SMC01-T	SMC01	Tumor	Female	64	IIA	Left	ADC	Well	MSS	CMS3	27866	4730	4.55394	28.4002	0.404461	5.3534	G2M	Epithelia	Epithelia	C3
SMC01-T_AGTGAGGAGTGTCCCG	SMC01-T	SMC01	Tumor	Female	64	IIA	Left	ADC	Well	MSS	CMS3	21234	3208	8.2933	36.0413	-0.125678	-1.26759	G1	Epithelia	Epithelia	C7
SMC01-T_AGTGAGGGTGCGGTAA	SMC01-T	SMC01	Tumor	Female	64	IIA	Left	ADC	Well	MSS	CMS3	12798	2745	6.3213	25.3868	0.437312	1.22672	G2M	Epithelia	Epithelia	C3
SMC01-T_AGTGGGAAGTTACGGG	SMC01-T	SMC01	Tumor	Female	64	IIA	Left	ADC	Well	MSS	CMS3	21445	3528	11.4712	14.2178	-0.183846	-1.11261	G1	Epithelia	Epithelia	C4
SMC01-T_AGTGGGAGTCGGCTCA	SMC01-T	SMC01	Tumor	Female	64	IIA	Left	ADC	Well	MSS	CMS3	2700	567	8.18519	22.037	-0.00964436	-0.195996	G1	Epithelia	Epithelia	C1
SMC01-T_ATAACGCAGCCCAATT	SMC01-T	SMC01	Tumor	Female	64	IIA	Left	ADC	Well	MSS	CMS3	33441	4971	5.2331	34.7537	-0.224834	-1.93591	G1	Epithelia	Epithelia	C7
SMC01-T_ATAACGCCATCCCACT	SMC01-T	SMC01	Tumor	Female	64	IIA	Left	ADC	Well	MSS	CMS3	35219	4605	5.639	41.2703	0.1088	-2.32511	S	Epithelia	Epithelia	C7
SMC01-T_ATAACGCGTTTGACTG	SMC01-T	SMC01	Tumor	Female	64	IIA	Left	ADC	Well	MSS	CMS3	39482	4887	7.56801	30.9913	-0.316456	-2.44512	G1	Epithelia	Epithelia	C4
SMC01-T_ATAAGAGCAAATTGCC	SMC01-T	SMC01	Tumor	Female	64	IIA	Left	ADC	Well	MSS	CMS3	13487	2909	7.14021	36.4128	-0.0331525	-0.733447	G1	Epithelia	Epithelia	C7
SMC01-T_ATAAGAGTCAAGAAGT	SMC01-T	SMC01	Tumor	Female	64	IIA	Left	ADC	Well	MSS	CMS3	19669	3599	12.8934	20.2146	0.619048	0.353507	S	Epithelia	Epithelia	C3
SMC01-T_ATAGACCAGCAGGCTA	SMC01-T	SMC01	Tumor	Female	64	IIA	Left	ADC	Well	MSS	CMS3	10462	2612	5.87842	36.0161	-0.0810729	-0.699359	G1	Epithelia	Epithelia	C5
SMC01-T_ATAGACCTCTTTACGT	SMC01-T	SMC01	Tumor	Female	64	IIA	Left	ADC	Well	MSS	CMS3	9850	2378	11.8579	28.7716	-0.0503315	-0.754914	G1	Epithelia	Epithelia	C7
SMC01-T_ATCACGACATTAGGCT	SMC01-T	SMC01	Tumor	Female	64	IIA	Left	ADC	Well	MSS	CMS3	30825	4822	6.96513	27.017	-0.176311	-1.89339	G1	Epithelia	Epithelia	C6
SMC01-T_ATCATCTCATCTATGG	SMC01-T	SMC01	Tumor	Female	64	IIA	Left	ADC	Well	MSS	CMS3	37303	5184	8.10927	24.2527	0.744726	-1.10511	S	Epithelia	Epithelia	C3
SMC01-T_ATCATGGCAACGATCT	SMC01-T	SMC01	Tumor	Female	64	IIA	Left	ADC	Well	MSS	CMS3	16578	3795	3.40813	23.0064	-0.156118	-0.929547	G1	Epithelia	Epithelia	C7
SMC01-T_ATCATGGGTACGCTGC	SMC01-T	SMC01	Tumor	Female	64	IIA	Left	ADC	Well	MSS	CMS3	46714	5771	6.87374	23.3613	0.872514	1.16191	G2M	Epithelia	Epithelia	C3
SMC01-T_ATCATGGTCGGTCTAA	SMC01-T	SMC01	Tumor	Female	64	IIA	Left	ADC	Well	MSS	CMS3	5707	1479	0.052567	36.9546	0.158228	-0.267484	S	Epithelia	Epithelia	C3
SMC01-T_ATCCACCTCTGCGGCA	SMC01-T	SMC01	Tumor	Female	64	IIA	Left	ADC	Well	MSS	CMS3	17080	3388	10.2342	25.5035	-0.174201	-1.11784	G1	Epithelia	Epithelia	C6
SMC01-T_ATCCGAATCCGCATCT	SMC01-T	SMC01	Tumor	Female	64	IIA	Left	ADC	Well	MSS	CMS3	1167	370	12.425	43.359	-0.0066305	-0.155493	G1	Epithelia	Epithelia	C2
SMC01-T_ATCGAGTCATCGGAAG	SMC01-T	SMC01	Tumor	Female	64	IIA	Left	ADC	Well	MSS	CMS3	2461	701	10.5242	21.6172	-0.0283303	-0.416408	G1	Epithelia	Epithelia	C2
SMC01-T_ATCTACTAGGCATTGG	SMC01-T	SMC01	Tumor	Female	64	IIA	Left	ADC	Well	MSS	CMS3	3802	1282	3.94529	8.94266	-0.0238095	-0.313987	G1	Epithelia	Epithelia	C1
SMC01-T_ATCTACTGTATTCGTG	SMC01-T	SMC01	Tumor	Female	64	IIA	Left	ADC	Well	MSS	CMS3	13270	2913	4.24265	17.2645	-0.0195901	-0.241206	G1	Epithelia	Epithelia	C4
SMC01-T_ATCTACTTCTGGCGAC	SMC01-T	SMC01	Tumor	Female	64	IIA	Left	ADC	Well	MSS	CMS3	29407	4528	5.75373	30.4621	-0.127185	-1.9717	G1	Epithelia	Epithelia	C6
SMC01-T_ATCTGCCCAAATACAG	SMC01-T	SMC01	Tumor	Female	64	IIA	Left	ADC	Well	MSS	CMS3	1628	450	4.1769	46.7445	-0.013261	-0.252793	G1	Epithelia	Epithelia	C2
SMC01-T_ATGCGATGTTGGTTTG	SMC01-T	SMC01	Tumor	Female	64	IIA	Left	ADC	Well	MSS	CMS3	13468	3040	6.60083	35.8628	-0.0738397	-0.819884	G1	Epithelia	Epithelia	C7
SMC01-T_ATGCGATTCCATGAGT	SMC01-T	SMC01	Tumor	Female	64	IIA	Left	ADC	Well	MSS	CMS3	2612	934	0.153139	32.389	0.00150693	0.0743327	G2M	Epithelia	Epithelia	C3
SMC01-T_ATGGGAGAGTTCCACA	SMC01-T	SMC01	Tumor	Female	64	IIA	Left	ADC	Well	MSS	CMS3	29009	4250	5.02603	37.5987	-0.096745	-1.21607	G1	Epithelia	Epithelia	C7
SMC01-T_ATGGGAGCACGAGGTA	SMC01-T	SMC01	Tumor	Female	64	IIA	Left	ADC	Well	MSS	CMS3	37496	4795	13.5241	22.325	0.356239	1.10408	G2M	Epithelia	Epithelia	C3
SMC01-T_ATGGGAGTCCAACCAA	SMC01-T	SMC01	Tumor	Female	64	IIA	Left	ADC	Well	MSS	CMS3	27183	4168	7.13313	30.6405	0.0669078	-1.33913	S	Epithelia	Epithelia	C3
SMC01-T_ATGTGTGAGGCAAAGA	SMC01-T	SMC01	Tumor	Female	64	IIA	Left	ADC	Well	MSS	CMS3	10666	2572	16.3604	25.361	-0.0946353	-0.653114	G1	Epithelia	Epithelia	C7
SMC01-T_ATGTGTGCAAAGAATC	SMC01-T	SMC01	Tumor	Female	64	IIA	Left	ADC	Well	MSS	CMS3	19664	4103	5.63975	19.9502	0.103677	-0.498707	S	Epithelia	Epithelia	C7
SMC01-T_ATGTGTGTCCGCATCT	SMC01-T	SMC01	Tumor	Female	64	IIA	Left	ADC	Well	MSS	CMS3	30840	5101	8.27821	21.6148	1.4132	-0.898096	S	Epithelia	Epithelia	C3
SMC01-T_ATTACTCCATGGGACA	SMC01-T	SMC01	Tumor	Female	64	IIA	Left	ADC	Well	MSS	CMS3	11493	2336	0.0609066	38.5626	0.0370705	0.136872	G2M	Epithelia	Epithelia	C3
SMC01-T_ATTATCCAGGGCTTCC	SMC01-T	SMC01	Tumor	Female	64	IIA	Left	ADC	Well	MSS	CMS3	26017	4261	6.48422	34.2007	0.529234	2.41139	G2M	Epithelia	Epithelia	C3
SMC01-T_ATTATCCGTTCGGGCT	SMC01-T	SMC01	Tumor	Female	64	IIA	Left	ADC	Well	MSS	CMS3	39690	5079	9.60443	22.6127	0.189572	4.41367	G2M	Epithelia	Epithelia	C3
SMC01-T_ATTATCCTCAGCATGT	SMC01-T	SMC01	Tumor	Female	64	IIA	Left	ADC	Well	MSS	CMS3	37149	5164	7.79025	21.4568	-0.205847	-2.15161	G1	Epithelia	Epithelia	C7
SMC01-T_ATTCTACCACGTGAGA	SMC01-T	SMC01	Tumor	Female	64	IIA	Left	ADC	Well	MSS	CMS3	33356	4713	5.45329	28.1838	0.328511	-1.16108	S	Epithelia	Epithelia	C3
SMC01-T_ATTCTACGTAAGCACG	SMC01-T	SMC01	Tumor	Female	64	IIA	Left	ADC	Well	MSS	CMS3	1163	443	1.03181	54.6002	-0.00964436	-0.081109	G1	Epithelia	Epithelia	C2
SMC01-T_ATTCTACGTCAAAGCG	SMC01-T	SMC01	Tumor	Female	64	IIA	Left	ADC	Well	MSS	CMS3	22418	3460	18.4361	27.1344	-0.0168776	-1.44853	G1	Epithelia	Epithelia	C6
SMC01-T_ATTCTACTCTTATCTG	SMC01-T	SMC01	Tumor	Female	64	IIA	Left	ADC	Well	MSS	CMS3	27236	4336	12.0649	24.9229	-0.0747438	-1.32775	G1	Epithelia	Epithelia	C6
SMC01-T_ATTGGACAGATGTGTA	SMC01-T	SMC01	Tumor	Female	64	IIA	Left	ADC	Well	MSS	CMS3	7760	2008	4.62629	20.1289	-0.0934298	-0.326091	G1	Epithelia	Epithelia	C4
SMC01-T_ATTGGACGTGGTAACG	SMC01-T	SMC01	Tumor	Female	64	IIA	Left	ADC	Well	MSS	CMS3	38835	4691	7.71212	37.0336	0.434298	-0.762208	S	Epithelia	Epithelia	C3
SMC01-T_ATTGGTGCAATGGACG	SMC01-T	SMC01	Tumor	Female	64	IIA	Left	ADC	Well	MSS	CMS3	16198	3475	8.56279	24.0462	0.00723327	-0.69491	S	Epithelia	Epithelia	C3
SMC01-T_ATTGGTGTCACCACCT	SMC01-T	SMC01	Tumor	Female	64	IIA	Left	ADC	Well	MSS	CMS3	39542	4833	8.52511	25.0569	0.622363	-2.13341	S	Epithelia	Epithelia	C6
SMC01-T_ATTTCTGGTAGCAAAT	SMC01-T	SMC01	Tumor	Female	64	IIA	Left	ADC	Well	MSS	CMS3	26540	4429	16.2698	29.3858	0.253165	-1.12011	S	Epithelia	Epithelia	C7
SMC01-T_CAACCTCAGCGACGTA	SMC01-T	SMC01	Tumor	Female	64	IIA	Left	ADC	Well	MSS	CMS3	18635	3869	6.71317	24.0676	-0.0277275	-0.815901	G1	Epithelia	Epithelia	C3
SMC01-T_CAACCTCCATCACAAC	SMC01-T	SMC01	Tumor	Female	64	IIA	Left	ADC	Well	MSS	CMS3	24496	4514	5.89484	25.5225	0.595841	0.817246	G2M	Epithelia	Epithelia	C3
SMC01-T_CAACCTCGTCAGAATA	SMC01-T	SMC01	Tumor	Female	64	IIA	Left	ADC	Well	MSS	CMS3	28986	4932	5.10591	21.1102	2.31857	1.21953	S	Epithelia	Epithelia	C3
SMC01-T_CAACCTCTCGCCGTGA	SMC01-T	SMC01	Tumor	Female	64	IIA	Left	ADC	Well	MSS	CMS3	8768	2636	8.43978	26.0151	0.00693189	-0.534864	S	Epithelia	Epithelia	C5
SMC01-T_CAACTAGAGACTTGAA	SMC01-T	SMC01	Tumor	Female	64	IIA	Left	ADC	Well	MSS	CMS3	7931	1887	16.6688	34.6867	0.0174804	-0.654821	S	Epithelia	Epithelia	C5
SMC01-T_CAACTAGAGGCGATAC	SMC01-T	SMC01	Tumor	Female	64	IIA	Left	ADC	Well	MSS	CMS3	32423	5255	7.12766	24.5289	1.41953	-0.483551	S	Epithelia	Epithelia	C3
SMC01-T_CAACTAGAGTGCAAGC	SMC01-T	SMC01	Tumor	Female	64	IIA	Left	ADC	Well	MSS	CMS3	36257	5604	5.21003	28.6896	-0.280892	-1.6796	G1	Epithelia	Epithelia	C7
SMC01-T_CAACTAGGTCCTGCTT	SMC01-T	SMC01	Tumor	Female	64	IIA	Left	ADC	Well	MSS	CMS3	34423	5350	5.04895	23.2693	2.99367	0.0136561	S	Epithelia	Epithelia	C3
SMC01-T_CAACTAGGTCTAGCGC	SMC01-T	SMC01	Tumor	Female	64	IIA	Left	ADC	Well	MSS	CMS3	9608	1972	12.5833	41.2989	-0.0666064	-0.784295	G1	Epithelia	Epithelia	C1
SMC01-T_CAACTAGTCGTTTGCC	SMC01-T	SMC01	Tumor	Female	64	IIA	Left	ADC	Well	MSS	CMS3	49691	5599	7.65128	24.0023	0.465943	2.22703	G2M	Epithelia	Epithelia	C3
SMC01-T_CAAGATCCAGCATACT	SMC01-T	SMC01	Tumor	Female	64	IIA	Left	ADC	Well	MSS	CMS3	8385	2037	9.02803	37.4597	-0.0958409	-0.630302	G1	Epithelia	Epithelia	C6
SMC01-T_CAAGATCCATGAACCT	SMC01-T	SMC01	Tumor	Female	64	IIA	Left	ADC	Well	MSS	CMS3	1008	349	5.45635	54.7619	-0.00723327	-0.112197	G1	Epithelia	Epithelia	C2
SMC01-T_CAAGGCCCAAGGTTCT	SMC01-T	SMC01	Tumor	Female	64	IIA	Left	ADC	Well	MSS	CMS3	10027	2706	3.52049	23.2971	-0.114527	-0.599834	G1	Epithelia	Epithelia	C6
SMC01-T_CAAGGCCCACGCCAGT	SMC01-T	SMC01	Tumor	Female	64	IIA	Left	ADC	Well	MSS	CMS3	17241	3703	3.67728	26.0658	-0.118143	-1.18632	G1	Epithelia	Epithelia	C5
SMC01-T_CAAGTTGGTCATGCAT	SMC01-T	SMC01	Tumor	Female	64	IIA	Left	ADC	Well	MSS	CMS3	37231	5206	8.57081	21.9199	-0.0681133	1.68824	G2M	Epithelia	Epithelia	C3
SMC01-T_CAAGTTGGTGATGTGG	SMC01-T	SMC01	Tumor	Female	64	IIA	Left	ADC	Well	MSS	CMS3	31668	4829	6.62814	31.925	1.53797	0.430892	S	Epithelia	Epithelia	C3
SMC01-T_CAAGTTGGTGCACGAA	SMC01-T	SMC01	Tumor	Female	64	IIA	Left	ADC	Well	MSS	CMS3	26083	4097	6.16494	33.01	-0.221218	-1.29981	G1	Epithelia	Epithelia	C6
SMC01-T_CAAGTTGTCTACCAGA	SMC01-T	SMC01	Tumor	Female	64	IIA	Left	ADC	Well	MSS	CMS3	22691	4316	6.02441	25.9839	-0.188366	-1.0613	G1	Epithelia	Epithelia	C7
SMC01-T_CAAGTTGTCTTCGAGA	SMC01-T	SMC01	Tumor	Female	64	IIA	Left	ADC	Well	MSS	CMS3	9159	1734	8.55989	34.0321	0.0229054	-0.289365	S	Epithelia	Epithelia	C3
SMC01-T_CACAAACGTCTCAACA	SMC01-T	SMC01	Tumor	Female	64	IIA	Left	ADC	Well	MSS	CMS3	29722	4211	6.94435	42.1136	0.597348	-0.269346	S	Epithelia	Epithelia	C3
SMC01-T_CACACAACAATCTGCA	SMC01-T	SMC01	Tumor	Female	64	IIA	Left	ADC	Well	MSS	CMS3	23615	3963	7.69003	26.4324	-0.0991561	-1.16936	G1	Epithelia	Epithelia	C6
SMC01-T_CACACAACACACTGCG	SMC01-T	SMC01	Tumor	Female	64	IIA	Left	ADC	Well	MSS	CMS3	10395	2487	4.19432	33.0928	-0.0289331	0.171529	G2M	Epithelia	Epithelia	C3
SMC01-T_CACACAATCAGTTTGG	SMC01-T	SMC01	Tumor	Female	64	IIA	Left	ADC	Well	MSS	CMS3	2828	1005	0.282885	37.3409	0.0168776	-0.186323	S	Epithelia	Epithelia	C2
SMC01-T_CACACAATCATTCACT	SMC01-T	SMC01	Tumor	Female	64	IIA	Left	ADC	Well	MSS	CMS3	12372	2403	4.53443	38.9913	-0.0599759	-0.920236	G1	Epithelia	Epithelia	C7
SMC01-T_CACACCTCATGAAGTA	SMC01-T	SMC01	Tumor	Female	64	IIA	Left	ADC	Well	MSS	CMS3	45174	5268	7.80095	24.4831	-0.101567	4.47579	G2M	Epithelia	Epithelia	C3
SMC01-T_CACACCTCATGTAGTC	SMC01-T	SMC01	Tumor	Female	64	IIA	Left	ADC	Well	MSS	CMS3	2627	824	14.8458	37.381	0.0150693	-0.304469	S	Epithelia	Epithelia	C2
SMC01-T_CACACCTTCAGTCAGT	SMC01-T	SMC01	Tumor	Female	64	IIA	Left	ADC	Well	MSS	CMS3	1252	490	9.90415	9.26518	-0.0156721	-0.263035	G1	Epithelia	Epithelia	C1
SMC01-T_CACACTCAGGATGGAA	SMC01-T	SMC01	Tumor	Female	64	IIA	Left	ADC	Well	MSS	CMS3	13442	3232	4.45618	23.7093	0.0328511	-0.264639	S	Epithelia	Epithelia	C5
SMC01-T_CACACTCGTAAGGATT	SMC01-T	SMC01	Tumor	Female	64	IIA	Left	ADC	Well	MSS	CMS3	1089	291	17.8145	32.6905	-0.00180832	-0.0851955	G1	Epithelia	Epithelia	C2
SMC01-T_CACACTCGTAGAGTGC	SMC01-T	SMC01	Tumor	Female	64	IIA	Left	ADC	Well	MSS	CMS3	17709	3809	14.7891	23.9426	0.112417	1.15001	G2M	Epithelia	Epithelia	C3
SMC01-T_CACACTCGTTATCGGT	SMC01-T	SMC01	Tumor	Female	64	IIA	Left	ADC	Well	MSS	CMS3	36963	5160	6.03306	25.8475	-0.317661	-1.42412	G1	Epithelia	Epithelia	C7
SMC01-T_CACAGGCCATCCAACA	SMC01-T	SMC01	Tumor	Female	64	IIA	Left	ADC	Well	MSS	CMS3	18797	3862	4.12832	31.1699	-0.0774563	-1.10025	G1	Epithelia	Epithelia	C7
SMC01-T_CACAGGCTCACTTCAT	SMC01-T	SMC01	Tumor	Female	64	IIA	Left	ADC	Well	MSS	CMS3	2696	611	10.2003	49.8145	-0.00271248	-0.312125	G1	Epithelia	Epithelia	C2
SMC01-T_CACAGTAAGTACGATA	SMC01-T	SMC01	Tumor	Female	64	IIA	Left	ADC	Well	MSS	CMS3	10451	2006	5.99943	36.9725	0.0256178	-0.491155	S	Epithelia	Epithelia	C3
SMC01-T_CACAGTAGTCGCCATG	SMC01-T	SMC01	Tumor	Female	64	IIA	Left	ADC	Well	MSS	CMS3	1300	344	4.30769	65.6154	0.017179	-0.141993	S	Epithelia	Epithelia	C2
SMC01-T_CACAGTATCGCCATAA	SMC01-T	SMC01	Tumor	Female	64	IIA	Left	ADC	Well	MSS	CMS3	21943	3890	6.42118	30.438	-0.212779	-1.1796	G1	Epithelia	Epithelia	C7
SMC01-T_CACATAGAGGCCCTTG	SMC01-T	SMC01	Tumor	Female	64	IIA	Left	ADC	Well	MSS	CMS3	42338	5837	5.6167	24.576	2.43219	-0.132113	S	Epithelia	Epithelia	C3
SMC01-T_CACATAGAGTCCAGGA	SMC01-T	SMC01	Tumor	Female	64	IIA	Left	ADC	Well	MSS	CMS3	8297	2289	12.7998	27.1544	0.0666064	-0.280416	S	Epithelia	Epithelia	C7
SMC01-T_CACATAGCAAGACACG	SMC01-T	SMC01	Tumor	Female	64	IIA	Left	ADC	Well	MSS	CMS3	4545	1383	18.9879	24.9285	0.231465	0.0453135	S	Epithelia	Epithelia	C3
SMC01-T_CACATAGTCTTAACCT	SMC01-T	SMC01	Tumor	Female	64	IIA	Left	ADC	Well	MSS	CMS3	12812	2404	19.7627	36.3643	-0.096745	-1.08095	G1	Epithelia	Epithelia	C6
SMC01-T_CACATTTAGACCTAGG	SMC01-T	SMC01	Tumor	Female	64	IIA	Left	ADC	Well	MSS	CMS3	18775	3492	6.07723	31.4993	-0.212779	-1.4745	G1	Epithelia	Epithelia	C6
SMC01-T_CACATTTAGCAGGCTA	SMC01-T	SMC01	Tumor	Female	64	IIA	Left	ADC	Well	MSS	CMS3	34015	5126	7.42026	24.2099	-0.292948	-2.12078	G1	Epithelia	Epithelia	C6
SMC01-T_CACATTTAGTTGTCGT	SMC01-T	SMC01	Tumor	Female	64	IIA	Left	ADC	Well	MSS	CMS3	41809	5143	10.3973	29.0751	0.538879	-0.567091	S	Epithelia	Epithelia	C3
SMC01-T_CACCACTCAGCTGTTA	SMC01-T	SMC01	Tumor	Female	64	IIA	Left	ADC	Well	MSS	CMS3	16606	3574	9.76153	24.991	0.682037	-0.538641	S	Epithelia	Epithelia	C3
SMC01-T_CACCACTCAGGACGTA	SMC01-T	SMC01	Tumor	Female	64	IIA	Left	ADC	Well	MSS	CMS3	19288	3833	0.440689	28.5462	0.327004	2.66082	G2M	Epithelia	Epithelia	C3
SMC01-T_CACCAGGAGCGATTCT	SMC01-T	SMC01	Tumor	Female	64	IIA	Left	ADC	Well	MSS	CMS3	24209	3666	6.17539	30.53	-0.208559	-1.62668	G1	Epithelia	Epithelia	C4
SMC01-T_CACCAGGGTGGTCTCG	SMC01-T	SMC01	Tumor	Female	64	IIA	Left	ADC	Well	MSS	CMS3	33597	4797	5.9291	28.1811	0.402049	0.560521	G2M	Epithelia	Epithelia	C3
SMC01-T_CACCAGGTCAAAGTAG	SMC01-T	SMC01	Tumor	Female	64	IIA	Left	ADC	Well	MSS	CMS3	13714	3088	3.59487	22.7942	-0.15009	-0.698583	G1	Epithelia	Epithelia	C6
SMC01-T_CACCTTGGTTCGCGAC	SMC01-T	SMC01	Tumor	Female	64	IIA	Left	ADC	Well	MSS	CMS3	3031	997	0.362917	40.4157	0.00150693	-0.042934	S	Epithelia	Epithelia	C2
SMC01-T_CACTCCACACCAGTTA	SMC01-T	SMC01	Tumor	Female	64	IIA	Left	ADC	Well	MSS	CMS3	29976	4588	4.35015	24.6597	-0.202532	-1.63542	G1	Epithelia	Epithelia	C6
SMC01-T_CACTCCAGTCTAGCGC	SMC01-T	SMC01	Tumor	Female	64	IIA	Left	ADC	Well	MSS	CMS3	10593	2257	5.66412	35.7217	0.0660036	-0.733137	S	Epithelia	Epithelia	C6
SMC01-T_CAGAATCCAAGACGTG	SMC01-T	SMC01	Tumor	Female	64	IIA	Left	ADC	Well	MSS	CMS3	1054	467	7.59013	32.7324	0.0415913	-0.0837989	S	Epithelia	Epithelia	C2
SMC01-T_CAGAATCCAGCTGTTA	SMC01-T	SMC01	Tumor	Female	64	IIA	Left	ADC	Well	MSS	CMS3	24337	4336	4.45823	32.2102	-0.102471	-1.51283	G1	Epithelia	Epithelia	C7
SMC01-T_CAGAATCGTCGATTGT	SMC01-T	SMC01	Tumor	Female	64	IIA	Left	ADC	Well	MSS	CMS3	34212	4043	11.6129	22.6236	0.610609	1.63072	G2M	Epithelia	Epithelia	C3
SMC01-T_CAGAGAGCAAACCTAC	SMC01-T	SMC01	Tumor	Female	64	IIA	Left	ADC	Well	MSS	CMS3	26327	4056	7.0498	30.7023	0.390295	-0.966687	S	Epithelia	Epithelia	C3
SMC01-T_CAGATCAAGCACGCCT	SMC01-T	SMC01	Tumor	Female	64	IIA	Left	ADC	Well	MSS	CMS3	18285	3770	5.11895	30.1941	0.0455093	-0.969894	S	Epithelia	Epithelia	C7
SMC01-T_CAGATCACAGCTGGCT	SMC01-T	SMC01	Tumor	Female	64	IIA	Left	ADC	Well	MSS	CMS3	6131	1636	16.0007	32.3275	-0.0418927	0.00155183	G2M	Epithelia	Epithelia	C7
SMC01-T_CAGATCAGTCTAGGTT	SMC01-T	SMC01	Tumor	Female	64	IIA	Left	ADC	Well	MSS	CMS3	14492	2966	9.10157	29.9959	0.0114527	-1.06569	S	Epithelia	Epithelia	C7
SMC01-T_CAGATCATCATTATCC	SMC01-T	SMC01	Tumor	Female	64	IIA	Left	ADC	Well	MSS	CMS3	5784	1930	13.9004	17.4274	-0.0147679	-0.314763	G1	Epithelia	Epithelia	C5
SMC01-T_CAGCAGCGTCAAAGCG	SMC01-T	SMC01	Tumor	Female	64	IIA	Left	ADC	Well	MSS	CMS3	10744	2894	4.36523	29.0302	0.430078	-0.387699	S	Epithelia	Epithelia	C7
SMC01-T_CAGCAGCGTGAAGGCT	SMC01-T	SMC01	Tumor	Female	64	IIA	Left	ADC	Well	MSS	CMS3	7335	2075	1.78596	33.1016	-0.0940325	-0.482102	G1	Epithelia	Epithelia	C6
SMC01-T_CAGCAGCGTTGAGGTG	SMC01-T	SMC01	Tumor	Female	64	IIA	Left	ADC	Well	MSS	CMS3	9891	2418	8.03761	28.6826	-0.0349608	-0.690875	G1	Epithelia	Epithelia	C7
SMC01-T_CAGCATAAGATGCGAC	SMC01-T	SMC01	Tumor	Female	64	IIA	Left	ADC	Well	MSS	CMS3	2983	1054	1.40798	24.8072	-0.0415913	-0.21048	G1	Epithelia	Epithelia	C4
SMC01-T_CAGCCGAAGCTGAACG	SMC01-T	SMC01	Tumor	Female	64	IIA	Left	ADC	Well	MSS	CMS3	14435	2590	11.2158	33.1278	-0.114225	-1.22036	G1	Epithelia	Epithelia	C6
SMC01-T_CAGCCGATCGATAGAA	SMC01-T	SMC01	Tumor	Female	64	IIA	Left	ADC	Well	MSS	CMS3	5610	1628	16.5419	31.0873	-0.0289331	-0.519657	G1	Epithelia	Epithelia	C6
SMC01-T_CAGCGACAGAGTCGGT	SMC01-T	SMC01	Tumor	Female	64	IIA	Left	ADC	Well	MSS	CMS3	38324	5418	7.58272	26.1925	-0.295359	-2.12973	G1	Epithelia	Epithelia	C7
SMC01-T_CAGCGACAGGCCCGTT	SMC01-T	SMC01	Tumor	Female	64	IIA	Left	ADC	Well	MSS	CMS3	19924	3868	7.52359	23.1379	-0.0506329	-0.996069	G1	Epithelia	Epithelia	C6
SMC01-T_CAGCGACAGGGCTTGA	SMC01-T	SMC01	Tumor	Female	64	IIA	Left	ADC	Well	MSS	CMS3	27256	4206	15.8424	27.4068	0.188668	-1.42924	S	Epithelia	Epithelia	C3
SMC01-T_CAGCTAAGTCTGCAAT	SMC01-T	SMC01	Tumor	Female	64	IIA	Left	ADC	Well	MSS	CMS3	12604	2811	6.56934	31.2599	0.194394	0.260139	G2M	Epithelia	Epithelia	C3
SMC01-T_CAGCTAATCAGTGCAT	SMC01-T	SMC01	Tumor	Female	64	IIA	Left	ADC	Well	MSS	CMS3	25047	4065	10.5522	22.7532	-0.0220012	-1.13206	G1	Epithelia	Epithelia	C3
SMC01-T_CAGCTGGAGCGCTTAT	SMC01-T	SMC01	Tumor	Female	64	IIA	Left	ADC	Well	MSS	CMS3	2140	785	0.514019	41.3551	0.0467149	-0.10599	S	Epithelia	Epithelia	C2
SMC01-T_CAGCTGGCACATCCAA	SMC01-T	SMC01	Tumor	Female	64	IIA	Left	ADC	Well	MSS	CMS3	2862	805	12.1943	32.9839	-0.0223026	-0.147631	G1	Epithelia	Epithelia	C2
SMC01-T_CAGCTGGCAGACGCCT	SMC01-T	SMC01	Tumor	Female	64	IIA	Left	ADC	Well	MSS	CMS3	11567	2618	19.5643	17.2733	-0.0931284	1.01185	G2M	Epithelia	Epithelia	C3
SMC01-T_CAGCTGGGTCACTTCC	SMC01-T	SMC01	Tumor	Female	64	IIA	Left	ADC	Well	MSS	CMS3	9349	2212	6.78147	37.7046	-0.106691	-0.643286	G1	Epithelia	Epithelia	C6
SMC01-T_CAGCTGGTCAAGGTAA	SMC01-T	SMC01	Tumor	Female	64	IIA	Left	ADC	Well	MSS	CMS3	19089	3610	4.18042	22.3008	-0.177517	-1.09058	G1	Epithelia	Epithelia	C4
SMC01-T_CAGCTGGTCCGTAGGC	SMC01-T	SMC01	Tumor	Female	64	IIA	Left	ADC	Well	MSS	CMS3	19342	3806	5.06669	24.2064	0.346594	-0.303176	S	Epithelia	Epithelia	C3
SMC01-T_CAGGTGCAGGTAGCTG	SMC01-T	SMC01	Tumor	Female	64	IIA	Left	ADC	Well	MSS	CMS3	9536	2264	10.969	30.5998	-0.00602773	-0.559694	G1	Epithelia	Epithelia	C6
SMC01-T_CAGGTGCCACTAGTAC	SMC01-T	SMC01	Tumor	Female	64	IIA	Left	ADC	Well	MSS	CMS3	27582	3812	5.73925	37.9124	-0.0427969	0.169201	G2M	Epithelia	Epithelia	C3
SMC01-T_CAGGTGCCAGATGGGT	SMC01-T	SMC01	Tumor	Female	64	IIA	Left	ADC	Well	MSS	CMS3	30310	4677	5.16661	23.3223	-0.15431	-1.60071	G1	Epithelia	Epithelia	C6
SMC01-T_CAGTAACGTTAAAGTG	SMC01-T	SMC01	Tumor	Female	64	IIA	Left	ADC	Well	MSS	CMS3	6257	1951	0.239732	28.0326	0.06088	0.847507	G2M	Epithelia	Epithelia	C3
SMC01-T_CAGTCCTAGTCTCGGC	SMC01-T	SMC01	Tumor	Female	64	IIA	Left	ADC	Well	MSS	CMS3	28388	4246	7.17557	22.4144	-0.106691	-1.70438	G1	Epithelia	Epithelia	C6
SMC01-T_CAGTCCTCACCTATCC	SMC01-T	SMC01	Tumor	Female	64	IIA	Left	ADC	Well	MSS	CMS3	5698	1839	0.2106	24.8333	0.324292	1.05643	G2M	Epithelia	Epithelia	C3
SMC01-T_CAGTCCTTCATCGCTC	SMC01-T	SMC01	Tumor	Female	64	IIA	Left	ADC	Well	MSS	CMS3	29404	4967	5.32581	28.4655	-0.137734	-1.29924	G1	Epithelia	Epithelia	C7
SMC01-T_CATATTCAGGCATGGT	SMC01-T	SMC01	Tumor	Female	64	IIA	Left	ADC	Well	MSS	CMS3	9019	1929	13.5713	26.5218	-0.0684147	-0.629578	G1	Epithelia	Epithelia	C5
SMC01-T_CATATTCAGTGATCGG	SMC01-T	SMC01	Tumor	Female	64	IIA	Left	ADC	Well	MSS	CMS3	36724	5390	5.70744	23.9026	1.06932	1.85315	G2M	Epithelia	Epithelia	C3
SMC01-T_CATATTCCATACCATG	SMC01-T	SMC01	Tumor	Female	64	IIA	Left	ADC	Well	MSS	CMS3	37079	5078	4.90844	22.5869	0.781193	1.69822	G2M	Epithelia	Epithelia	C3
SMC01-T_CATATTCGTACCCAAT	SMC01-T	SMC01	Tumor	Female	64	IIA	Left	ADC	Well	MSS	CMS3	17474	3869	4.56678	26.611	1.17631	0.553228	S	Epithelia	Epithelia	C3
SMC01-T_CATATTCGTAGGGTAC	SMC01-T	SMC01	Tumor	Female	64	IIA	Left	ADC	Well	MSS	CMS3	35566	5431	6.43873	26.2554	0.638035	1.78036	G2M	Epithelia	Epithelia	C3
SMC01-T_CATATTCGTGTCAATC	SMC01-T	SMC01	Tumor	Female	64	IIA	Left	ADC	Well	MSS	CMS3	21160	3801	4.56994	32.689	-0.124774	-1.1977	G1	Epithelia	Epithelia	C7
SMC01-T_CATCAAGAGCCGGTAA	SMC01-T	SMC01	Tumor	Female	64	IIA	Left	ADC	Well	MSS	CMS3	1606	735	9.83811	30.5106	-0.000301386	0.0159321	G2M	Epithelia	Epithelia	C2
SMC01-T_CATCAAGCACAAGACG	SMC01-T	SMC01	Tumor	Female	64	IIA	Left	ADC	Well	MSS	CMS3	2143	832	3.77975	17.1255	-0.0409885	-0.340989	G1	Epithelia	Epithelia	C2
SMC01-T_CATCAAGCAGTATCTG	SMC01-T	SMC01	Tumor	Female	64	IIA	Left	ADC	Well	MSS	CMS3	1099	545	0.272975	33.849	0.0135624	-0.0166046	S	Epithelia	Epithelia	C2
SMC01-T_CATCAAGCATGCCTTC	SMC01-T	SMC01	Tumor	Female	64	IIA	Left	ADC	Well	MSS	CMS3	37382	5052	10.0316	26.8231	0.527728	4.55354	G2M	Epithelia	Epithelia	C3
SMC01-T_CATCAAGGTCTTGATG	SMC01-T	SMC01	Tumor	Female	64	IIA	Left	ADC	Well	MSS	CMS3	5514	1481	6.05731	48.4222	-0.0180832	-0.360025	G1	Epithelia	Epithelia	C1
SMC01-T_CATCAAGTCACAAACC	SMC01-T	SMC01	Tumor	Female	64	IIA	Left	ADC	Well	MSS	CMS3	44699	5289	8.45209	24.9625	1.1962	-0.67127	S	Epithelia	Epithelia	C3
SMC01-T_CATCAGAGTTTCGCTC	SMC01-T	SMC01	Tumor	Female	64	IIA	Left	ADC	Well	MSS	CMS3	20078	3599	6.7188	26.8951	-0.0614828	-1.01004	G1	Epithelia	Epithelia	C7
SMC01-T_CATCCACGTATAGGTA	SMC01-T	SMC01	Tumor	Female	64	IIA	Left	ADC	Well	MSS	CMS3	34375	5320	13.6698	23.6422	-0.123568	6.23309	G2M	Epithelia	Epithelia	C3
SMC01-T_CATCCACTCACGATGT	SMC01-T	SMC01	Tumor	Female	64	IIA	Left	ADC	Well	MSS	CMS3	2013	649	8.19672	13.9096	0.0223026	-0.387803	S	Epithelia	Epithelia	C1
SMC01-T_CATCGAAAGGAGTCTG	SMC01-T	SMC01	Tumor	Female	64	IIA	Left	ADC	Well	MSS	CMS3	24452	4227	8.04842	31.0363	-0.134418	-1.64753	G1	Epithelia	Epithelia	C7
SMC01-T_CATCGAAGTTAAGATG	SMC01-T	SMC01	Tumor	Female	64	IIA	Left	ADC	Well	MSS	CMS3	32200	4811	10.2391	26.3416	0.67601	-0.262777	S	Epithelia	Epithelia	C3
SMC01-T_CATCGAATCATGTGGT	SMC01-T	SMC01	Tumor	Female	64	IIA	Left	ADC	Well	MSS	CMS3	7037	2140	1.59159	28.208	0.00391802	0.848386	G2M	Epithelia	Epithelia	C3
SMC01-T_CATCGAATCTTGTATC	SMC01-T	SMC01	Tumor	Female	64	IIA	Left	ADC	Well	MSS	CMS3	43480	5558	11.1592	19.7999	0.579566	-1.55328	S	Epithelia	Epithelia	C3
SMC01-T_CATCGGGAGACTGGGT	SMC01-T	SMC01	Tumor	Female	64	IIA	Left	ADC	Well	MSS	CMS3	12086	2819	0.653649	25.2689	0.742315	1.01562	G2M	Epithelia	Epithelia	C3
SMC01-T_CATGACAAGGGTTTCT	SMC01-T	SMC01	Tumor	Female	64	IIA	Left	ADC	Well	MSS	CMS3	13303	3091	7.93054	24.4381	0.0864979	-0.626009	S	Epithelia	Epithelia	C7
SMC01-T_CATGACACAGCCACCA	SMC01-T	SMC01	Tumor	Female	64	IIA	Left	ADC	Well	MSS	CMS3	1263	456	0.870942	52.5732	-0.00723327	-0.0983344	G1	Epithelia	Epithelia	C2
SMC01-T_CATGGCGTCCCAACGG	SMC01-T	SMC01	Tumor	Female	64	IIA	Left	ADC	Well	MSS	CMS3	25207	4660	5.7365	24.9137	-0.158529	-0.80121	G1	Epithelia	Epithelia	C7
SMC01-T_CATTATCTCGCCAGCA	SMC01-T	SMC01	Tumor	Female	64	IIA	Left	ADC	Well	MSS	CMS3	3472	1060	7.40207	36.7224	0.00843882	-0.215136	S	Epithelia	Epithelia	C7
SMC01-T_CATTATCTCGGTCCGA	SMC01-T	SMC01	Tumor	Female	64	IIA	Left	ADC	Well	MSS	CMS3	6234	1523	0.272698	44.6262	-0.0783605	-0.338972	G1	Epithelia	Epithelia	C2
SMC01-T_CATTCGCTCGCTGATA	SMC01-T	SMC01	Tumor	Female	64	IIA	Left	ADC	Well	MSS	CMS3	3283	1114	17.484	25.7082	0.229355	0.011018	S	Epithelia	Epithelia	C3
SMC01-T_CCAATCCTCTTGAGAC	SMC01-T	SMC01	Tumor	Female	64	IIA	Left	ADC	Well	MSS	CMS3	7111	1906	0.365631	33.5255	0.314949	0.631026	G2M	Epithelia	Epithelia	C3
SMC01-T_CCACCTAAGAACAACT	SMC01-T	SMC01	Tumor	Female	64	IIA	Left	ADC	Well	MSS	CMS3	23062	3658	14.3656	24.8677	-0.0506329	2.03512	G2M	Epithelia	Epithelia	C3
SMC01-T_CCACCTACAGGGATTG	SMC01-T	SMC01	Tumor	Female	64	IIA	Left	ADC	Well	MSS	CMS3	11136	2612	8.09986	30.6932	-0.0421941	-0.553176	G1	Epithelia	Epithelia	C7
SMC01-T_CCACCTAGTGTGCCTG	SMC01-T	SMC01	Tumor	Female	64	IIA	Left	ADC	Well	MSS	CMS3	2039	678	2.64836	40.9514	-0.0144665	-0.133251	G1	Epithelia	Epithelia	C2
SMC01-T_CCACCTATCAGGTTCA	SMC01-T	SMC01	Tumor	Female	64	IIA	Left	ADC	Well	MSS	CMS3	1413	406	4.38783	59.448	-0.0150693	-0.125698	G1	Epithelia	Epithelia	C2
SMC01-T_CCACCTATCATCTGCC	SMC01-T	SMC01	Tumor	Female	64	IIA	Left	ADC	Well	MSS	CMS3	1153	411	0.260191	56.3747	-0.00602773	-0.0653838	G1	Epithelia	Epithelia	C2
SMC01-T_CCACGGAAGCGCTTAT	SMC01-T	SMC01	Tumor	Female	64	IIA	Left	ADC	Well	MSS	CMS3	12671	3359	3.98548	20.4641	-0.0708258	-0.757242	G1	Epithelia	Epithelia	C5
SMC01-T_CCAGCGAAGAATGTGT	SMC01-T	SMC01	Tumor	Female	64	IIA	Left	ADC	Well	MSS	CMS3	43875	5575	9.73675	22.7556	0.459614	1.05768	G2M	Epithelia	Epithelia	C3
SMC01-T_CCAGCGAGTCAGATAA	SMC01-T	SMC01	Tumor	Female	64	IIA	Left	ADC	Well	MSS	CMS3	8755	1902	10.257	13.0668	-0.0690175	-0.599162	G1	Epithelia	Epithelia	C4
SMC01-T_CCATGTCAGCAGGCTA	SMC01-T	SMC01	Tumor	Female	64	IIA	Left	ADC	Well	MSS	CMS3	3740	1531	3.63636	28.7968	0.259192	0.359973	G2M	Epithelia	Epithelia	C3
SMC01-T_CCATGTCGTGAAGGCT	SMC01-T	SMC01	Tumor	Female	64	IIA	Left	ADC	Well	MSS	CMS3	26957	3746	9.82676	41.7183	-0.0421941	-1.95158	G1	Epithelia	Epithelia	C7
SMC01-T_CCATTCGGTCTGCGGT	SMC01-T	SMC01	Tumor	Female	64	IIA	Left	ADC	Well	MSS	CMS3	39047	4547	5.29106	36.3383	-0.254069	-2.62063	G1	Epithelia	Epithelia	C6
SMC01-T_CCCAATCAGTGTACTC	SMC01-T	SMC01	Tumor	Female	64	IIA	Left	ADC	Well	MSS	CMS3	26291	4381	5.91838	21.475	-0.218204	-1.1542	G1	Epithelia	Epithelia	C7
SMC01-T_CCCAATCAGTGTGGCA	SMC01-T	SMC01	Tumor	Female	64	IIA	Left	ADC	Well	MSS	CMS3	5790	2128	4.87047	25.0259	-0.0822785	-0.453859	G1	Epithelia	Epithelia	C5
SMC01-T_CCCATACAGGATCGCA	SMC01-T	SMC01	Tumor	Female	64	IIA	Left	ADC	Well	MSS	CMS3	6769	1833	15.1278	27.0202	0.0102471	-0.416977	S	Epithelia	Epithelia	C7
SMC01-T_CCCATACAGGCGTACA	SMC01-T	SMC01	Tumor	Female	64	IIA	Left	ADC	Well	MSS	CMS3	13486	2705	5.13125	17.6183	-0.119349	-0.836127	G1	Epithelia	Epithelia	C4
SMC01-T_CCCATACAGGGTCGAT	SMC01-T	SMC01	Tumor	Female	64	IIA	Left	ADC	Well	MSS	CMS3	11058	2057	14.3335	29.7613	-0.075648	-0.965032	G1	Epithelia	Epithelia	C6
SMC01-T_CCCATACCACCGTTGG	SMC01-T	SMC01	Tumor	Female	64	IIA	Left	ADC	Well	MSS	CMS3	1005	379	9.35323	48.0597	-0.00783605	-0.0495551	G1	Epithelia	Epithelia	C2
SMC01-T_CCCATACTCAGCGACC	SMC01-T	SMC01	Tumor	Female	64	IIA	Left	ADC	Well	MSS	CMS3	23651	4602	9.23428	24.8531	0.00361664	-1.03802	S	Epithelia	Epithelia	C5
SMC01-T_CCCATACTCCAGAGGA	SMC01-T	SMC01	Tumor	Female	64	IIA	Left	ADC	Well	MSS	CMS3	24647	4202	9.71315	22.2502	0.892104	-0.380302	S	Epithelia	Epithelia	C3
SMC01-T_CCCTCCTAGCGTGAAC	SMC01-T	SMC01	Tumor	Female	64	IIA	Left	ADC	Well	MSS	CMS3	20744	3613	13.7052	25.3857	-0.10428	-1.41248	G1	Epithelia	Epithelia	C6
SMC01-T_CCCTCCTGTGCTGTAT	SMC01-T	SMC01	Tumor	Female	64	IIA	Left	ADC	Well	MSS	CMS3	22891	4343	14.486	20.8641	0.216395	-0.919512	S	Epithelia	Epithelia	C3
SMC01-T_CCGGGATAGGTAGCTG	SMC01-T	SMC01	Tumor	Female	64	IIA	Left	ADC	Well	MSS	CMS3	13564	2410	7.33559	47.9136	-0.0156721	-0.966325	G1	Epithelia	Epithelia	C7
SMC01-T_CCGGGATCAATAACGA	SMC01-T	SMC01	Tumor	Female	64	IIA	Left	ADC	Well	MSS	CMS3	16169	3575	4.26743	24.281	0.903556	-0.2066	S	Epithelia	Epithelia	C3
SMC01-T_CCGGGATGTAAACACA	SMC01-T	SMC01	Tumor	Female	64	IIA	Left	ADC	Well	MSS	CMS3	26834	4737	9.79727	16.0878	0.0446052	-1.15306	S	Epithelia	Epithelia	C4
SMC01-T_CCGGGATGTCCTCTTG	SMC01-T	SMC01	Tumor	Female	64	IIA	Left	ADC	Well	MSS	CMS3	15316	3900	11.3868	21.2588	0.201025	1.18363	G2M	Epithelia	Epithelia	C3
SMC01-T_CCGGGATTCATGCAAC	SMC01-T	SMC01	Tumor	Female	64	IIA	Left	ADC	Well	MSS	CMS3	28012	4090	6.74711	34.3389	0.0045208	-1.50295	S	Epithelia	Epithelia	C7
SMC01-T_CCGGGATTCCGTAGTA	SMC01-T	SMC01	Tumor	Female	64	IIA	Left	ADC	Well	MSS	CMS3	9338	2079	0.546155	39.6123	-0.0352622	0.363749	G2M	Epithelia	Epithelia	C3
SMC01-T_CCGGTAGCAAAGAATC	SMC01-T	SMC01	Tumor	Female	64	IIA	Left	ADC	Well	MSS	CMS3	42823	5394	6.1112	24.8418	1.84448	1.5076	S	Epithelia	Epithelia	C3
SMC01-T_CCGGTAGCACGACTCG	SMC01-T	SMC01	Tumor	Female	64	IIA	Left	ADC	Well	MSS	CMS3	17239	3089	3.75892	31.3997	-0.127185	-0.82873	G1	Epithelia	Epithelia	C6
SMC01-T_CCGGTAGGTAGCGATG	SMC01-T	SMC01	Tumor	Female	64	IIA	Left	ADC	Well	MSS	CMS3	5007	1855	6.47094	24.1262	-0.039783	-0.275864	G1	Epithelia	Epithelia	C7
SMC01-T_CCGGTAGTCATACGGT	SMC01-T	SMC01	Tumor	Female	64	IIA	Left	ADC	Well	MSS	CMS3	27351	4237	6.71273	30.6131	0.035865	-1.41667	S	Epithelia	Epithelia	C7
SMC01-T_CCGTACTTCGTGTAGT	SMC01-T	SMC01	Tumor	Female	64	IIA	Left	ADC	Well	MSS	CMS3	6012	1986	8.28343	29.4578	0.0274262	-0.355369	S	Epithelia	Epithelia	C7
SMC01-T_CCGTGGAAGTGTGGCA	SMC01-T	SMC01	Tumor	Female	64	IIA	Left	ADC	Well	MSS	CMS3	35081	4787	5.09678	35.361	0.0256178	-2.05669	S	Epithelia	Epithelia	C7
SMC01-T_CCGTTCAGTCTAGTCA	SMC01-T	SMC01	Tumor	Female	64	IIA	Left	ADC	Well	MSS	CMS3	5712	2162	2.34594	27.3284	-0.0669078	-0.466791	G1	Epithelia	Epithelia	C5
SMC01-T_CCGTTCAGTGTGGCTC	SMC01-T	SMC01	Tumor	Female	64	IIA	Left	ADC	Well	MSS	CMS3	12201	3100	4.39308	25.9077	0.0108499	-0.682392	S	Epithelia	Epithelia	C7
SMC01-T_CCGTTCATCATAAAGG	SMC01-T	SMC01	Tumor	Female	64	IIA	Left	ADC	Well	MSS	CMS3	12918	3064	5.69748	23.9588	-0.127486	-0.832713	G1	Epithelia	Epithelia	C6
SMC01-T_CCTACACCAATAAGCA	SMC01-T	SMC01	Tumor	Female	64	IIA	Left	ADC	Well	MSS	CMS3	8093	2101	7.89571	22.9952	-0.00301386	-0.430064	G1	Epithelia	Epithelia	C7
SMC01-T_CCTACACGTGGGTCAA	SMC01-T	SMC01	Tumor	Female	64	IIA	Left	ADC	Well	MSS	CMS3	38551	4794	6.05172	31.4778	-0.0729355	-2.66765	G1	Epithelia	Epithelia	C6
SMC01-T_CCTACACGTTCTCATT	SMC01-T	SMC01	Tumor	Female	64	IIA	Left	ADC	Well	MSS	CMS3	16120	3428	6.33375	34.665	0.117541	-0.774002	S	Epithelia	Epithelia	C3
SMC01-T_CCTACCAGTCCAGTGC	SMC01-T	SMC01	Tumor	Female	64	IIA	Left	ADC	Well	MSS	CMS3	1480	728	3.24324	29.4595	-0.021097	0.0262777	G2M	Epithelia	Epithelia	C2
SMC01-T_CCTACCATCAACGGGA	SMC01-T	SMC01	Tumor	Female	64	IIA	Left	ADC	Well	MSS	CMS3	34683	4070	10.9477	32.4684	0.0907173	-2.30881	S	Epithelia	Epithelia	C7
SMC01-T_CCTAGCTAGGATGTAT	SMC01-T	SMC01	Tumor	Female	64	IIA	Left	ADC	Well	MSS	CMS3	5735	1799	0.261552	24.0279	0.376432	0.249534	S	Epithelia	Epithelia	C3
SMC01-T_CCTAGCTCACCAGGCT	SMC01-T	SMC01	Tumor	Female	64	IIA	Left	ADC	Well	MSS	CMS3	15344	3782	5.76773	23.6444	-0.202833	-1.07733	G1	Epithelia	Epithelia	C5
SMC01-T_CCTAGCTTCGCCAGCA	SMC01-T	SMC01	Tumor	Female	64	IIA	Left	ADC	Well	MSS	CMS3	28236	4494	4.40218	35.8195	-0.03044	-2.09585	G1	Epithelia	Epithelia	C5
SMC01-T_CCTATTAAGAGTAATC	SMC01-T	SMC01	Tumor	Female	64	IIA	Left	ADC	Well	MSS	CMS3	19319	3944	10.9581	20.5135	0.753466	-1.01826	S	Epithelia	Epithelia	C3
SMC01-T_CCTATTATCAGCTTAG	SMC01-T	SMC01	Tumor	Female	64	IIA	Left	ADC	Well	MSS	CMS3	22510	3760	19.4491	28.4984	0.46082	0.690048	G2M	Epithelia	Epithelia	C3
SMC01-T_CCTCAGTAGCCCGAAA	SMC01-T	SMC01	Tumor	Female	64	IIA	Left	ADC	Well	MSS	CMS3	39852	5867	7.04607	18.5813	0.425859	3.19931	G2M	Epithelia	Epithelia	C3
SMC01-T_CCTCAGTGTTATCGGT	SMC01-T	SMC01	Tumor	Female	64	IIA	Left	ADC	Well	MSS	CMS3	8007	2026	8.51755	20.7443	-0.0792646	-0.578833	G1	Epithelia	Epithelia	C6
SMC01-T_CCTCAGTTCACGACTA	SMC01-T	SMC01	Tumor	Female	64	IIA	Left	ADC	Well	MSS	CMS3	46005	5739	8.80991	26.1232	0.559976	-0.458101	S	Epithelia	Epithelia	C3
SMC01-T_CCTCTGAGTATTACCG	SMC01-T	SMC01	Tumor	Female	64	IIA	Left	ADC	Well	MSS	CMS3	38768	5366	7.77703	29.6353	0.762809	-0.84311	S	Epithelia	Epithelia	C3
SMC01-T_CCTCTGAGTGACGGTA	SMC01-T	SMC01	Tumor	Female	64	IIA	Left	ADC	Well	MSS	CMS3	23541	3563	8.41086	27.4925	-0.251658	-1.53248	G1	Epithelia	Epithelia	C4
SMC01-T_CCTTACGAGGCCGAAT	SMC01-T	SMC01	Tumor	Female	64	IIA	Left	ADC	Well	MSS	CMS3	32305	5261	6.74818	29.0017	-0.305003	-1.66196	G1	Epithelia	Epithelia	C7
SMC01-T_CCTTCGACAGGTGGAT	SMC01-T	SMC01	Tumor	Female	64	IIA	Left	ADC	Well	MSS	CMS3	17562	3624	11.6103	25.3331	0.0786618	1.74793	G2M	Epithelia	Epithelia	C3
SMC01-T_CCTTCGAGTGCAACGA	SMC01-T	SMC01	Tumor	Female	64	IIA	Left	ADC	Well	MSS	CMS3	1755	855	10.5413	18.9744	0.0759494	-0.0781606	S	Epithelia	Epithelia	C2
SMC01-T_CCTTCGAGTTGGAGGT	SMC01-T	SMC01	Tumor	Female	64	IIA	Left	ADC	Well	MSS	CMS3	11822	2844	11.5801	26.8398	-0.0840868	-0.480602	G1	Epithelia	Epithelia	C6
SMC01-T_CCTTTCTAGAAACCTA	SMC01-T	SMC01	Tumor	Female	64	IIA	Left	ADC	Well	MSS	CMS3	25460	4277	7.84368	32.557	0.126582	-1.20169	S	Epithelia	Epithelia	C3
SMC01-T_CCTTTCTTCACCAGGC	SMC01-T	SMC01	Tumor	Female	64	IIA	Left	ADC	Well	MSS	CMS3	6597	1685	12.915	16.6742	-0.0771549	-0.770174	G1	Epithelia	Epithelia	C5
SMC01-T_CCTTTCTTCGGCTACG	SMC01-T	SMC01	Tumor	Female	64	IIA	Left	ADC	Well	MSS	CMS3	34722	5446	4.04355	24.0914	0.899337	1.61489	G2M	Epithelia	Epithelia	C3
SMC01-T_CGAACATTCGAACTGT	SMC01-T	SMC01	Tumor	Female	64	IIA	Left	ADC	Well	MSS	CMS3	41654	5383	6.74125	20.7927	0.839964	-0.950755	S	Epithelia	Epithelia	C3
SMC01-T_CGAACATTCTGATTCT	SMC01-T	SMC01	Tumor	Female	64	IIA	Left	ADC	Well	MSS	CMS3	25994	4102	10.0869	27.137	-0.0313442	-0.932444	G1	Epithelia	Epithelia	C3
SMC01-T_CGAATGTGTGACAAAT	SMC01-T	SMC01	Tumor	Female	64	IIA	Left	ADC	Well	MSS	CMS3	35418	4828	9.65611	31.7635	0.645871	-1.1109	S	Epithelia	Epithelia	C3
SMC01-T_CGACCTTGTGTCTGAT	SMC01-T	SMC01	Tumor	Female	64	IIA	Left	ADC	Well	MSS	CMS3	2453	970	17.9372	10.9254	-0.0367691	-0.210842	G1	Epithelia	Epithelia	C1
SMC01-T_CGACCTTTCGGTGTCG	SMC01-T	SMC01	Tumor	Female	64	IIA	Left	ADC	Well	MSS	CMS3	32023	4548	3.05093	6.17993	-0.514165	-1.66149	G1	Epithelia	Epithelia	C4
SMC01-T_CGACCTTTCTTCAACT	SMC01-T	SMC01	Tumor	Female	64	IIA	Left	ADC	Well	MSS	CMS3	46173	5902	4.28172	27.3385	-0.248644	-2.27561	G1	Epithelia	Epithelia	C7
SMC01-T_CGACTTCCACTAAGTC	SMC01-T	SMC01	Tumor	Female	64	IIA	Left	ADC	Well	MSS	CMS3	15538	3411	7.67151	28.8969	0.191079	-0.155287	S	Epithelia	Epithelia	C3
SMC01-T_CGACTTCGTGCATCTA	SMC01-T	SMC01	Tumor	Female	64	IIA	Left	ADC	Well	MSS	CMS3	28134	4508	13.7023	23.349	-0.115431	-1.71162	G1	Epithelia	Epithelia	C7
SMC01-T_CGACTTCTCAATAAGG	SMC01-T	SMC01	Tumor	Female	64	IIA	Left	ADC	Well	MSS	CMS3	5019	1225	10.6595	46.065	-0.0111513	-0.278192	G1	Epithelia	Epithelia	C7
SMC01-T_CGACTTCTCTGTCCGT	SMC01-T	SMC01	Tumor	Female	64	IIA	Left	ADC	Well	MSS	CMS3	15402	2773	6.88222	39.7481	-0.0771549	-1.04185	G1	Epithelia	Epithelia	C6
SMC01-T_CGACTTCTCTTCTGGC	SMC01-T	SMC01	Tumor	Female	64	IIA	Left	ADC	Well	MSS	CMS3	24714	4045	5.12665	34.6929	-0.232972	-1.69853	G1	Epithelia	Epithelia	C6
SMC01-T_CGAGAAGAGTGTTAGA	SMC01-T	SMC01	Tumor	Female	64	IIA	Left	ADC	Well	MSS	CMS3	13547	2732	16.3357	26.6332	-0.160639	-1.22207	G1	Epithelia	Epithelia	C4
SMC01-T_CGAGAAGGTCATGCAT	SMC01-T	SMC01	Tumor	Female	64	IIA	Left	ADC	Well	MSS	CMS3	53262	5765	7.17397	23.7843	0.295359	-2.37591	S	Epithelia	Epithelia	C3
SMC01-T_CGAGCACGTCGAACAG	SMC01-T	SMC01	Tumor	Female	64	IIA	Left	ADC	Well	MSS	CMS3	31058	5212	4.32739	22.664	0.770344	1.27452	G2M	Epithelia	Epithelia	C3
SMC01-T_CGAGCACTCCGATATG	SMC01-T	SMC01	Tumor	Female	64	IIA	Left	ADC	Well	MSS	CMS3	13250	2711	4.71698	25.0943	-0.125075	-0.663149	G1	Epithelia	Epithelia	C6
SMC01-T_CGAGCCAGTCTGGTCG	SMC01-T	SMC01	Tumor	Female	64	IIA	Left	ADC	Well	MSS	CMS3	43448	5355	5.80464	17.0296	-0.51085	-1.69967	G1	Epithelia	Epithelia	C4
SMC01-T_CGAGCCATCTGTCAAG	SMC01-T	SMC01	Tumor	Female	64	IIA	Left	ADC	Well	MSS	CMS3	52917	5998	4.7206	22.0477	-0.261603	-2.76102	G1	Epithelia	Epithelia	C7
SMC01-T_CGATCGGAGCTGAAAT	SMC01-T	SMC01	Tumor	Female	64	IIA	Left	ADC	Well	MSS	CMS3	2454	792	14.4254	25.7539	-0.00572634	-0.237792	G1	Epithelia	Epithelia	C2
SMC01-T_CGATCGGGTCTGCAAT	SMC01-T	SMC01	Tumor	Female	64	IIA	Left	ADC	Well	MSS	CMS3	18606	3291	4.46093	31.1351	0.210669	-0.311349	S	Epithelia	Epithelia	C3
SMC01-T_CGATCGGGTGAGGCTA	SMC01-T	SMC01	Tumor	Female	64	IIA	Left	ADC	Well	MSS	CMS3	31544	4160	5.88384	20.045	-0.35443	-1.70272	G1	Epithelia	Epithelia	C4
SMC01-T_CGATCGGTCCCTTGCA	SMC01-T	SMC01	Tumor	Female	64	IIA	Left	ADC	Well	MSS	CMS3	24821	5051	2.41731	19.8783	0.161242	-1.1468	S	Epithelia	Epithelia	C5
SMC01-T_CGATGGCAGACAGAGA	SMC01-T	SMC01	Tumor	Female	64	IIA	Left	ADC	Well	MSS	CMS3	3133	622	4.43664	62.7833	0.0783605	-0.279537	S	Epithelia	Epithelia	C2
SMC01-T_CGATGGCCAAGCCTAT	SMC01-T	SMC01	Tumor	Female	64	IIA	Left	ADC	Well	MSS	CMS3	8877	2645	6.79284	25.0535	0.03044	0.592593	G2M	Epithelia	Epithelia	C3
SMC01-T_CGATGTAAGGACATTA	SMC01-T	SMC01	Tumor	Female	64	IIA	Left	ADC	Well	MSS	CMS3	21852	3746	8.76808	32.2122	0.302893	0.578678	G2M	Epithelia	Epithelia	C3
SMC01-T_CGATTGACATCTGGTA	SMC01-T	SMC01	Tumor	Female	64	IIA	Left	ADC	Well	MSS	CMS3	33051	4549	13.7242	10.6078	-0.385473	-2.54893	G1	Epithelia	Epithelia	C4
SMC01-T_CGATTGAGTCACTGGC	SMC01-T	SMC01	Tumor	Female	64	IIA	Left	ADC	Well	MSS	CMS3	19163	3537	0.0626207	32.1453	-0.0424955	-0.809487	G1	Epithelia	Epithelia	C7
SMC01-T_CGATTGATCTCTGTCG	SMC01-T	SMC01	Tumor	Female	64	IIA	Left	ADC	Well	MSS	CMS3	25533	4489	14.6046	21.9285	0.256178	-1.01723	S	Epithelia	Epithelia	C3
SMC01-T_CGCCAAGAGCATGGCA	SMC01-T	SMC01	Tumor	Female	64	IIA	Left	ADC	Well	MSS	CMS3	14191	3394	2.34656	25.3964	-0.0696203	-0.536209	G1	Epithelia	Epithelia	C6
SMC01-T_CGCCAAGAGTGGTAAT	SMC01-T	SMC01	Tumor	Female	64	IIA	Left	ADC	Well	MSS	CMS3	25846	3998	6.44587	14.4316	-0.11513	-1.47093	G1	Epithelia	Epithelia	C4
SMC01-T_CGCGGTACATGTTGAC	SMC01-T	SMC01	Tumor	Female	64	IIA	Left	ADC	Well	MSS	CMS3	36403	5666	4.82927	19.7374	0.410187	4.88092	G2M	Epithelia	Epithelia	C3
SMC01-T_CGCGGTATCCCGGATG	SMC01-T	SMC01	Tumor	Female	64	IIA	Left	ADC	Well	MSS	CMS3	10418	2513	6.19121	28.5179	0.600663	-0.3069	S	Epithelia	Epithelia	C3
SMC01-T_CGCGTTTCACAGTCGC	SMC01-T	SMC01	Tumor	Female	64	IIA	Left	ADC	Well	MSS	CMS3	26929	4314	7.66089	30.4282	0.312538	0.377509	G2M	Epithelia	Epithelia	C3
SMC01-T_CGCGTTTGTGCAGACA	SMC01-T	SMC01	Tumor	Female	64	IIA	Left	ADC	Well	MSS	CMS3	33922	4719	10.931	26.6258	1.01838	0.575885	S	Epithelia	Epithelia	C3
SMC01-T_CGCGTTTGTTCGTCTC	SMC01-T	SMC01	Tumor	Female	64	IIA	Left	ADC	Well	MSS	CMS3	10737	3067	5.40188	22.0453	0.679024	0.767639	G2M	Epithelia	Epithelia	C3
SMC01-T_CGCGTTTTCGCGTTTC	SMC01-T	SMC01	Tumor	Female	64	IIA	Left	ADC	Well	MSS	CMS3	1055	274	10.4265	63.2227	0.0201929	-0.107076	S	Epithelia	Epithelia	C2
SMC01-T_CGCTATCCAATGGACG	SMC01-T	SMC01	Tumor	Female	64	IIA	Left	ADC	Well	MSS	CMS3	45511	5351	6.70607	23.9063	0.966546	-1.30473	S	Epithelia	Epithelia	C3
SMC01-T_CGCTATCTCTATGTGG	SMC01-T	SMC01	Tumor	Female	64	IIA	Left	ADC	Well	MSS	CMS3	34029	4852	5.73922	29.7893	-0.0946353	-2.05861	G1	Epithelia	Epithelia	C6
SMC01-T_CGCTGGATCCAAATGC	SMC01-T	SMC01	Tumor	Female	64	IIA	Left	ADC	Well	MSS	CMS3	10495	2323	14.3116	34.9786	-0.00421941	-0.567815	G1	Epithelia	Epithelia	C7
SMC01-T_CGCTGGATCGTGGTCG	SMC01-T	SMC01	Tumor	Female	64	IIA	Left	ADC	Well	MSS	CMS3	41966	5533	9.02635	18.982	0.591923	-1.3623	S	Epithelia	Epithelia	C3
SMC01-T_CGCTTCAAGCATCATC	SMC01-T	SMC01	Tumor	Female	64	IIA	Left	ADC	Well	MSS	CMS3	39182	5618	6.29371	22.5231	0.609705	-1.5046	S	Epithelia	Epithelia	C3
SMC01-T_CGCTTCAAGGGCTTGA	SMC01-T	SMC01	Tumor	Female	64	IIA	Left	ADC	Well	MSS	CMS3	20853	3858	5.98475	28.9119	-0.0777577	-1.01474	G1	Epithelia	Epithelia	C7
SMC01-T_CGGACACGTCGACTGC	SMC01-T	SMC01	Tumor	Female	64	IIA	Left	ADC	Well	MSS	CMS3	11951	2743	9.22099	26.7844	0.213683	-0.157511	S	Epithelia	Epithelia	C3
SMC01-T_CGGACGTAGAGGTTAT	SMC01-T	SMC01	Tumor	Female	64	IIA	Left	ADC	Well	MSS	CMS3	23094	4033	9.94631	19.0266	-0.228149	-1.2858	G1	Epithelia	Epithelia	C6
SMC01-T_CGGACGTTCCCTTGTG	SMC01-T	SMC01	Tumor	Female	64	IIA	Left	ADC	Well	MSS	CMS3	11394	2732	9.03107	25.5573	0.228451	0.460687	G2M	Epithelia	Epithelia	C3
SMC01-T_CGGACTGAGTGGAGTC	SMC01-T	SMC01	Tumor	Female	64	IIA	Left	ADC	Well	MSS	CMS3	5174	1440	1.44956	37.1279	0.111814	0.159477	G2M	Epithelia	Epithelia	C3
SMC01-T_CGGACTGGTACACCGC	SMC01-T	SMC01	Tumor	Female	64	IIA	Left	ADC	Well	MSS	CMS3	36218	5265	6.06881	23.6043	0.658529	-0.98893	S	Epithelia	Epithelia	C3
SMC01-T_CGGACTGGTTGATTGC	SMC01-T	SMC01	Tumor	Female	64	IIA	Left	ADC	Well	MSS	CMS3	12142	3152	6.65459	14.7257	-0.101266	-0.588765	G1	Epithelia	Epithelia	C5
SMC01-T_CGGAGCTAGGGCTCTC	SMC01-T	SMC01	Tumor	Female	64	IIA	Left	ADC	Well	MSS	CMS3	1554	536	1.86615	45.2381	-0.0168776	-0.179909	G1	Epithelia	Epithelia	C2
SMC01-T_CGGAGTCGTCGAGATG	SMC01-T	SMC01	Tumor	Female	64	IIA	Left	ADC	Well	MSS	CMS3	19351	1965	5.7258	45.4602	0.022604	-1.4148	S	Epithelia	Epithelia	C7
SMC01-T_CGGAGTCTCCGAAGAG	SMC01-T	SMC01	Tumor	Female	64	IIA	Left	ADC	Well	MSS	CMS3	32855	4622	7.30787	35.6719	-0.147378	-2.18819	G1	Epithelia	Epithelia	C6
SMC01-T_CGGCTAGAGCAACGGT	SMC01-T	SMC01	Tumor	Female	64	IIA	Left	ADC	Well	MSS	CMS3	6865	2281	3.37946	21.1945	-0.0919228	-0.101697	G1	Epithelia	Epithelia	C5
SMC01-T_CGGCTAGAGCAGACTG	SMC01-T	SMC01	Tumor	Female	64	IIA	Left	ADC	Well	MSS	CMS3	13304	2944	16.9573	28.5177	-0.105485	-0.874715	G1	Epithelia	Epithelia	C7
SMC01-T_CGGCTAGGTCCAGTTA	SMC01-T	SMC01	Tumor	Female	64	IIA	Left	ADC	Well	MSS	CMS3	24023	4282	6.75186	21.904	-0.0548523	-1.2979	G1	Epithelia	Epithelia	C6
SMC01-T_CGGGTCAAGTTAACGA	SMC01-T	SMC01	Tumor	Female	64	IIA	Left	ADC	Well	MSS	CMS3	18628	3761	6.14129	29.0477	-0.176612	-1.06657	G1	Epithelia	Epithelia	C5
SMC01-T_CGGGTCAGTGAACCTT	SMC01-T	SMC01	Tumor	Female	64	IIA	Left	ADC	Well	MSS	CMS3	32431	4655	6.91931	20.613	-0.418023	-1.83401	G1	Epithelia	Epithelia	C4
SMC01-T_CGGGTCAGTGCGCTTG	SMC01-T	SMC01	Tumor	Female	64	IIA	Left	ADC	Well	MSS	CMS3	1535	593	8.5342	41.0423	-0.0192887	-0.105318	G1	Epithelia	Epithelia	C2
SMC01-T_CGGGTCATCTGACCTC	SMC01-T	SMC01	Tumor	Female	64	IIA	Left	ADC	Well	MSS	CMS3	22749	3841	8.43114	26.0055	-0.013261	-0.831833	G1	Epithelia	Epithelia	C3
SMC01-T_CGGTTAACAATAGCAA	SMC01-T	SMC01	Tumor	Female	64	IIA	Left	ADC	Well	MSS	CMS3	33840	5421	5.15957	25.0118	0.1956	-1.43446	S	Epithelia	Epithelia	C7
SMC01-T_CGTAGCGAGACGCTTT	SMC01-T	SMC01	Tumor	Female	64	IIA	Left	ADC	Well	MSS	CMS3	46080	4807	4.9349	39.7743	-0.0334539	-2.55292	G1	Epithelia	Epithelia	C7
SMC01-T_CGTAGCGCATCGGGTC	SMC01-T	SMC01	Tumor	Female	64	IIA	Left	ADC	Well	MSS	CMS3	14549	3620	8.20675	21.7747	-0.0138638	0.0134492	G2M	Epithelia	Epithelia	C3
SMC01-T_CGTAGCGGTGGGTCAA	SMC01-T	SMC01	Tumor	Female	64	IIA	Left	ADC	Well	MSS	CMS3	28455	4245	8.77174	20.3585	-0.322785	-1.56911	G1	Epithelia	Epithelia	C6
SMC01-T_CGTCACTCAAGGTTTC	SMC01-T	SMC01	Tumor	Female	64	IIA	Left	ADC	Well	MSS	CMS3	12455	3233	4.29546	25.1626	0.280892	-0.613232	S	Epithelia	Epithelia	C3
SMC01-T_CGTCACTCAGGGTATG	SMC01-T	SMC01	Tumor	Female	64	IIA	Left	ADC	Well	MSS	CMS3	10124	2397	4.90913	27.7163	-0.236588	-0.906838	G1	Epithelia	Epithelia	C5
SMC01-T_CGTCACTCAGGTTTCA	SMC01-T	SMC01	Tumor	Female	64	IIA	Left	ADC	Well	MSS	CMS3	40751	5136	4.89559	34.0139	-0.196805	-2.09295	G1	Epithelia	Epithelia	C7
SMC01-T_CGTCAGGTCTGAGTGT	SMC01-T	SMC01	Tumor	Female	64	IIA	Left	ADC	Well	MSS	CMS3	9672	2314	1.22002	29.818	0.193189	0.275036	G2M	Epithelia	Epithelia	C3
SMC01-T_CGTCAGGTCTTGTACT	SMC01-T	SMC01	Tumor	Female	64	IIA	Left	ADC	Well	MSS	CMS3	39756	5228	6.65811	24.2856	0.246835	-0.565642	S	Epithelia	Epithelia	C3
SMC01-T_CGTCCATCAATCTACG	SMC01-T	SMC01	Tumor	Female	64	IIA	Left	ADC	Well	MSS	CMS3	34292	5034	6.2901	30.1674	-0.230561	-2.04619	G1	Epithelia	Epithelia	C7
SMC01-T_CGTCCATGTACGACCC	SMC01-T	SMC01	Tumor	Female	64	IIA	Left	ADC	Well	MSS	CMS3	14493	2746	4.98172	42.0341	-0.0626884	-0.938237	G1	Epithelia	Epithelia	C6
SMC01-T_CGTCTACGTTGGAGGT	SMC01-T	SMC01	Tumor	Female	64	IIA	Left	ADC	Well	MSS	CMS3	33115	5027	7.20519	25.5262	0.96082	-0.728533	S	Epithelia	Epithelia	C3
SMC01-T_CGTGAGCCACTCGACG	SMC01-T	SMC01	Tumor	Female	64	IIA	Left	ADC	Well	MSS	CMS3	12196	2841	17.2188	26.2627	0.0313442	-0.83323	S	Epithelia	Epithelia	C7
SMC01-T_CGTGAGCGTTCGTGAT	SMC01-T	SMC01	Tumor	Female	64	IIA	Left	ADC	Well	MSS	CMS3	26393	4055	8.58182	36.6726	0.680229	-0.975274	S	Epithelia	Epithelia	C3
SMC01-T_CGTGTAAGTTGGACCC	SMC01-T	SMC01	Tumor	Female	64	IIA	Left	ADC	Well	MSS	CMS3	1864	372	4.77468	55.4185	-0.00783605	-0.245551	G1	Epithelia	Epithelia	C2
SMC01-T_CGTGTAATCCTACAGA	SMC01-T	SMC01	Tumor	Female	64	IIA	Left	ADC	Well	MSS	CMS3	8438	2345	7.32401	28.4546	0.00391802	0.288123	G2M	Epithelia	Epithelia	C3
SMC01-T_CGTGTCTAGAAGGTGA	SMC01-T	SMC01	Tumor	Female	64	IIA	Left	ADC	Well	MSS	CMS3	7056	2329	8.04989	21.542	0.0907173	-0.165011	S	Epithelia	Epithelia	C3
SMC01-T_CGTGTCTTCTTGCATT	SMC01-T	SMC01	Tumor	Female	64	IIA	Left	ADC	Well	MSS	CMS3	28310	4165	3.81491	26.125	-0.327306	-1.72088	G1	Epithelia	Epithelia	C6
SMC01-T_CGTTAGAGTGGTCCGT	SMC01-T	SMC01	Tumor	Female	64	IIA	Left	ADC	Well	MSS	CMS3	49156	5224	10.3344	22.9067	0.157022	0.129423	S	Epithelia	Epithelia	C3
SMC01-T_CGTTAGAGTTCGGCAC	SMC01-T	SMC01	Tumor	Female	64	IIA	Left	ADC	Well	MSS	CMS3	12636	2983	3.71162	27.3742	0.100362	-0.0731947	S	Epithelia	Epithelia	C3
SMC01-T_CGTTAGATCTCTGCTG	SMC01-T	SMC01	Tumor	Female	64	IIA	Left	ADC	Well	MSS	CMS3	35553	4707	5.18944	40.8714	-0.132007	-1.9866	G1	Epithelia	Epithelia	C7
SMC01-T_CGTTCTGCATGTTGAC	SMC01-T	SMC01	Tumor	Female	64	IIA	Left	ADC	Well	MSS	CMS3	13258	3380	2.05913	23.0804	-0.0527426	0.127664	G2M	Epithelia	Epithelia	C3
SMC01-T_CGTTGGGAGGCGTACA	SMC01-T	SMC01	Tumor	Female	64	IIA	Left	ADC	Well	MSS	CMS3	42522	5944	5.91929	23.3409	2.32278	-1.10713	S	Epithelia	Epithelia	C3
SMC01-T_CTAACTTAGAATGTTG	SMC01-T	SMC01	Tumor	Female	64	IIA	Left	ADC	Well	MSS	CMS3	27355	4326	8.42625	25.0777	-0.300784	-1.78367	G1	Epithelia	Epithelia	C4
SMC01-T_CTAAGACAGGGTTTCT	SMC01-T	SMC01	Tumor	Female	64	IIA	Left	ADC	Well	MSS	CMS3	27768	5000	4.34313	21.4492	-0.250753	-1.47589	G1	Epithelia	Epithelia	C6
SMC01-T_CTAAGACCACTTCTGC	SMC01-T	SMC01	Tumor	Female	64	IIA	Left	ADC	Well	MSS	CMS3	23878	3713	6.09766	42.4198	-0.0970464	-1.2814	G1	Epithelia	Epithelia	C7
SMC01-T_CTAAGACTCTGATTCT	SMC01-T	SMC01	Tumor	Female	64	IIA	Left	ADC	Well	MSS	CMS3	31216	4494	7.15338	38.6917	1.14045	-1.35775	S	Epithelia	Epithelia	C3
SMC01-T_CTAATGGAGCTACCGC	SMC01-T	SMC01	Tumor	Female	64	IIA	Left	ADC	Well	MSS	CMS3	24848	4610	6.37476	16.4882	-0.185051	-0.839023	G1	Epithelia	Epithelia	C7
SMC01-T_CTAATGGCATACTCTT	SMC01-T	SMC01	Tumor	Female	64	IIA	Left	ADC	Well	MSS	CMS3	1498	576	14.0854	6.20828	-0.0229054	0.000103455	G2M	Epithelia	Epithelia	C2
SMC01-T_CTACACCAGAGAGCTC	SMC01-T	SMC01	Tumor	Female	64	IIA	Left	ADC	Well	MSS	CMS3	16872	3737	7.20128	28.5799	0.512055	-0.740327	S	Epithelia	Epithelia	C7
SMC01-T_CTACACCGTTCTGAAC	SMC01-T	SMC01	Tumor	Female	64	IIA	Left	ADC	Well	MSS	CMS3	9963	2453	6.37358	29.7601	-0.0647981	-0.66827	G1	Epithelia	Epithelia	C7
SMC01-T_CTACACCTCCTTGACC	SMC01-T	SMC01	Tumor	Female	64	IIA	Left	ADC	Well	MSS	CMS3	35695	5092	6.56114	26.3454	1.85533	-1.62223	S	Epithelia	Epithelia	C6
SMC01-T_CTACATTCATGACATC	SMC01-T	SMC01	Tumor	Female	64	IIA	Left	ADC	Well	MSS	CMS3	23356	4181	5.28344	26.4771	0.0443038	-0.414442	S	Epithelia	Epithelia	C7
SMC01-T_CTACATTGTACCATCA	SMC01-T	SMC01	Tumor	Female	64	IIA	Left	ADC	Well	MSS	CMS3	23418	4004	9.86848	19.1007	-0.0102471	-0.863077	G1	Epithelia	Epithelia	C4
SMC01-T_CTACCCATCCCGGATG	SMC01-T	SMC01	Tumor	Female	64	IIA	Left	ADC	Well	MSS	CMS3	31648	5427	4.57217	26.3587	-0.330018	-1.9865	G1	Epithelia	Epithelia	C6
SMC01-T_CTACCCATCGTATCAG	SMC01-T	SMC01	Tumor	Female	64	IIA	Left	ADC	Well	MSS	CMS3	5898	1457	18.803	28.7894	0.0843882	-0.159063	S	Epithelia	Epithelia	C7
SMC01-T_CTACCCATCTGGCGAC	SMC01-T	SMC01	Tumor	Female	64	IIA	Left	ADC	Well	MSS	CMS3	18342	3570	8.60866	28.6392	0.0828813	0.0468136	S	Epithelia	Epithelia	C3
SMC01-T_CTACGTCCATTCCTCG	SMC01-T	SMC01	Tumor	Female	64	IIA	Left	ADC	Well	MSS	CMS3	50094	5733	7.79335	21.7212	0.178421	2.46007	G2M	Epithelia	Epithelia	C3
SMC01-T_CTACGTCGTCGGCATC	SMC01-T	SMC01	Tumor	Female	64	IIA	Left	ADC	Well	MSS	CMS3	27985	4466	8.34018	32.5996	-0.102773	-1.63434	G1	Epithelia	Epithelia	C7
SMC01-T_CTACGTCGTGTATGGG	SMC01-T	SMC01	Tumor	Female	64	IIA	Left	ADC	Well	MSS	CMS3	9816	2150	4.45192	38.5187	-0.0617842	-0.544434	G1	Epithelia	Epithelia	C7
SMC01-T_CTAGAGTAGCGCTCCA	SMC01-T	SMC01	Tumor	Female	64	IIA	Left	ADC	Well	MSS	CMS3	22022	3711	4.03233	34.0932	-0.116938	-0.500569	G1	Epithelia	Epithelia	C5
SMC01-T_CTAGAGTAGGATCGCA	SMC01-T	SMC01	Tumor	Female	64	IIA	Left	ADC	Well	MSS	CMS3	16085	2560	9.70469	37.594	-0.0684147	-1.01335	G1	Epithelia	Epithelia	C6
SMC01-T_CTAGAGTCACATCCAA	SMC01-T	SMC01	Tumor	Female	64	IIA	Left	ADC	Well	MSS	CMS3	4311	1633	1.85572	28.5085	-0.0515371	-0.173857	G1	Epithelia	Epithelia	C5
SMC01-T_CTAGCCTAGGAGCGTT	SMC01-T	SMC01	Tumor	Female	64	IIA	Left	ADC	Well	MSS	CMS3	7734	2174	17.52	24.8125	0.0117541	-0.574178	S	Epithelia	Epithelia	C7
SMC01-T_CTAGCCTCAAATACAG	SMC01-T	SMC01	Tumor	Female	64	IIA	Left	ADC	Well	MSS	CMS3	12941	2909	15.5398	32.2541	0.0657022	1.02426	G2M	Epithelia	Epithelia	C3
SMC01-T_CTAGCCTTCGTTTAGG	SMC01-T	SMC01	Tumor	Female	64	IIA	Left	ADC	Well	MSS	CMS3	19833	4026	7.56819	18.4642	-0.273659	-1.42996	G1	Epithelia	Epithelia	C4
SMC01-T_CTAGTGAGTAAGGGCT	SMC01-T	SMC01	Tumor	Female	64	IIA	Left	ADC	Well	MSS	CMS3	17330	3513	4.06809	16.3589	-0.154008	-1.18855	G1	Epithelia	Epithelia	C4
SMC01-T_CTCACACTCACGAAGG	SMC01-T	SMC01	Tumor	Female	64	IIA	Left	ADC	Well	MSS	CMS3	41549	5600	4.40444	24.1787	0.100362	-1.67556	S	Epithelia	Epithelia	C3
SMC01-T_CTCAGAAAGCTCTCGG	SMC01-T	SMC01	Tumor	Female	64	IIA	Left	ADC	Well	MSS	CMS3	28928	4691	5.77987	26.3585	1.02652	-0.345179	S	Epithelia	Epithelia	C3
SMC01-T_CTCAGAACATCCCATC	SMC01-T	SMC01	Tumor	Female	64	IIA	Left	ADC	Well	MSS	CMS3	1401	729	1.78444	29.4789	0.0711272	0.0758845	G2M	Epithelia	Epithelia	C2
SMC01-T_CTCAGAAGTTAAAGTG	SMC01-T	SMC01	Tumor	Female	64	IIA	Left	ADC	Well	MSS	CMS3	26928	4258	7.87656	28.9439	-0.0602773	-1.61639	G1	Epithelia	Epithelia	C7
SMC01-T_CTCATTACATGCCCGA	SMC01-T	SMC01	Tumor	Female	64	IIA	Left	ADC	Well	MSS	CMS3	41823	5500	5.67391	28.317	1.03074	2.57537	G2M	Epithelia	Epithelia	C3
SMC01-T_CTCCTAGAGAACAACT	SMC01-T	SMC01	Tumor	Female	64	IIA	Left	ADC	Well	MSS	CMS3	37455	4832	12.7566	25.1662	-0.301386	-2.39049	G1	Epithelia	Epithelia	C4
SMC01-T_CTCCTAGAGTCTCAAC	SMC01-T	SMC01	Tumor	Female	64	IIA	Left	ADC	Well	MSS	CMS3	1404	242	11.1111	68.9459	-0.00301386	-0.125233	G1	Epithelia	Epithelia	C2
SMC01-T_CTCCTAGCACAGATTC	SMC01-T	SMC01	Tumor	Female	64	IIA	Left	ADC	Well	MSS	CMS3	38150	4907	6.2595	36.8336	-0.0898131	-2.11582	G1	Epithelia	Epithelia	C7
SMC01-T_CTCCTAGCAGGTTTCA	SMC01-T	SMC01	Tumor	Female	64	IIA	Left	ADC	Well	MSS	CMS3	52171	5726	8.95325	23.5763	2.30229	-0.100559	S	Epithelia	Epithelia	C3
SMC01-T_CTCCTAGCATAAAGGT	SMC01-T	SMC01	Tumor	Female	64	IIA	Left	ADC	Well	MSS	CMS3	24017	3579	8.81459	14.7979	-0.274563	-1.52778	G1	Epithelia	Epithelia	C4
SMC01-T_CTCCTAGTCTCCAGGG	SMC01-T	SMC01	Tumor	Female	64	IIA	Left	ADC	Well	MSS	CMS3	3746	1371	0.160171	34.5435	0.0195901	0.487741	G2M	Epithelia	Epithelia	C3
SMC01-T_CTCGAAAAGAGACTAT	SMC01-T	SMC01	Tumor	Female	64	IIA	Left	ADC	Well	MSS	CMS3	32397	5015	6.32775	25.8635	-0.135322	-1.63144	G1	Epithelia	Epithelia	C7
SMC01-T_CTCGAAACATCGATGT	SMC01-T	SMC01	Tumor	Female	64	IIA	Left	ADC	Well	MSS	CMS3	46755	5959	5.77264	28.8761	0.721218	2.67298	G2M	Epithelia	Epithelia	C3
SMC01-T_CTCGAAAGTGCACGAA	SMC01-T	SMC01	Tumor	Female	64	IIA	Left	ADC	Well	MSS	CMS3	24935	3895	9.62503	38.3517	-0.236287	-1.59099	G1	Epithelia	Epithelia	C7
SMC01-T_CTCGAAATCTAACTGG	SMC01-T	SMC01	Tumor	Female	64	IIA	Left	ADC	Well	MSS	CMS3	11179	1888	11.0028	43.0092	-0.0141652	-0.849679	G1	Epithelia	Epithelia	C7
SMC01-T_CTCGAGGGTAGCACGA	SMC01-T	SMC01	Tumor	Female	64	IIA	Left	ADC	Well	MSS	CMS3	12917	2593	19.4937	16.4822	0.00482218	-0.698841	S	Epithelia	Epithelia	C4
SMC01-T_CTCGGAGCAGACTCGC	SMC01-T	SMC01	Tumor	Female	64	IIA	Left	ADC	Well	MSS	CMS3	33394	4330	13.5414	15.377	-0.27818	0.27364	G2M	Epithelia	Epithelia	C3
SMC01-T_CTCGGGACACTAGTAC	SMC01-T	SMC01	Tumor	Female	64	IIA	Left	ADC	Well	MSS	CMS3	31271	4339	8.19289	27.8821	0.804099	-0.353818	S	Epithelia	Epithelia	C3
SMC01-T_CTCGTACAGGTGCACA	SMC01-T	SMC01	Tumor	Female	64	IIA	Left	ADC	Well	MSS	CMS3	5129	1851	14.5642	16.7869	-0.0497288	-0.310263	G1	Epithelia	Epithelia	C5
SMC01-T_CTCGTACGTCCTGCTT	SMC01-T	SMC01	Tumor	Female	64	IIA	Left	ADC	Well	MSS	CMS3	14262	3498	3.9756	24.2953	0.163954	-0.708359	S	Epithelia	Epithelia	C3
SMC01-T_CTCGTACTCTCGTATT	SMC01-T	SMC01	Tumor	Female	64	IIA	Left	ADC	Well	MSS	CMS3	14516	2895	11.0912	37.8754	0.181736	-0.289365	S	Epithelia	Epithelia	C3
SMC01-T_CTCGTCAAGCTCTCGG	SMC01-T	SMC01	Tumor	Female	64	IIA	Left	ADC	Well	MSS	CMS3	27886	4345	4.90927	35.7133	-0.107595	-1.60475	G1	Epithelia	Epithelia	C7
SMC01-T_CTCGTCACACCAGCAC	SMC01-T	SMC01	Tumor	Female	64	IIA	Left	ADC	Well	MSS	CMS3	22568	3795	12.4911	32.3334	0.338457	-1.32097	S	Epithelia	Epithelia	C7
SMC01-T_CTCGTCAGTCGAAAGC	SMC01-T	SMC01	Tumor	Female	64	IIA	Left	ADC	Well	MSS	CMS3	31137	4725	5.62996	28.153	0.416817	-0.330385	S	Epithelia	Epithelia	C3
SMC01-T_CTCGTCATCAGCGATT	SMC01-T	SMC01	Tumor	Female	64	IIA	Left	ADC	Well	MSS	CMS3	2785	1130	12.1724	26.6068	0.0114527	0.0555038	G2M	Epithelia	Epithelia	C3
SMC01-T_CTCTAATGTGCATCTA	SMC01-T	SMC01	Tumor	Female	64	IIA	Left	ADC	Well	MSS	CMS3	2378	532	1.72414	53.4483	-0.0156721	-0.368715	G1	Epithelia	Epithelia	C2
SMC01-T_CTCTAATTCATGCAAC	SMC01-T	SMC01	Tumor	Female	64	IIA	Left	ADC	Well	MSS	CMS3	29787	4407	6.62705	30.7382	0.788427	-0.379474	S	Epithelia	Epithelia	C3
SMC01-T_CTCTAATTCTTGCCGT	SMC01-T	SMC01	Tumor	Female	64	IIA	Left	ADC	Well	MSS	CMS3	3725	1397	1.74497	23.8389	0.0421941	0.518932	G2M	Epithelia	Epithelia	C3
SMC01-T_CTCTACGGTGACGGTA	SMC01-T	SMC01	Tumor	Female	64	IIA	Left	ADC	Well	MSS	CMS3	23789	4046	4.53151	28.8537	0.0087402	-1.31973	S	Epithelia	Epithelia	C3
SMC01-T_CTCTGGTGTCCCTTGT	SMC01-T	SMC01	Tumor	Female	64	IIA	Left	ADC	Well	MSS	CMS3	27661	4756	5.10104	30.8666	0.120253	-0.553435	S	Epithelia	Epithelia	C3
SMC01-T_CTCTGGTTCCATGAAC	SMC01-T	SMC01	Tumor	Female	64	IIA	Left	ADC	Well	MSS	CMS3	33258	5457	3.73444	32.4974	-0.24141	-1.60775	G1	Epithelia	Epithelia	C6
SMC01-T_CTGAAACAGCATGGCA	SMC01-T	SMC01	Tumor	Female	64	IIA	Left	ADC	Well	MSS	CMS3	28028	4158	7.0715	32.81	-0.0503315	-1.55483	G1	Epithelia	Epithelia	C7
SMC01-T_CTGAAACCATCTGGTA	SMC01-T	SMC01	Tumor	Female	64	IIA	Left	ADC	Well	MSS	CMS3	24197	4364	0.239699	26.3214	0.942134	-0.206497	S	Epithelia	Epithelia	C3
SMC01-T_CTGAAACGTTCAGTAC	SMC01-T	SMC01	Tumor	Female	64	IIA	Left	ADC	Well	MSS	CMS3	30308	4776	6.45044	23.4361	-0.270042	-1.22114	G1	Epithelia	Epithelia	C6
SMC01-T_CTGAAACGTTTGACTG	SMC01-T	SMC01	Tumor	Female	64	IIA	Left	ADC	Well	MSS	CMS3	47544	5824	10.1022	22.7579	-0.0934298	7.38961	G2M	Epithelia	Epithelia	C3
SMC01-T_CTGAAGTGTTCAGACT	SMC01-T	SMC01	Tumor	Female	64	IIA	Left	ADC	Well	MSS	CMS3	33182	5070	7.7542	22.2018	2.24171	0.20329	S	Epithelia	Epithelia	C3
SMC01-T_CTGAAGTTCAATCACG	SMC01-T	SMC01	Tumor	Female	64	IIA	Left	ADC	Well	MSS	CMS3	5746	1802	12.4608	20.6927	0.29777	0.300331	G2M	Epithelia	Epithelia	C3
SMC01-T_CTGATAGCACGTTGGC	SMC01-T	SMC01	Tumor	Female	64	IIA	Left	ADC	Well	MSS	CMS3	6400	1739	14.5781	19.0625	-0.0629898	-0.461877	G1	Epithelia	Epithelia	C6
SMC01-T_CTGATAGGTCTGGTCG	SMC01-T	SMC01	Tumor	Female	64	IIA	Left	ADC	Well	MSS	CMS3	32718	4792	7.44544	26.8812	-0.260096	-1.87342	G1	Epithelia	Epithelia	C6
SMC01-T_CTGATCCCACAAGTAA	SMC01-T	SMC01	Tumor	Female	64	IIA	Left	ADC	Well	MSS	CMS3	31009	4836	11.4418	29.9719	0.502411	0.493637	S	Epithelia	Epithelia	C3
SMC01-T_CTGCCTAAGAAGGTGA	SMC01-T	SMC01	Tumor	Female	64	IIA	Left	ADC	Well	MSS	CMS3	46950	5519	7.8935	26.4388	0.429476	1.12461	G2M	Epithelia	Epithelia	C3
SMC01-T_CTGCCTACATCAGTCA	SMC01-T	SMC01	Tumor	Female	64	IIA	Left	ADC	Well	MSS	CMS3	19532	3553	4.83821	38.5777	0.352321	0.158701	S	Epithelia	Epithelia	C3
SMC01-T_CTGCCTAGTCCGAAGA	SMC01-T	SMC01	Tumor	Female	64	IIA	Left	ADC	Well	MSS	CMS3	30531	4956	5.21437	29.1998	-0.104581	-1.70681	G1	Epithelia	Epithelia	C7
SMC01-T_CTGCCTATCTCACATT	SMC01-T	SMC01	Tumor	Female	64	IIA	Left	ADC	Well	MSS	CMS3	24227	4240	5.39894	28.9842	-0.291139	-1.53828	G1	Epithelia	Epithelia	C7
SMC01-T_CTGCGGACACAGGAGT	SMC01-T	SMC01	Tumor	Female	64	IIA	Left	ADC	Well	MSS	CMS3	8300	2277	11.5783	23.0361	-0.035865	-0.355473	G1	Epithelia	Epithelia	C3
SMC01-T_CTGCGGAGTGAGCGAT	SMC01-T	SMC01	Tumor	Female	64	IIA	Left	ADC	Well	MSS	CMS3	31640	4738	5.31922	24.1909	-0.132007	5.5044	G2M	Epithelia	Epithelia	C3
SMC01-T_CTGCTGTAGGACAGCT	SMC01-T	SMC01	Tumor	Female	64	IIA	Left	ADC	Well	MSS	CMS3	49989	5487	5.38518	19.6803	1.9358	-2.40679	S	Epithelia	Epithelia	C6
SMC01-T_CTGCTGTCAAGGACAC	SMC01-T	SMC01	Tumor	Female	64	IIA	Left	ADC	Well	MSS	CMS3	22085	3521	7.31718	36.758	-0.128089	-1.45929	G1	Epithelia	Epithelia	C6
SMC01-T_CTGCTGTCATGGTTGT	SMC01-T	SMC01	Tumor	Female	64	IIA	Left	ADC	Well	MSS	CMS3	2464	1118	11.1201	23.1331	0.000602773	0.669977	G2M	Epithelia	Epithelia	C3
SMC01-T_CTGGTCTCAGATCTGT	SMC01-T	SMC01	Tumor	Female	64	IIA	Left	ADC	Well	MSS	CMS3	15150	2900	6.34983	37.967	-0.084991	-0.367732	G1	Epithelia	Epithelia	C3
SMC01-T_CTGGTCTGTTGATTGC	SMC01-T	SMC01	Tumor	Female	64	IIA	Left	ADC	Well	MSS	CMS3	34315	4777	8.69882	17.1674	-0.353526	-1.75854	G1	Epithelia	Epithelia	C4
SMC01-T_CTGGTCTTCCAGAAGG	SMC01-T	SMC01	Tumor	Female	64	IIA	Left	ADC	Well	MSS	CMS3	11222	2458	18.2677	17.6974	0.00723327	-0.772088	S	Epithelia	Epithelia	C7
SMC01-T_CTGTGCTGTTGCGTTA	SMC01-T	SMC01	Tumor	Female	64	IIA	Left	ADC	Well	MSS	CMS3	12303	2560	8.75396	33.4634	0.428571	-0.628647	S	Epithelia	Epithelia	C7
SMC01-T_CTGTTTAAGCGTCTAT	SMC01-T	SMC01	Tumor	Female	64	IIA	Left	ADC	Well	MSS	CMS3	28857	4777	6.39013	22.0397	1.09916	0.315384	S	Epithelia	Epithelia	C3
SMC01-T_CTTAACTAGGAGTCTG	SMC01-T	SMC01	Tumor	Female	64	IIA	Left	ADC	Well	MSS	CMS3	36913	4775	6.16043	32.6931	0.217601	-1.67686	S	Epithelia	Epithelia	C6
SMC01-T_CTTAACTAGTAAGTAC	SMC01-T	SMC01	Tumor	Female	64	IIA	Left	ADC	Well	MSS	CMS3	18304	3437	4.00459	12.4508	-0.156721	-0.701893	G1	Epithelia	Epithelia	C4
SMC01-T_CTTAACTCACGGTAAG	SMC01-T	SMC01	Tumor	Female	64	IIA	Left	ADC	Well	MSS	CMS3	8607	1979	0.487975	35.1226	-0.0898131	-0.540555	G1	Epithelia	Epithelia	C7
SMC01-T_CTTAACTTCATGTCTT	SMC01-T	SMC01	Tumor	Female	64	IIA	Left	ADC	Well	MSS	CMS3	15265	3515	8.68654	27.4091	0.936407	-0.0418994	S	Epithelia	Epithelia	C3
SMC01-T_CTTAACTTCCAAGTAC	SMC01-T	SMC01	Tumor	Female	64	IIA	Left	ADC	Well	MSS	CMS3	2222	808	2.47525	46.9847	0.0247137	-0.172926	S	Epithelia	Epithelia	C2
SMC01-T_CTTACCGAGAGACTAT	SMC01-T	SMC01	Tumor	Female	64	IIA	Left	ADC	Well	MSS	CMS3	16659	3451	5.38448	28.7712	0.236588	-0.0387441	S	Epithelia	Epithelia	C3
SMC01-T_CTTACCGTCTTGCATT	SMC01-T	SMC01	Tumor	Female	64	IIA	Left	ADC	Well	MSS	CMS3	3626	963	10.1489	39.0237	0.0229054	-0.150631	S	Epithelia	Epithelia	C2
SMC01-T_CTTAGGAGTCGAGATG	SMC01-T	SMC01	Tumor	Female	64	IIA	Left	ADC	Well	MSS	CMS3	13375	2980	6.25047	30.3477	-0.126281	-0.923495	G1	Epithelia	Epithelia	C5
SMC01-T_CTTCTCTAGCCTTGAT	SMC01-T	SMC01	Tumor	Female	64	IIA	Left	ADC	Well	MSS	CMS3	39423	4936	5.85699	30.3173	-0.142857	-2.1723	G1	Epithelia	Epithelia	C7
SMC01-T_CTTCTCTAGCGGATCA	SMC01-T	SMC01	Tumor	Female	64	IIA	Left	ADC	Well	MSS	CMS3	25455	4060	6.96916	30.8819	-0.211875	-1.49255	G1	Epithelia	Epithelia	C6
SMC01-T_CTTCTCTCAAGGTGTG	SMC01-T	SMC01	Tumor	Female	64	IIA	Left	ADC	Well	MSS	CMS3	20343	3579	17.9816	17.9374	-0.157926	-1.1347	G1	Epithelia	Epithelia	C4
SMC01-T_CTTGGCTTCAGCCTAA	SMC01-T	SMC01	Tumor	Female	64	IIA	Left	ADC	Well	MSS	CMS3	22104	4005	2.77325	25.8053	0.1088	-0.967515	S	Epithelia	Epithelia	C3
SMC01-T_CTTTGCGCATATACCG	SMC01-T	SMC01	Tumor	Female	64	IIA	Left	ADC	Well	MSS	CMS3	2425	595	12.0412	40.4536	-0.013261	-0.193772	G1	Epithelia	Epithelia	C1
SMC01-T_CTTTGCGGTGATGTCT	SMC01-T	SMC01	Tumor	Female	64	IIA	Left	ADC	Well	MSS	CMS3	23403	4252	9.67397	23.8474	0.618143	-0.15989	S	Epithelia	Epithelia	C3
SMC01-T_CTTTGCGTCTTCGGTC	SMC01-T	SMC01	Tumor	Female	64	IIA	Left	ADC	Well	MSS	CMS3	43233	5079	12.0371	21.7681	-0.0497288	-2.21265	G1	Epithelia	Epithelia	C4
SMC01-T_GAAACTCAGACGCACA	SMC01-T	SMC01	Tumor	Female	64	IIA	Left	ADC	Well	MSS	CMS3	41239	5273	5.53845	31.9115	0.0409885	-2.32454	S	Epithelia	Epithelia	C6
SMC01-T_GAAACTCAGATCACGG	SMC01-T	SMC01	Tumor	Female	64	IIA	Left	ADC	Well	MSS	CMS3	38124	5769	5.92802	26.3823	1.07565	-1.60816	S	Epithelia	Epithelia	C3
SMC01-T_GAAACTCCAGAAGCAC	SMC01-T	SMC01	Tumor	Female	64	IIA	Left	ADC	Well	MSS	CMS3	14128	3221	5.17412	32.2693	-0.0620856	-0.681513	G1	Epithelia	Epithelia	C7
SMC01-T_GAAACTCTCCTGTAGA	SMC01-T	SMC01	Tumor	Female	64	IIA	Left	ADC	Well	MSS	CMS3	23756	4091	13.1714	26.5701	0.0852923	0.44103	G2M	Epithelia	Epithelia	C3
SMC01-T_GAAACTCTCGCCGTGA	SMC01-T	SMC01	Tumor	Female	64	IIA	Left	ADC	Well	MSS	CMS3	45228	5875	5.54524	22.9747	1.19017	2.83033	G2M	Epithelia	Epithelia	C3
SMC01-T_GAAATGAGTCCAACTA	SMC01-T	SMC01	Tumor	Female	64	IIA	Left	ADC	Well	MSS	CMS3	27779	4394	9.85637	24.9361	1.1959	-0.861163	S	Epithelia	Epithelia	C3
SMC01-T_GAACATCAGATCCCAT	SMC01-T	SMC01	Tumor	Female	64	IIA	Left	ADC	Well	MSS	CMS3	13971	3955	5.36826	18.5957	-0.0446052	-0.644734	G1	Epithelia	Epithelia	C5
SMC01-T_GAACATCGTAGGACAC	SMC01-T	SMC01	Tumor	Female	64	IIA	Left	ADC	Well	MSS	CMS3	31107	4747	2.21172	29.106	-0.318867	-1.67256	G1	Epithelia	Epithelia	C7
SMC01-T_GAACCTAAGACCGGAT	SMC01-T	SMC01	Tumor	Female	64	IIA	Left	ADC	Well	MSS	CMS3	58639	5891	17.4082	28.3054	-0.405063	-3.27178	G1	Epithelia	Epithelia	C6
SMC01-T_GAACCTATCATGTCCC	SMC01-T	SMC01	Tumor	Female	64	IIA	Left	ADC	Well	MSS	CMS3	12912	2590	0.480173	28.7872	-0.0542495	-0.703549	G1	Epithelia	Epithelia	C6
SMC01-T_GAACGGACAATAGCAA	SMC01-T	SMC01	Tumor	Female	64	IIA	Left	ADC	Well	MSS	CMS3	28983	4692	5.98627	21.1607	1.14135	1.57878	G2M	Epithelia	Epithelia	C3
SMC01-T_GAACGGAGTTACAGAA	SMC01-T	SMC01	Tumor	Female	64	IIA	Left	ADC	Well	MSS	CMS3	34188	5097	4.35825	26.4391	1.26221	-1.17184	S	Epithelia	Epithelia	C3
SMC01-T_GAAGCAGCAGTATGCT	SMC01-T	SMC01	Tumor	Female	64	IIA	Left	ADC	Well	MSS	CMS3	43247	5711	6.94615	25.6272	0.123568	-2.41853	S	Epithelia	Epithelia	C7
SMC01-T_GAAGCAGTCACCAGGC	SMC01-T	SMC01	Tumor	Female	64	IIA	Left	ADC	Well	MSS	CMS3	13061	3161	4.93837	29.3928	-0.0777577	-0.71886	G1	Epithelia	Epithelia	C7
SMC01-T_GAAGCAGTCGGAAACG	SMC01-T	SMC01	Tumor	Female	64	IIA	Left	ADC	Well	MSS	CMS3	4847	1329	0.0825253	50.5674	0.0301386	-0.362301	S	Epithelia	Epithelia	C7
SMC01-T_GAATAAGAGAAGGTTT	SMC01-T	SMC01	Tumor	Female	64	IIA	Left	ADC	Well	MSS	CMS3	1518	634	6.52174	45.5863	0.0045208	-0.0947134	S	Epithelia	Epithelia	C2
SMC01-T_GAATGAAAGCTAACTC	SMC01-T	SMC01	Tumor	Female	64	IIA	Left	ADC	Well	MSS	CMS3	28791	4676	4.55351	19.2456	0.301386	-0.552297	S	Epithelia	Epithelia	C3
SMC01-T_GAATGAATCTCTAAGG	SMC01-T	SMC01	Tumor	Female	64	IIA	Left	ADC	Well	MSS	CMS3	7613	2413	2.28556	21.4107	-0.066305	-0.14132	G1	Epithelia	Epithelia	C5
SMC01-T_GACACGCAGACAGACC	SMC01-T	SMC01	Tumor	Female	64	IIA	Left	ADC	Well	MSS	CMS3	15665	2993	10.8331	16.3039	-0.132911	-1.31337	G1	Epithelia	Epithelia	C4
SMC01-T_GACACGCTCAATCACG	SMC01-T	SMC01	Tumor	Female	64	IIA	Left	ADC	Well	MSS	CMS3	23271	4242	4.23703	17.7388	-0.274864	-0.78564	G1	Epithelia	Epithelia	C4
SMC01-T_GACAGAGAGGATGGAA	SMC01-T	SMC01	Tumor	Female	64	IIA	Left	ADC	Well	MSS	CMS3	22019	4384	3.65139	32.0814	-0.21519	-1.44372	G1	Epithelia	Epithelia	C5
SMC01-T_GACAGAGGTGCCTGCA	SMC01-T	SMC01	Tumor	Female	64	IIA	Left	ADC	Well	MSS	CMS3	27804	4369	12.2608	19.0656	0.358047	-0.811918	S	Epithelia	Epithelia	C3
SMC01-T_GACCAATGTCAAAGCG	SMC01-T	SMC01	Tumor	Female	64	IIA	Left	ADC	Well	MSS	CMS3	22980	4067	5.10444	25.4526	0.455395	-0.507759	S	Epithelia	Epithelia	C3
SMC01-T_GACCAATGTTTCCACC	SMC01-T	SMC01	Tumor	Female	64	IIA	Left	ADC	Well	MSS	CMS3	24020	4387	9.26728	27.0108	1.96172	-0.542624	S	Epithelia	Epithelia	C3
SMC01-T_GACCAATTCGGCGGTT	SMC01-T	SMC01	Tumor	Female	64	IIA	Left	ADC	Well	MSS	CMS3	13942	2563	5.49419	45.9188	-0.0744424	-1.06202	G1	Epithelia	Epithelia	C5
SMC01-T_GACCTGGGTCTAACGT	SMC01-T	SMC01	Tumor	Female	64	IIA	Left	ADC	Well	MSS	CMS3	8465	1888	10.7856	44.5009	-0.0220012	-0.727136	G1	Epithelia	Epithelia	C1
SMC01-T_GACGCGTAGTATCTCG	SMC01-T	SMC01	Tumor	Female	64	IIA	Left	ADC	Well	MSS	CMS3	12674	2633	8.89222	23.6468	-0.0135624	-0.83923	G1	Epithelia	Epithelia	C6
SMC01-T_GACGCGTTCGCACTCT	SMC01-T	SMC01	Tumor	Female	64	IIA	Left	ADC	Well	MSS	CMS3	27046	4645	4.36294	25.9669	-0.163351	-1.1184	G1	Epithelia	Epithelia	C3
SMC01-T_GACGGCTAGCGAGAAA	SMC01-T	SMC01	Tumor	Female	64	IIA	Left	ADC	Well	MSS	CMS3	25310	4300	4.71355	34.5239	-0.0657022	-1.63423	G1	Epithelia	Epithelia	C5
SMC01-T_GACGGCTAGGACGAAA	SMC01-T	SMC01	Tumor	Female	64	IIA	Left	ADC	Well	MSS	CMS3	4229	1706	7.92149	13.4311	-0.0367691	-0.38563	G1	Epithelia	Epithelia	C7
SMC01-T_GACGGCTAGTGCAAGC	SMC01-T	SMC01	Tumor	Female	64	IIA	Left	ADC	Well	MSS	CMS3	19013	3672	8.89391	22.7266	-0.00120555	-0.622439	G1	Epithelia	Epithelia	C3
SMC01-T_GACGGCTAGTGCCATT	SMC01-T	SMC01	Tumor	Female	64	IIA	Left	ADC	Well	MSS	CMS3	18500	3316	4.75676	45.3135	0.130199	-1.28724	S	Epithelia	Epithelia	C7
SMC01-T_GACGGCTCATACTACG	SMC01-T	SMC01	Tumor	Female	64	IIA	Left	ADC	Well	MSS	CMS3	18646	3349	5.55079	33.4174	-0.083484	-1.44362	G1	Epithelia	Epithelia	C6
SMC01-T_GACGTGCAGAGCTATA	SMC01-T	SMC01	Tumor	Female	64	IIA	Left	ADC	Well	MSS	CMS3	5158	1861	7.61923	25.8627	0.0144665	-0.18922	S	Epithelia	Epithelia	C7
SMC01-T_GACGTGCGTAGGAGTC	SMC01-T	SMC01	Tumor	Female	64	IIA	Left	ADC	Well	MSS	CMS3	1984	918	0.15121	26.9153	0.00572634	-0.0573143	S	Epithelia	Epithelia	C2
SMC01-T_GACGTGCGTCTCCACT	SMC01-T	SMC01	Tumor	Female	64	IIA	Left	ADC	Well	MSS	CMS3	9775	2763	6.08696	26.4246	-0.100663	-0.5479	G1	Epithelia	Epithelia	C7
SMC01-T_GACGTTACACGACTCG	SMC01-T	SMC01	Tumor	Female	64	IIA	Left	ADC	Well	MSS	CMS3	40450	5608	8.57108	23.1273	0.424955	-1.64235	S	Epithelia	Epithelia	C7
SMC01-T_GACGTTACATTGTGCA	SMC01-T	SMC01	Tumor	Female	64	IIA	Left	ADC	Well	MSS	CMS3	14939	3536	9.05014	24.4059	0.462327	0.340368	S	Epithelia	Epithelia	C3
SMC01-T_GACTAACCAAAGAATC	SMC01-T	SMC01	Tumor	Female	64	IIA	Left	ADC	Well	MSS	CMS3	12003	2940	5.30701	29.2594	-0.127185	-0.7455	G1	Epithelia	Epithelia	C6
SMC01-T_GACTAACGTTCCACGG	SMC01-T	SMC01	Tumor	Female	64	IIA	Left	ADC	Well	MSS	CMS3	56918	5678	8.91985	18.4792	-0.00482218	2.59554	G2M	Epithelia	Epithelia	C3
SMC01-T_GACTACAAGGATTCGG	SMC01-T	SMC01	Tumor	Female	64	IIA	Left	ADC	Well	MSS	CMS3	3382	826	10.4376	46.2153	-0.0045208	-0.280933	G1	Epithelia	Epithelia	C7
SMC01-T_GACTACACACTTCTGC	SMC01-T	SMC01	Tumor	Female	64	IIA	Left	ADC	Well	MSS	CMS3	32294	5039	10.8039	24.4875	0.577758	-0.462963	S	Epithelia	Epithelia	C3
SMC01-T_GACTACAGTCACCCAG	SMC01-T	SMC01	Tumor	Female	64	IIA	Left	ADC	Well	MSS	CMS3	27336	4674	5.91528	24.7805	2.01597	-0.51857	S	Epithelia	Epithelia	C3
SMC01-T_GACTACAGTTAAGGGC	SMC01-T	SMC01	Tumor	Female	64	IIA	Left	ADC	Well	MSS	CMS3	28021	4322	13.2972	26.5087	1.29265	0.441962	S	Epithelia	Epithelia	C3
SMC01-T_GACTACAGTTGCCTCT	SMC01-T	SMC01	Tumor	Female	64	IIA	Left	ADC	Well	MSS	CMS3	5023	1767	2.42883	20.1473	-0.084991	-0.33292	G1	Epithelia	Epithelia	C6
SMC01-T_GACTGCGCAATGGAAT	SMC01-T	SMC01	Tumor	Female	64	IIA	Left	ADC	Well	MSS	CMS3	28565	4840	5.7728	25.7728	0.445449	-1.21689	S	Epithelia	Epithelia	C3
SMC01-T_GACTGCGCATTAACCG	SMC01-T	SMC01	Tumor	Female	64	IIA	Left	ADC	Well	MSS	CMS3	2889	722	1.76532	56.9401	0.0247137	-0.208152	S	Epithelia	Epithelia	C2
SMC01-T_GACTGCGGTAAGCACG	SMC01-T	SMC01	Tumor	Female	64	IIA	Left	ADC	Well	MSS	CMS3	18957	3640	9.3422	31.2233	0.780289	0.304573	S	Epithelia	Epithelia	C3
SMC01-T_GAGCAGACACAGCCCA	SMC01-T	SMC01	Tumor	Female	64	IIA	Left	ADC	Well	MSS	CMS3	17921	3796	10.5351	23.5869	0.0991561	-0.729774	S	Epithelia	Epithelia	C7
SMC01-T_GAGCAGATCGTCTGAA	SMC01-T	SMC01	Tumor	Female	64	IIA	Left	ADC	Well	MSS	CMS3	31510	4802	5.07458	24.8937	0.433695	-0.629164	S	Epithelia	Epithelia	C3
SMC01-T_GAGCAGATCTTGTCAT	SMC01-T	SMC01	Tumor	Female	64	IIA	Left	ADC	Well	MSS	CMS3	25356	3950	6.90566	26.4868	-0.128391	-1.71157	G1	Epithelia	Epithelia	C4
SMC01-T_GAGTCCGAGCAGGCTA	SMC01-T	SMC01	Tumor	Female	64	IIA	Left	ADC	Well	MSS	CMS3	20843	3506	5.06165	23.5283	-0.222725	-1.6288	G1	Epithelia	Epithelia	C4
SMC01-T_GAGTCCGGTCAGAGGT	SMC01-T	SMC01	Tumor	Female	64	IIA	Left	ADC	Well	MSS	CMS3	6767	1863	7.80257	31.6536	0.0400844	-0.246534	S	Epithelia	Epithelia	C7
SMC01-T_GATCAGTCATCCGTGG	SMC01-T	SMC01	Tumor	Female	64	IIA	Left	ADC	Well	MSS	CMS3	24679	4343	10.4988	22.8818	0.837854	2.19915	G2M	Epithelia	Epithelia	C3
SMC01-T_GATCAGTGTATAGGGC	SMC01-T	SMC01	Tumor	Female	64	IIA	Left	ADC	Well	MSS	CMS3	37711	4869	7.62112	24.1282	0.599156	2.70189	G2M	Epithelia	Epithelia	C3
SMC01-T_GATCAGTTCATGTCTT	SMC01-T	SMC01	Tumor	Female	64	IIA	Left	ADC	Well	MSS	CMS3	31880	5068	10.436	28.5163	1.65642	-1.27354	S	Epithelia	Epithelia	C3
SMC01-T_GATCGATAGCATGGCA	SMC01-T	SMC01	Tumor	Female	64	IIA	Left	ADC	Well	MSS	CMS3	13474	2868	6.31587	22.0425	-0.0238095	-0.695841	G1	Epithelia	Epithelia	C7
SMC01-T_GATCGATAGCTAACAA	SMC01-T	SMC01	Tumor	Female	64	IIA	Left	ADC	Well	MSS	CMS3	36716	5085	9.4482	24.6051	0.0798674	-1.87022	S	Epithelia	Epithelia	C3
SMC01-T_GATCGATCACCAGGCT	SMC01-T	SMC01	Tumor	Female	64	IIA	Left	ADC	Well	MSS	CMS3	22391	3674	10.4819	24.1347	-0.112116	-1.20091	G1	Epithelia	Epithelia	C7
SMC01-T_GATCGATCACCAGGTC	SMC01-T	SMC01	Tumor	Female	64	IIA	Left	ADC	Well	MSS	CMS3	9493	2733	2.83367	23.9861	0.0177818	0.127923	G2M	Epithelia	Epithelia	C3
SMC01-T_GATCGATGTCTCTTAT	SMC01-T	SMC01	Tumor	Female	64	IIA	Left	ADC	Well	MSS	CMS3	12148	2832	3.85249	31.4537	0.031947	-0.654614	S	Epithelia	Epithelia	C7
SMC01-T_GATCGATTCTGTGCAA	SMC01-T	SMC01	Tumor	Female	64	IIA	Left	ADC	Well	MSS	CMS3	11392	2808	8.46208	28.5288	0.0789632	-0.546762	S	Epithelia	Epithelia	C6
SMC01-T_GATCGCGCACCAGGTC	SMC01-T	SMC01	Tumor	Female	64	IIA	Left	ADC	Well	MSS	CMS3	27651	4525	13.58	24.7911	-0.00331525	-1.13279	G1	Epithelia	Epithelia	C3
SMC01-T_GATCGCGCATCTACGA	SMC01-T	SMC01	Tumor	Female	64	IIA	Left	ADC	Well	MSS	CMS3	1617	448	15.7699	46.8769	-0.0066305	-0.143958	G1	Epithelia	Epithelia	C2
SMC01-T_GATCGCGGTAGCCTCG	SMC01-T	SMC01	Tumor	Female	64	IIA	Left	ADC	Well	MSS	CMS3	14374	3313	16.9334	20.5719	0.450874	-1.09756	S	Epithelia	Epithelia	C5
SMC01-T_GATCTAGAGCTCTCGG	SMC01-T	SMC01	Tumor	Female	64	IIA	Left	ADC	Well	MSS	CMS3	14357	2723	15.9295	21.8709	0.304702	0.268881	S	Epithelia	Epithelia	C3
SMC01-T_GATCTAGGTGACTCAT	SMC01-T	SMC01	Tumor	Female	64	IIA	Left	ADC	Well	MSS	CMS3	3188	1023	6.86951	15.5897	0.0515371	-0.098024	S	Epithelia	Epithelia	C1
SMC01-T_GATGAAAAGTGGAGTC	SMC01-T	SMC01	Tumor	Female	64	IIA	Left	ADC	Well	MSS	CMS3	10402	2451	6.90252	22.8514	-0.084991	-0.593162	G1	Epithelia	Epithelia	C6
SMC01-T_GATGAAACAAAGGAAG	SMC01-T	SMC01	Tumor	Female	64	IIA	Left	ADC	Well	MSS	CMS3	29766	4592	11.8424	22.1058	0.775166	0.110232	S	Epithelia	Epithelia	C3
SMC01-T_GATGAAAGTCGCGTGT	SMC01-T	SMC01	Tumor	Female	64	IIA	Left	ADC	Well	MSS	CMS3	43883	4960	15.3476	37.6843	-0.189873	-3.22269	G1	Epithelia	Epithelia	C6
SMC01-T_GATGAGGAGGACCACA	SMC01-T	SMC01	Tumor	Female	64	IIA	Left	ADC	Well	MSS	CMS3	11488	1678	18.75	42.8534	-0.0346594	-1.10899	G1	Epithelia	Epithelia	C6
SMC01-T_GATGAGGAGGCATGTG	SMC01-T	SMC01	Tumor	Female	64	IIA	Left	ADC	Well	MSS	CMS3	34092	5062	5.82248	30.8635	-0.391802	-1.67499	G1	Epithelia	Epithelia	C6
SMC01-T_GATGAGGCACCCAGTG	SMC01-T	SMC01	Tumor	Female	64	IIA	Left	ADC	Well	MSS	CMS3	6794	1686	7.27112	26.4057	-0.0443038	-0.357801	G1	Epithelia	Epithelia	C6
SMC01-T_GATGAGGCACGAGGTA	SMC01-T	SMC01	Tumor	Female	64	IIA	Left	ADC	Well	MSS	CMS3	37130	5588	4.46809	26.4934	0.224834	-1.23665	S	Epithelia	Epithelia	C3
SMC01-T_GATGAGGGTGTTTGTG	SMC01-T	SMC01	Tumor	Female	64	IIA	Left	ADC	Well	MSS	CMS3	27469	4205	6.81131	30.62	-0.185955	-1.65461	G1	Epithelia	Epithelia	C6
SMC01-T_GATGCTAAGCGCCTCA	SMC01-T	SMC01	Tumor	Female	64	IIA	Left	ADC	Well	MSS	CMS3	34040	5153	7.77908	24.8149	-0.206148	-1.98246	G1	Epithelia	Epithelia	C7
SMC01-T_GATGCTATCTTCTGGC	SMC01-T	SMC01	Tumor	Female	64	IIA	Left	ADC	Well	MSS	CMS3	1339	551	7.54294	39.5818	0.0147679	-0.053383	S	Epithelia	Epithelia	C2
SMC01-T_GATTCAGAGGTGTGGT	SMC01-T	SMC01	Tumor	Female	64	IIA	Left	ADC	Well	MSS	CMS3	50551	5712	9.74857	25.5109	1.33002	0.70298	S	Epithelia	Epithelia	C3
SMC01-T_GATTCAGCAGTTAACC	SMC01-T	SMC01	Tumor	Female	64	IIA	Left	ADC	Well	MSS	CMS3	10190	2538	6.50638	35.211	0.107294	-0.513915	S	Epithelia	Epithelia	C7
SMC01-T_GATTCAGGTTAGGGTG	SMC01-T	SMC01	Tumor	Female	64	IIA	Left	ADC	Well	MSS	CMS3	1134	357	13.8448	50.2646	-0.00482218	-0.0968343	G1	Epithelia	Epithelia	C2
SMC01-T_GATTCAGTCTGGAGCC	SMC01-T	SMC01	Tumor	Female	64	IIA	Left	ADC	Well	MSS	CMS3	12114	2727	5.83622	30.1717	-0.132309	-0.710997	G1	Epithelia	Epithelia	C7
SMC01-T_GCAAACTAGACTGTAA	SMC01-T	SMC01	Tumor	Female	64	IIA	Left	ADC	Well	MSS	CMS3	22020	3581	9.39146	33.8056	0.138336	-0.614318	S	Epithelia	Epithelia	C3
SMC01-T_GCAAACTAGTCCAGGA	SMC01-T	SMC01	Tumor	Female	64	IIA	Left	ADC	Well	MSS	CMS3	13018	2593	4.07897	21.4011	-0.122664	-0.591817	G1	Epithelia	Epithelia	C4
SMC01-T_GCAAACTCAGCGTCCA	SMC01-T	SMC01	Tumor	Female	64	IIA	Left	ADC	Well	MSS	CMS3	32692	4641	9.39068	24.5136	-0.10006	1.83085	G2M	Epithelia	Epithelia	C3
SMC01-T_GCACATACAACTGCGC	SMC01-T	SMC01	Tumor	Female	64	IIA	Left	ADC	Well	MSS	CMS3	41051	5437	11.2519	32.0406	1.17872	-0.472739	S	Epithelia	Epithelia	C3
SMC01-T_GCACATAGTCAACATC	SMC01-T	SMC01	Tumor	Female	64	IIA	Left	ADC	Well	MSS	CMS3	24487	4413	11.9819	21.6564	-0.177215	-1.4042	G1	Epithelia	Epithelia	C7
SMC01-T_GCACATAGTCCTCCAT	SMC01-T	SMC01	Tumor	Female	64	IIA	Left	ADC	Well	MSS	CMS3	22010	3831	8.98682	28.01	0.462929	-0.68384	S	Epithelia	Epithelia	C3
SMC01-T_GCACATAGTTGGAGGT	SMC01-T	SMC01	Tumor	Female	64	IIA	Left	ADC	Well	MSS	CMS3	15189	3390	6.50471	33.5308	-0.0922242	-1.08126	G1	Epithelia	Epithelia	C7
SMC01-T_GCACTCTAGAAACCGC	SMC01-T	SMC01	Tumor	Female	64	IIA	Left	ADC	Well	MSS	CMS3	14156	2823	11.6488	20.9522	-0.0819771	-0.973205	G1	Epithelia	Epithelia	C4
SMC01-T_GCACTCTAGATATGGT	SMC01-T	SMC01	Tumor	Female	64	IIA	Left	ADC	Well	MSS	CMS3	12555	3021	5.97372	27.4632	0.158228	-0.383768	S	Epithelia	Epithelia	C3
SMC01-T_GCACTCTCACGAGAGT	SMC01-T	SMC01	Tumor	Female	64	IIA	Left	ADC	Well	MSS	CMS3	32303	4762	4.93143	26.6848	0.930681	-0.388889	S	Epithelia	Epithelia	C3
SMC01-T_GCAGCCAAGTAGGTGC	SMC01-T	SMC01	Tumor	Female	64	IIA	Left	ADC	Well	MSS	CMS3	24929	4222	11.1757	23.222	-0.225136	-0.985051	G1	Epithelia	Epithelia	C6
SMC01-T_GCAGCCACAATAGAGT	SMC01-T	SMC01	Tumor	Female	64	IIA	Left	ADC	Well	MSS	CMS3	30856	4712	5.53863	31.0345	-0.261905	-1.97119	G1	Epithelia	Epithelia	C7
SMC01-T_GCAGCCAGTAAGGATT	SMC01-T	SMC01	Tumor	Female	64	IIA	Left	ADC	Well	MSS	CMS3	34306	5188	5.40722	23.7247	1.59705	0.316056	S	Epithelia	Epithelia	C3
SMC01-T_GCAGCCATCTGATACG	SMC01-T	SMC01	Tumor	Female	64	IIA	Left	ADC	Well	MSS	CMS3	35572	5308	7.86855	21.8065	0.144063	-1.65042	S	Epithelia	Epithelia	C7
SMC01-T_GCAGCCATCTGATTCT	SMC01-T	SMC01	Tumor	Female	64	IIA	Left	ADC	Well	MSS	CMS3	1884	665	0.583864	11.7834	-0.00331525	-0.43772	G1	Epithelia	Epithelia	C2
SMC01-T_GCAGTTACATGCGCAC	SMC01-T	SMC01	Tumor	Female	64	IIA	Left	ADC	Well	MSS	CMS3	10953	2258	17.5568	26.6959	-0.0804702	-0.844041	G1	Epithelia	Epithelia	C7
SMC01-T_GCAGTTATCAGAGACG	SMC01-T	SMC01	Tumor	Female	64	IIA	Left	ADC	Well	MSS	CMS3	14874	2852	4.58518	45.7846	-0.10006	-0.873629	G1	Epithelia	Epithelia	C7
SMC01-T_GCAGTTATCCAAACTG	SMC01-T	SMC01	Tumor	Female	64	IIA	Left	ADC	Well	MSS	CMS3	14715	3280	9.75875	29.2559	0.348704	-0.693462	S	Epithelia	Epithelia	C3
SMC01-T_GCATACAAGCACCGCT	SMC01-T	SMC01	Tumor	Female	64	IIA	Left	ADC	Well	MSS	CMS3	27722	4132	9.19847	27.5882	-0.241109	-1.71467	G1	Epithelia	Epithelia	C7
SMC01-T_GCATACAAGCGGCTTC	SMC01-T	SMC01	Tumor	Female	64	IIA	Left	ADC	Well	MSS	CMS3	10374	2381	10.6227	29.1016	0.277878	-0.257914	S	Epithelia	Epithelia	C3
SMC01-T_GCATACAAGGAGTAGA	SMC01-T	SMC01	Tumor	Female	64	IIA	Left	ADC	Well	MSS	CMS3	24551	3858	7.89785	29.9703	-0.0183846	-0.218705	G1	Epithelia	Epithelia	C3
SMC01-T_GCATACAAGTGCCAGA	SMC01-T	SMC01	Tumor	Female	64	IIA	Left	ADC	Well	MSS	CMS3	19547	3752	12.2321	26.8737	-0.224231	-1.15487	G1	Epithelia	Epithelia	C3
SMC01-T_GCATACACAAAGTCAA	SMC01-T	SMC01	Tumor	Female	64	IIA	Left	ADC	Well	MSS	CMS3	20835	3105	4.73722	27.7418	-0.194093	-1.32268	G1	Epithelia	Epithelia	C6
SMC01-T_GCATACACACTGTGTA	SMC01-T	SMC01	Tumor	Female	64	IIA	Left	ADC	Well	MSS	CMS3	2929	1089	1.12666	35.9508	0.175105	0.0669874	S	Epithelia	Epithelia	C3
SMC01-T_GCATACACATAGTAAG	SMC01-T	SMC01	Tumor	Female	64	IIA	Left	ADC	Well	MSS	CMS3	18256	3857	3.83436	25.7833	1.18174	-0.256828	S	Epithelia	Epithelia	C3
SMC01-T_GCATGATCAATTCCTT	SMC01-T	SMC01	Tumor	Female	64	IIA	Left	ADC	Well	MSS	CMS3	32822	5090	7.80574	23.1522	0.848101	1.17262	G2M	Epithelia	Epithelia	C3
SMC01-T_GCATGATTCCTCAATT	SMC01-T	SMC01	Tumor	Female	64	IIA	Left	ADC	Well	MSS	CMS3	29728	4207	8.33558	31.4586	-0.0934298	-1.97646	G1	Epithelia	Epithelia	C7
SMC01-T_GCATGCGAGCGATAGC	SMC01-T	SMC01	Tumor	Female	64	IIA	Left	ADC	Well	MSS	CMS3	24435	4105	6.33517	20.3397	0.710066	0.280416	S	Epithelia	Epithelia	C3
SMC01-T_GCATGCGAGGCATGTG	SMC01-T	SMC01	Tumor	Female	64	IIA	Left	ADC	Well	MSS	CMS3	32095	5169	6.43091	27.484	0.659132	-1.23422	S	Epithelia	Epithelia	C7
SMC01-T_GCATGCGTCAGGCCCA	SMC01-T	SMC01	Tumor	Female	64	IIA	Left	ADC	Well	MSS	CMS3	37356	4202	6.61473	49.2906	0.273056	-2.45893	S	Epithelia	Epithelia	C7
SMC01-T_GCATGTAAGAGGTAGA	SMC01-T	SMC01	Tumor	Female	64	IIA	Left	ADC	Well	MSS	CMS3	7748	1661	18.1466	37.7904	-0.0412899	-0.579868	G1	Epithelia	Epithelia	C1
SMC01-T_GCATGTACAGGGAGAG	SMC01-T	SMC01	Tumor	Female	64	IIA	Left	ADC	Well	MSS	CMS3	27128	3788	4.93586	41.7871	-0.141953	-1.66056	G1	Epithelia	Epithelia	C7
SMC01-T_GCATGTACATCGGTTA	SMC01-T	SMC01	Tumor	Female	64	IIA	Left	ADC	Well	MSS	CMS3	4574	1333	0.24049	34.9585	0.161844	-0.17634	S	Epithelia	Epithelia	C7
SMC01-T_GCATGTAGTCATCGGC	SMC01-T	SMC01	Tumor	Female	64	IIA	Left	ADC	Well	MSS	CMS3	22219	3808	8.44322	23.6734	0.46082	1.04355	G2M	Epithelia	Epithelia	C3
SMC01-T_GCCAAATAGTCCGTAT	SMC01-T	SMC01	Tumor	Female	64	IIA	Left	ADC	Well	MSS	CMS3	21579	3732	9.25437	26.5999	0.276974	0.121612	S	Epithelia	Epithelia	C3
SMC01-T_GCCAAATCAGTATGCT	SMC01-T	SMC01	Tumor	Female	64	IIA	Left	ADC	Well	MSS	CMS3	2217	700	16.1479	33.2431	0.0509343	-0.00439685	S	Epithelia	Epithelia	C2
SMC01-T_GCGACCAAGCATCATC	SMC01-T	SMC01	Tumor	Female	64	IIA	Left	ADC	Well	MSS	CMS3	2689	1044	17.6274	27.3708	0.0102471	-0.175253	S	Epithelia	Epithelia	C7
SMC01-T_GCGACCACATAGAAAC	SMC01-T	SMC01	Tumor	Female	64	IIA	Left	ADC	Well	MSS	CMS3	9852	1855	0.659765	42.7832	-0.0216998	-0.624715	G1	Epithelia	Epithelia	C7
SMC01-T_GCGACCAGTGCGGTAA	SMC01-T	SMC01	Tumor	Female	64	IIA	Left	ADC	Well	MSS	CMS3	11463	2708	7.12728	34.4064	-0.0750452	-0.637958	G1	Epithelia	Epithelia	C6
SMC01-T_GCGAGAACAAGAGTCG	SMC01-T	SMC01	Tumor	Female	64	IIA	Left	ADC	Well	MSS	CMS3	23295	3959	7.86864	26.5293	0.438216	-0.778347	S	Epithelia	Epithelia	C3
SMC01-T_GCGAGAATCACCAGGC	SMC01-T	SMC01	Tumor	Female	64	IIA	Left	ADC	Well	MSS	CMS3	8624	2148	0.197124	31.1572	0.17601	1.03	G2M	Epithelia	Epithelia	C3
SMC01-T_GCGCAACAGACCTAGG	SMC01-T	SMC01	Tumor	Female	64	IIA	Left	ADC	Well	MSS	CMS3	15288	2851	9.24908	11.5058	-0.0684147	-0.822367	G1	Epithelia	Epithelia	C4
SMC01-T_GCGCAACAGTTCGCGC	SMC01-T	SMC01	Tumor	Female	64	IIA	Left	ADC	Well	MSS	CMS3	25485	4436	8.97391	12.3053	-0.177215	-1.6032	G1	Epithelia	Epithelia	C4
SMC01-T_GCGCAACGTGGTGTAG	SMC01-T	SMC01	Tumor	Female	64	IIA	Left	ADC	Well	MSS	CMS3	28045	4705	3.84382	22.9203	0.44786	0.575522	G2M	Epithelia	Epithelia	C3
SMC01-T_GCGCAGTAGCTGCCCA	SMC01-T	SMC01	Tumor	Female	64	IIA	Left	ADC	Well	MSS	CMS3	8163	1613	8.24452	48.1686	-0.0590717	-0.521415	G1	Epithelia	Epithelia	C7
SMC01-T_GCGCAGTGTACAGACG	SMC01-T	SMC01	Tumor	Female	64	IIA	Left	ADC	Well	MSS	CMS3	30600	4248	5.19935	28.8987	0.344485	-0.29221	S	Epithelia	Epithelia	C3
SMC01-T_GCGCAGTGTCAACATC	SMC01-T	SMC01	Tumor	Female	64	IIA	Left	ADC	Well	MSS	CMS3	1394	455	18.9383	33.8594	-0.013261	-0.212291	G1	Epithelia	Epithelia	C2
SMC01-T_GCGCCAAGTCCAGTAT	SMC01-T	SMC01	Tumor	Female	64	IIA	Left	ADC	Well	MSS	CMS3	23419	4482	3.64661	25.0053	0.306209	-1.0313	S	Epithelia	Epithelia	C6
SMC01-T_GCGCCAAGTGGTCTCG	SMC01-T	SMC01	Tumor	Female	64	IIA	Left	ADC	Well	MSS	CMS3	25981	4711	2.34402	27.6471	-0.238397	-1.16108	G1	Epithelia	Epithelia	C5
SMC01-T_GCGGGTTAGTACCGGA	SMC01-T	SMC01	Tumor	Female	64	IIA	Left	ADC	Well	MSS	CMS3	21909	3159	5.28093	50.2168	-0.0771549	-1.48748	G1	Epithelia	Epithelia	C7
SMC01-T_GCTCCTAGTTGCCTCT	SMC01-T	SMC01	Tumor	Female	64	IIA	Left	ADC	Well	MSS	CMS3	24921	3780	10.5373	27.1177	-0.23267	-1.96105	G1	Epithelia	Epithelia	C4
SMC01-T_GCTCTGTGTTCCCGAG	SMC01-T	SMC01	Tumor	Female	64	IIA	Left	ADC	Well	MSS	CMS3	5169	1722	3.03734	32.5788	-0.031947	-0.37425	G1	Epithelia	Epithelia	C7
SMC01-T_GCTCTGTTCCTGTACC	SMC01-T	SMC01	Tumor	Female	64	IIA	Left	ADC	Well	MSS	CMS3	44397	5678	7.59511	29.8917	-0.053044	-2.62647	G1	Epithelia	Epithelia	C7
SMC01-T_GCTGCAGAGATGCGAC	SMC01-T	SMC01	Tumor	Female	64	IIA	Left	ADC	Well	MSS	CMS3	38163	5323	6.4932	25.6688	1.23508	-1.37756	S	Epithelia	Epithelia	C3
SMC01-T_GCTGCAGAGTTGTCGT	SMC01-T	SMC01	Tumor	Female	64	IIA	Left	ADC	Well	MSS	CMS3	25560	4143	5.68075	18.6698	0.0385775	-0.886199	S	Epithelia	Epithelia	C3
SMC01-T_GCTGCAGCAGGGTTAG	SMC01-T	SMC01	Tumor	Female	64	IIA	Left	ADC	Well	MSS	CMS3	31055	4895	4.1024	31.2188	1.19801	0.0970929	S	Epithelia	Epithelia	C3
SMC01-T_GCTGCTTGTTCCACTC	SMC01-T	SMC01	Tumor	Female	64	IIA	Left	ADC	Well	MSS	CMS3	13284	2652	9.22915	40.2364	-0.0464135	-0.93922	G1	Epithelia	Epithelia	C7
SMC01-T_GCTGGGTAGTCTCGGC	SMC01-T	SMC01	Tumor	Female	64	IIA	Left	ADC	Well	MSS	CMS3	27171	4177	2.72717	40.4034	-0.0714286	-1.75869	G1	Epithelia	Epithelia	C7
SMC01-T_GCTGGGTTCAAGATCC	SMC01-T	SMC01	Tumor	Female	64	IIA	Left	ADC	Well	MSS	CMS3	27845	4705	5.88616	24.9416	1.05184	0.449617	S	Epithelia	Epithelia	C3
SMC01-T_GCTGGGTTCTTAGCCC	SMC01-T	SMC01	Tumor	Female	64	IIA	Left	ADC	Well	MSS	CMS3	32482	4912	6.96694	25.568	0.607896	-0.609766	S	Epithelia	Epithelia	C3
SMC01-T_GCTTGAAGTGTGAATA	SMC01-T	SMC01	Tumor	Female	64	IIA	Left	ADC	Well	MSS	CMS3	3338	1097	1.07849	41.7615	0.0388788	0.0741258	G2M	Epithelia	Epithelia	C3
SMC01-T_GGAAAGCCAAATCCGT	SMC01-T	SMC01	Tumor	Female	64	IIA	Left	ADC	Well	MSS	CMS3	59210	5970	9.34471	32.0655	0.294153	-0.712756	S	Epithelia	Epithelia	C3
SMC01-T_GGAAAGCTCCAGTAGT	SMC01-T	SMC01	Tumor	Female	64	IIA	Left	ADC	Well	MSS	CMS3	38558	5347	7.01022	22.6412	-0.058469	-1.84611	G1	Epithelia	Epithelia	C7
SMC01-T_GGAACTTGTAAATACG	SMC01-T	SMC01	Tumor	Female	64	IIA	Left	ADC	Well	MSS	CMS3	21958	4118	5.97504	33.9512	0.119048	3.69093	G2M	Epithelia	Epithelia	C3
SMC01-T_GGAATAACAGTATGCT	SMC01-T	SMC01	Tumor	Female	64	IIA	Left	ADC	Well	MSS	CMS3	22305	2982	3.70769	58.1708	-0.104581	-1.53709	G1	Epithelia	Epithelia	C6
SMC01-T_GGAATAATCCCTAACC	SMC01-T	SMC01	Tumor	Female	64	IIA	Left	ADC	Well	MSS	CMS3	1203	351	4.98753	62.1779	-0.00542495	-0.0862301	G1	Epithelia	Epithelia	C2
SMC01-T_GGACAAGAGCTGGAAC	SMC01-T	SMC01	Tumor	Female	64	IIA	Left	ADC	Well	MSS	CMS3	44442	5933	6.06858	24.1483	3.14436	0.335661	S	Epithelia	Epithelia	C3
SMC01-T_GGACAAGCATTCACTT	SMC01-T	SMC01	Tumor	Female	64	IIA	Left	ADC	Well	MSS	CMS3	7650	1870	14.8627	27.8824	-0.0940325	-0.716067	G1	Epithelia	Epithelia	C6
SMC01-T_GGACAAGGTGTGAATA	SMC01-T	SMC01	Tumor	Female	64	IIA	Left	ADC	Well	MSS	CMS3	11162	2056	19.9606	17.1564	-0.0925256	-0.897527	G1	Epithelia	Epithelia	C4
SMC01-T_GGACAAGTCGGTGTTA	SMC01-T	SMC01	Tumor	Female	64	IIA	Left	ADC	Well	MSS	CMS3	14625	2621	8.72479	43.4803	-0.0913201	-0.865094	G1	Epithelia	Epithelia	C6
SMC01-T_GGACAGACATAGACTC	SMC01-T	SMC01	Tumor	Female	64	IIA	Left	ADC	Well	MSS	CMS3	26622	4226	5.37901	25.4714	-0.0361664	-0.851645	G1	Epithelia	Epithelia	C6
SMC01-T_GGACAGAGTCTCAACA	SMC01-T	SMC01	Tumor	Female	64	IIA	Left	ADC	Well	MSS	CMS3	31289	4409	4.83876	38.3649	-0.0147679	-1.47703	G1	Epithelia	Epithelia	C7
SMC01-T_GGACATTAGCAGCGTA	SMC01-T	SMC01	Tumor	Female	64	IIA	Left	ADC	Well	MSS	CMS3	28654	4550	6.91352	24.0734	0.418626	-0.848748	S	Epithelia	Epithelia	C3
SMC01-T_GGACATTTCATCGATG	SMC01-T	SMC01	Tumor	Female	64	IIA	Left	ADC	Well	MSS	CMS3	35501	5094	5.8111	23.3684	0.235986	-0.629112	S	Epithelia	Epithelia	C3
SMC01-T_GGACATTTCGTGGTCG	SMC01-T	SMC01	Tumor	Female	64	IIA	Left	ADC	Well	MSS	CMS3	2126	1007	1.78739	30.3857	0.177517	0.236654	G2M	Epithelia	Epithelia	C3
SMC01-T_GGAGCAACAAGGTGTG	SMC01-T	SMC01	Tumor	Female	64	IIA	Left	ADC	Well	MSS	CMS3	24381	4037	5.38124	40.6136	-0.152502	-1.61499	G1	Epithelia	Epithelia	C7
SMC01-T_GGAGCAACACAGCCCA	SMC01-T	SMC01	Tumor	Female	64	IIA	Left	ADC	Well	MSS	CMS3	7354	2288	4.1882	28.9638	-0.0801688	-0.46348	G1	Epithelia	Epithelia	C7
SMC01-T_GGAGCAACATGGATGG	SMC01-T	SMC01	Tumor	Female	64	IIA	Left	ADC	Well	MSS	CMS3	42853	5496	6.5083	22.5492	-0.0147679	-0.0347093	G1	Epithelia	Epithelia	C4
SMC01-T_GGAGCAATCTGCAGTA	SMC01-T	SMC01	Tumor	Female	64	IIA	Left	ADC	Well	MSS	CMS3	37917	5454	5.73885	26.1413	-0.41531	-1.91072	G1	Epithelia	Epithelia	C6
SMC01-T_GGATGTTCAATAAGCA	SMC01-T	SMC01	Tumor	Female	64	IIA	Left	ADC	Well	MSS	CMS3	22997	4244	3.68309	20.4766	0.632309	-0.246172	S	Epithelia	Epithelia	C3
SMC01-T_GGATTACAGTAGGTGC	SMC01-T	SMC01	Tumor	Female	64	IIA	Left	ADC	Well	MSS	CMS3	22946	4356	4.18809	21.2499	-0.0204943	-0.461411	G1	Epithelia	Epithelia	C3
SMC01-T_GGATTACTCAACCATG	SMC01-T	SMC01	Tumor	Female	64	IIA	Left	ADC	Well	MSS	CMS3	35313	5073	6.96344	28.0463	1.61844	-0.761846	S	Epithelia	Epithelia	C3
SMC01-T_GGATTACTCTGCGACG	SMC01-T	SMC01	Tumor	Female	64	IIA	Left	ADC	Well	MSS	CMS3	24597	3868	8.22865	30.5647	0.194093	0.448893	G2M	Epithelia	Epithelia	C3
SMC01-T_GGATTACTCTTGCCGT	SMC01-T	SMC01	Tumor	Female	64	IIA	Left	ADC	Well	MSS	CMS3	17469	3414	12.3991	25.2333	0.651597	-0.829402	S	Epithelia	Epithelia	C3
SMC01-T_GGCAATTGTAGAGTGC	SMC01-T	SMC01	Tumor	Female	64	IIA	Left	ADC	Well	MSS	CMS3	18981	3642	5.47389	34.5187	-0.0641953	-1.1752	G1	Epithelia	Epithelia	C7
SMC01-T_GGCCGATCAAAGAATC	SMC01-T	SMC01	Tumor	Female	64	IIA	Left	ADC	Well	MSS	CMS3	11571	2641	2.67911	35.9433	0.0174804	-0.56916	S	Epithelia	Epithelia	C7
SMC01-T_GGCCGATCATGTCTCC	SMC01-T	SMC01	Tumor	Female	64	IIA	Left	ADC	Well	MSS	CMS3	12433	2978	4.6087	23.7111	-0.0367691	-0.386665	G1	Epithelia	Epithelia	C6
SMC01-T_GGCGACTCAGATCCAT	SMC01-T	SMC01	Tumor	Female	64	IIA	Left	ADC	Well	MSS	CMS3	3958	1554	5.63416	20.1617	-0.0430983	-0.328988	G1	Epithelia	Epithelia	C5
SMC01-T_GGCGACTTCACGCGGT	SMC01-T	SMC01	Tumor	Female	64	IIA	Left	ADC	Well	MSS	CMS3	45443	5652	10.8774	19.9107	0.481314	-0.69341	S	Epithelia	Epithelia	C3
SMC01-T_GGCGTGTCAAGCGATG	SMC01-T	SMC01	Tumor	Female	64	IIA	Left	ADC	Well	MSS	CMS3	5964	1683	19.5171	26.4755	0.131706	-0.0415891	S	Epithelia	Epithelia	C3
SMC01-T_GGCGTGTGTCCAGTGC	SMC01-T	SMC01	Tumor	Female	64	IIA	Left	ADC	Well	MSS	CMS3	2518	856	16.521	35.9412	0.013261	-0.159321	S	Epithelia	Epithelia	C7
SMC01-T_GGCGTGTTCAGCGATT	SMC01-T	SMC01	Tumor	Female	64	IIA	Left	ADC	Well	MSS	CMS3	18156	3603	6.55981	24.9064	0.462025	-0.267484	S	Epithelia	Epithelia	C3
SMC01-T_GGCGTGTTCCGTAGTA	SMC01-T	SMC01	Tumor	Female	64	IIA	Left	ADC	Well	MSS	CMS3	26814	4442	9.25636	19.4674	1.2167	-0.575936	S	Epithelia	Epithelia	C3
SMC01-T_GGCGTGTTCGTTTAGG	SMC01-T	SMC01	Tumor	Female	64	IIA	Left	ADC	Well	MSS	CMS3	5119	1870	9.55265	22.2309	0.0822785	-0.372284	S	Epithelia	Epithelia	C7
SMC01-T_GGCGTGTTCTGCAAGT	SMC01-T	SMC01	Tumor	Female	64	IIA	Left	ADC	Well	MSS	CMS3	49344	5879	6.83163	23.782	2.66154	0.170236	S	Epithelia	Epithelia	C3
SMC01-T_GGCTCGATCAGCTGGC	SMC01-T	SMC01	Tumor	Female	64	IIA	Left	ADC	Well	MSS	CMS3	39229	5424	7.34151	26.3835	2.13743	0.722481	S	Epithelia	Epithelia	C3
SMC01-T_GGGAATGCACTCAGGC	SMC01-T	SMC01	Tumor	Female	64	IIA	Left	ADC	Well	MSS	CMS3	11246	2821	16.0946	26.7473	0.188668	-0.413253	S	Epithelia	Epithelia	C7
SMC01-T_GGGAATGGTCATATGC	SMC01-T	SMC01	Tumor	Female	64	IIA	Left	ADC	Well	MSS	CMS3	12332	3018	6.56017	27.4813	-0.118143	-0.572884	G1	Epithelia	Epithelia	C5
SMC01-T_GGGACCTAGAGTGAGA	SMC01-T	SMC01	Tumor	Female	64	IIA	Left	ADC	Well	MSS	CMS3	31063	4479	8.05138	31.1432	0.492465	-1.33199	S	Epithelia	Epithelia	C3
SMC01-T_GGGACCTCACGAGAGT	SMC01-T	SMC01	Tumor	Female	64	IIA	Left	ADC	Well	MSS	CMS3	29573	4616	7.1146	32.6751	-0.0229054	-1.52348	G1	Epithelia	Epithelia	C3
SMC01-T_GGGAGATCATACCATG	SMC01-T	SMC01	Tumor	Female	64	IIA	Left	ADC	Well	MSS	CMS3	34481	5353	11.7862	23.9233	0.533755	0.333644	S	Epithelia	Epithelia	C3
SMC01-T_GGGAGATGTCAGCTAT	SMC01-T	SMC01	Tumor	Female	64	IIA	Left	ADC	Well	MSS	CMS3	17057	3098	7.39872	32.6259	0.421941	0.221032	S	Epithelia	Epithelia	C3
SMC01-T_GGGAGATTCCACGACG	SMC01-T	SMC01	Tumor	Female	64	IIA	Left	ADC	Well	MSS	CMS3	11842	2541	16.1628	28.7114	-0.139241	-0.864939	G1	Epithelia	Epithelia	C7
SMC01-T_GGGATGACAAACTGTC	SMC01-T	SMC01	Tumor	Female	64	IIA	Left	ADC	Well	MSS	CMS3	48326	4849	9.77114	21.4398	-0.433394	-2.997	G1	Epithelia	Epithelia	C4
SMC01-T_GGGATGAGTTCCGTCT	SMC01-T	SMC01	Tumor	Female	64	IIA	Left	ADC	Well	MSS	CMS3	20663	3380	15.8496	28.4615	-0.00180832	-1.4341	G1	Epithelia	Epithelia	C6
SMC01-T_GGGATGATCTGAAAGA	SMC01-T	SMC01	Tumor	Female	64	IIA	Left	ADC	Well	MSS	CMS3	23139	4716	6.43502	18.3845	0.0488246	3.07775	G2M	Epithelia	Epithelia	C3
SMC01-T_GGGCATCCACGGACAA	SMC01-T	SMC01	Tumor	Female	64	IIA	Left	ADC	Well	MSS	CMS3	13448	3054	4.24598	23.7061	-0.157926	-0.894424	G1	Epithelia	Epithelia	C4
SMC01-T_GGGCATCCAGTCCTTC	SMC01-T	SMC01	Tumor	Female	64	IIA	Left	ADC	Well	MSS	CMS3	39082	4974	10.8004	24.4588	-0.288728	-2.62409	G1	Epithelia	Epithelia	C4
SMC01-T_GGGCATCTCTAACTGG	SMC01-T	SMC01	Tumor	Female	64	IIA	Left	ADC	Well	MSS	CMS3	21909	3802	7.46725	10.7125	-0.3044	-1.3952	G1	Epithelia	Epithelia	C4
SMC01-T_GGGTCTGAGGTCGGAT	SMC01-T	SMC01	Tumor	Female	64	IIA	Left	ADC	Well	MSS	CMS3	37897	4298	10.9059	15.9063	-0.352622	-2.3369	G1	Epithelia	Epithelia	C4
SMC01-T_GGGTCTGCAAGGACAC	SMC01-T	SMC01	Tumor	Female	64	IIA	Left	ADC	Well	MSS	CMS3	1731	785	0.404391	32.6979	0.00150693	0.234533	G2M	Epithelia	Epithelia	C3
SMC01-T_GGGTCTGCATGCCTAA	SMC01-T	SMC01	Tumor	Female	64	IIA	Left	ADC	Well	MSS	CMS3	33813	5338	12.1906	21.0747	-0.295057	-2.18306	G1	Epithelia	Epithelia	C6
SMC01-T_GGGTCTGGTAGATTAG	SMC01-T	SMC01	Tumor	Female	64	IIA	Left	ADC	Well	MSS	CMS3	17609	3839	4.174	35.2717	-0.113321	-0.931926	G1	Epithelia	Epithelia	C7
SMC01-T_GGGTTGCAGTACGCGA	SMC01-T	SMC01	Tumor	Female	64	IIA	Left	ADC	Well	MSS	CMS3	10273	2807	3.42646	26.117	-0.150995	-0.620991	G1	Epithelia	Epithelia	C7
SMC01-T_GGGTTGCAGTCAATAG	SMC01-T	SMC01	Tumor	Female	64	IIA	Left	ADC	Well	MSS	CMS3	22353	3936	5.69946	33.0336	0.523508	0.617836	G2M	Epithelia	Epithelia	C3
SMC01-T_GGGTTGCAGTTCGATC	SMC01-T	SMC01	Tumor	Female	64	IIA	Left	ADC	Well	MSS	CMS3	10444	3281	14.0176	10.7143	0.28481	1.39918	G2M	Epithelia	Epithelia	C3
SMC01-T_GGGTTGCGTGCACGAA	SMC01-T	SMC01	Tumor	Female	64	IIA	Left	ADC	Well	MSS	CMS3	20630	4307	4.86185	20.824	1.66335	1.38279	S	Epithelia	Epithelia	C3
SMC01-T_GGTATTGCACGGATAG	SMC01-T	SMC01	Tumor	Female	64	IIA	Left	ADC	Well	MSS	CMS3	3614	1343	0.940786	24.4604	0.239301	0.0902131	S	Epithelia	Epithelia	C3
SMC01-T_GGTATTGCATTTCACT	SMC01-T	SMC01	Tumor	Female	64	IIA	Left	ADC	Well	MSS	CMS3	21484	4156	6.00447	29.7989	0.363171	-1.07382	S	Epithelia	Epithelia	C3
SMC01-T_GGTATTGGTGTGGCTC	SMC01-T	SMC01	Tumor	Female	64	IIA	Left	ADC	Well	MSS	CMS3	16162	3264	17.2937	24.669	1.03225	0.308814	S	Epithelia	Epithelia	C3
SMC01-T_GGTGAAGTCATTATCC	SMC01-T	SMC01	Tumor	Female	64	IIA	Left	ADC	Well	MSS	CMS3	1300	404	9	40.4615	0.0141652	-0.203445	S	Epithelia	Epithelia	C2
SMC01-T_GGTGCGTCAGCATACT	SMC01-T	SMC01	Tumor	Female	64	IIA	Left	ADC	Well	MSS	CMS3	34775	5124	7.37886	23.4824	-0.00994575	-1.34295	G1	Epithelia	Epithelia	C6
SMC01-T_GGTGCGTCATAGGATA	SMC01-T	SMC01	Tumor	Female	64	IIA	Left	ADC	Well	MSS	CMS3	34062	5414	8.35535	25.3244	0.0714286	-1.85459	S	Epithelia	Epithelia	C6
SMC01-T_GGTGCGTCATCCAACA	SMC01-T	SMC01	Tumor	Female	64	IIA	Left	ADC	Well	MSS	CMS3	28953	4975	6.96646	24.4258	0.864376	-0.778399	S	Epithelia	Epithelia	C3
SMC01-T_GGTGCGTGTCACCCAG	SMC01-T	SMC01	Tumor	Female	64	IIA	Left	ADC	Well	MSS	CMS3	11567	2839	6.80384	28.2528	-0.0180832	0.00631078	G2M	Epithelia	Epithelia	C3
SMC01-T_GGTGCGTGTTACGTCA	SMC01-T	SMC01	Tumor	Female	64	IIA	Left	ADC	Well	MSS	CMS3	32971	4971	5.5018	22.0315	0.548222	-0.368043	S	Epithelia	Epithelia	C3
SMC01-T_GGTGCGTTCAGTTGAC	SMC01-T	SMC01	Tumor	Female	64	IIA	Left	ADC	Well	MSS	CMS3	22295	4310	7.12267	30.4553	-0.0572634	-1.07144	G1	Epithelia	Epithelia	C7
SMC01-T_GGTGTTAAGTCTTGCA	SMC01-T	SMC01	Tumor	Female	64	IIA	Left	ADC	Well	MSS	CMS3	35927	4918	12.7648	27.1105	-0.0943339	-2.22248	G1	Epithelia	Epithelia	C7
SMC01-T_GGTGTTACAAGACGTG	SMC01-T	SMC01	Tumor	Female	64	IIA	Left	ADC	Well	MSS	CMS3	20774	3213	10.1762	44.0117	-0.0934298	-1.50631	G1	Epithelia	Epithelia	C6
SMC01-T_GTAACGTGTTGATTCG	SMC01-T	SMC01	Tumor	Female	64	IIA	Left	ADC	Well	MSS	CMS3	26547	4283	9.30425	32.0338	-0.174201	-1.52566	G1	Epithelia	Epithelia	C3
SMC01-T_GTAACTGCATGACATC	SMC01-T	SMC01	Tumor	Female	64	IIA	Left	ADC	Well	MSS	CMS3	33254	4920	8.1524	21.6094	0.0412899	-1.30566	S	Epithelia	Epithelia	C3
SMC01-T_GTAACTGTCGAGAGCA	SMC01-T	SMC01	Tumor	Female	64	IIA	Left	ADC	Well	MSS	CMS3	25736	3979	6.6949	26.4882	-0.101266	-1.452	G1	Epithelia	Epithelia	C3
SMC01-T_GTACGTAAGAATCTCC	SMC01-T	SMC01	Tumor	Female	64	IIA	Left	ADC	Well	MSS	CMS3	9727	2283	9.13951	38.5628	-0.0165763	0.126112	G2M	Epithelia	Epithelia	C7
SMC01-T_GTACTCCCAGCGAACA	SMC01-T	SMC01	Tumor	Female	64	IIA	Left	ADC	Well	MSS	CMS3	22687	3929	5.48332	27.3108	-0.198915	-1.18881	G1	Epithelia	Epithelia	C7
SMC01-T_GTACTCCCAGGCTCAC	SMC01-T	SMC01	Tumor	Female	64	IIA	Left	ADC	Well	MSS	CMS3	11045	2964	7.42417	23.9475	-0.0617842	-0.797124	G1	Epithelia	Epithelia	C7
SMC01-T_GTACTTTAGCCAGGAT	SMC01-T	SMC01	Tumor	Female	64	IIA	Left	ADC	Well	MSS	CMS3	29847	4993	5.42433	27.068	0.854129	-0.0328988	S	Epithelia	Epithelia	C3
SMC01-T_GTACTTTAGTCGATAA	SMC01-T	SMC01	Tumor	Female	64	IIA	Left	ADC	Well	MSS	CMS3	32972	4788	7.5094	25.4671	-0.0831826	-1.71208	G1	Epithelia	Epithelia	C6
SMC01-T_GTACTTTTCGCCAAAT	SMC01-T	SMC01	Tumor	Female	64	IIA	Left	ADC	Well	MSS	CMS3	10304	2382	6.97787	11.9662	-0.129295	-1.06544	G1	Epithelia	Epithelia	C4
SMC01-T_GTAGGCCAGTGACTCT	SMC01-T	SMC01	Tumor	Female	64	IIA	Left	ADC	Well	MSS	CMS3	35051	5336	5.43494	34.7779	-0.221519	-2.36603	G1	Epithelia	Epithelia	C6
SMC01-T_GTAGGCCCATTGGCGC	SMC01-T	SMC01	Tumor	Female	64	IIA	Left	ADC	Well	MSS	CMS3	24562	3469	7.46682	35.3839	0.279084	-0.0303124	S	Epithelia	Epithelia	C3
SMC01-T_GTAGTCAAGAATTCCC	SMC01-T	SMC01	Tumor	Female	64	IIA	Left	ADC	Well	MSS	CMS3	34860	4694	4.90247	34.6988	-0.043701	-1.44031	G1	Epithelia	Epithelia	C3
SMC01-T_GTATCTTAGCCAACAG	SMC01-T	SMC01	Tumor	Female	64	IIA	Left	ADC	Well	MSS	CMS3	27369	4480	6.67544	19.7815	0.73267	2.14582	G2M	Epithelia	Epithelia	C3
SMC01-T_GTATCTTTCTTTCCTC	SMC01-T	SMC01	Tumor	Female	64	IIA	Left	ADC	Well	MSS	CMS3	36984	5172	3.06349	31.7732	-0.190175	-2.2785	G1	Epithelia	Epithelia	C6
SMC01-T_GTATTCTCATTCACTT	SMC01-T	SMC01	Tumor	Female	64	IIA	Left	ADC	Well	MSS	CMS3	1034	346	0.0967118	57.5435	-0.00602773	-0.0787813	G1	Epithelia	Epithelia	C2
SMC01-T_GTCAAGTCAACTGCGC	SMC01-T	SMC01	Tumor	Female	64	IIA	Left	ADC	Well	MSS	CMS3	23933	4079	12.0837	29.0812	-0.142556	-1.76045	G1	Epithelia	Epithelia	C7
SMC01-T_GTCACAAAGACGCTTT	SMC01-T	SMC01	Tumor	Female	64	IIA	Left	ADC	Well	MSS	CMS3	30980	4377	14.4416	25.9748	-0.193791	-1.99922	G1	Epithelia	Epithelia	C6
SMC01-T_GTCACAATCAAGGTAA	SMC01-T	SMC01	Tumor	Female	64	IIA	Left	ADC	Well	MSS	CMS3	20331	3687	5.30225	33.3776	-0.0391802	-1.04397	G1	Epithelia	Epithelia	C6
SMC01-T_GTCACAATCAGTTCGA	SMC01-T	SMC01	Tumor	Female	64	IIA	Left	ADC	Well	MSS	CMS3	1536	592	11.4583	33.4635	-0.0150693	-0.0983344	G1	Epithelia	Epithelia	C2
SMC01-T_GTCATTTAGTTGTAGA	SMC01-T	SMC01	Tumor	Female	64	IIA	Left	ADC	Well	MSS	CMS3	20323	3680	6.67224	16.6806	0.0638939	-0.421477	S	Epithelia	Epithelia	C3
SMC01-T_GTCATTTCACCTCGGA	SMC01-T	SMC01	Tumor	Female	64	IIA	Left	ADC	Well	MSS	CMS3	1679	537	6.61108	10.7802	-0.0180832	-0.416667	G1	Epithelia	Epithelia	C2
SMC01-T_GTCATTTCATCCTAGA	SMC01-T	SMC01	Tumor	Female	64	IIA	Left	ADC	Well	MSS	CMS3	16362	3859	5.4761	22.2895	0.239602	-0.293658	S	Epithelia	Epithelia	C3
SMC01-T_GTCCTCACACTGAAGG	SMC01-T	SMC01	Tumor	Female	64	IIA	Left	ADC	Well	MSS	CMS3	24696	3755	9.40638	26.8626	-0.164858	-1.46291	G1	Epithelia	Epithelia	C6
SMC01-T_GTCCTCAGTCTGATTG	SMC01-T	SMC01	Tumor	Female	64	IIA	Left	ADC	Well	MSS	CMS3	42874	5044	9.08942	17.7194	-0.364075	-2.3323	G1	Epithelia	Epithelia	C4
SMC01-T_GTCCTCATCAAGCCTA	SMC01-T	SMC01	Tumor	Female	64	IIA	Left	ADC	Well	MSS	CMS3	18305	3327	4.43595	41.1691	0.120253	-0.941496	S	Epithelia	Epithelia	C7
SMC01-T_GTCCTCATCCAGAGGA	SMC01-T	SMC01	Tumor	Female	64	IIA	Left	ADC	Well	MSS	CMS3	25437	4001	5.56276	26.4339	-0.297167	-1.90668	G1	Epithelia	Epithelia	C6
SMC01-T_GTCTCGTAGATGAGAG	SMC01-T	SMC01	Tumor	Female	64	IIA	Left	ADC	Well	MSS	CMS3	29871	4481	7.32148	25.9616	0.506028	-1.41418	S	Epithelia	Epithelia	C3
SMC01-T_GTCTCGTGTGTTCGAT	SMC01-T	SMC01	Tumor	Female	64	IIA	Left	ADC	Well	MSS	CMS3	14159	3381	5.57949	24.2249	0.365883	-0.499017	S	Epithelia	Epithelia	C6
SMC01-T_GTCTCGTGTTTCCACC	SMC01-T	SMC01	Tumor	Female	64	IIA	Left	ADC	Well	MSS	CMS3	20671	3170	8.90136	38.5951	-0.116938	-1.36784	G1	Epithelia	Epithelia	C7
SMC01-T_GTCTTCGCAAAGCAAT	SMC01-T	SMC01	Tumor	Female	64	IIA	Left	ADC	Well	MSS	CMS3	8063	1935	18.8888	23.3908	-0.047619	-0.947652	G1	Epithelia	Epithelia	C1
SMC01-T_GTCTTCGCACGAAATA	SMC01-T	SMC01	Tumor	Female	64	IIA	Left	ADC	Well	MSS	CMS3	1544	543	18.5233	4.79275	-0.0174804	-0.195738	G1	Epithelia	Epithelia	C1
SMC01-T_GTCTTCGCATCACGAT	SMC01-T	SMC01	Tumor	Female	64	IIA	Left	ADC	Well	MSS	CMS3	19540	3155	14.0225	28.7922	-0.159132	-1.52162	G1	Epithelia	Epithelia	C4
SMC01-T_GTCTTCGGTCCTCTTG	SMC01-T	SMC01	Tumor	Female	64	IIA	Left	ADC	Well	MSS	CMS3	36194	5343	6.65027	23.3133	0.739904	-1.77198	S	Epithelia	Epithelia	C3
SMC01-T_GTCTTCGGTCGTTGTA	SMC01-T	SMC01	Tumor	Female	64	IIA	Left	ADC	Well	MSS	CMS3	29221	4335	12.1214	26.1593	0.0355636	-1.50176	S	Epithelia	Epithelia	C3
SMC01-T_GTGAAGGCAATGTAAG	SMC01-T	SMC01	Tumor	Female	64	IIA	Left	ADC	Well	MSS	CMS3	48484	5853	10.9768	24.6267	-0.424955	-2.91651	G1	Epithelia	Epithelia	C7
SMC01-T_GTGAAGGGTCTTCTCG	SMC01-T	SMC01	Tumor	Female	64	IIA	Left	ADC	Well	MSS	CMS3	38191	5247	9.49438	23.084	0.795359	-0.72036	S	Epithelia	Epithelia	C3
SMC01-T_GTGCAGCAGAGTCTGG	SMC01-T	SMC01	Tumor	Female	64	IIA	Left	ADC	Well	MSS	CMS3	38144	5160	8.6724	21.6181	0.277878	-0.977033	S	Epithelia	Epithelia	C3
SMC01-T_GTGCAGCCAAGTCTGT	SMC01-T	SMC01	Tumor	Female	64	IIA	Left	ADC	Well	MSS	CMS3	1270	336	8.50394	54.1732	-0.00361664	-0.108473	G1	Epithelia	Epithelia	C2
SMC01-T_GTGCAGCTCCGAGCCA	SMC01-T	SMC01	Tumor	Female	64	IIA	Left	ADC	Well	MSS	CMS3	32609	4540	10.8038	26.3455	1.07806	0.0333644	S	Epithelia	Epithelia	C3
SMC01-T_GTGCATAAGCTAACAA	SMC01-T	SMC01	Tumor	Female	64	IIA	Left	ADC	Well	MSS	CMS3	37982	5067	12.6534	27.0839	-0.275769	-1.88382	G1	Epithelia	Epithelia	C4
SMC01-T_GTGCATACACACCGCA	SMC01-T	SMC01	Tumor	Female	64	IIA	Left	ADC	Well	MSS	CMS3	10666	2619	15.2728	22.2483	-0.0412899	-0.912115	G1	Epithelia	Epithelia	C5
SMC01-T_GTGCATATCTCCTATA	SMC01-T	SMC01	Tumor	Female	64	IIA	Left	ADC	Well	MSS	CMS3	2486	517	8.32663	45.4948	0.0159735	-0.17096	S	Epithelia	Epithelia	C2
SMC01-T_GTGCGGTAGAAGGTGA	SMC01-T	SMC01	Tumor	Female	64	IIA	Left	ADC	Well	MSS	CMS3	3266	1046	11.0227	33.8947	-0.0159735	-0.262415	G1	Epithelia	Epithelia	C7
SMC01-T_GTGCGGTAGCAAATCA	SMC01-T	SMC01	Tumor	Female	64	IIA	Left	ADC	Well	MSS	CMS3	15939	2781	5.85357	5.13207	-0.201025	-0.800176	G1	Epithelia	Epithelia	C4
SMC01-T_GTGCGGTCATCTATGG	SMC01-T	SMC01	Tumor	Female	64	IIA	Left	ADC	Well	MSS	CMS3	16526	3655	3.64274	25.1664	-0.216998	-0.92784	G1	Epithelia	Epithelia	C4
SMC01-T_GTGCGGTGTCCGTGAC	SMC01-T	SMC01	Tumor	Female	64	IIA	Left	ADC	Well	MSS	CMS3	11327	2944	8.20164	22.1506	-0.155214	0.177892	G2M	Epithelia	Epithelia	C3
SMC01-T_GTGCGGTTCATGTAGC	SMC01-T	SMC01	Tumor	Female	64	IIA	Left	ADC	Well	MSS	CMS3	9334	2118	14.4954	31.8727	-0.0232068	-0.562539	G1	Epithelia	Epithelia	C7
SMC01-T_GTGCTTCTCTGCCCTA	SMC01-T	SMC01	Tumor	Female	64	IIA	Left	ADC	Well	MSS	CMS3	19971	3893	4.81698	23.8296	-0.201025	-1.20634	G1	Epithelia	Epithelia	C4
SMC01-T_GTGGGTCAGCAAATCA	SMC01-T	SMC01	Tumor	Female	64	IIA	Left	ADC	Well	MSS	CMS3	50752	5407	6.56526	26.1704	0.714587	1.52261	G2M	Epithelia	Epithelia	C3
SMC01-T_GTGGGTCGTCCGTCAG	SMC01-T	SMC01	Tumor	Female	64	IIA	Left	ADC	Well	MSS	CMS3	27874	4283	8.48461	24.6215	0.899638	-0.557004	S	Epithelia	Epithelia	C3
SMC01-T_GTGGGTCTCAGCTCGG	SMC01-T	SMC01	Tumor	Female	64	IIA	Left	ADC	Well	MSS	CMS3	2266	930	14.1218	26.1695	-0.0045208	-0.0182599	G1	Epithelia	Epithelia	C2
SMC01-T_GTGTGCGCACGACTCG	SMC01-T	SMC01	Tumor	Female	64	IIA	Left	ADC	Well	MSS	CMS3	27706	4594	8.57576	25.4855	0.720916	-0.391993	S	Epithelia	Epithelia	C3
SMC01-T_GTGTGCGGTGTCCTCT	SMC01-T	SMC01	Tumor	Female	64	IIA	Left	ADC	Well	MSS	CMS3	27363	4533	7.77693	32.3174	0.872514	-1.68684	S	Epithelia	Epithelia	C7
SMC01-T_GTGTTAGGTTACGACT	SMC01-T	SMC01	Tumor	Female	64	IIA	Left	ADC	Well	MSS	CMS3	5229	1699	2.92599	36.6801	-0.0271248	-0.371922	G1	Epithelia	Epithelia	C5
SMC01-T_GTGTTAGGTTCATGGT	SMC01-T	SMC01	Tumor	Female	64	IIA	Left	ADC	Well	MSS	CMS3	1434	567	8.159	22.5244	-0.018686	-0.207376	G1	Epithelia	Epithelia	C2
SMC01-T_GTGTTAGTCCGAGCCA	SMC01-T	SMC01	Tumor	Female	64	IIA	Left	ADC	Well	MSS	CMS3	3442	1152	4.41604	25.5665	-0.0349608	-0.219015	G1	Epithelia	Epithelia	C6
SMC01-T_GTTAAGCAGGCTACGA	SMC01-T	SMC01	Tumor	Female	64	IIA	Left	ADC	Well	MSS	CMS3	2085	857	0.0479616	36.6427	0.00391802	-0.0184151	S	Epithelia	Epithelia	C3
SMC01-T_GTTAAGCCATCCGTGG	SMC01-T	SMC01	Tumor	Female	64	IIA	Left	ADC	Well	MSS	CMS3	32820	5436	5.46009	26.042	-0.255274	-1.97139	G1	Epithelia	Epithelia	C6
SMC01-T_GTTAAGCGTCCATCCT	SMC01-T	SMC01	Tumor	Female	64	IIA	Left	ADC	Well	MSS	CMS3	55738	5295	12.5875	21.9509	-0.389693	-3.6123	G1	Epithelia	Epithelia	C4
SMC01-T_GTTAAGCTCGATCCCT	SMC01-T	SMC01	Tumor	Female	64	IIA	Left	ADC	Well	MSS	CMS3	21493	3347	10.5802	37.2679	0.450874	-0.692634	S	Epithelia	Epithelia	C3
SMC01-T_GTTACAGGTAATTGGA	SMC01-T	SMC01	Tumor	Female	64	IIA	Left	ADC	Well	MSS	CMS3	22766	3977	4.89326	29.6275	-0.187462	-0.981637	G1	Epithelia	Epithelia	C7
SMC01-T_GTTACAGGTGTCAATC	SMC01-T	SMC01	Tumor	Female	64	IIA	Left	ADC	Well	MSS	CMS3	25444	4197	7.67568	25.8922	0.433092	-1.14975	S	Epithelia	Epithelia	C3
SMC01-T_GTTACAGTCCCTGACT	SMC01-T	SMC01	Tumor	Female	64	IIA	Left	ADC	Well	MSS	CMS3	39581	4977	5.57338	29.6076	-0.0473177	-2.46027	G1	Epithelia	Epithelia	C7
SMC01-T_GTTCATTGTCTAGCGC	SMC01-T	SMC01	Tumor	Female	64	IIA	Left	ADC	Well	MSS	CMS3	26928	4188	7.37522	26.2106	1.6308	-0.116491	S	Epithelia	Epithelia	C3
SMC01-T_GTTCATTTCCTGCTTG	SMC01-T	SMC01	Tumor	Female	64	IIA	Left	ADC	Well	MSS	CMS3	34891	5268	8.21415	25.5596	0.132007	-1.51298	S	Epithelia	Epithelia	C3
SMC01-T_GTTCATTTCTTAGAGC	SMC01-T	SMC01	Tumor	Female	64	IIA	Left	ADC	Well	MSS	CMS3	57324	5958	9.74287	25.9821	0.863472	3.15756	G2M	Epithelia	Epithelia	C3
SMC01-T_GTTCTCGGTGTGCGTC	SMC01-T	SMC01	Tumor	Female	64	IIA	Left	ADC	Well	MSS	CMS3	9789	2428	0.418837	30.0337	0.0307414	0.0986965	G2M	Epithelia	Epithelia	C3
SMC01-T_GTTCTCGTCAGTTGAC	SMC01-T	SMC01	Tumor	Female	64	IIA	Left	ADC	Well	MSS	CMS3	29269	3928	9.69968	38.0847	0.204943	-1.77152	S	Epithelia	Epithelia	C7
SMC01-T_GTTTCTAAGGCAGGTT	SMC01-T	SMC01	Tumor	Female	64	IIA	Left	ADC	Well	MSS	CMS3	42543	4868	15.093	26.19	0.238095	0.154459	S	Epithelia	Epithelia	C3
SMC01-T_GTTTCTAAGGCTCAGA	SMC01-T	SMC01	Tumor	Female	64	IIA	Left	ADC	Well	MSS	CMS3	39477	4583	5.71725	45.2694	0.142857	-2.43736	S	Epithelia	Epithelia	C7
SMC01-T_TAAACCGTCTACTATC	SMC01-T	SMC01	Tumor	Female	64	IIA	Left	ADC	Well	MSS	CMS3	29813	4833	6.05441	28.2025	0.650693	1.21384	G2M	Epithelia	Epithelia	C3
SMC01-T_TAAGAGACAATCGAAA	SMC01-T	SMC01	Tumor	Female	64	IIA	Left	ADC	Well	MSS	CMS3	24009	3963	8.55929	31.08	0.285413	-0.915942	S	Epithelia	Epithelia	C6
SMC01-T_TAAGAGACATCGGACC	SMC01-T	SMC01	Tumor	Female	64	IIA	Left	ADC	Well	MSS	CMS3	20281	3899	3.49095	26.9464	0.00994575	-1.35175	S	Epithelia	Epithelia	C7
SMC01-T_TAAGCGTAGTACACCT	SMC01-T	SMC01	Tumor	Female	64	IIA	Left	ADC	Well	MSS	CMS3	1202	507	0.166389	41.5973	-0.0150693	-0.0643493	G1	Epithelia	Epithelia	C2
SMC01-T_TAAGCGTCATCGATTG	SMC01-T	SMC01	Tumor	Female	64	IIA	Left	ADC	Well	MSS	CMS3	18694	3181	4.14572	40.5478	-0.135322	-1.4178	G1	Epithelia	Epithelia	C4
SMC01-T_TAAGCGTGTATAAACG	SMC01-T	SMC01	Tumor	Female	64	IIA	Left	ADC	Well	MSS	CMS3	26378	4079	9.27667	28.1181	-0.257685	-2.13739	G1	Epithelia	Epithelia	C6
SMC01-T_TAAGCGTGTCTAGAGG	SMC01-T	SMC01	Tumor	Female	64	IIA	Left	ADC	Well	MSS	CMS3	1044	316	10.8238	56.8008	-0.00602773	-0.089851	G1	Epithelia	Epithelia	C2
SMC01-T_TAAGCGTGTGAGTGAC	SMC01-T	SMC01	Tumor	Female	64	IIA	Left	ADC	Well	MSS	CMS3	27822	4523	7.45094	23.4347	-0.124774	-1.20376	G1	Epithelia	Epithelia	C7
SMC01-T_TACACGAAGAGACTTA	SMC01-T	SMC01	Tumor	Female	64	IIA	Left	ADC	Well	MSS	CMS3	30538	4821	5.99908	28.9574	-0.235081	-1.80819	G1	Epithelia	Epithelia	C7
SMC01-T_TACACGAAGCCCAACC	SMC01-T	SMC01	Tumor	Female	64	IIA	Left	ADC	Well	MSS	CMS3	8012	1997	1.11083	36.7324	-0.0825799	-0.390803	G1	Epithelia	Epithelia	C7
SMC01-T_TACACGAGTCGCGGTT	SMC01-T	SMC01	Tumor	Female	64	IIA	Left	ADC	Well	MSS	CMS3	8871	2291	10.54	18.0814	-0.0641953	-0.591661	G1	Epithelia	Epithelia	C4
SMC01-T_TACACGATCCACGTTC	SMC01-T	SMC01	Tumor	Female	64	IIA	Left	ADC	Well	MSS	CMS3	22814	3971	4.6112	12.4704	-0.39783	-1.17639	G1	Epithelia	Epithelia	C4
SMC01-T_TACAGTGCACAAGTAA	SMC01-T	SMC01	Tumor	Female	64	IIA	Left	ADC	Well	MSS	CMS3	20683	3846	6.86554	30.3196	-0.219711	-1.16367	G1	Epithelia	Epithelia	C7
SMC01-T_TACAGTGTCTGGCGAC	SMC01-T	SMC01	Tumor	Female	64	IIA	Left	ADC	Well	MSS	CMS3	35341	5111	5.56011	32.5175	0.0934298	-2.18586	S	Epithelia	Epithelia	C7
SMC01-T_TACCTATAGTGCTGCC	SMC01-T	SMC01	Tumor	Female	64	IIA	Left	ADC	Well	MSS	CMS3	19963	3991	8.33041	24.2348	-0.157625	-1.07697	G1	Epithelia	Epithelia	C7
SMC01-T_TACCTATCACGGTGTC	SMC01-T	SMC01	Tumor	Female	64	IIA	Left	ADC	Well	MSS	CMS3	29365	4431	7.37272	26.6644	1.26823	0.201997	S	Epithelia	Epithelia	C3
SMC01-T_TACCTATGTCCGAGTC	SMC01-T	SMC01	Tumor	Female	64	IIA	Left	ADC	Well	MSS	CMS3	9403	2394	6.93396	26.5341	-0.0554551	-0.599783	G1	Epithelia	Epithelia	C5
SMC01-T_TACCTTACACCAACCG	SMC01-T	SMC01	Tumor	Female	64	IIA	Left	ADC	Well	MSS	CMS3	21192	4336	6.49773	21.2627	0.598855	2.53062	G2M	Epithelia	Epithelia	C3
SMC01-T_TACCTTATCGCCAGCA	SMC01-T	SMC01	Tumor	Female	64	IIA	Left	ADC	Well	MSS	CMS3	33297	5169	7.09373	26.633	1.63201	-0.870163	S	Epithelia	Epithelia	C3
SMC01-T_TACGGATAGTGGTAAT	SMC01-T	SMC01	Tumor	Female	64	IIA	Left	ADC	Well	MSS	CMS3	1075	597	0.186047	28.093	-0.0138638	0.147631	G2M	Epithelia	Epithelia	C3
SMC01-T_TACGGGCAGAGGACGG	SMC01-T	SMC01	Tumor	Female	64	IIA	Left	ADC	Well	MSS	CMS3	26452	4844	5.6026	24.7618	2.07957	-0.619957	S	Epithelia	Epithelia	C3
SMC01-T_TACGGGCGTACAGCAG	SMC01-T	SMC01	Tumor	Female	64	IIA	Left	ADC	Well	MSS	CMS3	23160	3320	8.43264	14.6287	-0.163653	-1.37177	G1	Epithelia	Epithelia	C4
SMC01-T_TACGGGCGTCAAAGAT	SMC01-T	SMC01	Tumor	Female	64	IIA	Left	ADC	Well	MSS	CMS3	23509	4036	5.80203	9.66013	-0.207354	-1.31306	G1	Epithelia	Epithelia	C4
SMC01-T_TACGGGCGTCCCTTGT	SMC01-T	SMC01	Tumor	Female	64	IIA	Left	ADC	Well	MSS	CMS3	47990	5502	9.28944	26.4576	0.119952	3.42422	G2M	Epithelia	Epithelia	C3
SMC01-T_TACGGGCTCGGCGCTA	SMC01-T	SMC01	Tumor	Female	64	IIA	Left	ADC	Well	MSS	CMS3	15803	2918	9.38429	22.9197	-0.0970464	-1.02493	G1	Epithelia	Epithelia	C6
SMC01-T_TACGGTACATCGATTG	SMC01-T	SMC01	Tumor	Female	64	IIA	Left	ADC	Well	MSS	CMS3	25487	4623	6.74069	26.6293	-0.0421941	5.41599	G2M	Epithelia	Epithelia	C3
SMC01-T_TACGGTATCTCTAAGG	SMC01-T	SMC01	Tumor	Female	64	IIA	Left	ADC	Well	MSS	CMS3	27369	4270	7.97252	30.1692	-0.179928	-1.47222	G1	Epithelia	Epithelia	C6
SMC01-T_TACTCATCAGGTCTCG	SMC01-T	SMC01	Tumor	Female	64	IIA	Left	ADC	Well	MSS	CMS3	36490	3786	6.31132	58.0104	-0.230259	-3.01821	G1	Epithelia	Epithelia	C6
SMC01-T_TACTCGCTCACTTCAT	SMC01-T	SMC01	Tumor	Female	64	IIA	Left	ADC	Well	MSS	CMS3	18870	3128	12.9094	21.2295	-0.178722	-1.18648	G1	Epithelia	Epithelia	C4
SMC01-T_TACTTACAGCGTGAAC	SMC01-T	SMC01	Tumor	Female	64	IIA	Left	ADC	Well	MSS	CMS3	19860	4008	4.84391	37.2155	-0.214587	-1.16201	G1	Epithelia	Epithelia	C5
SMC01-T_TACTTACAGCTTCGCG	SMC01-T	SMC01	Tumor	Female	64	IIA	Left	ADC	Well	MSS	CMS3	19957	3371	13.0781	25.2142	0.616938	-0.736809	S	Epithelia	Epithelia	C3
SMC01-T_TACTTACGTGTTAAGA	SMC01-T	SMC01	Tumor	Female	64	IIA	Left	ADC	Well	MSS	CMS3	1752	810	0.513699	32.7055	-0.000301386	0.154873	G2M	Epithelia	Epithelia	C3
SMC01-T_TACTTGTAGGCATGGT	SMC01-T	SMC01	Tumor	Female	64	IIA	Left	ADC	Well	MSS	CMS3	26431	4640	3.66237	25.489	-0.3044	-1.80995	G1	Epithelia	Epithelia	C6
SMC01-T_TACTTGTTCATTGCGA	SMC01-T	SMC01	Tumor	Female	64	IIA	Left	ADC	Well	MSS	CMS3	13184	2896	4.20965	26.9114	0.0880048	-0.463532	S	Epithelia	Epithelia	C3
SMC01-T_TACTTGTTCCCTAATT	SMC01-T	SMC01	Tumor	Female	64	IIA	Left	ADC	Well	MSS	CMS3	8479	2665	3.20793	25.8403	0.232068	0.814194	G2M	Epithelia	Epithelia	C3
SMC01-T_TAGACCACATGTCTCC	SMC01-T	SMC01	Tumor	Female	64	IIA	Left	ADC	Well	MSS	CMS3	2894	1087	1.90048	9.29509	-0.0482218	-0.269657	G1	Epithelia	Epithelia	C1
SMC01-T_TAGACCATCGCCGTGA	SMC01-T	SMC01	Tumor	Female	64	IIA	Left	ADC	Well	MSS	CMS3	17700	3140	15.3333	33.1356	-0.125075	-1.34192	G1	Epithelia	Epithelia	C7
SMC01-T_TAGGCATAGGTCATCT	SMC01-T	SMC01	Tumor	Female	64	IIA	Left	ADC	Well	MSS	CMS3	3094	992	4.10472	38.914	-0.0183846	-0.285899	G1	Epithelia	Epithelia	C2
SMC01-T_TAGGCATGTTGGTAAA	SMC01-T	SMC01	Tumor	Female	64	IIA	Left	ADC	Well	MSS	CMS3	21286	3916	14.0045	23.9641	-0.158228	-1.1137	G1	Epithelia	Epithelia	C7
SMC01-T_TAGGCATTCCGTCAAA	SMC01-T	SMC01	Tumor	Female	64	IIA	Left	ADC	Well	MSS	CMS3	33571	5110	5.90986	24.8578	0.3261	-1.44801	S	Epithelia	Epithelia	C3
SMC01-T_TAGTGGTCAAGCCGCT	SMC01-T	SMC01	Tumor	Female	64	IIA	Left	ADC	Well	MSS	CMS3	21880	3960	10.0868	24.6389	-0.138336	-1.14158	G1	Epithelia	Epithelia	C7
SMC01-T_TAGTTGGAGGCCCTCA	SMC01-T	SMC01	Tumor	Female	64	IIA	Left	ADC	Well	MSS	CMS3	23492	4385	4.86123	27.1071	0.391802	2.26878	G2M	Epithelia	Epithelia	C3
SMC01-T_TAGTTGGCAAACGCGA	SMC01-T	SMC01	Tumor	Female	64	IIA	Left	ADC	Well	MSS	CMS3	13002	3307	6.91432	22.012	0.0575648	-0.655131	S	Epithelia	Epithelia	C7
SMC01-T_TAGTTGGTCCCAGGTG	SMC01-T	SMC01	Tumor	Female	64	IIA	Left	ADC	Well	MSS	CMS3	29451	4150	7.67716	31.0821	-0.231163	-1.63377	G1	Epithelia	Epithelia	C7
SMC01-T_TATCTCAAGGTGGGTT	SMC01-T	SMC01	Tumor	Female	64	IIA	Left	ADC	Well	MSS	CMS3	3580	1045	0.167598	35.0559	-0.026522	-0.0812125	G1	Epithelia	Epithelia	C3
SMC01-T_TATGCCCCATGGGACA	SMC01-T	SMC01	Tumor	Female	64	IIA	Left	ADC	Well	MSS	CMS3	7969	2229	3.6391	32.2374	-0.0726341	-0.393079	G1	Epithelia	Epithelia	C6
SMC01-T_TATTACCAGAAGCCCA	SMC01-T	SMC01	Tumor	Female	64	IIA	Left	ADC	Well	MSS	CMS3	5055	1473	13.4916	14.9159	-0.0430983	-0.587265	G1	Epithelia	Epithelia	C6
SMC01-T_TATTACCAGTGAAGTT	SMC01-T	SMC01	Tumor	Female	64	IIA	Left	ADC	Well	MSS	CMS3	30457	4570	5.87385	31.3787	-0.0973478	-1.68917	G1	Epithelia	Epithelia	C7
SMC01-T_TATTACCCACAAGTAA	SMC01-T	SMC01	Tumor	Female	64	IIA	Left	ADC	Well	MSS	CMS3	44419	5371	6.2811	22.72	1.48131	-0.384182	S	Epithelia	Epithelia	C3
SMC01-T_TATTACCCACTAAGTC	SMC01-T	SMC01	Tumor	Female	64	IIA	Left	ADC	Well	MSS	CMS3	18809	4189	5.68345	18.5815	-0.219409	-0.756932	G1	Epithelia	Epithelia	C5
SMC01-T_TATTACCGTCCAAGTT	SMC01-T	SMC01	Tumor	Female	64	IIA	Left	ADC	Well	MSS	CMS3	35942	4534	6.3213	32.3466	0.278782	-1.75838	S	Epithelia	Epithelia	C6
SMC01-T_TCAACGACAGGCTCAC	SMC01-T	SMC01	Tumor	Female	64	IIA	Left	ADC	Well	MSS	CMS3	27867	4645	5.45089	30.1216	-0.213683	-1.73577	G1	Epithelia	Epithelia	C7
SMC01-T_TCAACGAGTTATGCGT	SMC01-T	SMC01	Tumor	Female	64	IIA	Left	ADC	Well	MSS	CMS3	15728	3117	6.36445	39.897	-0.109403	-0.864473	G1	Epithelia	Epithelia	C7
SMC01-T_TCAATCTCACACGCTG	SMC01-T	SMC01	Tumor	Female	64	IIA	Left	ADC	Well	MSS	CMS3	22683	4030	6.3131	26.4074	0.631706	0.321488	S	Epithelia	Epithelia	C3
SMC01-T_TCAATCTCATGGTTGT	SMC01-T	SMC01	Tumor	Female	64	IIA	Left	ADC	Well	MSS	CMS3	26697	4903	4.90317	22.819	-0.278782	-1.60558	G1	Epithelia	Epithelia	C6
SMC01-T_TCAATCTGTCATCGGC	SMC01-T	SMC01	Tumor	Female	64	IIA	Left	ADC	Well	MSS	CMS3	24262	4310	4.41843	22.1993	0.440325	0.386303	S	Epithelia	Epithelia	C3
SMC01-T_TCACAAGTCAGCAACT	SMC01-T	SMC01	Tumor	Female	64	IIA	Left	ADC	Well	MSS	CMS3	35539	5429	5.74017	27.7611	-0.0744424	-1.81895	G1	Epithelia	Epithelia	C3
SMC01-T_TCACGAAAGAGTTGGC	SMC01-T	SMC01	Tumor	Female	64	IIA	Left	ADC	Well	MSS	CMS3	12255	3366	4.65932	23.419	0.250452	0.33442	G2M	Epithelia	Epithelia	C3
SMC01-T_TCACGAAAGTATTGGA	SMC01-T	SMC01	Tumor	Female	64	IIA	Left	ADC	Well	MSS	CMS3	24737	4472	5.57465	29.939	-0.12598	-1.35925	G1	Epithelia	Epithelia	C3
SMC01-T_TCAGATGAGAGTACCG	SMC01-T	SMC01	Tumor	Female	64	IIA	Left	ADC	Well	MSS	CMS3	2504	612	9.86422	50.9984	-0.0192887	-0.292831	G1	Epithelia	Epithelia	C2
SMC01-T_TCAGATGCACAGGCCT	SMC01-T	SMC01	Tumor	Female	64	IIA	Left	ADC	Well	MSS	CMS3	32558	5119	4.79145	23.7576	0.826703	0.978016	G2M	Epithelia	Epithelia	C3
SMC01-T_TCAGCAACATGCCTAA	SMC01-T	SMC01	Tumor	Female	64	IIA	Left	ADC	Well	MSS	CMS3	8875	2665	3.77465	26.1746	0.0666064	-0.37456	S	Epithelia	Epithelia	C7
SMC01-T_TCAGGATTCTCTTGAT	SMC01-T	SMC01	Tumor	Female	64	IIA	Left	ADC	Well	MSS	CMS3	41384	5247	17.8741	22.3516	-0.0141652	-2.26567	G1	Epithelia	Epithelia	C3
SMC01-T_TCAGGATTCTGCAGTA	SMC01-T	SMC01	Tumor	Female	64	IIA	Left	ADC	Well	MSS	CMS3	24351	4348	7.21942	26.4999	0.189572	1.9446	G2M	Epithelia	Epithelia	C3
SMC01-T_TCAGGTACATGCATGT	SMC01-T	SMC01	Tumor	Female	64	IIA	Left	ADC	Well	MSS	CMS3	1908	631	2.98742	5.50314	-0.0349608	-0.421891	G1	Epithelia	Epithelia	C1
SMC01-T_TCAGGTAGTTATCGGT	SMC01-T	SMC01	Tumor	Female	64	IIA	Left	ADC	Well	MSS	CMS3	2412	950	0.290216	19.3615	-0.0367691	-0.0712808	G1	Epithelia	Epithelia	C7
SMC01-T_TCATTACAGCTCCTTC	SMC01-T	SMC01	Tumor	Female	64	IIA	Left	ADC	Well	MSS	CMS3	38383	5730	8.44905	22.7418	0.186558	4.95831	G2M	Epithelia	Epithelia	C3
SMC01-T_TCATTACTCCGAGCCA	SMC01-T	SMC01	Tumor	Female	64	IIA	Left	ADC	Well	MSS	CMS3	4999	864	7.28146	51.0102	0.0253165	-0.345282	S	Epithelia	Epithelia	C2
SMC01-T_TCATTTGAGGGTGTGT	SMC01-T	SMC01	Tumor	Female	64	IIA	Left	ADC	Well	MSS	CMS3	24325	4575	7.97533	21.6444	0.36528	-1.3205	S	Epithelia	Epithelia	C7
SMC01-T_TCATTTGTCGCACTCT	SMC01-T	SMC01	Tumor	Female	64	IIA	Left	ADC	Well	MSS	CMS3	44773	5407	6.1823	36.6985	0.61513	2.41315	G2M	Epithelia	Epithelia	C3
SMC01-T_TCCACACGTTAAAGAC	SMC01-T	SMC01	Tumor	Female	64	IIA	Left	ADC	Well	MSS	CMS3	36271	5504	4.80549	29.1721	0.175708	-1.83044	S	Epithelia	Epithelia	C7
SMC01-T_TCCCGATCATGAGCGA	SMC01-T	SMC01	Tumor	Female	64	IIA	Left	ADC	Well	MSS	CMS3	28381	4963	4.94697	24.4847	0.498192	3.75316	G2M	Epithelia	Epithelia	C3
SMC01-T_TCCCGATTCGCCAAAT	SMC01-T	SMC01	Tumor	Female	64	IIA	Left	ADC	Well	MSS	CMS3	9591	2366	5.36962	33.4793	-0.0864979	-0.526847	G1	Epithelia	Epithelia	C6
SMC01-T_TCCCGATTCTCGTATT	SMC01-T	SMC01	Tumor	Female	64	IIA	Left	ADC	Well	MSS	CMS3	19075	3885	4.91743	24.8965	-0.160036	-0.936065	G1	Epithelia	Epithelia	C7
SMC01-T_TCGAGGCAGAAACCAT	SMC01-T	SMC01	Tumor	Female	64	IIA	Left	ADC	Well	MSS	CMS3	10673	2887	2.50164	25.6816	0.781193	0.0113801	S	Epithelia	Epithelia	C3
SMC01-T_TCGAGGCCAGTATAAG	SMC01-T	SMC01	Tumor	Female	64	IIA	Left	ADC	Well	MSS	CMS3	52541	5312	6.84608	19.2002	-0.482218	-3.00062	G1	Epithelia	Epithelia	C6
SMC01-T_TCGAGGCTCACAAACC	SMC01-T	SMC01	Tumor	Female	64	IIA	Left	ADC	Well	MSS	CMS3	2933	1001	6.47801	35.595	0.0412899	-0.109404	S	Epithelia	Epithelia	C7
SMC01-T_TCGCGAGCAAAGTCAA	SMC01-T	SMC01	Tumor	Female	64	IIA	Left	ADC	Well	MSS	CMS3	21098	3416	4.61655	39.2454	0.359855	-0.764329	S	Epithelia	Epithelia	C7
SMC01-T_TCGCGAGCAATCTGCA	SMC01-T	SMC01	Tumor	Female	64	IIA	Left	ADC	Well	MSS	CMS3	10600	2458	3.63208	34.7736	-0.0485232	-0.400217	G1	Epithelia	Epithelia	C7
SMC01-T_TCGCGAGCAATGGACG	SMC01-T	SMC01	Tumor	Female	64	IIA	Left	ADC	Well	MSS	CMS3	47832	5699	9.06088	22.4243	0.971368	3.19294	G2M	Epithelia	Epithelia	C3
SMC01-T_TCGCGAGCATAGTAAG	SMC01-T	SMC01	Tumor	Female	64	IIA	Left	ADC	Well	MSS	CMS3	30000	3908	11.9067	37.46	0.0536468	-2.17867	S	Epithelia	Epithelia	C3
SMC01-T_TCGCGAGGTCAACTGT	SMC01-T	SMC01	Tumor	Female	64	IIA	Left	ADC	Well	MSS	CMS3	1540	521	9.80519	6.75325	-0.0204943	-0.333075	G1	Epithelia	Epithelia	C1
SMC01-T_TCGCGAGGTCGACTAT	SMC01-T	SMC01	Tumor	Female	64	IIA	Left	ADC	Well	MSS	CMS3	5182	1602	1.98765	31.9182	-0.0515371	-0.387699	G1	Epithelia	Epithelia	C7
SMC01-T_TCGCGTTAGTTGTAGA	SMC01-T	SMC01	Tumor	Female	64	IIA	Left	ADC	Well	MSS	CMS3	1468	509	13.1471	19.2098	-0.0168776	-0.255328	G1	Epithelia	Epithelia	C2
SMC01-T_TCGCGTTCACGAAGCA	SMC01-T	SMC01	Tumor	Female	64	IIA	Left	ADC	Well	MSS	CMS3	5370	1657	5.19553	38.8268	0.0153707	-0.367629	S	Epithelia	Epithelia	C7
SMC01-T_TCGGGACGTAGTAGTA	SMC01-T	SMC01	Tumor	Female	64	IIA	Left	ADC	Well	MSS	CMS3	39975	4824	11.9375	22.379	0.32821	0.701997	G2M	Epithelia	Epithelia	C3
SMC01-T_TCGGGACGTTATGTGC	SMC01-T	SMC01	Tumor	Female	64	IIA	Left	ADC	Well	MSS	CMS3	30516	4623	6.76694	28.1164	1.59192	0.921477	S	Epithelia	Epithelia	C3
SMC01-T_TCGGTAAAGCTTTGGT	SMC01-T	SMC01	Tumor	Female	64	IIA	Left	ADC	Well	MSS	CMS3	2123	709	19.6891	7.3952	-0.0464135	-0.317091	G1	Epithelia	Epithelia	C2
SMC01-T_TCGGTAACAAAGAATC	SMC01-T	SMC01	Tumor	Female	64	IIA	Left	ADC	Well	MSS	CMS3	14147	2699	10.9069	13.9535	-0.144967	-0.910821	G1	Epithelia	Epithelia	C4
SMC01-T_TCGGTAACAAAGCAAT	SMC01-T	SMC01	Tumor	Female	64	IIA	Left	ADC	Well	MSS	CMS3	42009	5150	6.04632	18.9793	-0.345389	-2.37704	G1	Epithelia	Epithelia	C4
SMC01-T_TCGTACCAGCACCGTC	SMC01-T	SMC01	Tumor	Female	64	IIA	Left	ADC	Well	MSS	CMS3	17400	3736	4.64368	34	0.0964436	2.69248	G2M	Epithelia	Epithelia	C3
SMC01-T_TCGTACCCACCAGGCT	SMC01-T	SMC01	Tumor	Female	64	IIA	Left	ADC	Well	MSS	CMS3	5714	1604	0.735037	38.7644	0.0855937	-0.128181	S	Epithelia	Epithelia	C7
SMC01-T_TCGTACCTCAGTGTTG	SMC01-T	SMC01	Tumor	Female	64	IIA	Left	ADC	Well	MSS	CMS3	41465	5638	4.85952	28.3275	0.25437	-1.89541	S	Epithelia	Epithelia	C6
SMC01-T_TCGTAGAAGCTGAAAT	SMC01-T	SMC01	Tumor	Female	64	IIA	Left	ADC	Well	MSS	CMS3	9453	2482	3.20533	13.4878	-0.10428	-0.3937	G1	Epithelia	Epithelia	C4
SMC01-T_TCGTAGAAGTTCCACA	SMC01-T	SMC01	Tumor	Female	64	IIA	Left	ADC	Well	MSS	CMS3	20951	3769	5.50332	21.9226	-0.172092	-1.53098	G1	Epithelia	Epithelia	C6
SMC01-T_TCGTAGACATTGGTAC	SMC01-T	SMC01	Tumor	Female	64	IIA	Left	ADC	Well	MSS	CMS3	2343	883	0.298762	37.2172	-0.0307414	-0.129164	G1	Epithelia	Epithelia	C2
SMC01-T_TCGTAGATCCGCGCAA	SMC01-T	SMC01	Tumor	Female	64	IIA	Left	ADC	Well	MSS	CMS3	3722	1174	15.2606	33.1542	-0.0165763	-0.251448	G1	Epithelia	Epithelia	C7
SMC01-T_TCTATTGAGTTTGCGT	SMC01-T	SMC01	Tumor	Female	64	IIA	Left	ADC	Well	MSS	CMS3	38885	5156	4.64704	27.9517	2.13351	-1.07056	S	Epithelia	Epithelia	C3
SMC01-T_TCTATTGCAAGTAATG	SMC01-T	SMC01	Tumor	Female	64	IIA	Left	ADC	Well	MSS	CMS3	20897	3746	7.96287	25.6209	0.189572	-0.534399	S	Epithelia	Epithelia	C3
SMC01-T_TCTATTGGTAGGAGTC	SMC01-T	SMC01	Tumor	Female	64	IIA	Left	ADC	Well	MSS	CMS3	42780	5795	3.31463	27.3188	1.61844	0.626578	S	Epithelia	Epithelia	C3
SMC01-T_TCTATTGGTCCGTGAC	SMC01-T	SMC01	Tumor	Female	64	IIA	Left	ADC	Well	MSS	CMS3	11532	2411	0.693722	32.1887	0.330018	0.537347	G2M	Epithelia	Epithelia	C3
SMC01-T_TCTCATAAGCGTTCCG	SMC01-T	SMC01	Tumor	Female	64	IIA	Left	ADC	Well	MSS	CMS3	36033	5034	6.31366	24.4914	0.597046	-1.26836	S	Epithelia	Epithelia	C3
SMC01-T_TCTCATATCTCGCTTG	SMC01-T	SMC01	Tumor	Female	64	IIA	Left	ADC	Well	MSS	CMS3	23808	4164	11.1727	25.2436	0.25859	-0.789054	S	Epithelia	Epithelia	C3
SMC01-T_TCTCTAAGTTAGATGA	SMC01-T	SMC01	Tumor	Female	64	IIA	Left	ADC	Well	MSS	CMS3	1018	464	4.42043	32.3183	-0.00602773	-0.0730912	G1	Epithelia	Epithelia	C2
SMC01-T_TCTCTAATCAGGTTCA	SMC01-T	SMC01	Tumor	Female	64	IIA	Left	ADC	Well	MSS	CMS3	5156	1750	4.28627	19.2009	0.0467149	-0.3548	S	Epithelia	Epithelia	C6
SMC01-T_TCTCTAATCCGTACAA	SMC01-T	SMC01	Tumor	Female	64	IIA	Left	ADC	Well	MSS	CMS3	10640	2600	12.0395	16.3252	-0.0250151	-0.753828	G1	Epithelia	Epithelia	C7
SMC01-T_TCTGAGAAGGAGTTGC	SMC01-T	SMC01	Tumor	Female	64	IIA	Left	ADC	Well	MSS	CMS3	14249	3473	6.3022	21.005	0.234479	0.524881	G2M	Epithelia	Epithelia	C3
SMC01-T_TCTGGAAAGACAGACC	SMC01-T	SMC01	Tumor	Female	64	IIA	Left	ADC	Well	MSS	CMS3	10589	3075	2.5687	20.0491	-0.0931284	-0.700445	G1	Epithelia	Epithelia	C5
SMC01-T_TCTGGAACACCGCTAG	SMC01-T	SMC01	Tumor	Female	64	IIA	Left	ADC	Well	MSS	CMS3	34518	5124	4.699	27.5769	0.527728	-1.81988	S	Epithelia	Epithelia	C3
SMC01-T_TCTTCGGGTGGTCCGT	SMC01-T	SMC01	Tumor	Female	64	IIA	Left	ADC	Well	MSS	CMS3	1469	502	14.0912	30.7012	-0.0162749	-0.207738	G1	Epithelia	Epithelia	C2
SMC01-T_TCTTCGGTCAGCTTAG	SMC01-T	SMC01	Tumor	Female	64	IIA	Left	ADC	Well	MSS	CMS3	1660	774	8.13253	10.9036	-0.0289331	-0.0905235	G1	Epithelia	Epithelia	C1
SMC01-T_TCTTCGGTCTCCAGGG	SMC01-T	SMC01	Tumor	Female	64	IIA	Left	ADC	Well	MSS	CMS3	27778	3896	8.45633	31.2657	-0.170585	-1.65974	G1	Epithelia	Epithelia	C4
SMC01-T_TCTTCGGTCTGCAAGT	SMC01-T	SMC01	Tumor	Female	64	IIA	Left	ADC	Well	MSS	CMS3	29674	4088	9.86722	32.1999	-0.16305	-1.85925	G1	Epithelia	Epithelia	C6
SMC01-T_TCTTTCCCATTGGCGC	SMC01-T	SMC01	Tumor	Female	64	IIA	Left	ADC	Well	MSS	CMS3	21117	4191	7.49159	25.4676	1.3261	0.0557625	S	Epithelia	Epithelia	C3
SMC01-T_TCTTTCCGTTTGCATG	SMC01-T	SMC01	Tumor	Female	64	IIA	Left	ADC	Well	MSS	CMS3	12580	2625	17.035	26.3037	0.00904159	-0.957221	S	Epithelia	Epithelia	C7
SMC01-T_TCTTTCCTCCACGACG	SMC01-T	SMC01	Tumor	Female	64	IIA	Left	ADC	Well	MSS	CMS3	12366	2693	4.7388	18.5023	-0.0388788	-0.846576	G1	Epithelia	Epithelia	C4
SMC01-T_TGAAAGACAAGTAATG	SMC01-T	SMC01	Tumor	Female	64	IIA	Left	ADC	Well	MSS	CMS3	30791	4611	8.94742	24.8871	0.282399	0.409735	G2M	Epithelia	Epithelia	C3
SMC01-T_TGAAAGACACCCATTC	SMC01-T	SMC01	Tumor	Female	64	IIA	Left	ADC	Well	MSS	CMS3	1048	434	16.4122	18.5115	0.00391802	-0.132061	S	Epithelia	Epithelia	C2
SMC01-T_TGACAACGTAGGGTAC	SMC01-T	SMC01	Tumor	Female	64	IIA	Left	ADC	Well	MSS	CMS3	37451	4799	10.5765	22.7764	0.729958	-1.64396	S	Epithelia	Epithelia	C3
SMC01-T_TGACAACGTGGTAACG	SMC01-T	SMC01	Tumor	Female	64	IIA	Left	ADC	Well	MSS	CMS3	37471	4824	5.90857	33.3992	-0.0244123	-1.59083	G1	Epithelia	Epithelia	C3
SMC01-T_TGACGGCGTTCGTGAT	SMC01-T	SMC01	Tumor	Female	64	IIA	Left	ADC	Well	MSS	CMS3	9325	2334	13.2547	20.4933	0.0611814	-0.622181	S	Epithelia	Epithelia	C7
SMC01-T_TGACTAGAGTGTCCCG	SMC01-T	SMC01	Tumor	Female	64	IIA	Left	ADC	Well	MSS	CMS3	43685	5150	6.8971	26.5812	0.702532	0.722067	G2M	Epithelia	Epithelia	C3
SMC01-T_TGACTAGCAAGCCTAT	SMC01-T	SMC01	Tumor	Female	64	IIA	Left	ADC	Well	MSS	CMS3	30053	4166	6.8845	34.2495	-0.233876	-2.04024	G1	Epithelia	Epithelia	C4
SMC01-T_TGACTAGTCTCCTATA	SMC01-T	SMC01	Tumor	Female	64	IIA	Left	ADC	Well	MSS	CMS3	24157	4106	4.87229	30.0534	-0.0943339	-1.2784	G1	Epithelia	Epithelia	C4
SMC01-T_TGACTTTAGACAATAC	SMC01-T	SMC01	Tumor	Female	64	IIA	Left	ADC	Well	MSS	CMS3	47295	5890	10.6269	22.4823	1.44696	0.179443	S	Epithelia	Epithelia	C3
SMC01-T_TGACTTTAGTGAAGAG	SMC01-T	SMC01	Tumor	Female	64	IIA	Left	ADC	Well	MSS	CMS3	4014	1418	8.91878	28.8989	-0.0298373	-0.275916	G1	Epithelia	Epithelia	C7
SMC01-T_TGACTTTCATCCGGGT	SMC01-T	SMC01	Tumor	Female	64	IIA	Left	ADC	Well	MSS	CMS3	13825	3298	4.1953	28.1736	0.348101	-0.214722	S	Epithelia	Epithelia	C3
SMC01-T_TGAGAGGCAGATAATG	SMC01-T	SMC01	Tumor	Female	64	IIA	Left	ADC	Well	MSS	CMS3	6432	1824	19.2164	14.9098	-0.0744424	-0.500155	G1	Epithelia	Epithelia	C1
SMC01-T_TGAGAGGCAGATCTGT	SMC01-T	SMC01	Tumor	Female	64	IIA	Left	ADC	Well	MSS	CMS3	16090	3620	17.4891	21.4108	0.0120555	0.0955928	G2M	Epithelia	Epithelia	C3
SMC01-T_TGAGAGGTCTTCAACT	SMC01-T	SMC01	Tumor	Female	64	IIA	Left	ADC	Well	MSS	CMS3	24667	4151	8.88637	25.1591	1.22514	0.539106	S	Epithelia	Epithelia	C3
SMC01-T_TGAGCATTCCGTAGTA	SMC01-T	SMC01	Tumor	Female	64	IIA	Left	ADC	Well	MSS	CMS3	13509	2752	11.6293	31.5493	0.131103	-0.705204	S	Epithelia	Epithelia	C7
SMC01-T_TGAGCATTCGGCGCAT	SMC01-T	SMC01	Tumor	Female	64	IIA	Left	ADC	Well	MSS	CMS3	39643	5138	9.93366	31.0521	-0.246835	-0.623991	G1	Epithelia	Epithelia	C3
SMC01-T_TGAGCCGAGACACGAC	SMC01-T	SMC01	Tumor	Female	64	IIA	Left	ADC	Well	MSS	CMS3	9376	2188	13.1933	32.8285	-0.0916215	-0.643596	G1	Epithelia	Epithelia	C6
SMC01-T_TGAGCCGAGCTCAACT	SMC01-T	SMC01	Tumor	Female	64	IIA	Left	ADC	Well	MSS	CMS3	23099	3998	4.50669	36.4518	-0.209464	-1.39944	G1	Epithelia	Epithelia	C7
SMC01-T_TGAGCCGCATTTGCCC	SMC01-T	SMC01	Tumor	Female	64	IIA	Left	ADC	Well	MSS	CMS3	27353	4453	11.9329	32.3986	0.00904159	-1.63925	S	Epithelia	Epithelia	C6
SMC01-T_TGAGGGAAGGGATACC	SMC01-T	SMC01	Tumor	Female	64	IIA	Left	ADC	Well	MSS	CMS3	14428	3477	4.19324	23.8841	0.405063	0.766553	G2M	Epithelia	Epithelia	C3
SMC01-T_TGAGGGACATTCCTGC	SMC01-T	SMC01	Tumor	Female	64	IIA	Left	ADC	Well	MSS	CMS3	14464	3292	9.81748	21.0938	-0.062387	-0.559849	G1	Epithelia	Epithelia	C6
SMC01-T_TGAGGGATCTTGCCGT	SMC01-T	SMC01	Tumor	Female	64	IIA	Left	ADC	Well	MSS	CMS3	6064	1470	19.1953	30.2111	-0.00361664	-0.391734	G1	Epithelia	Epithelia	C7
SMC01-T_TGAGGGATCTTTAGGG	SMC01-T	SMC01	Tumor	Female	64	IIA	Left	ADC	Well	MSS	CMS3	13112	2894	3.95058	33.6943	-0.0759494	-0.83085	G1	Epithelia	Epithelia	C6
SMC01-T_TGATTTCAGCAGACTG	SMC01-T	SMC01	Tumor	Female	64	IIA	Left	ADC	Well	MSS	CMS3	20415	3760	7.79819	22.7921	-0.158228	-1.21896	G1	Epithelia	Epithelia	C4
SMC01-T_TGATTTCGTAGCACGA	SMC01-T	SMC01	Tumor	Female	64	IIA	Left	ADC	Well	MSS	CMS3	29418	4628	3.7936	24.2913	1.44033	0.424012	S	Epithelia	Epithelia	C3
SMC01-T_TGCACCTAGTCTCCTC	SMC01-T	SMC01	Tumor	Female	64	IIA	Left	ADC	Well	MSS	CMS3	8243	2369	5.48344	23.9355	-0.0180832	-0.474084	G1	Epithelia	Epithelia	C7
SMC01-T_TGCACCTCAGCTTCGG	SMC01-T	SMC01	Tumor	Female	64	IIA	Left	ADC	Well	MSS	CMS3	18671	3589	9.41032	33.2173	-0.11302	-1.16941	G1	Epithelia	Epithelia	C7
SMC01-T_TGCACCTTCGCAAGCC	SMC01-T	SMC01	Tumor	Female	64	IIA	Left	ADC	Well	MSS	CMS3	30839	4940	9.3291	22.4132	1.45118	1.97321	G2M	Epithelia	Epithelia	C3
SMC01-T_TGCCAAAAGCGTCAAG	SMC01-T	SMC01	Tumor	Female	64	IIA	Left	ADC	Well	MSS	CMS3	48320	5519	7.47103	32.8849	-0.216395	-2.99136	G1	Epithelia	Epithelia	C7
SMC01-T_TGCCCATTCGGTTCGG	SMC01-T	SMC01	Tumor	Female	64	IIA	Left	ADC	Well	MSS	CMS3	37828	5050	6.39738	25.7719	0.753165	-0.741258	S	Epithelia	Epithelia	C3
SMC01-T_TGCCCTAAGTTACCCA	SMC01-T	SMC01	Tumor	Female	64	IIA	Left	ADC	Well	MSS	CMS3	36214	5609	6.72116	21.7816	0.992164	3.81021	G2M	Epithelia	Epithelia	C3
SMC01-T_TGCCCTAGTATAGGGC	SMC01-T	SMC01	Tumor	Female	64	IIA	Left	ADC	Well	MSS	CMS3	1450	759	7.65517	31.7241	0.0461121	0.010449	S	Epithelia	Epithelia	C2
SMC01-T_TGCCCTATCGCGCCAA	SMC01-T	SMC01	Tumor	Female	64	IIA	Left	ADC	Well	MSS	CMS3	1752	683	9.53196	6.96347	-0.0223026	-0.323298	G1	Epithelia	Epithelia	C1
SMC01-T_TGCGCAGCAGTATGCT	SMC01-T	SMC01	Tumor	Female	64	IIA	Left	ADC	Well	MSS	CMS3	42314	5367	6.61956	25.989	0.959011	-1.76878	S	Epithelia	Epithelia	C3
SMC01-T_TGCGCAGTCAGTTAGC	SMC01-T	SMC01	Tumor	Female	64	IIA	Left	ADC	Well	MSS	CMS3	24929	3988	7.69786	24.1606	-0.309524	-1.65855	G1	Epithelia	Epithelia	C4
SMC01-T_TGCGGGTAGACCACGA	SMC01-T	SMC01	Tumor	Female	64	IIA	Left	ADC	Well	MSS	CMS3	9912	2289	0.675948	36.814	0.130802	0.265673	G2M	Epithelia	Epithelia	C3
SMC01-T_TGCGGGTAGGGTTTCT	SMC01-T	SMC01	Tumor	Female	64	IIA	Left	ADC	Well	MSS	CMS3	16897	3144	2.84074	33.645	-0.0810729	-0.944962	G1	Epithelia	Epithelia	C7
SMC01-T_TGCGGGTCAGCTGCTG	SMC01-T	SMC01	Tumor	Female	64	IIA	Left	ADC	Well	MSS	CMS3	22713	4030	5.29653	35.8781	-0.161844	-1.53735	G1	Epithelia	Epithelia	C6
SMC01-T_TGCGGGTCATATACGC	SMC01-T	SMC01	Tumor	Female	64	IIA	Left	ADC	Well	MSS	CMS3	16988	3439	7.51707	35.4486	-0.0021097	-1.01433	G1	Epithelia	Epithelia	C7
SMC01-T_TGCGTGGAGATTACCC	SMC01-T	SMC01	Tumor	Female	64	IIA	Left	ADC	Well	MSS	CMS3	24771	3706	8.59069	14.4443	-0.216395	-0.927323	G1	Epithelia	Epithelia	C4
SMC01-T_TGCGTGGTCCATGCTC	SMC01-T	SMC01	Tumor	Female	64	IIA	Left	ADC	Well	MSS	CMS3	35945	4714	13.4761	25.7755	0.204943	0.402959	G2M	Epithelia	Epithelia	C3
SMC01-T_TGCTACCAGGCTACGA	SMC01-T	SMC01	Tumor	Female	64	IIA	Left	ADC	Well	MSS	CMS3	5507	1361	13.4374	37.1527	-0.0394816	-0.634751	G1	Epithelia	Epithelia	C7
SMC01-T_TGCTACCGTAAACCTC	SMC01-T	SMC01	Tumor	Female	64	IIA	Left	ADC	Well	MSS	CMS3	21134	3384	7.79313	37.3095	-0.0301386	-0.86706	G1	Epithelia	Epithelia	C3
SMC01-T_TGCTGCTAGAGAGCTC	SMC01-T	SMC01	Tumor	Female	64	IIA	Left	ADC	Well	MSS	CMS3	2347	870	19.8125	29.5697	-0.0271248	-0.128905	G1	Epithelia	Epithelia	C7
SMC01-T_TGCTGCTCATGCCCGA	SMC01-T	SMC01	Tumor	Female	64	IIA	Left	ADC	Well	MSS	CMS3	33901	4325	6.66942	20.5628	-0.213984	-1.80224	G1	Epithelia	Epithelia	C4
SMC01-T_TGGACGCAGGATGCGT	SMC01-T	SMC01	Tumor	Female	64	IIA	Left	ADC	Well	MSS	CMS3	37877	4904	16.2394	22.9084	0.87613	-1.40358	S	Epithelia	Epithelia	C3
SMC01-T_TGGACGCCACAGAGGT	SMC01-T	SMC01	Tumor	Female	64	IIA	Left	ADC	Well	MSS	CMS3	3282	879	3.65631	43.2968	0.0479204	-0.0417443	S	Epithelia	Epithelia	C3
SMC01-T_TGGACGCGTATAGGGC	SMC01-T	SMC01	Tumor	Female	64	IIA	Left	ADC	Well	MSS	CMS3	11062	2637	14.1295	17.9986	-0.128391	-0.802659	G1	Epithelia	Epithelia	C6
SMC01-T_TGGACGCTCTGGTATG	SMC01-T	SMC01	Tumor	Female	64	IIA	Left	ADC	Well	MSS	CMS3	16175	2640	7.43122	41.119	-0.0934298	-0.834368	G1	Epithelia	Epithelia	C7
SMC01-T_TGGCCAGAGTTGAGAT	SMC01-T	SMC01	Tumor	Female	64	IIA	Left	ADC	Well	MSS	CMS3	34249	4818	9.64992	42.0275	0.498493	-2.07516	S	Epithelia	Epithelia	C7
SMC01-T_TGGCGCAAGGAACTGC	SMC01-T	SMC01	Tumor	Female	64	IIA	Left	ADC	Well	MSS	CMS3	16021	3682	8.75726	22.4518	-0.200422	-0.990948	G1	Epithelia	Epithelia	C7
SMC01-T_TGGCGCAAGTCGTTTG	SMC01-T	SMC01	Tumor	Female	64	IIA	Left	ADC	Well	MSS	CMS3	1309	415	12.9106	7.02827	0.00693189	-0.288951	S	Epithelia	Epithelia	C2
SMC01-T_TGGCGCATCTGTGCAA	SMC01-T	SMC01	Tumor	Female	64	IIA	Left	ADC	Well	MSS	CMS3	20096	3662	8.36485	26.3834	0.649789	-0.698376	S	Epithelia	Epithelia	C3
SMC01-T_TGGCTGGAGCTAGGCA	SMC01-T	SMC01	Tumor	Female	64	IIA	Left	ADC	Well	MSS	CMS3	20498	3576	13.0598	33.1105	-0.0262206	-1.18436	G1	Epithelia	Epithelia	C3
SMC01-T_TGGCTGGGTAATTGGA	SMC01-T	SMC01	Tumor	Female	64	IIA	Left	ADC	Well	MSS	CMS3	34866	4862	5.14255	29.84	-0.244123	-1.59166	G1	Epithelia	Epithelia	C7
SMC01-T_TGGCTGGGTGTAACGG	SMC01-T	SMC01	Tumor	Female	64	IIA	Left	ADC	Well	MSS	CMS3	15758	2879	6.30156	41.1093	-0.0681133	-0.87394	G1	Epithelia	Epithelia	C7
SMC01-T_TGGGAAGAGGCGTACA	SMC01-T	SMC01	Tumor	Female	64	IIA	Left	ADC	Well	MSS	CMS3	13742	2757	12.6328	31.0945	-0.137131	-0.918581	G1	Epithelia	Epithelia	C7
SMC01-T_TGGGAAGGTTCAGGCC	SMC01-T	SMC01	Tumor	Female	64	IIA	Left	ADC	Well	MSS	CMS3	39611	5109	18.6943	14.8873	-0.245329	-2.64561	G1	Epithelia	Epithelia	C6
SMC01-T_TGGGAAGTCGCCAGCA	SMC01-T	SMC01	Tumor	Female	64	IIA	Left	ADC	Well	MSS	CMS3	16319	3368	0.159323	24.1375	0.828511	1.26671	G2M	Epithelia	Epithelia	C3
SMC01-T_TGGGAAGTCTGCTGCT	SMC01-T	SMC01	Tumor	Female	64	IIA	Left	ADC	Well	MSS	CMS3	27068	4433	10.0266	27.9334	-0.18475	-1.67898	G1	Epithelia	Epithelia	C7
SMC01-T_TGGGCGTCAGCTATTG	SMC01-T	SMC01	Tumor	Female	64	IIA	Left	ADC	Well	MSS	CMS3	36868	4569	9.07833	37.6478	-0.106088	-2.40053	G1	Epithelia	Epithelia	C6
SMC01-T_TGGGCGTTCTCTTGAT	SMC01-T	SMC01	Tumor	Female	64	IIA	Left	ADC	Well	MSS	CMS3	8395	2467	5.46754	23.0852	0.255274	0.302814	G2M	Epithelia	Epithelia	C3
SMC01-T_TGGTTAGAGGCTAGGT	SMC01-T	SMC01	Tumor	Female	64	IIA	Left	ADC	Well	MSS	CMS3	37131	5531	4.67265	23.0912	1.96986	1.02726	S	Epithelia	Epithelia	C3
SMC01-T_TGGTTCCCATGACATC	SMC01-T	SMC01	Tumor	Female	64	IIA	Left	ADC	Well	MSS	CMS3	7965	2608	6.27746	26.9178	-0.0560579	-0.561504	G1	Epithelia	Epithelia	C5
SMC01-T_TGTATTCCACATAACC	SMC01-T	SMC01	Tumor	Female	64	IIA	Left	ADC	Well	MSS	CMS3	28310	4398	7.79936	26.2063	-0.135624	-1.58613	G1	Epithelia	Epithelia	C6
SMC01-T_TGTATTCCATCGACGC	SMC01-T	SMC01	Tumor	Female	64	IIA	Left	ADC	Well	MSS	CMS3	3627	1027	19.6305	28.0673	-0.0105485	-0.282744	G1	Epithelia	Epithelia	C7
SMC01-T_TGTCCCAAGAGTACAT	SMC01-T	SMC01	Tumor	Female	64	IIA	Left	ADC	Well	MSS	CMS3	10897	2539	11.0214	28.1454	0.273357	-0.323091	S	Epithelia	Epithelia	C3
SMC01-T_TGTCCCACAAGGTTTC	SMC01-T	SMC01	Tumor	Female	64	IIA	Left	ADC	Well	MSS	CMS3	1388	656	0.576369	26.0086	-0.0138638	0.368922	G2M	Epithelia	Epithelia	C2
SMC01-T_TGTGGTACAGGACGTA	SMC01-T	SMC01	Tumor	Female	64	IIA	Left	ADC	Well	MSS	CMS3	40403	5093	6.15796	20.7237	-0.276974	-2.3114	G1	Epithelia	Epithelia	C6
SMC01-T_TGTGGTAGTATGGTTC	SMC01-T	SMC01	Tumor	Female	64	IIA	Left	ADC	Well	MSS	CMS3	25701	4762	5.40835	25.6644	0.33906	0.436944	G2M	Epithelia	Epithelia	C3
SMC01-T_TGTGTTTAGTGCTGCC	SMC01-T	SMC01	Tumor	Female	64	IIA	Left	ADC	Well	MSS	CMS3	9625	2671	4.8	22.1091	-0.118746	-1.02571	G1	Epithelia	Epithelia	C5
SMC01-T_TGTGTTTCAGGCTCAC	SMC01-T	SMC01	Tumor	Female	64	IIA	Left	ADC	Well	MSS	CMS3	37480	5370	14.325	20.8191	1.28873	-0.224757	S	Epithelia	Epithelia	C3
SMC01-T_TGTGTTTTCACCGGGT	SMC01-T	SMC01	Tumor	Female	64	IIA	Left	ADC	Well	MSS	CMS3	11592	2944	5.03796	31.8323	-0.0976492	-0.507656	G1	Epithelia	Epithelia	C7
SMC01-T_TTAACTCAGACTCGGA	SMC01-T	SMC01	Tumor	Female	64	IIA	Left	ADC	Well	MSS	CMS3	20787	3894	10.2372	31.0338	0.796866	-0.420598	S	Epithelia	Epithelia	C3
SMC01-T_TTAACTCCACGGCCAT	SMC01-T	SMC01	Tumor	Female	64	IIA	Left	ADC	Well	MSS	CMS3	5327	1654	0.619486	32.2883	0.368897	0.348852	S	Epithelia	Epithelia	C3
SMC01-T_TTAGGACCAACGCACC	SMC01-T	SMC01	Tumor	Female	64	IIA	Left	ADC	Well	MSS	CMS3	4776	1615	1.21441	29.4179	-0.0424955	-0.128336	G1	Epithelia	Epithelia	C3
SMC01-T_TTAGGACTCAGCATGT	SMC01-T	SMC01	Tumor	Female	64	IIA	Left	ADC	Well	MSS	CMS3	18288	3199	9.18635	39.9278	0.146172	-0.913822	S	Epithelia	Epithelia	C3
SMC01-T_TTAGGACTCCTCCTAG	SMC01-T	SMC01	Tumor	Female	64	IIA	Left	ADC	Well	MSS	CMS3	18251	4031	6.48184	21.1769	1.01989	1.20639	G2M	Epithelia	Epithelia	C3
SMC01-T_TTAGGACTCTAACTCT	SMC01-T	SMC01	Tumor	Female	64	IIA	Left	ADC	Well	MSS	CMS3	9033	2094	11.4137	36.9977	0.136829	-0.79102	S	Epithelia	Epithelia	C5
SMC01-T_TTAGGCAAGGAACTGC	SMC01-T	SMC01	Tumor	Female	64	IIA	Left	ADC	Well	MSS	CMS3	24382	4370	16.463	17.5047	0.599458	-1.24814	S	Epithelia	Epithelia	C3
SMC01-T_TTAGGCATCCGCAGTG	SMC01-T	SMC01	Tumor	Female	64	IIA	Left	ADC	Well	MSS	CMS3	15579	3541	7.70268	24.6229	0.129898	-0.391217	S	Epithelia	Epithelia	C7
SMC01-T_TTAGTTCCACGGCCAT	SMC01-T	SMC01	Tumor	Female	64	IIA	Left	ADC	Well	MSS	CMS3	32404	4670	12.9675	31.6905	-0.150693	-2.17024	G1	Epithelia	Epithelia	C6
SMC01-T_TTAGTTCGTGTCCTCT	SMC01-T	SMC01	Tumor	Female	64	IIA	Left	ADC	Well	MSS	CMS3	33280	4976	7.8756	28.3504	-0.404762	-1.90275	G1	Epithelia	Epithelia	C7
SMC01-T_TTAGTTCTCGGCATCG	SMC01-T	SMC01	Tumor	Female	64	IIA	Left	ADC	Well	MSS	CMS3	44263	5093	9.62655	38.2577	-0.174503	-3.26154	G1	Epithelia	Epithelia	C6
SMC01-T_TTATGCTTCAGCAACT	SMC01-T	SMC01	Tumor	Female	64	IIA	Left	ADC	Well	MSS	CMS3	4487	1105	12.5919	33.5859	0.181736	-0.203445	S	Epithelia	Epithelia	C3
SMC01-T_TTATGCTTCGGCGCAT	SMC01-T	SMC01	Tumor	Female	64	IIA	Left	ADC	Well	MSS	CMS3	37050	5190	6.55331	18.4426	1.8267	0.300124	S	Epithelia	Epithelia	C3
SMC01-T_TTCGAAGCACAGGAGT	SMC01-T	SMC01	Tumor	Female	64	IIA	Left	ADC	Well	MSS	CMS3	3708	1375	9.49299	17.5836	0.0762508	-0.165167	S	Epithelia	Epithelia	C6
SMC01-T_TTCGAAGTCTAACCGA	SMC01-T	SMC01	Tumor	Female	64	IIA	Left	ADC	Well	MSS	CMS3	32656	4146	7.42896	41.9739	0.0156721	-1.73945	S	Epithelia	Epithelia	C7
SMC01-T_TTCGGTCAGAAACCAT	SMC01-T	SMC01	Tumor	Female	64	IIA	Left	ADC	Well	MSS	CMS3	8335	2302	10.7139	26.2747	-0.0699216	-0.361473	G1	Epithelia	Epithelia	C7
SMC01-T_TTCGGTCGTACCATCA	SMC01-T	SMC01	Tumor	Female	64	IIA	Left	ADC	Well	MSS	CMS3	37802	5196	5.56584	23.512	-0.36739	-1.78962	G1	Epithelia	Epithelia	C4
SMC01-T_TTCGGTCTCTTACCGC	SMC01-T	SMC01	Tumor	Female	64	IIA	Left	ADC	Well	MSS	CMS3	25322	4287	10.6034	24.8717	-0.00542495	-1.37854	G1	Epithelia	Epithelia	C6
SMC01-T_TTCTACAAGGCTACGA	SMC01-T	SMC01	Tumor	Female	64	IIA	Left	ADC	Well	MSS	CMS3	2077	892	14.155	26.3361	0.0298373	-0.208204	S	Epithelia	Epithelia	C2
SMC01-T_TTCTACACATGCCTTC	SMC01-T	SMC01	Tumor	Female	64	IIA	Left	ADC	Well	MSS	CMS3	19133	4002	7.32243	22.652	0.151899	-0.377767	S	Epithelia	Epithelia	C7
SMC01-T_TTCTACATCGGATGGA	SMC01-T	SMC01	Tumor	Female	64	IIA	Left	ADC	Well	MSS	CMS3	20423	3370	15.1398	11.3842	-0.239602	-0.918063	G1	Epithelia	Epithelia	C4
SMC01-T_TTCTACATCTTGACGA	SMC01-T	SMC01	Tumor	Female	64	IIA	Left	ADC	Well	MSS	CMS3	11390	2358	16.1194	23.5294	-0.0641953	-0.82454	G1	Epithelia	Epithelia	C4
SMC01-T_TTCTCAAGTCTACCTC	SMC01-T	SMC01	Tumor	Female	64	IIA	Left	ADC	Well	MSS	CMS3	29568	4693	9.82481	26.8263	1.23327	-1.17918	S	Epithelia	Epithelia	C7
SMC01-T_TTCTCAATCAACCAAC	SMC01-T	SMC01	Tumor	Female	64	IIA	Left	ADC	Well	MSS	CMS3	19370	4052	5.33299	23.9442	-0.128391	-1.21989	G1	Epithelia	Epithelia	C6
SMC01-T_TTCTCCTTCGGACAAG	SMC01-T	SMC01	Tumor	Female	64	IIA	Left	ADC	Well	MSS	CMS3	25631	4626	5.48164	24.209	0.345087	1.67686	G2M	Epithelia	Epithelia	C3
SMC01-T_TTCTTAGAGCCTTGAT	SMC01-T	SMC01	Tumor	Female	64	IIA	Left	ADC	Well	MSS	CMS3	15027	3520	3.98616	22.7258	0.556962	1.21374	G2M	Epithelia	Epithelia	C3
SMC01-T_TTGAACGAGTGTGGCA	SMC01-T	SMC01	Tumor	Female	64	IIA	Left	ADC	Well	MSS	CMS3	2013	643	15.4993	22.2553	-0.0198915	-0.356249	G1	Epithelia	Epithelia	C2
SMC01-T_TTGAACGGTCCGAAGA	SMC01-T	SMC01	Tumor	Female	64	IIA	Left	ADC	Well	MSS	CMS3	12598	2429	3.06398	24.6388	-0.101869	-0.767381	G1	Epithelia	Epithelia	C4
SMC01-T_TTGACTTAGGGTCTCC	SMC01-T	SMC01	Tumor	Female	64	IIA	Left	ADC	Well	MSS	CMS3	8361	2213	7.16421	24.088	-0.106088	-0.395924	G1	Epithelia	Epithelia	C6
SMC01-T_TTGACTTGTCTCATCC	SMC01-T	SMC01	Tumor	Female	64	IIA	Left	ADC	Well	MSS	CMS3	67588	5600	9.70291	25.9528	-0.514768	-4.66418	G1	Epithelia	Epithelia	C4
SMC01-T_TTGCCGTAGATGCGAC	SMC01-T	SMC01	Tumor	Female	64	IIA	Left	ADC	Well	MSS	CMS3	23471	4052	7.04273	31.2684	-0.0864979	-1.11706	G1	Epithelia	Epithelia	C4
SMC01-T_TTGCCGTGTCGTGGCT	SMC01-T	SMC01	Tumor	Female	64	IIA	Left	ADC	Well	MSS	CMS3	28782	4970	5.79181	24.5153	0.831525	1.03507	G2M	Epithelia	Epithelia	C3
SMC01-T_TTGCGTCAGTGGTAGC	SMC01-T	SMC01	Tumor	Female	64	IIA	Left	ADC	Well	MSS	CMS3	49591	5640	7.97725	31.5884	0.018686	-2.50419	S	Epithelia	Epithelia	C6
SMC01-T_TTGCGTCCAACAACCT	SMC01-T	SMC01	Tumor	Female	64	IIA	Left	ADC	Well	MSS	CMS3	2840	751	9.54225	39.1901	-0.00271248	-0.356818	G1	Epithelia	Epithelia	C2
SMC01-T_TTGCGTCGTACGCACC	SMC01-T	SMC01	Tumor	Female	64	IIA	Left	ADC	Well	MSS	CMS3	1586	339	11.6646	56.3052	-0.00301386	-0.185754	G1	Epithelia	Epithelia	C2
SMC01-T_TTGCGTCGTTGCGCAC	SMC01-T	SMC01	Tumor	Female	64	IIA	Left	ADC	Well	MSS	CMS3	32326	4468	5.73841	31.9897	-0.220615	-1.34745	G1	Epithelia	Epithelia	C6
SMC01-T_TTGCGTCTCACTTATC	SMC01-T	SMC01	Tumor	Female	64	IIA	Left	ADC	Well	MSS	CMS3	17835	3221	4.5192	38.5142	0.148583	0.754914	G2M	Epithelia	Epithelia	C3
SMC01-T_TTGCGTCTCCCAAGAT	SMC01-T	SMC01	Tumor	Female	64	IIA	Left	ADC	Well	MSS	CMS3	30213	4243	5.97756	14.9969	-0.20434	-1.47352	G1	Epithelia	Epithelia	C4
SMC01-T_TTGCGTCTCCTCAACC	SMC01-T	SMC01	Tumor	Female	64	IIA	Left	ADC	Well	MSS	CMS3	37072	4962	10.307	15.5994	-0.0590717	3.60661	G2M	Epithelia	Epithelia	C3
SMC01-T_TTGGAACGTGGGTATG	SMC01-T	SMC01	Tumor	Female	64	IIA	Left	ADC	Well	MSS	CMS3	22905	4306	2.89456	32.5082	-0.0813743	-1.20003	G1	Epithelia	Epithelia	C7
SMC01-T_TTGGAACGTTATTCTC	SMC01-T	SMC01	Tumor	Female	64	IIA	Left	ADC	Well	MSS	CMS3	19941	2954	15.2049	41.9237	-0.0813743	-1.60299	G1	Epithelia	Epithelia	C6
SMC01-T_TTGGCAAAGCGTGTCC	SMC01-T	SMC01	Tumor	Female	64	IIA	Left	ADC	Well	MSS	CMS3	58855	5980	6.47693	24.941	0.317058	-1.65332	S	Epithelia	Epithelia	C3
SMC01-T_TTGGCAAAGGTAGCTG	SMC01-T	SMC01	Tumor	Female	64	IIA	Left	ADC	Well	MSS	CMS3	40467	5289	9.26928	28.9915	-0.153707	-2.01417	G1	Epithelia	Epithelia	C6
SMC01-T_TTGTAGGAGGTGACCA	SMC01-T	SMC01	Tumor	Female	64	IIA	Left	ADC	Well	MSS	CMS3	2980	1193	0.805369	28.8255	0.058469	-0.1467	S	Epithelia	Epithelia	C7
SMC01-T_TTGTAGGCAATGACCT	SMC01-T	SMC01	Tumor	Female	64	IIA	Left	ADC	Well	MSS	CMS3	34343	4545	13.3623	21.1601	0.0551537	-1.61809	S	Epithelia	Epithelia	C3
SMC01-T_TTTACTGCAAGTTCTG	SMC01-T	SMC01	Tumor	Female	64	IIA	Left	ADC	Well	MSS	CMS3	28037	4832	5.71744	27.5136	1.4346	-1.32764	S	Epithelia	Epithelia	C3
SMC01-T_TTTACTGCAGTTCCCT	SMC01-T	SMC01	Tumor	Female	64	IIA	Left	ADC	Well	MSS	CMS3	5139	937	7.23876	50.0876	0.0271248	-0.353404	S	Epithelia	Epithelia	C2
SMC01-T_TTTCCTCAGAAACGAG	SMC01-T	SMC01	Tumor	Female	64	IIA	Left	ADC	Well	MSS	CMS3	27396	4933	6.64331	22.8318	0.0786618	-1.10733	S	Epithelia	Epithelia	C7
SMC01-T_TTTCCTCGTAGCGTCC	SMC01-T	SMC01	Tumor	Female	64	IIA	Left	ADC	Well	MSS	CMS3	25159	4218	10.1594	21.38	0.609403	0.0325367	S	Epithelia	Epithelia	C3
SMC01-T_TTTCCTCGTAGTGAAT	SMC01-T	SMC01	Tumor	Female	64	IIA	Left	ADC	Well	MSS	CMS3	12960	3295	0.524691	26.2423	0.433394	1.55995	G2M	Epithelia	Epithelia	C3
SMC01-T_TTTCCTCGTCGTCTTC	SMC01-T	SMC01	Tumor	Female	64	IIA	Left	ADC	Well	MSS	CMS3	19809	3734	5.40663	29.1029	-0.129295	-1.21576	G1	Epithelia	Epithelia	C4
SMC01-T_TTTGCGCCATGCCCGA	SMC01-T	SMC01	Tumor	Female	64	IIA	Left	ADC	Well	MSS	CMS3	31380	4031	6.89611	30.9688	-0.194093	-1.82868	G1	Epithelia	Epithelia	C6
SMC01-T_TTTGCGCTCCTAGTGA	SMC01-T	SMC01	Tumor	Female	64	IIA	Left	ADC	Well	MSS	CMS3	1736	628	0.345622	38.5369	-0.00964436	-0.0886613	G1	Epithelia	Epithelia	C2
SMC01-T_TTTGCGCTCGTTTATC	SMC01-T	SMC01	Tumor	Female	64	IIA	Left	ADC	Well	MSS	CMS3	4558	1026	7.45941	44.3396	0.0144665	-0.398769	S	Epithelia	Epithelia	C7
SMC01-T_TTTGGTTAGGCCGAAT	SMC01-T	SMC01	Tumor	Female	64	IIA	Left	ADC	Well	MSS	CMS3	12786	2478	6.55404	37.6975	-0.0708258	-1.00905	G1	Epithelia	Epithelia	C6
SMC01-T_TTTGGTTGTCTAAAGA	SMC01-T	SMC01	Tumor	Female	64	IIA	Left	ADC	Well	MSS	CMS3	16331	3040	12.4426	26.8691	-0.16094	-0.972946	G1	Epithelia	Epithelia	C6
SMC01-T_TTTGTCAAGACATAAC	SMC01-T	SMC01	Tumor	Female	64	IIA	Left	ADC	Well	MSS	CMS3	31870	5335	4.01318	23.0248	1.83394	-1.19822	S	Epithelia	Epithelia	C3
SMC01-T_TTTGTCACAGGGTATG	SMC01-T	SMC01	Tumor	Female	64	IIA	Left	ADC	Well	MSS	CMS3	19065	3215	11.2248	38.5104	-0.0087402	-1.33199	G1	Epithelia	Epithelia	C7
SMC01-T_TTTGTCAGTCCGACGT	SMC01-T	SMC01	Tumor	Female	64	IIA	Left	ADC	Well	MSS	CMS3	35487	5322	5.35689	25.9194	-0.203737	-1.66356	G1	Epithelia	Epithelia	C6
SMC02-T_AAACGGGTCTGCCAGG	SMC02-T	SMC02	Tumor	Male	66	IIIB	Left	ADC	Well	MSS	CMS4	10258	1997	16.9916	43.8877	-0.0461121	-0.832816	G1	Epithelia	Epithelia	C7
SMC02-T_AAAGCAAAGCTACCTA	SMC02-T	SMC02	Tumor	Male	66	IIIB	Left	ADC	Well	MSS	CMS4	2409	792	9.54753	36.9863	0.0253165	-0.192737	S	Epithelia	Epithelia	C2
SMC02-T_AACACGTGTGGAAAGA	SMC02-T	SMC02	Tumor	Male	66	IIIB	Left	ADC	Well	MSS	CMS4	23798	4903	9.87478	24.8634	-0.207354	-1.70215	G1	Epithelia	Epithelia	C5
SMC02-T_AACACGTTCTTAGCCC	SMC02-T	SMC02	Tumor	Male	66	IIIB	Left	ADC	Well	MSS	CMS4	14192	2981	7.80722	41.4036	-0.103074	-1.31544	G1	Epithelia	Epithelia	C7
SMC02-T_AACTCCCAGTCTCGGC	SMC02-T	SMC02	Tumor	Male	66	IIIB	Left	ADC	Well	MSS	CMS4	50973	5889	16.497	32.7212	-0.188065	-4.0164	G1	Epithelia	Epithelia	C7
SMC02-T_AACTCTTAGACTAAGT	SMC02-T	SMC02	Tumor	Male	66	IIIB	Left	ADC	Well	MSS	CMS4	49222	5886	11.7833	33.1884	0.151296	-3.44719	S	Epithelia	Epithelia	C7
SMC02-T_AACTTTCGTTCGCTAA	SMC02-T	SMC02	Tumor	Male	66	IIIB	Left	ADC	Well	MSS	CMS4	17853	2835	18.5459	39.0691	-0.132309	-1.66103	G1	Epithelia	Epithelia	C7
SMC02-T_AAGACCTGTGACCAAG	SMC02-T	SMC02	Tumor	Male	66	IIIB	Left	ADC	Well	MSS	CMS4	17176	3624	8.70401	21.2739	-0.220615	-1.14556	G1	Epithelia	Epithelia	C4
SMC02-T_AAGGAGCAGATATGGT	SMC02-T	SMC02	Tumor	Male	66	IIIB	Left	ADC	Well	MSS	CMS4	19745	3566	7.78425	29.8911	-0.201025	-1.16025	G1	Epithelia	Epithelia	C6
SMC02-T_AAGGCAGAGAGTAATC	SMC02-T	SMC02	Tumor	Male	66	IIIB	Left	ADC	Well	MSS	CMS4	37608	5123	17.6452	29.39	1.13623	-2.56492	S	Epithelia	Epithelia	C7
SMC02-T_AAGGCAGGTGTTAAGA	SMC02-T	SMC02	Tumor	Male	66	IIIB	Left	ADC	Well	MSS	CMS4	33910	4541	9.77293	41.2061	-0.2173	-2.61163	G1	Epithelia	Epithelia	C7
SMC02-T_AAGGCAGGTTGTACAC	SMC02-T	SMC02	Tumor	Male	66	IIIB	Left	ADC	Well	MSS	CMS4	28842	5005	4.76042	33.7945	-0.0497288	-1.41786	G1	Epithelia	Epithelia	C3
SMC02-T_AATCCAGCAGGATCGA	SMC02-T	SMC02	Tumor	Male	66	IIIB	Left	ADC	Well	MSS	CMS4	16921	3756	6.06347	31.2688	1.32489	-0.676185	S	Epithelia	Epithelia	C3
SMC02-T_AATCGGTCACATCCGG	SMC02-T	SMC02	Tumor	Male	66	IIIB	Left	ADC	Well	MSS	CMS4	34845	5221	6.66667	31.1838	2.36347	-1.20013	S	Epithelia	Epithelia	C3
SMC02-T_ACAGCCGGTCCTCCAT	SMC02-T	SMC02	Tumor	Male	66	IIIB	Left	ADC	Well	MSS	CMS4	20025	3437	7.83021	37.578	-0.189572	-1.63392	G1	Epithelia	Epithelia	C6
SMC02-T_ACAGCTACAAACCTAC	SMC02-T	SMC02	Tumor	Male	66	IIIB	Left	ADC	Well	MSS	CMS4	25067	3784	5.05445	30.8493	-0.256178	-1.64422	G1	Epithelia	Epithelia	C6
SMC02-T_ACAGCTACATTGTGCA	SMC02-T	SMC02	Tumor	Male	66	IIIB	Left	ADC	Well	MSS	CMS4	34311	5102	17.5279	33.2284	-0.242013	-2.40979	G1	Epithelia	Epithelia	C6
SMC02-T_ACCAGTAAGTGGTCCC	SMC02-T	SMC02	Tumor	Male	66	IIIB	Left	ADC	Well	MSS	CMS4	23461	4377	13.1921	21.9684	-0.274262	-2.02224	G1	Epithelia	Epithelia	C6
SMC02-T_ACCGTAATCGGTTCGG	SMC02-T	SMC02	Tumor	Male	66	IIIB	Left	ADC	Well	MSS	CMS4	1053	401	2.94397	48.7179	-0.00241109	-0.0578316	G1	Epithelia	Epithelia	C2
SMC02-T_ACCTTTAAGATATGGT	SMC02-T	SMC02	Tumor	Male	66	IIIB	Left	ADC	Well	MSS	CMS4	24229	4694	6.4138	24.5615	-0.285413	-1.89148	G1	Epithelia	Epithelia	C6
SMC02-T_ACGCAGCCAGGACCCT	SMC02-T	SMC02	Tumor	Male	66	IIIB	Left	ADC	Well	MSS	CMS4	21559	3705	19.6299	25.3861	-0.088909	-1.67075	G1	Epithelia	Epithelia	C6
SMC02-T_ACGGAGAAGGCCATAG	SMC02-T	SMC02	Tumor	Male	66	IIIB	Left	ADC	Well	MSS	CMS4	40499	4986	16.235	25.4722	-0.283906	-3.18606	G1	Epithelia	Epithelia	C6
SMC02-T_ACGGAGATCATGCTCC	SMC02-T	SMC02	Tumor	Male	66	IIIB	Left	ADC	Well	MSS	CMS4	1626	733	0.738007	34.3173	0.0777577	0.0705566	S	Epithelia	Epithelia	C3
SMC02-T_ACGGCCAAGCTGTTCA	SMC02-T	SMC02	Tumor	Male	66	IIIB	Left	ADC	Well	MSS	CMS4	25834	4896	13.9622	10.2965	-0.385775	-2.20572	G1	Epithelia	Epithelia	C4
SMC02-T_ACGGGCTTCCGCATAA	SMC02-T	SMC02	Tumor	Male	66	IIIB	Left	ADC	Well	MSS	CMS4	19660	2756	1.88199	43.5198	0.00271248	-1.06057	S	Epithelia	Epithelia	C4
SMC02-T_ACGTCAAAGAGCCTAG	SMC02-T	SMC02	Tumor	Male	66	IIIB	Left	ADC	Well	MSS	CMS4	6350	1834	19.7165	11.9843	-0.017179	-0.492862	G1	Epithelia	Epithelia	C5
SMC02-T_ACTATCTCAAATTGCC	SMC02-T	SMC02	Tumor	Male	66	IIIB	Left	ADC	Well	MSS	CMS4	2953	1135	2.77684	34.7782	0.0470163	-0.020329	S	Epithelia	Epithelia	C3
SMC02-T_ACTGAACTCAATAAGG	SMC02-T	SMC02	Tumor	Male	66	IIIB	Left	ADC	Well	MSS	CMS4	19799	3557	9.89444	38.3959	0.0331525	-1.4326	S	Epithelia	Epithelia	C5
SMC02-T_ACTGCTCCAATAGAGT	SMC02-T	SMC02	Tumor	Male	66	IIIB	Left	ADC	Well	MSS	CMS4	35830	5047	7.10299	32.5928	-0.0666064	-2.14949	G1	Epithelia	Epithelia	C6
SMC02-T_ACTGCTCGTCACAAGG	SMC02-T	SMC02	Tumor	Male	66	IIIB	Left	ADC	Well	MSS	CMS4	31165	5316	6.19605	29.7385	0.0334539	-1.82387	S	Epithelia	Epithelia	C7
SMC02-T_ACTTACTCAGTATAAG	SMC02-T	SMC02	Tumor	Male	66	IIIB	Left	ADC	Well	MSS	CMS4	36464	5983	13.6354	26.2944	-0.267631	-2.77721	G1	Epithelia	Epithelia	C7
SMC02-T_AGAATAGGTTTGTTTC	SMC02-T	SMC02	Tumor	Male	66	IIIB	Left	ADC	Well	MSS	CMS4	37077	5137	17.7954	29.2553	-0.0711272	-2.73614	G1	Epithelia	Epithelia	C7
SMC02-T_AGACGTTTCGACCAGC	SMC02-T	SMC02	Tumor	Male	66	IIIB	Left	ADC	Well	MSS	CMS4	10318	1579	15.4293	31.6728	-0.00904159	-0.802866	G1	Epithelia	Epithelia	C6
SMC02-T_AGAGCGAAGTAGTGCG	SMC02-T	SMC02	Tumor	Male	66	IIIB	Left	ADC	Well	MSS	CMS4	17691	3457	7.11661	46.0291	-0.190476	-1.41387	G1	Epithelia	Epithelia	C7
SMC02-T_AGAGCGACAAGCCTAT	SMC02-T	SMC02	Tumor	Male	66	IIIB	Left	ADC	Well	MSS	CMS4	16831	2869	9.54786	39.1361	-0.092827	-1.11768	G1	Epithelia	Epithelia	C7
SMC02-T_AGATTGCTCACCCTCA	SMC02-T	SMC02	Tumor	Male	66	IIIB	Left	ADC	Well	MSS	CMS4	15049	3004	12.0938	36.2815	0.159735	-0.978119	S	Epithelia	Epithelia	C7
SMC02-T_AGCAGCCAGCCAACAG	SMC02-T	SMC02	Tumor	Male	66	IIIB	Left	ADC	Well	MSS	CMS4	3591	1307	5.43024	30.1309	0.0958409	0.0965239	G2M	Epithelia	Epithelia	C3
SMC02-T_AGCATACCACATCCGG	SMC02-T	SMC02	Tumor	Male	66	IIIB	Left	ADC	Well	MSS	CMS4	30883	4841	7.37299	30.4407	-0.245931	-2.46498	G1	Epithelia	Epithelia	C4
SMC02-T_AGCATACCATATGAGA	SMC02-T	SMC02	Tumor	Male	66	IIIB	Left	ADC	Well	MSS	CMS4	47653	5935	17.5393	26.0991	-0.396926	-3.3967	G1	Epithelia	Epithelia	C6
SMC02-T_AGCATACGTATAATGG	SMC02-T	SMC02	Tumor	Male	66	IIIB	Left	ADC	Well	MSS	CMS4	32478	4901	5.12655	25.3741	-0.38698	-2.17096	G1	Epithelia	Epithelia	C4
SMC02-T_AGCATACTCACGAAGG	SMC02-T	SMC02	Tumor	Male	66	IIIB	Left	ADC	Well	MSS	CMS4	41946	5546	7.7862	27.5879	1.09253	-2.01257	S	Epithelia	Epithelia	C7
SMC02-T_AGCGTATGTGTTCGAT	SMC02-T	SMC02	Tumor	Male	66	IIIB	Left	ADC	Well	MSS	CMS4	46085	5233	15.4085	42.324	-0.254069	-3.70784	G1	Epithelia	Epithelia	C7
SMC02-T_AGCTCTCTCCAAAGTC	SMC02-T	SMC02	Tumor	Male	66	IIIB	Left	ADC	Well	MSS	CMS4	39484	5110	4.71583	26.4614	-0.315853	-2.4161	G1	Epithelia	Epithelia	C6
SMC02-T_AGGCCGTAGCAGCCTC	SMC02-T	SMC02	Tumor	Male	66	IIIB	Left	ADC	Well	MSS	CMS4	23128	4170	7.26392	32.9817	0.0687161	1.24059	G2M	Epithelia	Epithelia	C3
SMC02-T_AGGGAGTTCGAGCCCA	SMC02-T	SMC02	Tumor	Male	66	IIIB	Left	ADC	Well	MSS	CMS4	6527	1576	17.6191	35.2229	-0.0198915	-0.544227	G1	Epithelia	Epithelia	C7
SMC02-T_AGGGATGAGCATGGCA	SMC02-T	SMC02	Tumor	Male	66	IIIB	Left	ADC	Well	MSS	CMS4	41961	5936	12.7595	30.769	-0.177517	-0.492758	G1	Epithelia	Epithelia	C3
SMC02-T_AGGTCATCAAAGGAAG	SMC02-T	SMC02	Tumor	Male	66	IIIB	Left	ADC	Well	MSS	CMS4	1380	586	0.507246	41.3768	0.0123568	-0.0950755	S	Epithelia	Epithelia	C2
SMC02-T_AGGTCATTCGTCTGCT	SMC02-T	SMC02	Tumor	Male	66	IIIB	Left	ADC	Well	MSS	CMS4	25438	4404	9.45829	33.3753	0.0650995	-1.54221	S	Epithelia	Epithelia	C7
SMC02-T_AGTCTTTGTCACACGC	SMC02-T	SMC02	Tumor	Male	66	IIIB	Left	ADC	Well	MSS	CMS4	19124	3550	9.6894	26.5896	-0.203737	-1.18079	G1	Epithelia	Epithelia	C6
SMC02-T_AGTGAGGAGAGACTTA	SMC02-T	SMC02	Tumor	Male	66	IIIB	Left	ADC	Well	MSS	CMS4	28412	4370	10.7771	31.9337	-0.00421941	-1.79604	G1	Epithelia	Epithelia	C7
SMC02-T_AGTGAGGAGATCTGAA	SMC02-T	SMC02	Tumor	Male	66	IIIB	Left	ADC	Well	MSS	CMS4	28066	4453	7.20445	37.9819	-0.214888	-1.76226	G1	Epithelia	Epithelia	C7
SMC02-T_AGTTGGTGTGAGCGAT	SMC02-T	SMC02	Tumor	Male	66	IIIB	Left	ADC	Well	MSS	CMS4	24783	3982	10.0311	28.3178	-0.199819	-1.7185	G1	Epithelia	Epithelia	C4
SMC02-T_ATAACGCAGTACGCCC	SMC02-T	SMC02	Tumor	Male	66	IIIB	Left	ADC	Well	MSS	CMS4	36315	5197	12.2897	23.4586	-0.394816	-3.08499	G1	Epithelia	Epithelia	C4
SMC02-T_ATAACGCCAGTTAACC	SMC02-T	SMC02	Tumor	Male	66	IIIB	Left	ADC	Well	MSS	CMS4	12912	1132	15.0945	42.2165	-0.0470163	-1.11763	G1	Epithelia	Epithelia	C7
SMC02-T_ATCACGACACCAGGTC	SMC02-T	SMC02	Tumor	Male	66	IIIB	Left	ADC	Well	MSS	CMS4	25003	4027	12.6865	20.2696	-0.182942	-1.99715	G1	Epithelia	Epithelia	C6
SMC02-T_ATCATCTTCCAAACTG	SMC02-T	SMC02	Tumor	Male	66	IIIB	Left	ADC	Well	MSS	CMS4	23505	3738	17.3793	28.9938	0.0280289	-1.61727	S	Epithelia	Epithelia	C7
SMC02-T_ATCCACCAGAGGGCTT	SMC02-T	SMC02	Tumor	Male	66	IIIB	Left	ADC	Well	MSS	CMS4	41417	5744	8.14883	28.2976	1.00392	-1.91382	S	Epithelia	Epithelia	C3
SMC02-T_ATCCACCGTTGAGGTG	SMC02-T	SMC02	Tumor	Male	66	IIIB	Left	ADC	Well	MSS	CMS4	36308	4735	11.8349	44.3484	-0.123568	-3.04174	G1	Epithelia	Epithelia	C7
SMC02-T_ATCTGCCCAGCGAACA	SMC02-T	SMC02	Tumor	Male	66	IIIB	Left	ADC	Well	MSS	CMS4	10600	2526	6.9717	25.1321	-0.126582	-0.913097	G1	Epithelia	Epithelia	C6
SMC02-T_ATGAGGGAGGCCGAAT	SMC02-T	SMC02	Tumor	Male	66	IIIB	Left	ADC	Well	MSS	CMS4	11930	3159	17.4183	20.8969	0.690175	0.539313	S	Epithelia	Epithelia	C3
SMC02-T_ATTATCCTCTCTAAGG	SMC02-T	SMC02	Tumor	Male	66	IIIB	Left	ADC	Well	MSS	CMS4	26592	4477	6.85168	35.2098	-0.110307	-1.03285	G1	Epithelia	Epithelia	C3
SMC02-T_ATTGGACTCGCTTAGA	SMC02-T	SMC02	Tumor	Male	66	IIIB	Left	ADC	Well	MSS	CMS4	14590	3309	15.2365	25.7025	-0.00693189	-1.0344	G1	Epithelia	Epithelia	C5
SMC02-T_ATTGGTGGTCGAGATG	SMC02-T	SMC02	Tumor	Male	66	IIIB	Left	ADC	Well	MSS	CMS4	46158	5713	16.9526	29.1867	0.341169	-3.03362	S	Epithelia	Epithelia	C3
SMC02-T_ATTTCTGAGTTACGGG	SMC02-T	SMC02	Tumor	Male	66	IIIB	Left	ADC	Well	MSS	CMS4	16887	3108	13.2587	37.5318	-0.0066305	-1.10946	G1	Epithelia	Epithelia	C7
SMC02-T_CAACCTCAGGGCATGT	SMC02-T	SMC02	Tumor	Male	66	IIIB	Left	ADC	Well	MSS	CMS4	34238	4967	7.19376	20.6905	-0.487945	-2.88796	G1	Epithelia	Epithelia	C4
SMC02-T_CAACTAGCAAAGCGGT	SMC02-T	SMC02	Tumor	Male	66	IIIB	Left	ADC	Well	MSS	CMS4	25310	4343	5.73686	37.1908	-0.16516	-1.99307	G1	Epithelia	Epithelia	C7
SMC02-T_CAACTAGCATTCTTAC	SMC02-T	SMC02	Tumor	Male	66	IIIB	Left	ADC	Well	MSS	CMS4	23594	4185	8.95143	39.6499	-0.193791	-1.83649	G1	Epithelia	Epithelia	C7
SMC02-T_CAAGGCCGTTCCACGG	SMC02-T	SMC02	Tumor	Male	66	IIIB	Left	ADC	Well	MSS	CMS4	37692	5263	7.4472	27.7035	-0.145268	-2.63801	G1	Epithelia	Epithelia	C7
SMC02-T_CAAGTTGCATCCCATC	SMC02-T	SMC02	Tumor	Male	66	IIIB	Left	ADC	Well	MSS	CMS4	5421	1753	1.51264	38.1295	0.0198915	-0.312901	S	Epithelia	Epithelia	C7
SMC02-T_CACACAATCCTTTCGG	SMC02-T	SMC02	Tumor	Male	66	IIIB	Left	ADC	Well	MSS	CMS4	25516	3874	9.21775	20.0031	-0.176311	-1.76873	G1	Epithelia	Epithelia	C4
SMC02-T_CACACAATCTGCTGCT	SMC02-T	SMC02	Tumor	Male	66	IIIB	Left	ADC	Well	MSS	CMS4	43489	5802	7.21102	30.8101	0.540386	-2.71426	S	Epithelia	Epithelia	C7
SMC02-T_CACACCTGTGTTGGGA	SMC02-T	SMC02	Tumor	Male	66	IIIB	Left	ADC	Well	MSS	CMS4	13592	3315	6.61418	30.4076	1.01145	-0.913149	S	Epithelia	Epithelia	C3
SMC02-T_CACAGTAGTCTGCGGT	SMC02-T	SMC02	Tumor	Male	66	IIIB	Left	ADC	Well	MSS	CMS4	7747	966	9.24229	39.3314	-0.026522	-0.585506	G1	Epithelia	Epithelia	C7
SMC02-T_CACATAGTCCTCAATT	SMC02-T	SMC02	Tumor	Male	66	IIIB	Left	ADC	Well	MSS	CMS4	39268	5726	3.90394	28.6365	-0.1956	-2.63754	G1	Epithelia	Epithelia	C7
SMC02-T_CACATTTCAACAACCT	SMC02-T	SMC02	Tumor	Male	66	IIIB	Left	ADC	Well	MSS	CMS4	28932	5038	15.4673	22.4008	-0.363171	-2.35154	G1	Epithelia	Epithelia	C6
SMC02-T_CACATTTGTTTGGGCC	SMC02-T	SMC02	Tumor	Male	66	IIIB	Left	ADC	Well	MSS	CMS4	29360	4655	5.453	31.6178	-0.133514	-1.75771	G1	Epithelia	Epithelia	C7
SMC02-T_CACCACTAGCCAGTTT	SMC02-T	SMC02	Tumor	Male	66	IIIB	Left	ADC	Well	MSS	CMS4	37352	5084	16.2321	32.4427	-0.229054	-3.58116	G1	Epithelia	Epithelia	C7
SMC02-T_CACCTTGTCCAGAGGA	SMC02-T	SMC02	Tumor	Male	66	IIIB	Left	ADC	Well	MSS	CMS4	46013	5747	12.4769	29.9415	0.536468	3.73707	G2M	Epithelia	Epithelia	C3
SMC02-T_CAGAATCTCTTTAGTC	SMC02-T	SMC02	Tumor	Male	66	IIIB	Left	ADC	Well	MSS	CMS4	12981	2865	12.9959	33.1562	-0.113321	-1.06688	G1	Epithelia	Epithelia	C7
SMC02-T_CAGAGAGAGCCCTAAT	SMC02-T	SMC02	Tumor	Male	66	IIIB	Left	ADC	Well	MSS	CMS4	22247	4390	5.02989	32.3145	0.031947	-1.16848	S	Epithelia	Epithelia	C7
SMC02-T_CAGAGAGTCATAGCAC	SMC02-T	SMC02	Tumor	Male	66	IIIB	Left	ADC	Well	MSS	CMS4	29540	4834	8.65606	22.7725	0.200121	-1.40958	S	Epithelia	Epithelia	C6
SMC02-T_CAGATCAAGGGTCTCC	SMC02-T	SMC02	Tumor	Male	66	IIIB	Left	ADC	Well	MSS	CMS4	38130	5780	13.4881	19.1214	-0.529837	-2.88806	G1	Epithelia	Epithelia	C6
SMC02-T_CAGATCATCAACACCA	SMC02-T	SMC02	Tumor	Male	66	IIIB	Left	ADC	Well	MSS	CMS4	27616	4015	18.3444	22.1466	-0.178421	-1.95846	G1	Epithelia	Epithelia	C7
SMC02-T_CAGCATAGTTGCTCCT	SMC02-T	SMC02	Tumor	Male	66	IIIB	Left	ADC	Well	MSS	CMS4	49719	5927	11.5751	31.4487	-0.525919	-3.52188	G1	Epithelia	Epithelia	C7
SMC02-T_CAGCCGAGTGGTCCGT	SMC02-T	SMC02	Tumor	Male	66	IIIB	Left	ADC	Well	MSS	CMS4	36184	5211	16.0845	34.4296	-0.380651	-3.08111	G1	Epithelia	Epithelia	C7
SMC02-T_CAGCCGATCCGCATAA	SMC02-T	SMC02	Tumor	Male	66	IIIB	Left	ADC	Well	MSS	CMS4	13284	2518	8.0548	32.9268	-0.0964436	-0.814298	G1	Epithelia	Epithelia	C4
SMC02-T_CAGCTAAAGTACACCT	SMC02-T	SMC02	Tumor	Male	66	IIIB	Left	ADC	Well	MSS	CMS4	36380	4914	6.51182	32.9302	0.732068	0.455204	S	Epithelia	Epithelia	C3
SMC02-T_CAGCTGGCAAGTCTAC	SMC02-T	SMC02	Tumor	Male	66	IIIB	Left	ADC	Well	MSS	CMS4	39668	5583	8.26359	31.4284	-0.24774	-2.7379	G1	Epithelia	Epithelia	C7
SMC02-T_CAGGTGCAGCTAGCCC	SMC02-T	SMC02	Tumor	Male	66	IIIB	Left	ADC	Well	MSS	CMS4	38655	5187	9.84349	29.7038	0.365883	-1.65839	S	Epithelia	Epithelia	C3
SMC02-T_CAGTAACGTCGTGGCT	SMC02-T	SMC02	Tumor	Male	66	IIIB	Left	ADC	Well	MSS	CMS4	32011	5046	17.6877	30.9425	0.419831	-1.76893	S	Epithelia	Epithelia	C3
SMC02-T_CAGTCCTAGATGGCGT	SMC02-T	SMC02	Tumor	Male	66	IIIB	Left	ADC	Well	MSS	CMS4	38620	5499	0.92957	35.057	0.542495	-2.30814	S	Epithelia	Epithelia	C7
SMC02-T_CAGTCCTTCCAATGGT	SMC02-T	SMC02	Tumor	Male	66	IIIB	Left	ADC	Well	MSS	CMS4	8893	2608	11.1436	28.6405	-0.0250151	-0.634802	G1	Epithelia	Epithelia	C7
SMC02-T_CATCAAGTCGGATGTT	SMC02-T	SMC02	Tumor	Male	66	IIIB	Left	ADC	Well	MSS	CMS4	17939	3200	12.7711	34.8013	-0.116637	-1.47233	G1	Epithelia	Epithelia	C7
SMC02-T_CATCAGAGTGTGGCTC	SMC02-T	SMC02	Tumor	Male	66	IIIB	Left	ADC	Well	MSS	CMS4	26883	4508	6.75148	33.6644	0.572031	2.02462	G2M	Epithelia	Epithelia	C3
SMC02-T_CATCCACGTCTGATCA	SMC02-T	SMC02	Tumor	Male	66	IIIB	Left	ADC	Well	MSS	CMS4	2608	762	15.4908	23.9647	-0.00512357	-0.158959	G1	Epithelia	Epithelia	C1
SMC02-T_CATCCACGTTACGGAG	SMC02-T	SMC02	Tumor	Male	66	IIIB	Left	ADC	Well	MSS	CMS4	2034	800	0.245821	40.6588	-0.0295359	-0.103197	G1	Epithelia	Epithelia	C2
SMC02-T_CATCGAAAGACTAGGC	SMC02-T	SMC02	Tumor	Male	66	IIIB	Left	ADC	Well	MSS	CMS4	13396	3601	2.54554	26.1571	0.311332	-0.045779	S	Epithelia	Epithelia	C3
SMC02-T_CATGCCTGTCTAAAGA	SMC02-T	SMC02	Tumor	Male	66	IIIB	Left	ADC	Well	MSS	CMS4	28339	3705	4.84138	40.4002	-0.0843882	-2.07366	G1	Epithelia	Epithelia	C4
SMC02-T_CATTATCGTATGAAAC	SMC02-T	SMC02	Tumor	Male	66	IIIB	Left	ADC	Well	MSS	CMS4	23490	4236	7.82035	34.5253	-0.181435	-1.58602	G1	Epithelia	Epithelia	C7
SMC02-T_CATTCGCAGCCGATTT	SMC02-T	SMC02	Tumor	Male	66	IIIB	Left	ADC	Well	MSS	CMS4	29878	4926	9.15389	30.8521	-0.220615	-2.03569	G1	Epithelia	Epithelia	C7
SMC02-T_CATTCGCGTTGCCTCT	SMC02-T	SMC02	Tumor	Male	66	IIIB	Left	ADC	Well	MSS	CMS4	26452	4305	6.56661	34.746	-0.0946353	-1.35568	G1	Epithelia	Epithelia	C3
SMC02-T_CCACCTAGTGGACGAT	SMC02-T	SMC02	Tumor	Male	66	IIIB	Left	ADC	Well	MSS	CMS4	19279	3617	8.14876	25.0895	-0.179325	-1.15467	G1	Epithelia	Epithelia	C4
SMC02-T_CCACTACGTCCGAATT	SMC02-T	SMC02	Tumor	Male	66	IIIB	Left	ADC	Well	MSS	CMS4	9946	2422	8.17414	41.7756	-0.00994575	-0.95748	G1	Epithelia	Epithelia	C7
SMC02-T_CCATGTCTCTACTTAC	SMC02-T	SMC02	Tumor	Male	66	IIIB	Left	ADC	Well	MSS	CMS4	22983	3614	13.4752	25.967	-0.158529	-1.52085	G1	Epithelia	Epithelia	C4
SMC02-T_CCCAATCTCGAATCCA	SMC02-T	SMC02	Tumor	Male	66	IIIB	Left	ADC	Well	MSS	CMS4	24048	4781	16.2009	24.1101	-0.303195	-2.02447	G1	Epithelia	Epithelia	C7
SMC02-T_CCCAGTTGTCAAAGCG	SMC02-T	SMC02	Tumor	Male	66	IIIB	Left	ADC	Well	MSS	CMS4	35168	4896	7.74568	33.4566	1.14376	-2.27173	S	Epithelia	Epithelia	C7
SMC02-T_CCCATACCAGGTCGTC	SMC02-T	SMC02	Tumor	Male	66	IIIB	Left	ADC	Well	MSS	CMS4	15754	2958	5.8144	39.7105	-0.0328511	-0.813315	G1	Epithelia	Epithelia	C7
SMC02-T_CCCTCCTTCCAGGGCT	SMC02-T	SMC02	Tumor	Male	66	IIIB	Left	ADC	Well	MSS	CMS4	3188	1488	7.59097	7.96738	-0.0813743	-0.470619	G1	Epithelia	Epithelia	C2
SMC02-T_CCGTTCACAACTGCGC	SMC02-T	SMC02	Tumor	Male	66	IIIB	Left	ADC	Well	MSS	CMS4	2008	1173	9.91036	10.3586	-0.06088	-0.155338	G1	Epithelia	Epithelia	C2
SMC02-T_CCTACACCAATGCCAT	SMC02-T	SMC02	Tumor	Male	66	IIIB	Left	ADC	Well	MSS	CMS4	35744	4937	10.4969	28.9923	-0.0901145	-2.22155	G1	Epithelia	Epithelia	C7
SMC02-T_CCTATTAGTCAGGACA	SMC02-T	SMC02	Tumor	Male	66	IIIB	Left	ADC	Well	MSS	CMS4	2787	902	14.9623	30.2835	0.000301386	-0.00367267	S	Epithelia	Epithelia	C3
SMC02-T_CCTCAGTCAGACGCCT	SMC02-T	SMC02	Tumor	Male	66	IIIB	Left	ADC	Well	MSS	CMS4	1218	560	0.492611	33.2512	-0.0102471	-0.0662115	G1	Epithelia	Epithelia	C2
SMC02-T_CCTCTGACATTCCTGC	SMC02-T	SMC02	Tumor	Male	66	IIIB	Left	ADC	Well	MSS	CMS4	37256	5693	15.5384	24.745	0.459313	-0.11587	S	Epithelia	Epithelia	C3
SMC02-T_CCTCTGAGTAGGACAC	SMC02-T	SMC02	Tumor	Male	66	IIIB	Left	ADC	Well	MSS	CMS4	37619	5288	2.62367	27.6881	0.823388	-0.740689	S	Epithelia	Epithelia	C3
SMC02-T_CCTCTGATCAACCATG	SMC02-T	SMC02	Tumor	Male	66	IIIB	Left	ADC	Well	MSS	CMS4	28873	5024	7.26284	33.1936	-0.0973478	-2.0091	G1	Epithelia	Epithelia	C7
SMC02-T_CCTTCCCGTGCACTTA	SMC02-T	SMC02	Tumor	Male	66	IIIB	Left	ADC	Well	MSS	CMS4	28261	4163	10.0067	39.2626	-0.0985533	-1.82319	G1	Epithelia	Epithelia	C7
SMC02-T_CCTTCGACACGGTTTA	SMC02-T	SMC02	Tumor	Male	66	IIIB	Left	ADC	Well	MSS	CMS4	1264	406	13.2911	35.6013	-0.0108499	-0.186323	G1	Epithelia	Epithelia	C2
SMC02-T_CCTTCGACATATACCG	SMC02-T	SMC02	Tumor	Male	66	IIIB	Left	ADC	Well	MSS	CMS4	10510	2200	17.0219	33.4063	-0.0747438	-0.885785	G1	Epithelia	Epithelia	C7
SMC02-T_CGAATGTGTAAGAGGA	SMC02-T	SMC02	Tumor	Male	66	IIIB	Left	ADC	Well	MSS	CMS4	52379	5854	5.98331	31.1003	0.464436	-2.71679	S	Epithelia	Epithelia	C3
SMC02-T_CGACCTTAGATGTAAC	SMC02-T	SMC02	Tumor	Male	66	IIIB	Left	ADC	Well	MSS	CMS4	32981	5232	10.9881	21.8004	-0.203436	-2.02669	G1	Epithelia	Epithelia	C6
SMC02-T_CGACTTCCAACCGCCA	SMC02-T	SMC02	Tumor	Male	66	IIIB	Left	ADC	Well	MSS	CMS4	24551	4348	8.84282	33.9212	-0.241109	-1.81771	G1	Epithelia	Epithelia	C6
SMC02-T_CGACTTCCAATCGGTT	SMC02-T	SMC02	Tumor	Male	66	IIIB	Left	ADC	Well	MSS	CMS4	43523	5817	2.55497	31.2938	-0.0479204	-2.78585	G1	Epithelia	Epithelia	C3
SMC02-T_CGAGAAGAGACTGTAA	SMC02-T	SMC02	Tumor	Male	66	IIIB	Left	ADC	Well	MSS	CMS4	21771	3871	9.06711	33.586	-0.207052	-1.54816	G1	Epithelia	Epithelia	C7
SMC02-T_CGATCGGGTTATCGGT	SMC02-T	SMC02	Tumor	Male	66	IIIB	Left	ADC	Well	MSS	CMS4	24123	4143	17.9165	23.3304	-0.145268	-1.74529	G1	Epithelia	Epithelia	C7
SMC02-T_CGATGGCCACAGACTT	SMC02-T	SMC02	Tumor	Male	66	IIIB	Left	ADC	Well	MSS	CMS4	26891	4262	10.3343	29.3072	-0.0660036	-1.55618	G1	Epithelia	Epithelia	C7
SMC02-T_CGATGGCCAGCTGCTG	SMC02-T	SMC02	Tumor	Male	66	IIIB	Left	ADC	Well	MSS	CMS4	46052	5125	11.3893	30.1138	-0.304702	-2.93927	G1	Epithelia	Epithelia	C6
SMC02-T_CGATGGCTCCGCGGTA	SMC02-T	SMC02	Tumor	Male	66	IIIB	Left	ADC	Well	MSS	CMS4	1914	598	4.02299	46.9697	-0.0126582	-0.188651	G1	Epithelia	Epithelia	C2
SMC02-T_CGCGGTACAAACGCGA	SMC02-T	SMC02	Tumor	Male	66	IIIB	Left	ADC	Well	MSS	CMS4	32894	4635	5.26844	30.3156	-0.316154	-2.61571	G1	Epithelia	Epithelia	C6
SMC02-T_CGCGGTATCCGGCACA	SMC02-T	SMC02	Tumor	Male	66	IIIB	Left	ADC	Well	MSS	CMS4	13553	2868	9.55508	27.4773	-0.1956	-1.07692	G1	Epithelia	Epithelia	C6
SMC02-T_CGCGTTTTCTCGTTTA	SMC02-T	SMC02	Tumor	Male	66	IIIB	Left	ADC	Well	MSS	CMS4	1274	569	0.627943	45.0549	0.00934298	-0.0524519	S	Epithelia	Epithelia	C2
SMC02-T_CGCTATCGTTTCCACC	SMC02-T	SMC02	Tumor	Male	66	IIIB	Left	ADC	Well	MSS	CMS4	45584	5807	5.98017	24.2804	0.792043	-2.68048	S	Epithelia	Epithelia	C6
SMC02-T_CGGACACGTCGAATCT	SMC02-T	SMC02	Tumor	Male	66	IIIB	Left	ADC	Well	MSS	CMS4	31955	5470	7.83915	34.2575	-0.28692	-2.05224	G1	Epithelia	Epithelia	C7
SMC02-T_CGGACGTAGGATGCGT	SMC02-T	SMC02	Tumor	Male	66	IIIB	Left	ADC	Well	MSS	CMS4	4891	1612	0.245349	29.6258	0.096745	0.393337	G2M	Epithelia	Epithelia	C3
SMC02-T_CGGAGCTAGGTGGGTT	SMC02-T	SMC02	Tumor	Male	66	IIIB	Left	ADC	Well	MSS	CMS4	33471	4586	18.159	30.032	-0.259795	-2.26924	G1	Epithelia	Epithelia	C5
SMC02-T_CGGAGCTGTCCGTGAC	SMC02-T	SMC02	Tumor	Male	66	IIIB	Left	ADC	Well	MSS	CMS4	18994	3702	10.735	32.5313	-0.131103	-1.35604	G1	Epithelia	Epithelia	C7
SMC02-T_CGGAGTCTCTGCGTAA	SMC02-T	SMC02	Tumor	Male	66	IIIB	Left	ADC	Well	MSS	CMS4	22364	3881	13.003	29.0154	-0.196504	-1.75388	G1	Epithelia	Epithelia	C7
SMC02-T_CGGGTCAAGGCATGGT	SMC02-T	SMC02	Tumor	Male	66	IIIB	Left	ADC	Well	MSS	CMS4	2286	921	0.306212	39.6325	-0.0111513	-0.17515	G1	Epithelia	Epithelia	C7
SMC02-T_CGTAGCGCACATTAGC	SMC02-T	SMC02	Tumor	Male	66	IIIB	Left	ADC	Well	MSS	CMS4	1864	758	0.321888	40.0215	0.0283303	-0.0914546	S	Epithelia	Epithelia	C2
SMC02-T_CGTAGCGGTCTTTCAT	SMC02-T	SMC02	Tumor	Male	66	IIIB	Left	ADC	Well	MSS	CMS4	29213	4426	8.33875	33.379	0.0126582	-2.15658	S	Epithelia	Epithelia	C7
SMC02-T_CGTAGGCTCAACTCTT	SMC02-T	SMC02	Tumor	Male	66	IIIB	Left	ADC	Well	MSS	CMS4	50063	5622	15.085	35.6491	-0.31314	-4.20474	G1	Epithelia	Epithelia	C6
SMC02-T_CGTCACTCAAGTCATC	SMC02-T	SMC02	Tumor	Male	66	IIIB	Left	ADC	Well	MSS	CMS4	4736	1291	7.70693	38.8936	0.00843882	-0.303693	S	Epithelia	Epithelia	C6
SMC02-T_CGTCCATGTTCGAATC	SMC02-T	SMC02	Tumor	Male	66	IIIB	Left	ADC	Well	MSS	CMS4	37912	5554	6.33045	31.217	-0.212176	-2.34047	G1	Epithelia	Epithelia	C7
SMC02-T_CGTGTAAGTAAACGCG	SMC02-T	SMC02	Tumor	Male	66	IIIB	Left	ADC	Well	MSS	CMS4	12557	3183	11.4199	23.3655	-0.0286317	-0.870474	G1	Epithelia	Epithelia	C6
SMC02-T_CGTGTAAGTACTTCTT	SMC02-T	SMC02	Tumor	Male	66	IIIB	Left	ADC	Well	MSS	CMS4	22830	4228	7.90188	25.6943	-0.079566	-0.854904	G1	Epithelia	Epithelia	C3
SMC02-T_CGTGTCTGTGAAGGCT	SMC02-T	SMC02	Tumor	Male	66	IIIB	Left	ADC	Well	MSS	CMS4	21844	3579	4.55503	33.4737	-0.00542495	-0.546814	G1	Epithelia	Epithelia	C3
SMC02-T_CGTGTCTGTGCCTGTG	SMC02-T	SMC02	Tumor	Male	66	IIIB	Left	ADC	Well	MSS	CMS4	28748	4623	12.2165	28.0541	-0.0620856	-1.84202	G1	Epithelia	Epithelia	C7
SMC02-T_CGTGTCTGTGTTAAGA	SMC02-T	SMC02	Tumor	Male	66	IIIB	Left	ADC	Well	MSS	CMS4	6700	2144	11.5522	27.0746	-0.0346594	-0.529485	G1	Epithelia	Epithelia	C7
SMC02-T_CGTTCTGTCAGTGTTG	SMC02-T	SMC02	Tumor	Male	66	IIIB	Left	ADC	Well	MSS	CMS4	3583	876	14.1502	33.0728	0.0114527	-0.545624	S	Epithelia	Epithelia	C2
SMC02-T_CTAACTTCATGCATGT	SMC02-T	SMC02	Tumor	Male	66	IIIB	Left	ADC	Well	MSS	CMS4	34502	4698	16.373	29.2331	-0.0964436	-2.37834	G1	Epithelia	Epithelia	C6
SMC02-T_CTAACTTGTGACTCAT	SMC02-T	SMC02	Tumor	Male	66	IIIB	Left	ADC	Well	MSS	CMS4	20576	3957	3.66932	40.4355	-0.0087402	-1.38511	G1	Epithelia	Epithelia	C7
SMC02-T_CTAACTTTCCTGCCAT	SMC02-T	SMC02	Tumor	Male	66	IIIB	Left	ADC	Well	MSS	CMS4	28363	4222	14.4766	39.6679	0.708861	-2.12565	S	Epithelia	Epithelia	C7
SMC02-T_CTAAGACGTACTCTCC	SMC02-T	SMC02	Tumor	Male	66	IIIB	Left	ADC	Well	MSS	CMS4	24863	4213	9.91031	31.9752	-0.151296	-1.73065	G1	Epithelia	Epithelia	C7
SMC02-T_CTAAGACTCACGCATA	SMC02-T	SMC02	Tumor	Male	66	IIIB	Left	ADC	Well	MSS	CMS4	37506	4350	4.83389	33.6986	-0.221519	-2.26604	G1	Epithelia	Epithelia	C4
SMC02-T_CTACCCAAGGTGATTA	SMC02-T	SMC02	Tumor	Male	66	IIIB	Left	ADC	Well	MSS	CMS4	4751	1740	1.47337	30.7093	0.0283303	-0.201479	S	Epithelia	Epithelia	C1
SMC02-T_CTACCCATCTTCTGGC	SMC02-T	SMC02	Tumor	Male	66	IIIB	Left	ADC	Well	MSS	CMS4	42851	5470	10.6532	39.6654	-0.202833	-3.56544	G1	Epithelia	Epithelia	C7
SMC02-T_CTACGTCAGCCGTCGT	SMC02-T	SMC02	Tumor	Male	66	IIIB	Left	ADC	Well	MSS	CMS4	19557	3852	8.82037	33.1646	-0.183243	-1.26604	G1	Epithelia	Epithelia	C7
SMC02-T_CTCAGAAAGAACTCGG	SMC02-T	SMC02	Tumor	Male	66	IIIB	Left	ADC	Well	MSS	CMS4	40713	5349	9.60627	31.3364	-0.148282	-2.64365	G1	Epithelia	Epithelia	C3
SMC02-T_CTCAGAAGTTCCTCCA	SMC02-T	SMC02	Tumor	Male	66	IIIB	Left	ADC	Well	MSS	CMS4	28843	4465	11.9128	36.3277	-0.119952	-2.3038	G1	Epithelia	Epithelia	C7
SMC02-T_CTCAGAATCAGTTAGC	SMC02-T	SMC02	Tumor	Male	66	IIIB	Left	ADC	Well	MSS	CMS4	1283	419	19.9532	31.3328	-0.00301386	-0.10718	G1	Epithelia	Epithelia	C2
SMC02-T_CTCATTACAAATCCGT	SMC02-T	SMC02	Tumor	Male	66	IIIB	Left	ADC	Well	MSS	CMS4	24324	3861	12.9049	33.4156	-0.140747	-1.73133	G1	Epithelia	Epithelia	C7
SMC02-T_CTCCTAGGTACCGCTG	SMC02-T	SMC02	Tumor	Male	66	IIIB	Left	ADC	Well	MSS	CMS4	22291	4188	8.55054	29.6443	1.43641	-0.90089	S	Epithelia	Epithelia	C3
SMC02-T_CTCGGGAAGCCATCGC	SMC02-T	SMC02	Tumor	Male	66	IIIB	Left	ADC	Well	MSS	CMS4	37825	4794	14.6834	31.8519	-0.298071	-2.77974	G1	Epithelia	Epithelia	C6
SMC02-T_CTCGGGATCGTGGTCG	SMC02-T	SMC02	Tumor	Male	66	IIIB	Left	ADC	Well	MSS	CMS4	19502	3416	17.952	35.1708	-0.100362	-1.37327	G1	Epithelia	Epithelia	C7
SMC02-T_CTCGTCATCCAGGGCT	SMC02-T	SMC02	Tumor	Male	66	IIIB	Left	ADC	Well	MSS	CMS4	27311	5441	7.86496	21.3833	0.327607	-1.23272	S	Epithelia	Epithelia	C7
SMC02-T_CTCTACGAGGCTACGA	SMC02-T	SMC02	Tumor	Male	66	IIIB	Left	ADC	Well	MSS	CMS4	10040	2649	6.54382	35.4482	-0.0379747	-0.724188	G1	Epithelia	Epithelia	C7
SMC02-T_CTGATCCGTCGAAAGC	SMC02-T	SMC02	Tumor	Male	66	IIIB	Left	ADC	Well	MSS	CMS4	53833	5826	12.2137	28.4955	0.977697	-2.44005	S	Epithelia	Epithelia	C3
SMC02-T_CTGATCCTCAGATAAG	SMC02-T	SMC02	Tumor	Male	66	IIIB	Left	ADC	Well	MSS	CMS4	10934	2798	11.6609	22.901	-0.0162749	-0.698117	G1	Epithelia	Epithelia	C6
SMC02-T_CTGCCTAGTGACTACT	SMC02-T	SMC02	Tumor	Male	66	IIIB	Left	ADC	Well	MSS	CMS4	1063	359	3.10442	15.428	-0.0120555	-0.234016	G1	Epithelia	Epithelia	C2
SMC02-T_CTGCTGTTCTAGCACA	SMC02-T	SMC02	Tumor	Male	66	IIIB	Left	ADC	Well	MSS	CMS4	3526	779	19.7674	26.886	-0.0174804	-0.250207	G1	Epithelia	Epithelia	C1
SMC02-T_CTGCTGTTCTCTGCTG	SMC02-T	SMC02	Tumor	Male	66	IIIB	Left	ADC	Well	MSS	CMS4	26613	4706	11.7537	22.6205	-0.175407	-1.40534	G1	Epithelia	Epithelia	C7
SMC02-T_CTGGTCTCAATCTACG	SMC02-T	SMC02	Tumor	Male	66	IIIB	Left	ADC	Well	MSS	CMS4	26090	4576	14.9828	25.0939	-0.405967	-2.30762	G1	Epithelia	Epithelia	C4
SMC02-T_CTGTGCTCACTGTGTA	SMC02-T	SMC02	Tumor	Male	66	IIIB	Left	ADC	Well	MSS	CMS4	13905	3084	13.4268	32.269	-0.135925	-0.893389	G1	Epithelia	Epithelia	C7
SMC02-T_CTTAACTCAGCTGCTG	SMC02-T	SMC02	Tumor	Male	66	IIIB	Left	ADC	Well	MSS	CMS4	29694	4428	8.62801	36.4956	-0.140446	-2.07821	G1	Epithelia	Epithelia	C7
SMC02-T_CTTAGGAAGGCGACAT	SMC02-T	SMC02	Tumor	Male	66	IIIB	Left	ADC	Well	MSS	CMS4	32949	4572	6.24298	27.9584	-0.294153	-2.3368	G1	Epithelia	Epithelia	C4
SMC02-T_CTTAGGAGTCTGCCAG	SMC02-T	SMC02	Tumor	Male	66	IIIB	Left	ADC	Well	MSS	CMS4	18917	4079	5.7303	31.7545	-0.153707	-1.38511	G1	Epithelia	Epithelia	C5
SMC02-T_CTTGGCTTCAACACTG	SMC02-T	SMC02	Tumor	Male	66	IIIB	Left	ADC	Well	MSS	CMS4	16828	4008	9.42477	28.3575	-0.202833	-1.35221	G1	Epithelia	Epithelia	C7
SMC02-T_CTTTGCGAGCGAGAAA	SMC02-T	SMC02	Tumor	Male	66	IIIB	Left	ADC	Well	MSS	CMS4	27286	5073	3.35337	26.761	0.611513	0.162477	S	Epithelia	Epithelia	C3
SMC02-T_GAAACTCAGTCCTCCT	SMC02-T	SMC02	Tumor	Male	66	IIIB	Left	ADC	Well	MSS	CMS4	8585	2255	9.8544	32.8946	0.0247137	-0.689272	S	Epithelia	Epithelia	C4
SMC02-T_GAACATCAGACTCGGA	SMC02-T	SMC02	Tumor	Male	66	IIIB	Left	ADC	Well	MSS	CMS4	36173	4703	12.8079	31.9437	-0.219409	-2.41672	G1	Epithelia	Epithelia	C7
SMC02-T_GAAGCAGCATGAGCGA	SMC02-T	SMC02	Tumor	Male	66	IIIB	Left	ADC	Well	MSS	CMS4	28048	4425	19.7091	31.6422	-0.30651	-2.04247	G1	Epithelia	Epithelia	C7
SMC02-T_GAATGAAAGCGTTGCC	SMC02-T	SMC02	Tumor	Male	66	IIIB	Left	ADC	Well	MSS	CMS4	50798	5934	6.60262	26.4243	2.79144	1.38884	S	Epithelia	Epithelia	C3
SMC02-T_GAATGAACATTCTTAC	SMC02-T	SMC02	Tumor	Male	66	IIIB	Left	ADC	Well	MSS	CMS4	9616	2359	0.592762	37.8224	-0.026522	-0.596627	G1	Epithelia	Epithelia	C7
SMC02-T_GACACGCGTGTGGCTC	SMC02-T	SMC02	Tumor	Male	66	IIIB	Left	ADC	Well	MSS	CMS4	28064	4225	15.3043	36.1602	-0.276371	-2.22119	G1	Epithelia	Epithelia	C7
SMC02-T_GACACGCTCACCCTCA	SMC02-T	SMC02	Tumor	Male	66	IIIB	Left	ADC	Well	MSS	CMS4	9993	2279	19.4136	28.56	-0.106389	-0.995448	G1	Epithelia	Epithelia	C7
SMC02-T_GACCAATGTACCGGCT	SMC02-T	SMC02	Tumor	Male	66	IIIB	Left	ADC	Well	MSS	CMS4	38428	4920	11.3303	32.7027	-0.127486	-2.75574	G1	Epithelia	Epithelia	C7
SMC02-T_GACCTGGTCCACGACG	SMC02-T	SMC02	Tumor	Male	66	IIIB	Left	ADC	Well	MSS	CMS4	51328	5586	8.58596	35.0277	0.693791	-3.07438	S	Epithelia	Epithelia	C7
SMC02-T_GACGCGTCAATCCGAT	SMC02-T	SMC02	Tumor	Male	66	IIIB	Left	ADC	Well	MSS	CMS4	5668	1729	13.8144	32.657	-0.0165763	-0.38594	G1	Epithelia	Epithelia	C7
SMC02-T_GACGTGCCACCAGATT	SMC02-T	SMC02	Tumor	Male	66	IIIB	Left	ADC	Well	MSS	CMS4	6676	1634	10.8748	38.3913	-0.0150693	-0.592386	G1	Epithelia	Epithelia	C7
SMC02-T_GACGTGCTCTGAGGGA	SMC02-T	SMC02	Tumor	Male	66	IIIB	Left	ADC	Well	MSS	CMS4	31670	4379	8.15914	37.3855	-0.137131	-2.44688	G1	Epithelia	Epithelia	C7
SMC02-T_GACGTTAGTCGGCTCA	SMC02-T	SMC02	Tumor	Male	66	IIIB	Left	ADC	Well	MSS	CMS4	20835	3899	11.0247	27.9722	-0.114225	-0.882113	G1	Epithelia	Epithelia	C7
SMC02-T_GACTACAAGTAGCCGA	SMC02-T	SMC02	Tumor	Male	66	IIIB	Left	ADC	Well	MSS	CMS4	8591	2147	5.04016	36.9806	-0.0406872	-0.656373	G1	Epithelia	Epithelia	C6
SMC02-T_GACTACAGTGCGGTAA	SMC02-T	SMC02	Tumor	Male	66	IIIB	Left	ADC	Well	MSS	CMS4	19130	3822	11.6414	31.0664	-0.245329	-1.6556	G1	Epithelia	Epithelia	C5
SMC02-T_GACTGCGTCTGGCGAC	SMC02-T	SMC02	Tumor	Male	66	IIIB	Left	ADC	Well	MSS	CMS4	30048	5342	3.24814	25.5857	2.30952	-1.47724	S	Epithelia	Epithelia	C7
SMC02-T_GATCGTAGTGTGCCTG	SMC02-T	SMC02	Tumor	Male	66	IIIB	Left	ADC	Well	MSS	CMS4	47547	5603	10.5496	22.6429	-0.4566	-2.97864	G1	Epithelia	Epithelia	C4
SMC02-T_GATCTAGTCCACGAAT	SMC02-T	SMC02	Tumor	Male	66	IIIB	Left	ADC	Well	MSS	CMS4	33408	4824	10.4616	41.4362	-0.170585	-2.8668	G1	Epithelia	Epithelia	C7
SMC02-T_GATCTAGTCTCTTGAT	SMC02-T	SMC02	Tumor	Male	66	IIIB	Left	ADC	Well	MSS	CMS4	16834	3088	16.1518	32.4165	-0.0964436	-1.60697	G1	Epithelia	Epithelia	C7
SMC02-T_GATGAAAGTTCTCATT	SMC02-T	SMC02	Tumor	Male	66	IIIB	Left	ADC	Well	MSS	CMS4	30300	4682	8.68977	28.5215	0.973779	-1.89272	S	Epithelia	Epithelia	C3
SMC02-T_GATGAAATCGCCATAA	SMC02-T	SMC02	Tumor	Male	66	IIIB	Left	ADC	Well	MSS	CMS4	15260	3947	7.39843	26.7431	-0.125075	-0.982206	G1	Epithelia	Epithelia	C7
SMC02-T_GATTCAGGTCGAGTTT	SMC02-T	SMC02	Tumor	Male	66	IIIB	Left	ADC	Well	MSS	CMS4	44885	5583	8.63095	31.4782	-0.217601	-2.31244	G1	Epithelia	Epithelia	C3
SMC02-T_GCAAACTAGAAGGTTT	SMC02-T	SMC02	Tumor	Male	66	IIIB	Left	ADC	Well	MSS	CMS4	2104	863	0.760456	14.8289	0.185955	-0.0741775	S	Epithelia	Epithelia	C2
SMC02-T_GCACATACATAGTAAG	SMC02-T	SMC02	Tumor	Male	66	IIIB	Left	ADC	Well	MSS	CMS4	21429	3444	10.1218	25.2322	-0.103978	-1.79826	G1	Epithelia	Epithelia	C4
SMC02-T_GCAGCCAAGTTCGCAT	SMC02-T	SMC02	Tumor	Male	66	IIIB	Left	ADC	Well	MSS	CMS4	39949	5453	5.66472	32.1785	-0.284207	-2.91812	G1	Epithelia	Epithelia	C7
SMC02-T_GCAGCCACAAAGTCAA	SMC02-T	SMC02	Tumor	Male	66	IIIB	Left	ADC	Well	MSS	CMS4	2826	746	5.06016	39.9858	-0.0247137	-0.193306	G1	Epithelia	Epithelia	C1
SMC02-T_GCAGCCACACTTGGAT	SMC02-T	SMC02	Tumor	Male	66	IIIB	Left	ADC	Well	MSS	CMS4	22393	4017	9.50297	34.8814	-0.164256	-1.58007	G1	Epithelia	Epithelia	C7
SMC02-T_GCAGCCAGTAGAGTGC	SMC02-T	SMC02	Tumor	Male	66	IIIB	Left	ADC	Well	MSS	CMS4	28464	4367	8.2455	41.8318	-0.070223	-2.27581	G1	Epithelia	Epithelia	C7
SMC02-T_GCAGTTACAACACCTA	SMC02-T	SMC02	Tumor	Male	66	IIIB	Left	ADC	Well	MSS	CMS4	49729	5789	8.38947	37.3846	-0.109102	-3.26624	G1	Epithelia	Epithelia	C7
SMC02-T_GCATGATAGTGGGATC	SMC02-T	SMC02	Tumor	Male	66	IIIB	Left	ADC	Well	MSS	CMS4	16328	3146	16.7381	33.1455	-0.0916215	-1.515	G1	Epithelia	Epithelia	C7
SMC02-T_GCATGATGTGTTTGGT	SMC02-T	SMC02	Tumor	Male	66	IIIB	Left	ADC	Well	MSS	CMS4	18451	2781	6.64463	34.7786	-0.079566	-1.01102	G1	Epithelia	Epithelia	C4
SMC02-T_GCATGCGAGACCGGAT	SMC02-T	SMC02	Tumor	Male	66	IIIB	Left	ADC	Well	MSS	CMS4	20508	3478	15.9352	33.5576	-0.179325	-1.3983	G1	Epithelia	Epithelia	C7
SMC02-T_GCATGTAGTAACGCGA	SMC02-T	SMC02	Tumor	Male	66	IIIB	Left	ADC	Well	MSS	CMS4	16576	3581	12.3431	27.7449	-0.133514	-1.22538	G1	Epithelia	Epithelia	C7
SMC02-T_GCCTCTAGTAGGCATG	SMC02-T	SMC02	Tumor	Male	66	IIIB	Left	ADC	Well	MSS	CMS4	37109	4815	8.54779	33.0001	-0.0940325	-2.41832	G1	Epithelia	Epithelia	C7
SMC02-T_GCGACCAAGATGCCAG	SMC02-T	SMC02	Tumor	Male	66	IIIB	Left	ADC	Well	MSS	CMS4	21887	4405	17.5081	24.6539	-0.209162	-1.83013	G1	Epithelia	Epithelia	C7
SMC02-T_GCGCCAATCTTAGAGC	SMC02-T	SMC02	Tumor	Male	66	IIIB	Left	ADC	Well	MSS	CMS4	1116	596	0.0896057	30.0179	0.00934298	-0.0134492	S	Epithelia	Epithelia	C2
SMC02-T_GCGGGTTTCCTTGACC	SMC02-T	SMC02	Tumor	Male	66	IIIB	Left	ADC	Well	MSS	CMS4	21575	4474	12.6999	16.6999	-0.181133	-1.49902	G1	Epithelia	Epithelia	C4
SMC02-T_GCGGGTTTCTAACTTC	SMC02-T	SMC02	Tumor	Male	66	IIIB	Left	ADC	Well	MSS	CMS4	41070	5706	4.58242	25.6416	-0.172092	-2.18917	G1	Epithelia	Epithelia	C7
SMC02-T_GCTCCTACACTATCTT	SMC02-T	SMC02	Tumor	Male	66	IIIB	Left	ADC	Well	MSS	CMS4	14509	3466	12.7783	27.5484	-0.181435	-1.00109	G1	Epithelia	Epithelia	C7
SMC02-T_GCTCCTAGTGTGGTTT	SMC02-T	SMC02	Tumor	Male	66	IIIB	Left	ADC	Well	MSS	CMS4	24497	4273	9.76446	34.0736	-0.00542495	-1.78874	G1	Epithelia	Epithelia	C7
SMC02-T_GCTCTGTGTACTCAAC	SMC02-T	SMC02	Tumor	Male	66	IIIB	Left	ADC	Well	MSS	CMS4	26558	4414	4.50712	37.3899	0.565401	-1.47372	S	Epithelia	Epithelia	C3
SMC02-T_GCTGCAGGTAGCTCCG	SMC02-T	SMC02	Tumor	Male	66	IIIB	Left	ADC	Well	MSS	CMS4	50266	5820	13.7986	33.7146	-0.205244	-3.3684	G1	Epithelia	Epithelia	C7
SMC02-T_GCTGGGTGTGCCTGTG	SMC02-T	SMC02	Tumor	Male	66	IIIB	Left	ADC	Well	MSS	CMS4	23107	4646	11.2607	28.0391	-0.151899	-1.32319	G1	Epithelia	Epithelia	C7
SMC02-T_GCTTCCAAGATGTCGG	SMC02-T	SMC02	Tumor	Male	66	IIIB	Left	ADC	Well	MSS	CMS4	33782	5033	6.47682	34.8055	-0.0831826	-2.3683	G1	Epithelia	Epithelia	C7
SMC02-T_GGAAAGCGTCGCGAAA	SMC02-T	SMC02	Tumor	Male	66	IIIB	Left	ADC	Well	MSS	CMS4	3312	1311	12.3188	25.9058	-0.0108499	-0.264742	G1	Epithelia	Epithelia	C1
SMC02-T_GGAACTTGTGGACGAT	SMC02-T	SMC02	Tumor	Male	66	IIIB	Left	ADC	Well	MSS	CMS4	21782	3929	16.4861	28.8679	-0.162749	-1.75047	G1	Epithelia	Epithelia	C7
SMC02-T_GGAATAAAGGGAACGG	SMC02-T	SMC02	Tumor	Male	66	IIIB	Left	ADC	Well	MSS	CMS4	10812	2601	13.1521	34.3877	-0.084991	-0.829868	G1	Epithelia	Epithelia	C7
SMC02-T_GGAATAAGTACTTCTT	SMC02-T	SMC02	Tumor	Male	66	IIIB	Left	ADC	Well	MSS	CMS4	22777	3771	10.3306	35.8959	-0.119952	-1.89298	G1	Epithelia	Epithelia	C7
SMC02-T_GGACGTCTCCAGAAGG	SMC02-T	SMC02	Tumor	Male	66	IIIB	Left	ADC	Well	MSS	CMS4	4242	1191	9.92456	41.4663	0.101869	-0.347507	S	Epithelia	Epithelia	C2
SMC02-T_GGAGCAAGTGGACGAT	SMC02-T	SMC02	Tumor	Male	66	IIIB	Left	ADC	Well	MSS	CMS4	2295	863	4.66231	40.8715	0.0412899	-0.157097	S	Epithelia	Epithelia	C2
SMC02-T_GGATGTTTCCCACTTG	SMC02-T	SMC02	Tumor	Male	66	IIIB	Left	ADC	Well	MSS	CMS4	12248	2889	8.9484	27.7515	-0.0180832	-0.670701	G1	Epithelia	Epithelia	C5
SMC02-T_GGCGACTCACGGTGTC	SMC02-T	SMC02	Tumor	Male	66	IIIB	Left	ADC	Well	MSS	CMS4	38770	5406	8.34666	34.8336	-0.117541	-1.51076	G1	Epithelia	Epithelia	C3
SMC02-T_GGCGACTTCTCCGGTT	SMC02-T	SMC02	Tumor	Male	66	IIIB	Left	ADC	Well	MSS	CMS4	41513	5602	3.64223	29.5064	1.04461	-2.41211	S	Epithelia	Epithelia	C3
SMC02-T_GGCTGGTTCGTTACAG	SMC02-T	SMC02	Tumor	Male	66	IIIB	Left	ADC	Well	MSS	CMS4	46323	5783	4.02824	31.6128	0.035865	-1.82645	S	Epithelia	Epithelia	C7
SMC02-T_GGGCACTAGCTCCCAG	SMC02-T	SMC02	Tumor	Male	66	IIIB	Left	ADC	Well	MSS	CMS4	1352	385	7.84024	55.4734	0.0165763	-0.123371	S	Epithelia	Epithelia	C2
SMC02-T_GGGCATCAGAGTCTGG	SMC02-T	SMC02	Tumor	Male	66	IIIB	Left	ADC	Well	MSS	CMS4	42387	5074	9.62323	40.897	-0.29777	-3.3936	G1	Epithelia	Epithelia	C7
SMC02-T_GGGTCTGAGAGTACAT	SMC02-T	SMC02	Tumor	Male	66	IIIB	Left	ADC	Well	MSS	CMS4	3225	1323	0.217054	28.2481	0.233273	0.52964	G2M	Epithelia	Epithelia	C3
SMC02-T_GGGTCTGAGTCCATAC	SMC02-T	SMC02	Tumor	Male	66	IIIB	Left	ADC	Well	MSS	CMS4	31523	4650	14.1992	30.9361	-0.0997589	-2.58463	G1	Epithelia	Epithelia	C7
SMC02-T_GGTGAAGTCTCGGACG	SMC02-T	SMC02	Tumor	Male	66	IIIB	Left	ADC	Well	MSS	CMS4	40973	5356	16.5524	32.4165	-0.344786	-3.42531	G1	Epithelia	Epithelia	C7
SMC02-T_GGTGCGTAGATGTTAG	SMC02-T	SMC02	Tumor	Male	66	IIIB	Left	ADC	Well	MSS	CMS4	44658	5663	8.05455	33.2191	0.0331525	-2.07532	S	Epithelia	Epithelia	C3
SMC02-T_GGTGCGTTCGTTGCCT	SMC02-T	SMC02	Tumor	Male	66	IIIB	Left	ADC	Well	MSS	CMS4	9828	1950	17.5214	39.9267	-0.0774563	-0.96436	G1	Epithelia	Epithelia	C7
SMC02-T_GGTGTTAAGTCCTCCT	SMC02-T	SMC02	Tumor	Male	66	IIIB	Left	ADC	Well	MSS	CMS4	17390	3628	10.1438	34.0368	0.0159735	-1.45593	S	Epithelia	Epithelia	C3
SMC02-T_GGTGTTATCCGAGCCA	SMC02-T	SMC02	Tumor	Male	66	IIIB	Left	ADC	Well	MSS	CMS4	1859	476	10.7585	36.5788	-0.00301386	-0.158752	G1	Epithelia	Epithelia	C2
SMC02-T_GTACGTACATGGGACA	SMC02-T	SMC02	Tumor	Male	66	IIIB	Left	ADC	Well	MSS	CMS4	41122	5274	7.19323	31.8905	1.45479	-2.07392	S	Epithelia	Epithelia	C3
SMC02-T_GTATCTTGTTTGTTGG	SMC02-T	SMC02	Tumor	Male	66	IIIB	Left	ADC	Well	MSS	CMS4	27771	4705	16.6613	30.9315	-0.0440024	-2.03005	G1	Epithelia	Epithelia	C7
SMC02-T_GTATTCTCATCGACGC	SMC02-T	SMC02	Tumor	Male	66	IIIB	Left	ADC	Well	MSS	CMS4	43533	5251	7.64478	33.6297	-0.179325	-2.93581	G1	Epithelia	Epithelia	C7
SMC02-T_GTATTCTTCGCTAGCG	SMC02-T	SMC02	Tumor	Male	66	IIIB	Left	ADC	Well	MSS	CMS4	3828	849	1.04493	50	-0.0259192	-0.256259	G1	Epithelia	Epithelia	C2
SMC02-T_GTCAAGTGTAGCAAAT	SMC02-T	SMC02	Tumor	Male	66	IIIB	Left	ADC	Well	MSS	CMS4	1705	785	6.33431	28.4457	-0.0198915	-0.0859714	G1	Epithelia	Epithelia	C2
SMC02-T_GTCAAGTGTCAGAAGC	SMC02-T	SMC02	Tumor	Male	66	IIIB	Left	ADC	Well	MSS	CMS4	36576	5806	10.2444	24.0376	-0.233876	-1.60599	G1	Epithelia	Epithelia	C4
SMC02-T_GTCAAGTGTCGTCTTC	SMC02-T	SMC02	Tumor	Male	66	IIIB	Left	ADC	Well	MSS	CMS4	6231	1761	4.46156	43.8774	0.00602773	-0.519967	S	Epithelia	Epithelia	C7
SMC02-T_GTCACAATCATTTGGG	SMC02-T	SMC02	Tumor	Male	66	IIIB	Left	ADC	Well	MSS	CMS4	1198	401	1.66945	51.9199	-0.00542495	-0.0935754	G1	Epithelia	Epithelia	C2
SMC02-T_GTCGGGTCATACTACG	SMC02-T	SMC02	Tumor	Male	66	IIIB	Left	ADC	Well	MSS	CMS4	26301	4477	8.11376	29.6985	0.540386	1.32785	G2M	Epithelia	Epithelia	C3
SMC02-T_GTCGGGTTCTATCCCG	SMC02-T	SMC02	Tumor	Male	66	IIIB	Left	ADC	Well	MSS	CMS4	12750	2932	12.6039	32.3765	-0.125678	-1.08137	G1	Epithelia	Epithelia	C7
SMC02-T_GTCGTAAGTCTAGGTT	SMC02-T	SMC02	Tumor	Male	66	IIIB	Left	ADC	Well	MSS	CMS4	33748	5077	10.6021	32.1471	0.362869	-2.14996	S	Epithelia	Epithelia	C3
SMC02-T_GTCTCGTAGAGATGAG	SMC02-T	SMC02	Tumor	Male	66	IIIB	Left	ADC	Well	MSS	CMS4	21980	4452	13.626	21.0146	-0.175105	-1.63656	G1	Epithelia	Epithelia	C6
SMC02-T_GTCTCGTGTATATGAG	SMC02-T	SMC02	Tumor	Male	66	IIIB	Left	ADC	Well	MSS	CMS4	8079	1977	19.1237	25.0897	0.337553	-0.615146	S	Epithelia	Epithelia	C7
SMC02-T_GTCTCGTTCACGCGGT	SMC02-T	SMC02	Tumor	Male	66	IIIB	Left	ADC	Well	MSS	CMS4	34348	5095	9.52894	24.0654	-0.235383	-2.58664	G1	Epithelia	Epithelia	C4
SMC02-T_GTCTCGTTCGGAGCAA	SMC02-T	SMC02	Tumor	Male	66	IIIB	Left	ADC	Well	MSS	CMS4	20528	4145	3.59509	32.3996	-0.202833	-1.39758	G1	Epithelia	Epithelia	C7
SMC02-T_GTCTTCGAGCGTTTAC	SMC02-T	SMC02	Tumor	Male	66	IIIB	Left	ADC	Well	MSS	CMS4	36189	5228	4.86336	28.3291	-0.0629898	-2.26904	G1	Epithelia	Epithelia	C3
SMC02-T_GTGAAGGCATGCCACG	SMC02-T	SMC02	Tumor	Male	66	IIIB	Left	ADC	Well	MSS	CMS4	38379	5575	16.5716	32.6715	0.657022	-2.37601	S	Epithelia	Epithelia	C3
SMC02-T_GTGAAGGTCATCGCTC	SMC02-T	SMC02	Tumor	Male	66	IIIB	Left	ADC	Well	MSS	CMS4	32095	4846	16.5446	33.8495	-0.106691	-2.59725	G1	Epithelia	Epithelia	C7
SMC02-T_GTGCAGCGTCGAATCT	SMC02-T	SMC02	Tumor	Male	66	IIIB	Left	ADC	Well	MSS	CMS4	31890	4485	15.3246	41.4895	-0.120555	-2.55519	G1	Epithelia	Epithelia	C7
SMC02-T_GTGCATAGTAGCAAAT	SMC02-T	SMC02	Tumor	Male	66	IIIB	Left	ADC	Well	MSS	CMS4	16850	3464	13.3294	26.3501	-0.157625	-1.33876	G1	Epithelia	Epithelia	C6
SMC02-T_GTGCTTCTCAACACCA	SMC02-T	SMC02	Tumor	Male	66	IIIB	Left	ADC	Well	MSS	CMS4	42746	5442	18.893	30.2461	-0.15642	-1.90327	G1	Epithelia	Epithelia	C3
SMC02-T_GTGTGCGAGGCAATTA	SMC02-T	SMC02	Tumor	Male	66	IIIB	Left	ADC	Well	MSS	CMS4	22002	3876	6.89483	34.0424	-0.116637	-1.53342	G1	Epithelia	Epithelia	C7
SMC02-T_GTGTGCGGTAGATTAG	SMC02-T	SMC02	Tumor	Male	66	IIIB	Left	ADC	Well	MSS	CMS4	24677	4282	7.41176	36.8683	-0.092827	-1.63868	G1	Epithelia	Epithelia	C7
SMC02-T_GTGTTAGAGCCACGCT	SMC02-T	SMC02	Tumor	Male	66	IIIB	Left	ADC	Well	MSS	CMS4	32080	4416	17.9333	35.0343	-0.0684147	-2.52369	G1	Epithelia	Epithelia	C7
SMC02-T_GTTAAGCTCGACAGCC	SMC02-T	SMC02	Tumor	Male	66	IIIB	Left	ADC	Well	MSS	CMS4	4025	1181	13.3913	40.646	-0.0177818	-0.318281	G1	Epithelia	Epithelia	C7
SMC02-T_GTTAAGCTCTCAAACG	SMC02-T	SMC02	Tumor	Male	66	IIIB	Left	ADC	Well	MSS	CMS4	26081	4329	7.20831	12.1161	-0.298071	-1.93006	G1	Epithelia	Epithelia	C4
SMC02-T_GTTCGGGGTCGGCATC	SMC02-T	SMC02	Tumor	Male	66	IIIB	Left	ADC	Well	MSS	CMS4	27724	4587	6.26894	36.6722	0.0901145	-2.01971	S	Epithelia	Epithelia	C7
SMC02-T_GTTCTCGAGACTAGGC	SMC02-T	SMC02	Tumor	Male	66	IIIB	Left	ADC	Well	MSS	CMS4	38253	4934	9.95216	31.9452	-0.185654	-2.43213	G1	Epithelia	Epithelia	C7
SMC02-T_TAAACCGGTGTAACGG	SMC02-T	SMC02	Tumor	Male	66	IIIB	Left	ADC	Well	MSS	CMS4	2486	924	0.241352	34.8753	0.0479204	0.0475378	S	Epithelia	Epithelia	C3
SMC02-T_TAAGAGAAGACAGAGA	SMC02-T	SMC02	Tumor	Male	66	IIIB	Left	ADC	Well	MSS	CMS4	34630	4717	16.6359	37.1441	-0.168174	-2.99891	G1	Epithelia	Epithelia	C7
SMC02-T_TAAGAGAAGTACGTTC	SMC02-T	SMC02	Tumor	Male	66	IIIB	Left	ADC	Well	MSS	CMS4	11978	2526	8.8746	15.5118	-0.0518385	-0.417029	G1	Epithelia	Epithelia	C6
SMC02-T_TACACGATCGCGTTTC	SMC02-T	SMC02	Tumor	Male	66	IIIB	Left	ADC	Well	MSS	CMS4	34706	5425	6.11134	29.044	-0.17601	-2.02648	G1	Epithelia	Epithelia	C6
SMC02-T_TACAGTGCACGACGAA	SMC02-T	SMC02	Tumor	Male	66	IIIB	Left	ADC	Well	MSS	CMS4	22176	3380	8.66703	30.7449	-0.162749	-1.35785	G1	Epithelia	Epithelia	C4
SMC02-T_TACGGATTCCATGAGT	SMC02-T	SMC02	Tumor	Male	66	IIIB	Left	ADC	Well	MSS	CMS4	23298	3990	5.99193	44.5489	-0.0650995	-1.67251	G1	Epithelia	Epithelia	C7
SMC02-T_TACTTACTCCCGGATG	SMC02-T	SMC02	Tumor	Male	66	IIIB	Left	ADC	Well	MSS	CMS4	2047	560	9.47728	27.6014	-0.0066305	-0.121146	G1	Epithelia	Epithelia	C1
SMC02-T_TACTTGTCACAAGCCC	SMC02-T	SMC02	Tumor	Male	66	IIIB	Left	ADC	Well	MSS	CMS4	2326	857	0.515907	38.1771	0.0979506	-0.142665	S	Epithelia	Epithelia	C2
SMC02-T_TAGACCAAGATGGGTC	SMC02-T	SMC02	Tumor	Male	66	IIIB	Left	ADC	Well	MSS	CMS4	1142	358	19.0893	29.0718	-0.00542495	-0.209497	G1	Epithelia	Epithelia	C2
SMC02-T_TAGACCAAGCGAAGGG	SMC02-T	SMC02	Tumor	Male	66	IIIB	Left	ADC	Well	MSS	CMS4	1109	366	2.07394	56.2669	-0.00301386	-0.0820401	G1	Epithelia	Epithelia	C2
SMC02-T_TAGACCACAACTTGAC	SMC02-T	SMC02	Tumor	Male	66	IIIB	Left	ADC	Well	MSS	CMS4	15110	3859	1.73395	16.4593	-0.19349	-0.577385	G1	Epithelia	Epithelia	C4
SMC02-T_TAGCCGGTCCTATTCA	SMC02-T	SMC02	Tumor	Male	66	IIIB	Left	ADC	Well	MSS	CMS4	29614	5047	9.49889	25.6635	-0.128692	-2.26614	G1	Epithelia	Epithelia	C6
SMC02-T_TAGGCATAGAGCCTAG	SMC02-T	SMC02	Tumor	Male	66	IIIB	Left	ADC	Well	MSS	CMS4	14351	2892	0.627134	44.4638	-0.0949367	-0.629526	G1	Epithelia	Epithelia	C7
SMC02-T_TAGTGGTGTGACTACT	SMC02-T	SMC02	Tumor	Male	66	IIIB	Left	ADC	Well	MSS	CMS4	11448	2760	9.1457	35.3686	-0.149789	-0.797331	G1	Epithelia	Epithelia	C7
SMC02-T_TATCAGGGTCCCTTGT	SMC02-T	SMC02	Tumor	Male	66	IIIB	Left	ADC	Well	MSS	CMS4	3874	1445	8.38926	24.1611	0.108198	-0.116491	S	Epithelia	Epithelia	C7
SMC02-T_TATCTCAGTCAAGCGA	SMC02-T	SMC02	Tumor	Male	66	IIIB	Left	ADC	Well	MSS	CMS4	15097	3022	11.0817	31.1386	-0.155515	-0.962135	G1	Epithelia	Epithelia	C7
SMC02-T_TATGCCCCACGGTTTA	SMC02-T	SMC02	Tumor	Male	66	IIIB	Left	ADC	Well	MSS	CMS4	18462	3397	8.88311	39.9415	-0.0349608	-1.54645	G1	Epithelia	Epithelia	C6
SMC02-T_TATTACCTCCGAGCCA	SMC02-T	SMC02	Tumor	Male	66	IIIB	Left	ADC	Well	MSS	CMS4	41096	5659	6.84495	31.0931	-0.188366	-2.48122	G1	Epithelia	Epithelia	C3
SMC02-T_TCAACGAGTGACAAAT	SMC02-T	SMC02	Tumor	Male	66	IIIB	Left	ADC	Well	MSS	CMS4	2255	776	0.310421	47.6275	-0.0180832	-0.182961	G1	Epithelia	Epithelia	C2
SMC02-T_TCAATCTTCTCCCTGA	SMC02-T	SMC02	Tumor	Male	66	IIIB	Left	ADC	Well	MSS	CMS4	36639	5701	2.98589	27.9456	-0.20434	-2.09409	G1	Epithelia	Epithelia	C7
SMC02-T_TCACAAGCATACCATG	SMC02-T	SMC02	Tumor	Male	66	IIIB	Left	ADC	Well	MSS	CMS4	44007	5805	11.6118	30.8837	-0.213382	-3.1079	G1	Epithelia	Epithelia	C7
SMC02-T_TCAGGTACACAAGACG	SMC02-T	SMC02	Tumor	Male	66	IIIB	Left	ADC	Well	MSS	CMS4	37143	4831	7.83997	31.6183	-0.0895118	-2.66858	G1	Epithelia	Epithelia	C6
SMC02-T_TCATTACAGCGTAGTG	SMC02-T	SMC02	Tumor	Male	66	IIIB	Left	ADC	Well	MSS	CMS4	5401	2137	1.29606	13.5901	-0.11513	-0.359197	G1	Epithelia	Epithelia	C1
SMC02-T_TCATTTGAGTCTCAAC	SMC02-T	SMC02	Tumor	Male	66	IIIB	Left	ADC	Well	MSS	CMS4	3978	1205	5.85721	41.5787	0.0596745	-0.234896	S	Epithelia	Epithelia	C2
SMC02-T_TCCCGATAGAAGGTGA	SMC02-T	SMC02	Tumor	Male	66	IIIB	Left	ADC	Well	MSS	CMS4	46998	5739	9.67275	29.5885	1.33635	-2.65932	S	Epithelia	Epithelia	C3
SMC02-T_TCGAGGCAGTGAAGAG	SMC02-T	SMC02	Tumor	Male	66	IIIB	Left	ADC	Well	MSS	CMS4	14211	3435	3.71543	31.9119	-0.0135624	-0.784916	G1	Epithelia	Epithelia	C7
SMC02-T_TCGAGGCTCCAAACAC	SMC02-T	SMC02	Tumor	Male	66	IIIB	Left	ADC	Well	MSS	CMS4	23230	4270	8.50624	36.4184	-0.135021	-1.78073	G1	Epithelia	Epithelia	C7
SMC02-T_TCGAGGCTCCCTGACT	SMC02-T	SMC02	Tumor	Male	66	IIIB	Left	ADC	Well	MSS	CMS4	1151	421	18.1581	24.848	-0.0162749	-0.133923	G1	Epithelia	Epithelia	C2
SMC02-T_TCGGGACTCGTTACAG	SMC02-T	SMC02	Tumor	Male	66	IIIB	Left	ADC	Well	MSS	CMS4	9733	2217	14.8464	27.3092	0.336046	-0.74131	S	Epithelia	Epithelia	C7
SMC02-T_TCGTAGAGTTAAGGGC	SMC02-T	SMC02	Tumor	Male	66	IIIB	Left	ADC	Well	MSS	CMS4	1503	462	10.7119	46.5735	0.00934298	-0.165942	S	Epithelia	Epithelia	C2
SMC02-T_TCTATTGTCCGTAGGC	SMC02-T	SMC02	Tumor	Male	66	IIIB	Left	ADC	Well	MSS	CMS4	2967	993	0.572969	42.5008	-0.0301386	-0.232309	G1	Epithelia	Epithelia	C2
SMC02-T_TCTCATACAAACCCAT	SMC02-T	SMC02	Tumor	Male	66	IIIB	Left	ADC	Well	MSS	CMS4	10302	3305	9.24092	24.1215	-0.0165763	-0.772605	G1	Epithelia	Epithelia	C7
SMC02-T_TCTCTAACACGCCAGT	SMC02-T	SMC02	Tumor	Male	66	IIIB	Left	ADC	Well	MSS	CMS4	20538	4379	6.47093	28.4984	-0.0545509	-1.35935	G1	Epithelia	Epithelia	C7
SMC02-T_TCTCTAATCGCAAGCC	SMC02-T	SMC02	Tumor	Male	66	IIIB	Left	ADC	Well	MSS	CMS4	11695	3400	6.5156	25.3784	-0.119349	-0.766553	G1	Epithelia	Epithelia	C7
SMC02-T_TCTGAGAAGTCAAGCG	SMC02-T	SMC02	Tumor	Male	66	IIIB	Left	ADC	Well	MSS	CMS4	20962	3603	8.63467	39.5525	-0.136227	-1.45505	G1	Epithelia	Epithelia	C7
SMC02-T_TCTGAGACATGTCCTC	SMC02-T	SMC02	Tumor	Male	66	IIIB	Left	ADC	Well	MSS	CMS4	14453	2224	7.66623	19.4077	-0.0831826	-0.602783	G1	Epithelia	Epithelia	C1
SMC02-T_TCTTCGGCATTAGGCT	SMC02-T	SMC02	Tumor	Male	66	IIIB	Left	ADC	Well	MSS	CMS4	8468	2287	17.9617	22.3666	0.162749	-0.486913	S	Epithelia	Epithelia	C2
SMC02-T_TCTTTCCCATCATCCC	SMC02-T	SMC02	Tumor	Male	66	IIIB	Left	ADC	Well	MSS	CMS4	52194	4832	11.9975	40.7748	-0.320675	-3.48345	G1	Epithelia	Epithelia	C6
SMC02-T_TGAAAGAAGTAGTGCG	SMC02-T	SMC02	Tumor	Male	66	IIIB	Left	ADC	Well	MSS	CMS4	34261	4681	11.8619	37.7485	-0.107595	-2.71788	G1	Epithelia	Epithelia	C7
SMC02-T_TGACGGCTCGCATGAT	SMC02-T	SMC02	Tumor	Male	66	IIIB	Left	ADC	Well	MSS	CMS4	13420	3038	18.0328	29.7615	-0.0895118	-1.28042	G1	Epithelia	Epithelia	C7
SMC02-T_TGACTAGGTTCCACAA	SMC02-T	SMC02	Tumor	Male	66	IIIB	Left	ADC	Well	MSS	CMS4	35276	4744	7.5944	23.6223	-0.319771	-2.17567	G1	Epithelia	Epithelia	C4
SMC02-T_TGACTTTAGATTACCC	SMC02-T	SMC02	Tumor	Male	66	IIIB	Left	ADC	Well	MSS	CMS4	30820	5268	12.5665	26.7002	-0.226944	-2.06192	G1	Epithelia	Epithelia	C7
SMC02-T_TGACTTTGTCTCACCT	SMC02-T	SMC02	Tumor	Male	66	IIIB	Left	ADC	Well	MSS	CMS4	38182	5145	8.8471	33.8798	-0.256178	-2.52747	G1	Epithelia	Epithelia	C7
SMC02-T_TGAGCCGAGAGGTACC	SMC02-T	SMC02	Tumor	Male	66	IIIB	Left	ADC	Well	MSS	CMS4	35604	5452	8.8417	28.3311	1.5868	-1.49881	S	Epithelia	Epithelia	C3
SMC02-T_TGAGCCGGTACCGTTA	SMC02-T	SMC02	Tumor	Male	66	IIIB	Left	ADC	Well	MSS	CMS4	1892	732	0.845666	39.7463	0.000904159	-0.116594	S	Epithelia	Epithelia	C2
SMC02-T_TGAGCCGTCAGAGGTG	SMC02-T	SMC02	Tumor	Male	66	IIIB	Left	ADC	Well	MSS	CMS4	22961	3490	12.9959	43.7045	-0.147077	-1.99617	G1	Epithelia	Epithelia	C7
SMC02-T_TGAGCCGTCTGCTGCT	SMC02-T	SMC02	Tumor	Male	66	IIIB	Left	ADC	Well	MSS	CMS4	35440	4605	10.7477	28.1038	-0.380651	-2.81161	G1	Epithelia	Epithelia	C4
SMC02-T_TGAGGGATCCGCTGTT	SMC02-T	SMC02	Tumor	Male	66	IIIB	Left	ADC	Well	MSS	CMS4	28042	4470	13.6545	35.4682	-0.148885	-2.25931	G1	Epithelia	Epithelia	C7
SMC02-T_TGATTTCCACGTCAGC	SMC02-T	SMC02	Tumor	Male	66	IIIB	Left	ADC	Well	MSS	CMS4	20651	3776	9.63149	30.2988	-0.0892104	-1.22502	G1	Epithelia	Epithelia	C6
SMC02-T_TGATTTCTCCTTTACA	SMC02-T	SMC02	Tumor	Male	66	IIIB	Left	ADC	Well	MSS	CMS4	24524	4092	18.9814	28.5557	-0.138336	-1.86835	G1	Epithelia	Epithelia	C7
SMC02-T_TGCACCTTCAATCACG	SMC02-T	SMC02	Tumor	Male	66	IIIB	Left	ADC	Well	MSS	CMS4	36931	5133	6.10327	35.4634	0.53044	-2.19874	S	Epithelia	Epithelia	C7
SMC02-T_TGCCAAAGTTCAGCGC	SMC02-T	SMC02	Tumor	Male	66	IIIB	Left	ADC	Well	MSS	CMS4	9522	1721	10.0399	31.9471	0.198011	-0.692324	S	Epithelia	Epithelia	C3
SMC02-T_TGCCAAATCAGTGCAT	SMC02-T	SMC02	Tumor	Male	66	IIIB	Left	ADC	Well	MSS	CMS4	7997	1900	14.1053	35.4633	-0.0433996	-0.706083	G1	Epithelia	Epithelia	C7
SMC02-T_TGCCCATCATGCAATC	SMC02-T	SMC02	Tumor	Male	66	IIIB	Left	ADC	Well	MSS	CMS4	1345	745	0.594796	6.84015	-0.0361664	-0.12994	G1	Epithelia	Epithelia	C2
SMC02-T_TGCCCATGTCACCTAA	SMC02-T	SMC02	Tumor	Male	66	IIIB	Left	ADC	Well	MSS	CMS4	11472	2384	9.01325	38.0666	-0.0690175	-1.08876	G1	Epithelia	Epithelia	C7
SMC02-T_TGCCCATTCAGTCAGT	SMC02-T	SMC02	Tumor	Male	66	IIIB	Left	ADC	Well	MSS	CMS4	38855	5089	10.7348	30.1454	-0.00421941	-1.21927	G1	Epithelia	Epithelia	C3
SMC02-T_TGCGCAGCAGTGAGTG	SMC02-T	SMC02	Tumor	Male	66	IIIB	Left	ADC	Well	MSS	CMS4	9099	2225	10.2868	25.1346	-0.0479204	-0.566884	G1	Epithelia	Epithelia	C6
SMC02-T_TGCGGGTCACCTATCC	SMC02-T	SMC02	Tumor	Male	66	IIIB	Left	ADC	Well	MSS	CMS4	32405	4753	11.5846	30.6774	-0.135925	-2.42774	G1	Epithelia	Epithelia	C7
SMC02-T_TGCGGGTTCGTGGACC	SMC02-T	SMC02	Tumor	Male	66	IIIB	Left	ADC	Well	MSS	CMS4	10266	2663	11.8157	31.2098	-0.0690175	-0.742086	G1	Epithelia	Epithelia	C7
SMC02-T_TGCGTGGGTCTTCAAG	SMC02-T	SMC02	Tumor	Male	66	IIIB	Left	ADC	Well	MSS	CMS4	24682	3316	16.036	42.7437	0.0150693	-1.87999	S	Epithelia	Epithelia	C7
SMC02-T_TGCGTGGTCTGCTTGC	SMC02-T	SMC02	Tumor	Male	66	IIIB	Left	ADC	Well	MSS	CMS4	1246	515	1.68539	8.50722	-0.0192887	-0.232516	G1	Epithelia	Epithelia	C2
SMC02-T_TGCTACCCATACGCTA	SMC02-T	SMC02	Tumor	Male	66	IIIB	Left	ADC	Well	MSS	CMS4	25431	3945	12.878	36.137	-0.0388788	-1.7185	G1	Epithelia	Epithelia	C7
SMC02-T_TGGACGCCAATAGAGT	SMC02-T	SMC02	Tumor	Male	66	IIIB	Left	ADC	Well	MSS	CMS4	9804	1489	9.99592	52.703	-0.043701	-1.06735	G1	Epithelia	Epithelia	C7
SMC02-T_TGGCGCAAGGACATTA	SMC02-T	SMC02	Tumor	Male	66	IIIB	Left	ADC	Well	MSS	CMS4	34686	4866	13.9711	19.0682	-0.355636	-2.01329	G1	Epithelia	Epithelia	C4
SMC02-T_TGGCGCAAGTCACGCC	SMC02-T	SMC02	Tumor	Male	66	IIIB	Left	ADC	Well	MSS	CMS4	28537	4311	8.18236	44.1427	-0.0666064	-2.33287	G1	Epithelia	Epithelia	C7
SMC02-T_TGGCTGGAGACATAAC	SMC02-T	SMC02	Tumor	Male	66	IIIB	Left	ADC	Well	MSS	CMS4	20358	4183	9.40662	23.465	-0.0536468	-1.47636	G1	Epithelia	Epithelia	C7
SMC02-T_TGGGCGTTCTGATACG	SMC02-T	SMC02	Tumor	Male	66	IIIB	Left	ADC	Well	MSS	CMS4	26960	4386	10.8791	27.7263	0.141953	-0.105421	S	Epithelia	Epithelia	C3
SMC02-T_TGGTTAGCAAGCGTAG	SMC02-T	SMC02	Tumor	Male	66	IIIB	Left	ADC	Well	MSS	CMS4	8301	1974	10.0349	35.1163	-0.0867993	-0.466791	G1	Epithelia	Epithelia	C7
SMC02-T_TGTATTCAGGATTCGG	SMC02-T	SMC02	Tumor	Male	66	IIIB	Left	ADC	Well	MSS	CMS4	54547	5524	9.96755	34.1192	-0.38698	-3.90673	G1	Epithelia	Epithelia	C6
SMC02-T_TGTTCCGGTTCGTCTC	SMC02-T	SMC02	Tumor	Male	66	IIIB	Left	ADC	Well	MSS	CMS4	2014	580	19.5631	37.8848	-0.0150693	-0.250103	G1	Epithelia	Epithelia	C2
SMC02-T_TTAGGACTCAAAGTAG	SMC02-T	SMC02	Tumor	Male	66	IIIB	Left	ADC	Well	MSS	CMS4	44683	5347	11.5637	38.6545	0.497589	-3.57801	S	Epithelia	Epithelia	C7
SMC02-T_TTAGGCAAGTCAAGCG	SMC02-T	SMC02	Tumor	Male	66	IIIB	Left	ADC	Well	MSS	CMS4	17957	3719	10.8704	30.0551	-0.0699216	-1.07402	G1	Epithelia	Epithelia	C7
SMC02-T_TTAGGCAGTACCAGTT	SMC02-T	SMC02	Tumor	Male	66	IIIB	Left	ADC	Well	MSS	CMS4	36001	4841	14.7857	29.2603	-0.240205	-2.7964	G1	Epithelia	Epithelia	C7
SMC02-T_TTGACTTCACAACTGT	SMC02-T	SMC02	Tumor	Male	66	IIIB	Left	ADC	Well	MSS	CMS4	19317	4256	6.31568	27.38	0.329415	0.645717	G2M	Epithelia	Epithelia	C3
SMC02-T_TTGACTTGTGGTCTCG	SMC02-T	SMC02	Tumor	Male	66	IIIB	Left	ADC	Well	MSS	CMS4	18844	4173	2.66928	35.2579	-0.185353	-1.34585	G1	Epithelia	Epithelia	C7
SMC02-T_TTGCCGTTCACTATTC	SMC02-T	SMC02	Tumor	Male	66	IIIB	Left	ADC	Well	MSS	CMS4	31725	4595	11.7825	33.409	0.231163	-1.58639	S	Epithelia	Epithelia	C3
SMC02-T_TTGGCAAAGTACGTTC	SMC02-T	SMC02	Tumor	Male	66	IIIB	Left	ADC	Well	MSS	CMS4	1609	778	1.24301	4.72343	-0.0201929	-0.161494	G1	Epithelia	Epithelia	C2
SMC02-T_TTGGCAATCAAGGTAA	SMC02-T	SMC02	Tumor	Male	66	IIIB	Left	ADC	Well	MSS	CMS4	2337	658	0.342319	56.1404	-0.0126582	-0.197858	G1	Epithelia	Epithelia	C2
SMC02-T_TTGGCAATCCAAAGTC	SMC02-T	SMC02	Tumor	Male	66	IIIB	Left	ADC	Well	MSS	CMS4	32184	4978	6.88852	24.1921	-0.0229054	-2.1885	G1	Epithelia	Epithelia	C6
SMC02-T_TTTACTGAGACACGAC	SMC02-T	SMC02	Tumor	Male	66	IIIB	Left	ADC	Well	MSS	CMS4	37588	5251	9.01618	41.3084	0.0798674	-2.81983	S	Epithelia	Epithelia	C7
SMC02-T_TTTACTGTCTGCAAGT	SMC02-T	SMC02	Tumor	Male	66	IIIB	Left	ADC	Well	MSS	CMS4	18433	3444	11.5933	35.6968	-0.194093	-1.5539	G1	Epithelia	Epithelia	C7
SMC02-T_TTTCCTCGTATAAACG	SMC02-T	SMC02	Tumor	Male	66	IIIB	Left	ADC	Well	MSS	CMS4	23764	4240	6.91803	38.3858	-0.2827	-1.81228	G1	Epithelia	Epithelia	C7
SMC02-T_TTTGCGCCAGATCCAT	SMC02-T	SMC02	Tumor	Male	66	IIIB	Left	ADC	Well	MSS	CMS4	28463	4640	11.3621	34.6801	-0.0678119	-2.09761	G1	Epithelia	Epithelia	C7
SMC02-T_TTTGTCACAGTATAAG	SMC02-T	SMC02	Tumor	Male	66	IIIB	Left	ADC	Well	MSS	CMS4	20962	3955	10.1326	28.2845	-0.0512357	-1.70764	G1	Epithelia	Epithelia	C7
SMC03-T_AAACCTGGTTGCCTCT	SMC03-T	SMC03	Tumor	Female	83	IIIC	Right	ADC	Poorly	MSI	CMS1	2805	1073	0.213904	37.0766	0.0352622	-0.112146	S	Epithelia	Epithelia	C2
SMC03-T_AAACCTGTCAGTTTGG	SMC03-T	SMC03	Tumor	Female	83	IIIC	Right	ADC	Poorly	MSI	CMS1	24252	4826	5.0635	8.82814	-0.307113	-0.774053	G1	Epithelia	Epithelia	C4
SMC03-T_AAACGGGAGATGGGTC	SMC03-T	SMC03	Tumor	Female	83	IIIC	Right	ADC	Poorly	MSI	CMS1	1067	583	0.468604	11.5276	-0.0277275	-0.0407097	G1	Epithelia	Epithelia	C1
SMC03-T_AAACGGGCATTACCTT	SMC03-T	SMC03	Tumor	Female	83	IIIC	Right	ADC	Poorly	MSI	CMS1	11424	3331	19.4328	12.2812	-0.0518385	-0.606042	G1	Epithelia	Epithelia	C7
SMC03-T_AAAGATGAGATCCGAG	SMC03-T	SMC03	Tumor	Female	83	IIIC	Right	ADC	Poorly	MSI	CMS1	22398	4028	13.3896	22.4306	-0.127788	-0.944289	G1	Epithelia	Epithelia	C7
SMC03-T_AAAGCAAAGATCACGG	SMC03-T	SMC03	Tumor	Female	83	IIIC	Right	ADC	Poorly	MSI	CMS1	21900	3995	4.14155	25.4703	-0.137432	-1.6167	G1	Epithelia	Epithelia	C7
SMC03-T_AAAGCAAGTAGGCTGA	SMC03-T	SMC03	Tumor	Female	83	IIIC	Right	ADC	Poorly	MSI	CMS1	28747	4709	15.2538	24.5313	-0.213984	-1.52514	G1	Epithelia	Epithelia	C7
SMC03-T_AAAGTAGAGGCCCTCA	SMC03-T	SMC03	Tumor	Female	83	IIIC	Right	ADC	Poorly	MSI	CMS1	26758	4943	10.0194	23.0249	0.955093	0.312435	S	Epithelia	Epithelia	C3
SMC03-T_AAATGCCAGATGTCGG	SMC03-T	SMC03	Tumor	Female	83	IIIC	Right	ADC	Poorly	MSI	CMS1	48523	5777	8.65569	20.0091	-0.477999	-0.648872	G1	Epithelia	Epithelia	C4
SMC03-T_AAATGCCCAACAACCT	SMC03-T	SMC03	Tumor	Female	83	IIIC	Right	ADC	Poorly	MSI	CMS1	26357	4609	7.25045	32.7617	0.00391802	-1.35951	S	Epithelia	Epithelia	C7
SMC03-T_AACACGTAGTGTGAAT	SMC03-T	SMC03	Tumor	Female	83	IIIC	Right	ADC	Poorly	MSI	CMS1	42279	5586	7.65155	18.0965	-0.338758	-1.96426	G1	Epithelia	Epithelia	C6
SMC03-T_AACACGTGTCTCACCT	SMC03-T	SMC03	Tumor	Female	83	IIIC	Right	ADC	Poorly	MSI	CMS1	19372	3905	7.46954	22.5377	-0.148583	-1.22517	G1	Epithelia	Epithelia	C7
SMC03-T_AACACGTTCACGATGT	SMC03-T	SMC03	Tumor	Female	83	IIIC	Right	ADC	Poorly	MSI	CMS1	35280	4878	5.7483	15.9269	-0.408077	-1.4236	G1	Epithelia	Epithelia	C4
SMC03-T_AACCATGGTAGGCATG	SMC03-T	SMC03	Tumor	Female	83	IIIC	Right	ADC	Poorly	MSI	CMS1	11341	2933	2.74226	31.3288	-0.0229054	-0.579454	G1	Epithelia	Epithelia	C6
SMC03-T_AACCGCGCATTCGACA	SMC03-T	SMC03	Tumor	Female	83	IIIC	Right	ADC	Poorly	MSI	CMS1	26479	4855	6.15582	18.1767	-0.292646	-1.57521	G1	Epithelia	Epithelia	C7
SMC03-T_AACTCAGTCCGCATCT	SMC03-T	SMC03	Tumor	Female	83	IIIC	Right	ADC	Poorly	MSI	CMS1	22693	4331	2.3223	14.2511	-0.0747438	-0.61825	G1	Epithelia	Epithelia	C1
SMC03-T_AACTCCCGTCACAAGG	SMC03-T	SMC03	Tumor	Female	83	IIIC	Right	ADC	Poorly	MSI	CMS1	45357	5889	8.90932	21.6416	0.103677	-2.18565	S	Epithelia	Epithelia	C7
SMC03-T_AACTCTTTCCTGTAGA	SMC03-T	SMC03	Tumor	Female	83	IIIC	Right	ADC	Poorly	MSI	CMS1	9574	2686	10.3092	19.0412	-0.0949367	-0.693927	G1	Epithelia	Epithelia	C7
SMC03-T_AACTGGTCAGTCGTGC	SMC03-T	SMC03	Tumor	Female	83	IIIC	Right	ADC	Poorly	MSI	CMS1	44561	5931	6.4249	29.0231	-0.248644	-2.31285	G1	Epithelia	Epithelia	C7
SMC03-T_AACTGGTGTCTCCACT	SMC03-T	SMC03	Tumor	Female	83	IIIC	Right	ADC	Poorly	MSI	CMS1	1556	849	7.32648	22.5578	0.0792646	0.135061	G2M	Epithelia	Epithelia	C2
SMC03-T_AACTTTCAGAGTACCG	SMC03-T	SMC03	Tumor	Female	83	IIIC	Right	ADC	Poorly	MSI	CMS1	32198	4645	8.47879	36.0395	0.0433996	-1.9208	S	Epithelia	Epithelia	C7
SMC03-T_AACTTTCGTCTGATCA	SMC03-T	SMC03	Tumor	Female	83	IIIC	Right	ADC	Poorly	MSI	CMS1	13901	2678	6.68297	22.5883	-0.10428	-0.662787	G1	Epithelia	Epithelia	C4
SMC03-T_AACTTTCTCAGTACGT	SMC03-T	SMC03	Tumor	Female	83	IIIC	Right	ADC	Poorly	MSI	CMS1	1181	376	15.6647	4.48772	-0.0120555	-0.283623	G1	T cells	Tn	Tn
SMC03-T_AACTTTCTCGGCTTGG	SMC03-T	SMC03	Tumor	Female	83	IIIC	Right	ADC	Poorly	MSI	CMS1	10906	3826	12.6811	7.39043	0.138638	0.821746	G2M	Epithelia	Epithelia	C3
SMC03-T_AAGACCTGTCGTGGCT	SMC03-T	SMC03	Tumor	Female	83	IIIC	Right	ADC	Poorly	MSI	CMS1	12847	3176	4.82603	30.0848	-0.0524412	-0.316263	G1	Epithelia	Epithelia	C3
SMC03-T_AAGACCTGTGTTCGAT	SMC03-T	SMC03	Tumor	Female	83	IIIC	Right	ADC	Poorly	MSI	CMS1	24171	3959	2.50714	8.94874	-0.268535	-0.184564	G1	Epithelia	Epithelia	C4
SMC03-T_AAGGAGCAGGGCTTCC	SMC03-T	SMC03	Tumor	Female	83	IIIC	Right	ADC	Poorly	MSI	CMS1	26059	4404	9.6128	9.2022	-0.416215	-1.3936	G1	Epithelia	Epithelia	C4
SMC03-T_AAGGAGCCAGTAAGCG	SMC03-T	SMC03	Tumor	Female	83	IIIC	Right	ADC	Poorly	MSI	CMS1	9793	2979	3.90075	23.6904	0.0274262	0.0888682	G2M	Epithelia	Epithelia	C3
SMC03-T_AAGGAGCTCCACGTTC	SMC03-T	SMC03	Tumor	Female	83	IIIC	Right	ADC	Poorly	MSI	CMS1	2275	555	5.89011	20.9231	0.0141652	-0.143027	S	Epithelia	Epithelia	C1
SMC03-T_AAGGAGCTCGTACGGC	SMC03-T	SMC03	Tumor	Female	83	IIIC	Right	ADC	Poorly	MSI	CMS1	35806	5130	13.333	13.1403	-0.388788	-1.83763	G1	Epithelia	Epithelia	C4
SMC03-T_AAGGCAGAGCTGTCTA	SMC03-T	SMC03	Tumor	Female	83	IIIC	Right	ADC	Poorly	MSI	CMS1	42007	5040	5.58002	26.517	-0.416516	-1.66082	G1	Epithelia	Epithelia	C4
SMC03-T_AAGGTTCAGGTACTCT	SMC03-T	SMC03	Tumor	Female	83	IIIC	Right	ADC	Poorly	MSI	CMS1	36225	4979	8.32574	14.7992	-0.253165	-1.30183	G1	Epithelia	Epithelia	C4
SMC03-T_AAGGTTCCATGTCCTC	SMC03-T	SMC03	Tumor	Female	83	IIIC	Right	ADC	Poorly	MSI	CMS1	38187	5980	9.13924	21.1198	0.0937312	-1.96819	S	Epithelia	Epithelia	C7
SMC03-T_AATCCAGAGCCAGTAG	SMC03-T	SMC03	Tumor	Female	83	IIIC	Right	ADC	Poorly	MSI	CMS1	34310	5433	2.42203	14.7246	-0.416817	-1.2994	G1	Epithelia	Epithelia	C4
SMC03-T_AATCCAGAGTACGTAA	SMC03-T	SMC03	Tumor	Female	83	IIIC	Right	ADC	Poorly	MSI	CMS1	33105	5684	7.16508	14.1217	-0.314949	-1.64711	G1	Epithelia	Epithelia	C4
SMC03-T_AATCCAGGTTTGTGTG	SMC03-T	SMC03	Tumor	Female	83	IIIC	Right	ADC	Poorly	MSI	CMS1	27706	5126	7.53266	24.9116	-0.121459	-1.24467	G1	Epithelia	Epithelia	C7
SMC03-T_AATCCAGTCCTTTCTC	SMC03-T	SMC03	Tumor	Female	83	IIIC	Right	ADC	Poorly	MSI	CMS1	19076	4075	2.37995	16.0516	-0.0632911	-1.39804	G1	Epithelia	Epithelia	C4
SMC03-T_AATCGGTTCGCCAGCA	SMC03-T	SMC03	Tumor	Female	83	IIIC	Right	ADC	Poorly	MSI	CMS1	38305	5558	6.45869	21.7491	-0.44575	-1.31197	G1	Epithelia	Epithelia	C6
SMC03-T_AATCGGTTCTATGTGG	SMC03-T	SMC03	Tumor	Female	83	IIIC	Right	ADC	Poorly	MSI	CMS1	1341	592	0.0745712	42.8784	-0.0180832	-0.0190358	G1	Epithelia	Epithelia	C2
SMC03-T_ACACCAATCGCTTGTC	SMC03-T	SMC03	Tumor	Female	83	IIIC	Right	ADC	Poorly	MSI	CMS1	21055	4426	4.93944	24.2033	-0.0635925	-0.448583	G1	Epithelia	Epithelia	C7
SMC03-T_ACACCCTAGTGCTGCC	SMC03-T	SMC03	Tumor	Female	83	IIIC	Right	ADC	Poorly	MSI	CMS1	22383	4434	9.85123	15.1678	-0.238999	-1.85258	G1	Epithelia	Epithelia	C6
SMC03-T_ACAGCCGCAACTTGAC	SMC03-T	SMC03	Tumor	Female	83	IIIC	Right	ADC	Poorly	MSI	CMS1	37218	5807	2.09039	8.94728	-0.537071	-1.86121	G1	Epithelia	Epithelia	C4
SMC03-T_ACAGCCGCACCACGTG	SMC03-T	SMC03	Tumor	Female	83	IIIC	Right	ADC	Poorly	MSI	CMS1	22423	3620	14.9891	35.4457	-0.0138638	-2.09637	G1	Epithelia	Epithelia	C7
SMC03-T_ACAGCTAAGCTAACAA	SMC03-T	SMC03	Tumor	Female	83	IIIC	Right	ADC	Poorly	MSI	CMS1	42357	5413	14.9468	12.312	-0.670585	-2.06869	G1	Epithelia	Epithelia	C4
SMC03-T_ACAGCTAAGTCAAGGC	SMC03-T	SMC03	Tumor	Female	83	IIIC	Right	ADC	Poorly	MSI	CMS1	41546	5605	5.59861	33.8709	-0.255274	-2.19129	G1	Epithelia	Epithelia	C7
SMC03-T_ACATACGGTAGCTCCG	SMC03-T	SMC03	Tumor	Female	83	IIIC	Right	ADC	Poorly	MSI	CMS1	28125	5022	3.29244	27.2924	-0.145268	-1.66739	G1	Epithelia	Epithelia	C7
SMC03-T_ACATACGTCAGAAATG	SMC03-T	SMC03	Tumor	Female	83	IIIC	Right	ADC	Poorly	MSI	CMS1	24662	3920	7.72849	36.3393	-0.15431	-1.72915	G1	Epithelia	Epithelia	C7
SMC03-T_ACATCAGTCATAAAGG	SMC03-T	SMC03	Tumor	Female	83	IIIC	Right	ADC	Poorly	MSI	CMS1	34088	4931	11.8781	31.7267	-0.219409	-2.28688	G1	Epithelia	Epithelia	C6
SMC03-T_ACATGGTAGAGGTTGC	SMC03-T	SMC03	Tumor	Female	83	IIIC	Right	ADC	Poorly	MSI	CMS1	45514	5934	12.9323	26.148	0.60428	-1.93725	S	Epithelia	Epithelia	C7
SMC03-T_ACCAGTATCTACGAGT	SMC03-T	SMC03	Tumor	Female	83	IIIC	Right	ADC	Poorly	MSI	CMS1	2394	588	2.1721	8.8137	-0.0138638	-0.121974	G1	Epithelia	Epithelia	C1
SMC03-T_ACCCACTAGAGTCGGT	SMC03-T	SMC03	Tumor	Female	83	IIIC	Right	ADC	Poorly	MSI	CMS1	31542	5087	4.62875	19.8307	-0.323388	-1.28367	G1	Epithelia	Epithelia	C6
SMC03-T_ACCCACTAGCCACTAT	SMC03-T	SMC03	Tumor	Female	83	IIIC	Right	ADC	Poorly	MSI	CMS1	45704	5735	5.92071	28.7721	0.0379747	-1.8683	S	Epithelia	Epithelia	C7
SMC03-T_ACCGTAACACCTATCC	SMC03-T	SMC03	Tumor	Female	83	IIIC	Right	ADC	Poorly	MSI	CMS1	2483	1082	13.3306	9.66573	-0.00180832	-0.230447	G1	Epithelia	Epithelia	C2
SMC03-T_ACCGTAAGTGTCCTCT	SMC03-T	SMC03	Tumor	Female	83	IIIC	Right	ADC	Poorly	MSI	CMS1	13955	3268	12.5546	23.454	0.035865	-0.523277	S	Epithelia	Epithelia	C6
SMC03-T_ACCGTAATCTGTCCGT	SMC03-T	SMC03	Tumor	Female	83	IIIC	Right	ADC	Poorly	MSI	CMS1	35076	5419	12.892	9.23138	-0.104581	-1.34621	G1	Epithelia	Epithelia	C4
SMC03-T_ACGAGCCGTCTGGTCG	SMC03-T	SMC03	Tumor	Female	83	IIIC	Right	ADC	Poorly	MSI	CMS1	29009	4993	7.3391	24.4924	-0.142254	-1.33835	G1	Epithelia	Epithelia	C7
SMC03-T_ACGAGGACACATAACC	SMC03-T	SMC03	Tumor	Female	83	IIIC	Right	ADC	Poorly	MSI	CMS1	5566	2000	13.313	14.7682	-0.0780591	-0.426288	G1	Epithelia	Epithelia	C6
SMC03-T_ACGATGTAGGATGGAA	SMC03-T	SMC03	Tumor	Female	83	IIIC	Right	ADC	Poorly	MSI	CMS1	1268	566	0.315457	36.1987	-0.0108499	-0.0648148	G1	Epithelia	Epithelia	C2
SMC03-T_ACGCAGCAGCCCAACC	SMC03-T	SMC03	Tumor	Female	83	IIIC	Right	ADC	Poorly	MSI	CMS1	7784	2686	9.37821	7.52826	-0.105787	-0.748965	G1	Epithelia	Epithelia	C4
SMC03-T_ACGCAGCCAAGTCTGT	SMC03-T	SMC03	Tumor	Female	83	IIIC	Right	ADC	Poorly	MSI	CMS1	35605	5470	5.70145	13.0656	-0.499397	-1.22791	G1	Epithelia	Epithelia	C6
SMC03-T_ACGCCAGTCAAAGTAG	SMC03-T	SMC03	Tumor	Female	83	IIIC	Right	ADC	Poorly	MSI	CMS1	2223	807	0.179937	36.2123	-0.0235081	-0.129526	G1	Epithelia	Epithelia	C7
SMC03-T_ACGCCGACAGGATTGG	SMC03-T	SMC03	Tumor	Female	83	IIIC	Right	ADC	Poorly	MSI	CMS1	22014	4929	7.60879	9.83011	-0.34569	-0.919926	G1	Epithelia	Epithelia	C4
SMC03-T_ACGGAGATCAATCACG	SMC03-T	SMC03	Tumor	Female	83	IIIC	Right	ADC	Poorly	MSI	CMS1	42077	5375	5.81791	26.5323	-0.170585	-2.1062	G1	Epithelia	Epithelia	C4
SMC03-T_ACGGCCAAGCCAGTTT	SMC03-T	SMC03	Tumor	Female	83	IIIC	Right	ADC	Poorly	MSI	CMS1	26573	4848	3.29282	22.1541	-0.0931284	-1.08054	G1	Epithelia	Epithelia	C7
SMC03-T_ACGGCCATCATTGCGA	SMC03-T	SMC03	Tumor	Female	83	IIIC	Right	ADC	Poorly	MSI	CMS1	16731	3199	18.6361	22.9096	-0.129295	-0.9476	G1	Epithelia	Epithelia	C7
SMC03-T_ACTATCTAGGAGCGAG	SMC03-T	SMC03	Tumor	Female	83	IIIC	Right	ADC	Poorly	MSI	CMS1	17546	3523	11.7691	31.9731	-0.0382761	-1.14748	G1	Epithelia	Epithelia	C6
SMC03-T_ACTATCTAGGATGGAA	SMC03-T	SMC03	Tumor	Female	83	IIIC	Right	ADC	Poorly	MSI	CMS1	1275	689	0.235294	30.6667	0.031947	0.00553486	S	Epithelia	Epithelia	C2
SMC03-T_ACTGAGTCAAGTTGTC	SMC03-T	SMC03	Tumor	Female	83	IIIC	Right	ADC	Poorly	MSI	CMS1	1688	450	16.6469	11.9668	-0.0138638	-0.101955	G1	Epithelia	Epithelia	C1
SMC03-T_ACTGAGTTCAGTCAGT	SMC03-T	SMC03	Tumor	Female	83	IIIC	Right	ADC	Poorly	MSI	CMS1	17677	3364	12.6549	33.4729	-0.101869	-1.25419	G1	Epithelia	Epithelia	C6
SMC03-T_ACTGATGCAGTTCATG	SMC03-T	SMC03	Tumor	Female	83	IIIC	Right	ADC	Poorly	MSI	CMS1	34134	4879	8.44026	28.0014	-0.0626884	-2.53	G1	Epithelia	Epithelia	C7
SMC03-T_ACTGATGTCCACGTTC	SMC03-T	SMC03	Tumor	Female	83	IIIC	Right	ADC	Poorly	MSI	CMS1	8274	2660	9.82596	21.3561	-0.0455093	-0.528709	G1	Epithelia	Epithelia	C7
SMC03-T_ACTGTCCAGAGCTATA	SMC03-T	SMC03	Tumor	Female	83	IIIC	Right	ADC	Poorly	MSI	CMS1	17468	3631	4.16762	6.13121	-0.122664	-0.946255	G1	Epithelia	Epithelia	C4
SMC03-T_ACTGTCCAGGGATCTG	SMC03-T	SMC03	Tumor	Female	83	IIIC	Right	ADC	Poorly	MSI	CMS1	53535	5765	2.36107	28.5159	-0.316757	-2.69155	G1	Epithelia	Epithelia	C6
SMC03-T_ACTGTCCTCTGATTCT	SMC03-T	SMC03	Tumor	Female	83	IIIC	Right	ADC	Poorly	MSI	CMS1	41101	5652	14.187	23.8218	-0.390898	-1.85599	G1	Epithelia	Epithelia	C6
SMC03-T_ACTGTCCTCTTGTATC	SMC03-T	SMC03	Tumor	Female	83	IIIC	Right	ADC	Poorly	MSI	CMS1	28908	4853	0.909783	24.4085	-0.198614	-1.72196	G1	Epithelia	Epithelia	C7
SMC03-T_ACTTACTAGGCGCTCT	SMC03-T	SMC03	Tumor	Female	83	IIIC	Right	ADC	Poorly	MSI	CMS1	28656	5365	2.4986	28.1163	-0.00391802	-1.97341	G1	Epithelia	Epithelia	C7
SMC03-T_ACTTACTAGTACGCGA	SMC03-T	SMC03	Tumor	Female	83	IIIC	Right	ADC	Poorly	MSI	CMS1	18968	3951	0.848798	22.1162	-0.18264	-0.93322	G1	Epithelia	Epithelia	C7
SMC03-T_ACTTACTAGTCCCACG	SMC03-T	SMC03	Tumor	Female	83	IIIC	Right	ADC	Poorly	MSI	CMS1	22587	4374	6.13627	26.8739	-0.117842	-1.57832	G1	Epithelia	Epithelia	C7
SMC03-T_ACTTACTCAATAAGCA	SMC03-T	SMC03	Tumor	Female	83	IIIC	Right	ADC	Poorly	MSI	CMS1	21114	4687	2.17391	13.4792	-0.264617	-1.91092	G1	Epithelia	Epithelia	C6
SMC03-T_ACTTACTTCACATAGC	SMC03-T	SMC03	Tumor	Female	83	IIIC	Right	ADC	Poorly	MSI	CMS1	26760	4738	12.9858	24.6151	1.78752	-1.9372	S	Epithelia	Epithelia	C3
SMC03-T_ACTTACTTCCGCATAA	SMC03-T	SMC03	Tumor	Female	83	IIIC	Right	ADC	Poorly	MSI	CMS1	32006	5266	2.9432	28.4353	-0.0500301	-1.45717	G1	Epithelia	Epithelia	C7
SMC03-T_ACTTGTTGTTACGACT	SMC03-T	SMC03	Tumor	Female	83	IIIC	Right	ADC	Poorly	MSI	CMS1	39490	5898	6.1332	21.9701	1.12417	2.02193	G2M	Epithelia	Epithelia	C3
SMC03-T_ACTTGTTGTTGCCTCT	SMC03-T	SMC03	Tumor	Female	83	IIIC	Right	ADC	Poorly	MSI	CMS1	25300	4489	4.05138	13.7194	-0.330319	-1.88754	G1	Epithelia	Epithelia	C4
SMC03-T_ACTTGTTTCAGGCGAA	SMC03-T	SMC03	Tumor	Female	83	IIIC	Right	ADC	Poorly	MSI	CMS1	1911	839	0.0523286	33.3857	0.00271248	-0.0410201	S	Epithelia	Epithelia	C2
SMC03-T_ACTTTCATCCACGCAG	SMC03-T	SMC03	Tumor	Female	83	IIIC	Right	ADC	Poorly	MSI	CMS1	34602	5909	4.28588	13.5397	-0.321579	-1.7245	G1	Epithelia	Epithelia	C6
SMC03-T_ACTTTCATCTAACGGT	SMC03-T	SMC03	Tumor	Female	83	IIIC	Right	ADC	Poorly	MSI	CMS1	14862	3751	5.73274	23.4491	-0.0988547	-1.09482	G1	Epithelia	Epithelia	C6
SMC03-T_AGAATAGGTCAATGTC	SMC03-T	SMC03	Tumor	Female	83	IIIC	Right	ADC	Poorly	MSI	CMS1	52259	5505	1.23424	34.1434	-0.0907173	-2.90446	G1	Epithelia	Epithelia	C7
SMC03-T_AGAATAGTCGGGAGTA	SMC03-T	SMC03	Tumor	Female	83	IIIC	Right	ADC	Poorly	MSI	CMS1	13914	3109	10.6655	29.8836	-0.0189873	-0.753983	G1	Epithelia	Epithelia	C7
SMC03-T_AGACGTTAGATATACG	SMC03-T	SMC03	Tumor	Female	83	IIIC	Right	ADC	Poorly	MSI	CMS1	11797	3105	6.50165	15.7582	-0.0852923	-0.818281	G1	Epithelia	Epithelia	C6
SMC03-T_AGACGTTAGCTGGAAC	SMC03-T	SMC03	Tumor	Female	83	IIIC	Right	ADC	Poorly	MSI	CMS1	8649	2535	7.98936	19.3202	-0.103074	-0.535485	G1	Epithelia	Epithelia	C6
SMC03-T_AGACGTTCAATAAGCA	SMC03-T	SMC03	Tumor	Female	83	IIIC	Right	ADC	Poorly	MSI	CMS1	2511	1132	0.597372	29.0721	-0.0117541	-0.100972	G1	Epithelia	Epithelia	C2
SMC03-T_AGAGCGAGTATTCTCT	SMC03-T	SMC03	Tumor	Female	83	IIIC	Right	ADC	Poorly	MSI	CMS1	50697	5764	17.362	36.1757	-0.286016	-3.14194	G1	Epithelia	Epithelia	C7
SMC03-T_AGAGCGAGTCTGCCAG	SMC03-T	SMC03	Tumor	Female	83	IIIC	Right	ADC	Poorly	MSI	CMS1	38092	5420	7.58164	27.8615	0.524714	0.349628	S	Epithelia	Epithelia	C3
SMC03-T_AGAGCGATCTTGAGGT	SMC03-T	SMC03	Tumor	Female	83	IIIC	Right	ADC	Poorly	MSI	CMS1	29016	4992	8.10587	33.3575	2.06811	-0.972481	S	Epithelia	Epithelia	C7
SMC03-T_AGAGTGGCACCAGTTA	SMC03-T	SMC03	Tumor	Female	83	IIIC	Right	ADC	Poorly	MSI	CMS1	5796	1220	0.15528	49.5169	-0.00482218	-0.31228	G1	Epithelia	Epithelia	C6
SMC03-T_AGAGTGGCATCAGTCA	SMC03-T	SMC03	Tumor	Female	83	IIIC	Right	ADC	Poorly	MSI	CMS1	35294	5035	4.38318	18.1646	-0.207354	-1.22858	G1	Epithelia	Epithelia	C4
SMC03-T_AGAGTGGTCGGCTACG	SMC03-T	SMC03	Tumor	Female	83	IIIC	Right	ADC	Poorly	MSI	CMS1	20934	4262	8.8994	15.2479	-0.212779	-1.02581	G1	Epithelia	Epithelia	C4
SMC03-T_AGAGTGGTCTGACCTC	SMC03-T	SMC03	Tumor	Female	83	IIIC	Right	ADC	Poorly	MSI	CMS1	5992	833	5.92457	7.71028	-0.0506329	-0.27933	G1	Epithelia	Epithelia	C1
SMC03-T_AGATCTGAGATCCGAG	SMC03-T	SMC03	Tumor	Female	83	IIIC	Right	ADC	Poorly	MSI	CMS1	37499	5167	6.40017	9.61092	-0.618746	-1.40653	G1	Epithelia	Epithelia	C4
SMC03-T_AGATTGCTCTGTTTGT	SMC03-T	SMC03	Tumor	Female	83	IIIC	Right	ADC	Poorly	MSI	CMS1	33729	4916	8.23031	10.8097	-0.339361	-1.46783	G1	Epithelia	Epithelia	C4
SMC03-T_AGCAGCCCAATAAGCA	SMC03-T	SMC03	Tumor	Female	83	IIIC	Right	ADC	Poorly	MSI	CMS1	27356	4773	5.87074	14.0262	-0.102471	-1.31062	G1	Epithelia	Epithelia	C4
SMC03-T_AGCATACAGGTGCAAC	SMC03-T	SMC03	Tumor	Female	83	IIIC	Right	ADC	Poorly	MSI	CMS1	26100	4476	9.31034	24.6705	-0.043701	-1.14696	G1	Epithelia	Epithelia	C7
SMC03-T_AGCATACCAAGCCATT	SMC03-T	SMC03	Tumor	Female	83	IIIC	Right	ADC	Poorly	MSI	CMS1	24683	4561	3.4072	19.7747	-0.357444	-1.82583	G1	Epithelia	Epithelia	C6
SMC03-T_AGCATACGTCTAGGTT	SMC03-T	SMC03	Tumor	Female	83	IIIC	Right	ADC	Poorly	MSI	CMS1	48421	5382	6.14816	30.2926	-0.477095	-2.62741	G1	Epithelia	Epithelia	C6
SMC03-T_AGCCTAAAGCCAACAG	SMC03-T	SMC03	Tumor	Female	83	IIIC	Right	ADC	Poorly	MSI	CMS1	13018	3225	3.66416	25.3649	-0.03044	-0.999534	G1	Epithelia	Epithelia	C7
SMC03-T_AGCGGTCAGACACTAA	SMC03-T	SMC03	Tumor	Female	83	IIIC	Right	ADC	Poorly	MSI	CMS1	3891	992	10.0488	40.3752	0.0364678	-0.259725	S	Epithelia	Epithelia	C2
SMC03-T_AGCGGTCAGCTAACTC	SMC03-T	SMC03	Tumor	Female	83	IIIC	Right	ADC	Poorly	MSI	CMS1	13309	3433	2.22406	21.4366	-0.240808	-0.833902	G1	Epithelia	Epithelia	C6
SMC03-T_AGCGTATAGGCCATAG	SMC03-T	SMC03	Tumor	Female	83	IIIC	Right	ADC	Poorly	MSI	CMS1	19489	4001	18.0923	16.8403	-0.213984	-1.3039	G1	Epithelia	Epithelia	C4
SMC03-T_AGCGTATCACGACGAA	SMC03-T	SMC03	Tumor	Female	83	IIIC	Right	ADC	Poorly	MSI	CMS1	27851	4675	9.27435	31.5285	0.23478	-1.42841	S	Epithelia	Epithelia	C3
SMC03-T_AGCGTCGCAAGCTGTT	SMC03-T	SMC03	Tumor	Female	83	IIIC	Right	ADC	Poorly	MSI	CMS1	23575	4734	4.06363	20.6066	-0.213382	-0.803745	G1	Epithelia	Epithelia	C7
SMC03-T_AGCGTCGCAGTAAGAT	SMC03-T	SMC03	Tumor	Female	83	IIIC	Right	ADC	Poorly	MSI	CMS1	17141	3434	8.89096	15.8917	-0.176914	-0.691186	G1	Epithelia	Epithelia	C6
SMC03-T_AGCTCCTTCTATCCTA	SMC03-T	SMC03	Tumor	Female	83	IIIC	Right	ADC	Poorly	MSI	CMS1	41316	5494	5.23526	23.7051	0.185955	-1.89975	S	Epithelia	Epithelia	C6
SMC03-T_AGCTCTCAGTGAACGC	SMC03-T	SMC03	Tumor	Female	83	IIIC	Right	ADC	Poorly	MSI	CMS1	39311	5846	6.8098	26.7253	1.10307	-1.19558	S	Epithelia	Epithelia	C3
SMC03-T_AGCTCTCGTCCTCCAT	SMC03-T	SMC03	Tumor	Female	83	IIIC	Right	ADC	Poorly	MSI	CMS1	18647	4237	9.73347	13.1228	-0.239602	-0.851438	G1	Epithelia	Epithelia	C4
SMC03-T_AGCTTGAGTCTCTTTA	SMC03-T	SMC03	Tumor	Female	83	IIIC	Right	ADC	Poorly	MSI	CMS1	31346	5092	6.61009	22.341	-0.188065	-1.87477	G1	Epithelia	Epithelia	C7
SMC03-T_AGCTTGAGTGTAAGTA	SMC03-T	SMC03	Tumor	Female	83	IIIC	Right	ADC	Poorly	MSI	CMS1	25757	4253	11.6085	35.3574	-0.164858	-1.68079	G1	Epithelia	Epithelia	C7
SMC03-T_AGGCCACAGATAGCAT	SMC03-T	SMC03	Tumor	Female	83	IIIC	Right	ADC	Poorly	MSI	CMS1	1001	533	0.2997	39.6603	-0.0144665	0.0417443	G2M	Epithelia	Epithelia	C2
SMC03-T_AGGCCACGTGTATGGG	SMC03-T	SMC03	Tumor	Female	83	IIIC	Right	ADC	Poorly	MSI	CMS1	10196	2597	2.65791	19.9588	-0.0708258	-0.269346	G1	Epithelia	Epithelia	C4
SMC03-T_AGGCCGTGTGCGCTTG	SMC03-T	SMC03	Tumor	Female	83	IIIC	Right	ADC	Poorly	MSI	CMS1	7959	2462	2.56314	25.5183	-0.0672092	-0.526795	G1	Epithelia	Epithelia	C6
SMC03-T_AGGCCGTGTTTGACTG	SMC03-T	SMC03	Tumor	Female	83	IIIC	Right	ADC	Poorly	MSI	CMS1	3783	1449	0.13217	32.5667	0.148583	0.0489861	S	Epithelia	Epithelia	C3
SMC03-T_AGGCCGTTCACATGCA	SMC03-T	SMC03	Tumor	Female	83	IIIC	Right	ADC	Poorly	MSI	CMS1	14229	3371	2.57221	12.4253	-0.106088	-1.4581	G1	Epithelia	Epithelia	C4
SMC03-T_AGGGAGTAGCTGTTCA	SMC03-T	SMC03	Tumor	Female	83	IIIC	Right	ADC	Poorly	MSI	CMS1	20938	3506	2.38323	39.7793	-0.0819771	-1.33313	G1	Epithelia	Epithelia	C6
SMC03-T_AGGGAGTCAAGTACCT	SMC03-T	SMC03	Tumor	Female	83	IIIC	Right	ADC	Poorly	MSI	CMS1	35744	5584	5.04141	28.374	-0.328813	-1.45303	G1	Epithelia	Epithelia	C7
SMC03-T_AGGGAGTGTAGCGTGA	SMC03-T	SMC03	Tumor	Female	83	IIIC	Right	ADC	Poorly	MSI	CMS1	33709	5200	2.99327	31.5227	-0.251055	-1.67918	G1	Epithelia	Epithelia	C7
SMC03-T_AGGGAGTGTTCGCGAC	SMC03-T	SMC03	Tumor	Female	83	IIIC	Right	ADC	Poorly	MSI	CMS1	8062	1691	0.446539	50.8807	-0.0409885	-0.521933	G1	Epithelia	Epithelia	C6
SMC03-T_AGGGATGCACAGGTTT	SMC03-T	SMC03	Tumor	Female	83	IIIC	Right	ADC	Poorly	MSI	CMS1	28154	4924	16.9638	27.3176	-0.108499	-2.15084	G1	Epithelia	Epithelia	C7
SMC03-T_AGGGTGACAATGTAAG	SMC03-T	SMC03	Tumor	Female	83	IIIC	Right	ADC	Poorly	MSI	CMS1	22936	4667	3.50977	21.8216	-0.355937	-0.820091	G1	Epithelia	Epithelia	C4
SMC03-T_AGGGTGAGTCGACTGC	SMC03-T	SMC03	Tumor	Female	83	IIIC	Right	ADC	Poorly	MSI	CMS1	43808	5271	2.58172	20.3228	-0.628391	-1.78818	G1	Epithelia	Epithelia	C4
SMC03-T_AGGGTGAGTGCCTGCA	SMC03-T	SMC03	Tumor	Female	83	IIIC	Right	ADC	Poorly	MSI	CMS1	1478	754	0.270636	25.6428	-0.0180832	-0.0722636	G1	Epithelia	Epithelia	C2
SMC03-T_AGGTCATCAACACGCC	SMC03-T	SMC03	Tumor	Female	83	IIIC	Right	ADC	Poorly	MSI	CMS1	48317	5693	6.02272	29.7721	0.584991	-1.91242	S	Epithelia	Epithelia	C3
SMC03-T_AGGTCATGTGATGTGG	SMC03-T	SMC03	Tumor	Female	83	IIIC	Right	ADC	Poorly	MSI	CMS1	20952	4285	6.08057	21.0004	0.0370705	-0.792468	S	Epithelia	Epithelia	C7
SMC03-T_AGTAGTCAGGTAGCTG	SMC03-T	SMC03	Tumor	Female	83	IIIC	Right	ADC	Poorly	MSI	CMS1	6477	1317	13.5865	23.9154	-0.0867993	-0.462135	G1	Epithelia	Epithelia	C1
SMC03-T_AGTAGTCGTCCGTTAA	SMC03-T	SMC03	Tumor	Female	83	IIIC	Right	ADC	Poorly	MSI	CMS1	18356	3633	8.97799	27.2663	-0.147679	-0.655804	G1	Epithelia	Epithelia	C7
SMC03-T_AGTAGTCTCATTGCGA	SMC03-T	SMC03	Tumor	Female	83	IIIC	Right	ADC	Poorly	MSI	CMS1	32045	5209	5.33625	28.5505	-0.25437	-1.86401	G1	Epithelia	Epithelia	C7
SMC03-T_AGTCTTTAGACCTTTG	SMC03-T	SMC03	Tumor	Female	83	IIIC	Right	ADC	Poorly	MSI	CMS1	18726	3719	19.3207	10.1784	-0.0985533	-1.36918	G1	Epithelia	Epithelia	C6
SMC03-T_AGTCTTTAGTGTTTGC	SMC03-T	SMC03	Tumor	Female	83	IIIC	Right	ADC	Poorly	MSI	CMS1	3669	516	19.0243	13.4369	-0.0138638	-0.184927	G1	Epithelia	Epithelia	C1
SMC03-T_AGTGAGGCACTCAGGC	SMC03-T	SMC03	Tumor	Female	83	IIIC	Right	ADC	Poorly	MSI	CMS1	3578	1278	11.3192	3.21409	-0.0545509	-0.725843	G1	Epithelia	Epithelia	C2
SMC03-T_AGTGAGGCACTGTGTA	SMC03-T	SMC03	Tumor	Female	83	IIIC	Right	ADC	Poorly	MSI	CMS1	19965	4046	5.78512	25.4796	-0.105184	-1.01759	G1	Epithelia	Epithelia	C7
SMC03-T_AGTGAGGCAGTTCCCT	SMC03-T	SMC03	Tumor	Female	83	IIIC	Right	ADC	Poorly	MSI	CMS1	11857	2797	5.71814	19.9039	0.161543	-0.311763	S	Epithelia	Epithelia	C7
SMC03-T_AGTGTCAGTTCGTGAT	SMC03-T	SMC03	Tumor	Female	83	IIIC	Right	ADC	Poorly	MSI	CMS1	20871	4359	6.76537	24.4502	-0.116335	-1.31031	G1	Epithelia	Epithelia	C7
SMC03-T_AGTTGGTCAAGTAATG	SMC03-T	SMC03	Tumor	Female	83	IIIC	Right	ADC	Poorly	MSI	CMS1	32480	4849	17.4938	30.7543	0.152502	-1.89189	S	Epithelia	Epithelia	C6
SMC03-T_AGTTGGTTCCATGCTC	SMC03-T	SMC03	Tumor	Female	83	IIIC	Right	ADC	Poorly	MSI	CMS1	13135	3223	15.8203	18.249	-0.198915	-0.961618	G1	Epithelia	Epithelia	C7
SMC03-T_ATAAGAGTCAATAAGG	SMC03-T	SMC03	Tumor	Female	83	IIIC	Right	ADC	Poorly	MSI	CMS1	1199	386	6.005	51.1259	0.0153707	-0.10987	S	Epithelia	Epithelia	C2
SMC03-T_ATAGACCCAGCGTCCA	SMC03-T	SMC03	Tumor	Female	83	IIIC	Right	ADC	Poorly	MSI	CMS1	32241	4620	4.7176	35.7247	0.0198915	-1.84394	S	Epithelia	Epithelia	C6
SMC03-T_ATCACGAAGCGTGAAC	SMC03-T	SMC03	Tumor	Female	83	IIIC	Right	ADC	Poorly	MSI	CMS1	13921	3608	7.09001	21.3203	-0.0864979	-0.71079	G1	Epithelia	Epithelia	C7
SMC03-T_ATCACGAGTAAGTGGC	SMC03-T	SMC03	Tumor	Female	83	IIIC	Right	ADC	Poorly	MSI	CMS1	26788	4503	7.86546	15.3016	-0.170886	-1.42831	G1	Epithelia	Epithelia	C6
SMC03-T_ATCATCTAGACTGTAA	SMC03-T	SMC03	Tumor	Female	83	IIIC	Right	ADC	Poorly	MSI	CMS1	21376	3365	17.0238	19.7605	-0.0786618	-1.18162	G1	Epithelia	Epithelia	C4
SMC03-T_ATCATGGGTAAGGATT	SMC03-T	SMC03	Tumor	Female	83	IIIC	Right	ADC	Poorly	MSI	CMS1	10275	2620	6.88078	21.0024	-0.168174	-0.442893	G1	Epithelia	Epithelia	C6
SMC03-T_ATCCACCAGACACGAC	SMC03-T	SMC03	Tumor	Female	83	IIIC	Right	ADC	Poorly	MSI	CMS1	2342	962	0.512383	35.0982	0.112116	-0.112973	S	Epithelia	Epithelia	C2
SMC03-T_ATCCACCCACAGGTTT	SMC03-T	SMC03	Tumor	Female	83	IIIC	Right	ADC	Poorly	MSI	CMS1	31990	5437	4.93904	25.5924	0.668475	-1.71855	S	Epithelia	Epithelia	C6
SMC03-T_ATCCGAAGTTAAGACA	SMC03-T	SMC03	Tumor	Female	83	IIIC	Right	ADC	Poorly	MSI	CMS1	18440	4076	4.75054	18.7202	-0.22393	-1.01128	G1	Epithelia	Epithelia	C6
SMC03-T_ATCGAGTTCCCAACGG	SMC03-T	SMC03	Tumor	Female	83	IIIC	Right	ADC	Poorly	MSI	CMS1	21076	4332	9.3234	11.9425	-0.301386	-1.68627	G1	Epithelia	Epithelia	C7
SMC03-T_ATCTACTAGGTTACCT	SMC03-T	SMC03	Tumor	Female	83	IIIC	Right	ADC	Poorly	MSI	CMS1	31431	5004	14.5716	14.9598	-0.190175	-2.45122	G1	Epithelia	Epithelia	C6
SMC03-T_ATCTACTGTCATGCCG	SMC03-T	SMC03	Tumor	Female	83	IIIC	Right	ADC	Poorly	MSI	CMS1	1110	402	1.17117	2.79279	-0.0162749	-0.299814	G1	Epithelia	Epithelia	C2
SMC03-T_ATCTGCCTCATCTGTT	SMC03-T	SMC03	Tumor	Female	83	IIIC	Right	ADC	Poorly	MSI	CMS1	16807	3339	3.68894	14.1191	-0.0617842	-1.02178	G1	Epithelia	Epithelia	C4
SMC03-T_ATCTGCCTCGTGGGAA	SMC03-T	SMC03	Tumor	Female	83	IIIC	Right	ADC	Poorly	MSI	CMS1	1529	777	0.0654022	19.1629	-0.0216998	-0.0653838	G1	Epithelia	Epithelia	C1
SMC03-T_ATGAGGGAGCGAGAAA	SMC03-T	SMC03	Tumor	Female	83	IIIC	Right	ADC	Poorly	MSI	CMS1	7101	1533	0.605549	45.9513	-0.0223026	-0.334161	G1	Epithelia	Epithelia	C6
SMC03-T_ATGAGGGTCATATCGG	SMC03-T	SMC03	Tumor	Female	83	IIIC	Right	ADC	Poorly	MSI	CMS1	32475	5531	8.08314	24.5943	1.11392	-0.950134	S	Epithelia	Epithelia	C3
SMC03-T_ATGCGATCATGGTCTA	SMC03-T	SMC03	Tumor	Female	83	IIIC	Right	ADC	Poorly	MSI	CMS1	1468	772	0.476839	18.3924	0.0168776	-0.152442	S	Epithelia	Epithelia	C2
SMC03-T_ATGGGAGGTAAGGGAA	SMC03-T	SMC03	Tumor	Female	83	IIIC	Right	ADC	Poorly	MSI	CMS1	33791	5817	5.2292	21.633	3.53315	2.2905	S	Epithelia	Epithelia	C3
SMC03-T_ATGTGTGAGTATGACA	SMC03-T	SMC03	Tumor	Female	83	IIIC	Right	ADC	Poorly	MSI	CMS1	2583	1196	0.0774293	20.5188	0.00783605	-0.0906269	S	Epithelia	Epithelia	C1
SMC03-T_ATTACTCTCTAGAGTC	SMC03-T	SMC03	Tumor	Female	83	IIIC	Right	ADC	Poorly	MSI	CMS1	31458	5131	3.03579	24.0066	-0.291441	-1.76976	G1	Epithelia	Epithelia	C4
SMC03-T_ATTATCCGTACACCGC	SMC03-T	SMC03	Tumor	Female	83	IIIC	Right	ADC	Poorly	MSI	CMS1	1464	651	1.1612	31.4208	-0.0198915	-0.057935	G1	Epithelia	Epithelia	C2
SMC03-T_ATTATCCGTCGCGAAA	SMC03-T	SMC03	Tumor	Female	83	IIIC	Right	ADC	Poorly	MSI	CMS1	5517	1630	5.07522	22.7479	-0.0720313	-0.206445	G1	Epithelia	Epithelia	C1
SMC03-T_ATTCTACAGTACGTAA	SMC03-T	SMC03	Tumor	Female	83	IIIC	Right	ADC	Poorly	MSI	CMS1	26972	4169	5.12754	24.822	-0.136528	-1.84616	G1	Epithelia	Epithelia	C6
SMC03-T_ATTCTACTCGCATGAT	SMC03-T	SMC03	Tumor	Female	83	IIIC	Right	ADC	Poorly	MSI	CMS1	37744	5679	3.87081	18.1963	0.031947	3.16201	G2M	Epithelia	Epithelia	C3
SMC03-T_ATTCTACTCGCCATAA	SMC03-T	SMC03	Tumor	Female	83	IIIC	Right	ADC	Poorly	MSI	CMS1	46138	5725	7.08527	8.91239	-0.818565	-2.30385	G1	Epithelia	Epithelia	C4
SMC03-T_ATTGGACCAGACAGGT	SMC03-T	SMC03	Tumor	Female	83	IIIC	Right	ADC	Poorly	MSI	CMS1	31977	4662	14.2696	16.762	-0.277577	-1.59782	G1	Epithelia	Epithelia	C6
SMC03-T_ATTGGACCATTAGCCA	SMC03-T	SMC03	Tumor	Female	83	IIIC	Right	ADC	Poorly	MSI	CMS1	26053	4395	6.63647	16.1939	-0.272453	-1.56006	G1	Epithelia	Epithelia	C4
SMC03-T_ATTGGTGCACCCAGTG	SMC03-T	SMC03	Tumor	Female	83	IIIC	Right	ADC	Poorly	MSI	CMS1	27294	4340	1.17608	30.1934	-0.270946	-2.43151	G1	Epithelia	Epithelia	C7
SMC03-T_ATTGGTGGTTCCGTCT	SMC03-T	SMC03	Tumor	Female	83	IIIC	Right	ADC	Poorly	MSI	CMS1	41408	5675	2.1421	16.777	-0.284509	-2.17841	G1	Epithelia	Epithelia	C6
SMC03-T_ATTGGTGGTTCGAATC	SMC03-T	SMC03	Tumor	Female	83	IIIC	Right	ADC	Poorly	MSI	CMS1	3336	1110	2.63789	24.1007	-0.0470163	-0.252069	G1	Epithelia	Epithelia	C6
SMC03-T_ATTTCTGAGCGTCAAG	SMC03-T	SMC03	Tumor	Female	83	IIIC	Right	ADC	Poorly	MSI	CMS1	25506	4230	4.17549	40.6453	-0.113924	-1.56388	G1	Epithelia	Epithelia	C7
SMC03-T_ATTTCTGAGCTAAGAT	SMC03-T	SMC03	Tumor	Female	83	IIIC	Right	ADC	Poorly	MSI	CMS1	27042	4925	4.44494	27.9121	-0.00271248	-1.89515	G1	Epithelia	Epithelia	C7
SMC03-T_CAACCAACAGGACGTA	SMC03-T	SMC03	Tumor	Female	83	IIIC	Right	ADC	Poorly	MSI	CMS1	32165	5058	7.49883	14.7085	-0.424955	-1.73112	G1	Epithelia	Epithelia	C4
SMC03-T_CAACCTCAGAATAGGG	SMC03-T	SMC03	Tumor	Female	83	IIIC	Right	ADC	Poorly	MSI	CMS1	32791	5412	7.84362	17.6786	-0.199216	2.69744	G2M	Epithelia	Epithelia	C3
SMC03-T_CAACCTCAGTCTCGGC	SMC03-T	SMC03	Tumor	Female	83	IIIC	Right	ADC	Poorly	MSI	CMS1	42068	5952	6.04973	28.8153	0.445449	-1.9326	S	Epithelia	Epithelia	C7
SMC03-T_CAACTAGAGATGTGGC	SMC03-T	SMC03	Tumor	Female	83	IIIC	Right	ADC	Poorly	MSI	CMS1	35731	4705	7.29619	39.0753	-0.182339	-2.35728	G1	Epithelia	Epithelia	C7
SMC03-T_CAACTAGCACATGTGT	SMC03-T	SMC03	Tumor	Female	83	IIIC	Right	ADC	Poorly	MSI	CMS1	11040	2777	9.03986	18.8315	-0.0973478	-1.16651	G1	Epithelia	Epithelia	C6
SMC03-T_CAACTAGCACCTCGGA	SMC03-T	SMC03	Tumor	Female	83	IIIC	Right	ADC	Poorly	MSI	CMS1	1746	848	0.171821	30.0115	-0.0295359	-0.127095	G1	Epithelia	Epithelia	C2
SMC03-T_CAACTAGTCACTCTTA	SMC03-T	SMC03	Tumor	Female	83	IIIC	Right	ADC	Poorly	MSI	CMS1	11970	2685	10.1003	24.6784	-0.128692	-0.728171	G1	Epithelia	Epithelia	C6
SMC03-T_CAAGATCAGGGTTTCT	SMC03-T	SMC03	Tumor	Female	83	IIIC	Right	ADC	Poorly	MSI	CMS1	28989	5362	5.95053	9.73818	-0.981917	-1.25	G1	Epithelia	Epithelia	C4
SMC03-T_CAAGATCCATGCCCGA	SMC03-T	SMC03	Tumor	Female	83	IIIC	Right	ADC	Poorly	MSI	CMS1	12329	3046	7.34853	26.8878	-0.168475	-1.12963	G1	Epithelia	Epithelia	C7
SMC03-T_CAAGATCTCATGTCCC	SMC03-T	SMC03	Tumor	Female	83	IIIC	Right	ADC	Poorly	MSI	CMS1	23047	4098	14.9434	23.1136	-0.0572634	-0.177892	G1	Epithelia	Epithelia	C3
SMC03-T_CAAGTTGTCAGTTCGA	SMC03-T	SMC03	Tumor	Female	83	IIIC	Right	ADC	Poorly	MSI	CMS1	6279	1816	2.96226	36.2319	-0.0593731	-0.292262	G1	Epithelia	Epithelia	C7
SMC03-T_CAAGTTGTCTGGAGCC	SMC03-T	SMC03	Tumor	Female	83	IIIC	Right	ADC	Poorly	MSI	CMS1	36810	5904	5.97664	19.8017	1.36257	-1.15979	S	Epithelia	Epithelia	C6
SMC03-T_CACAAACAGTTGTCGT	SMC03-T	SMC03	Tumor	Female	83	IIIC	Right	ADC	Poorly	MSI	CMS1	19292	4283	5.95584	26.5136	0.10217	-1.23438	S	Epithelia	Epithelia	C7
SMC03-T_CACAAACGTCATATCG	SMC03-T	SMC03	Tumor	Female	83	IIIC	Right	ADC	Poorly	MSI	CMS1	23332	4752	3.87451	22.497	-0.0087402	-1.19936	G1	Epithelia	Epithelia	C7
SMC03-T_CACACAATCCACGAAT	SMC03-T	SMC03	Tumor	Female	83	IIIC	Right	ADC	Poorly	MSI	CMS1	44957	5879	5.2984	23.9028	-0.174503	-1.72471	G1	Epithelia	Epithelia	C7
SMC03-T_CACACCTTCACCACCT	SMC03-T	SMC03	Tumor	Female	83	IIIC	Right	ADC	Poorly	MSI	CMS1	10820	2865	1.10906	29.4455	-0.0786618	-0.961515	G1	Epithelia	Epithelia	C6
SMC03-T_CACACCTTCCTTTCTC	SMC03-T	SMC03	Tumor	Female	83	IIIC	Right	ADC	Poorly	MSI	CMS1	14318	3380	0.377148	24.9895	-0.0783605	-0.937203	G1	Epithelia	Epithelia	C7
SMC03-T_CACACCTTCGGCTACG	SMC03-T	SMC03	Tumor	Female	83	IIIC	Right	ADC	Poorly	MSI	CMS1	18976	3724	7.49368	31.993	0.149488	-0.759001	S	Epithelia	Epithelia	C7
SMC03-T_CACAGGCTCGTCGTTC	SMC03-T	SMC03	Tumor	Female	83	IIIC	Right	ADC	Poorly	MSI	CMS1	30399	4863	9.17135	32.3958	0.0488246	-1.63641	S	Epithelia	Epithelia	C7
SMC03-T_CACATAGCAGACGCCT	SMC03-T	SMC03	Tumor	Female	83	IIIC	Right	ADC	Poorly	MSI	CMS1	34799	5057	7.54619	24.0553	-0.269138	-1.96808	G1	Epithelia	Epithelia	C6
SMC03-T_CACATAGGTCCTGCTT	SMC03-T	SMC03	Tumor	Female	83	IIIC	Right	ADC	Poorly	MSI	CMS1	16771	3359	5.05038	26.3908	-0.154008	-0.85868	G1	Epithelia	Epithelia	C7
SMC03-T_CACATTTTCCCTCAGT	SMC03-T	SMC03	Tumor	Female	83	IIIC	Right	ADC	Poorly	MSI	CMS1	7197	1487	3.09851	25.0521	-0.0687161	-0.351645	G1	Epithelia	Epithelia	C1
SMC03-T_CACATTTTCCTAAGTG	SMC03-T	SMC03	Tumor	Female	83	IIIC	Right	ADC	Poorly	MSI	CMS1	21801	4067	2.15128	17.2699	-0.307715	-1.27933	G1	Epithelia	Epithelia	C4
SMC03-T_CACATTTTCGCTTAGA	SMC03-T	SMC03	Tumor	Female	83	IIIC	Right	ADC	Poorly	MSI	CMS1	2072	922	0.241313	21.7181	-0.00632911	-0.0470722	G1	Epithelia	Epithelia	C1
SMC03-T_CACCACTGTACAGTTC	SMC03-T	SMC03	Tumor	Female	83	IIIC	Right	ADC	Poorly	MSI	CMS1	43903	5669	7.38446	25.6839	0.312538	-1.41067	S	Epithelia	Epithelia	C7
SMC03-T_CACCAGGGTAAACCTC	SMC03-T	SMC03	Tumor	Female	83	IIIC	Right	ADC	Poorly	MSI	CMS1	4666	1425	9.49421	26.4038	-0.00602773	-0.316005	G1	Epithelia	Epithelia	C6
SMC03-T_CACCTTGCAGGGTTAG	SMC03-T	SMC03	Tumor	Female	83	IIIC	Right	ADC	Poorly	MSI	CMS1	20826	3050	10.3332	6.42946	-0.344485	-0.907304	G1	Epithelia	Epithelia	C4
SMC03-T_CACCTTGGTTATCCGA	SMC03-T	SMC03	Tumor	Female	83	IIIC	Right	ADC	Poorly	MSI	CMS1	20669	4669	6.13963	10.5133	-0.317058	-0.97455	G1	Epithelia	Epithelia	C4
SMC03-T_CACCTTGTCATATCGG	SMC03-T	SMC03	Tumor	Female	83	IIIC	Right	ADC	Poorly	MSI	CMS1	11966	1737	0.442922	46.2728	-0.0361664	-0.73443	G1	Epithelia	Epithelia	C6
SMC03-T_CACCTTGTCTGGAGCC	SMC03-T	SMC03	Tumor	Female	83	IIIC	Right	ADC	Poorly	MSI	CMS1	31169	5090	14.4342	26.7189	-0.088909	-2.4969	G1	Epithelia	Epithelia	C7
SMC03-T_CACTCCACACAGGCCT	SMC03-T	SMC03	Tumor	Female	83	IIIC	Right	ADC	Poorly	MSI	CMS1	10284	2752	4.57993	14.6441	-0.07173	-0.556538	G1	Epithelia	Epithelia	C4
SMC03-T_CACTCCATCTGAGTGT	SMC03-T	SMC03	Tumor	Female	83	IIIC	Right	ADC	Poorly	MSI	CMS1	3638	1265	0.0549753	38.6201	-0.0220012	-0.170339	G1	Epithelia	Epithelia	C2
SMC03-T_CAGAATCAGAAACCTA	SMC03-T	SMC03	Tumor	Female	83	IIIC	Right	ADC	Poorly	MSI	CMS1	9446	2405	16.7055	20.9718	0.0771549	-0.413977	S	Epithelia	Epithelia	C7
SMC03-T_CAGAATCCACTGTTAG	SMC03-T	SMC03	Tumor	Female	83	IIIC	Right	ADC	Poorly	MSI	CMS1	54999	5904	5.98556	29.0514	-0.498493	-3.14489	G1	Epithelia	Epithelia	C6
SMC03-T_CAGAGAGAGCACGCCT	SMC03-T	SMC03	Tumor	Female	83	IIIC	Right	ADC	Poorly	MSI	CMS1	42538	5654	15.2593	32.3499	-0.339964	-2.42846	G1	Epithelia	Epithelia	C7
SMC03-T_CAGAGAGAGCTAAGAT	SMC03-T	SMC03	Tumor	Female	83	IIIC	Right	ADC	Poorly	MSI	CMS1	13122	3362	11.0806	25.7735	0.000904159	-0.528036	S	Epithelia	Epithelia	C7
SMC03-T_CAGAGAGCATAAGACA	SMC03-T	SMC03	Tumor	Female	83	IIIC	Right	ADC	Poorly	MSI	CMS1	32057	4974	3.91802	11.8882	-0.408379	-0.844093	G1	Epithelia	Epithelia	C4
SMC03-T_CAGAGAGTCCCAAGAT	SMC03-T	SMC03	Tumor	Female	83	IIIC	Right	ADC	Poorly	MSI	CMS1	26374	4729	8.3188	23.4587	-0.18053	-0.91677	G1	Epithelia	Epithelia	C7
SMC03-T_CAGATCAGTAATCACC	SMC03-T	SMC03	Tumor	Female	83	IIIC	Right	ADC	Poorly	MSI	CMS1	18306	3919	15.0224	22.2386	-0.0804702	-1.36168	G1	Epithelia	Epithelia	C7
SMC03-T_CAGATCATCACTTCAT	SMC03-T	SMC03	Tumor	Female	83	IIIC	Right	ADC	Poorly	MSI	CMS1	1692	801	0.945626	30.4965	0.191983	0.051676	S	Epithelia	Epithelia	C2
SMC03-T_CAGCAGCAGACAAGCC	SMC03-T	SMC03	Tumor	Female	83	IIIC	Right	ADC	Poorly	MSI	CMS1	32120	4929	7.33188	29.3306	-0.148583	-2.04578	G1	Epithelia	Epithelia	C7
SMC03-T_CAGCAGCCATCCCATC	SMC03-T	SMC03	Tumor	Female	83	IIIC	Right	ADC	Poorly	MSI	CMS1	15360	3694	8.73047	20.7096	-0.0443038	-0.76107	G1	Epithelia	Epithelia	C7
SMC03-T_CAGCAGCGTCCTGCTT	SMC03-T	SMC03	Tumor	Female	83	IIIC	Right	ADC	Poorly	MSI	CMS1	20981	4232	7.95005	20.795	-0.351718	-1.00171	G1	Epithelia	Epithelia	C7
SMC03-T_CAGCAGCGTGCAACGA	SMC03-T	SMC03	Tumor	Female	83	IIIC	Right	ADC	Poorly	MSI	CMS1	1163	609	0	29.1488	0.0367691	-0.0184668	S	Epithelia	Epithelia	C2
SMC03-T_CAGCAGCTCGGCCGAT	SMC03-T	SMC03	Tumor	Female	83	IIIC	Right	ADC	Poorly	MSI	CMS1	2234	953	0.940018	11.7278	-0.0313442	0.0987482	G2M	Epithelia	Epithelia	C1
SMC03-T_CAGCATAGTTACGACT	SMC03-T	SMC03	Tumor	Female	83	IIIC	Right	ADC	Poorly	MSI	CMS1	19979	3139	0.59062	40.4525	-0.0449066	-0.765673	G1	Epithelia	Epithelia	C6
SMC03-T_CAGCCGACACCGGAAA	SMC03-T	SMC03	Tumor	Female	83	IIIC	Right	ADC	Poorly	MSI	CMS1	10273	3602	8.15731	13.9103	0.0994575	-0.494827	S	Epithelia	Epithelia	C6
SMC03-T_CAGCGACAGCCCTAAT	SMC03-T	SMC03	Tumor	Female	83	IIIC	Right	ADC	Poorly	MSI	CMS1	19216	4094	3.31495	22.4032	-0.122061	-1.56	G1	Epithelia	Epithelia	C7
SMC03-T_CAGCGACTCAGTGCAT	SMC03-T	SMC03	Tumor	Female	83	IIIC	Right	ADC	Poorly	MSI	CMS1	5138	1663	10.1791	16.6213	-0.0880048	-0.530106	G1	Epithelia	Epithelia	C1
SMC03-T_CAGCGACTCGGTTAAC	SMC03-T	SMC03	Tumor	Female	83	IIIC	Right	ADC	Poorly	MSI	CMS1	39367	5616	19.3843	11.7256	-0.461724	-2.12797	G1	Epithelia	Epithelia	C4
SMC03-T_CAGCTAATCCATGAAC	SMC03-T	SMC03	Tumor	Female	83	IIIC	Right	ADC	Poorly	MSI	CMS1	24761	4558	6.31235	27.9028	-0.146775	-1.68953	G1	Epithelia	Epithelia	C7
SMC03-T_CAGGTGCCAATGCCAT	SMC03-T	SMC03	Tumor	Female	83	IIIC	Right	ADC	Poorly	MSI	CMS1	37128	5015	7.97511	16.3435	-0.329415	-1.798	G1	Epithelia	Epithelia	C4
SMC03-T_CAGTAACAGAGTAATC	SMC03-T	SMC03	Tumor	Female	83	IIIC	Right	ADC	Poorly	MSI	CMS1	29245	4959	8.17576	22.8928	-0.170283	-1.12172	G1	Epithelia	Epithelia	C7
SMC03-T_CAGTAACGTACAGTGG	SMC03-T	SMC03	Tumor	Female	83	IIIC	Right	ADC	Poorly	MSI	CMS1	3480	924	0.431034	48.2759	-0.00271248	-0.154976	G1	Epithelia	Epithelia	C7
SMC03-T_CAGTCCTAGGTACTCT	SMC03-T	SMC03	Tumor	Female	83	IIIC	Right	ADC	Poorly	MSI	CMS1	18268	2630	2.37026	44.5916	0.163954	-1.1573	S	Epithelia	Epithelia	C6
SMC03-T_CAGTCCTGTTCCACTC	SMC03-T	SMC03	Tumor	Female	83	IIIC	Right	ADC	Poorly	MSI	CMS1	44643	5850	15.6217	23.5647	-0.0979506	-2.03962	G1	Epithelia	Epithelia	C6
SMC03-T_CAGTCCTTCTTGAGGT	SMC03-T	SMC03	Tumor	Female	83	IIIC	Right	ADC	Poorly	MSI	CMS1	7047	2530	16.6312	16.3474	0.486739	-0.336023	S	Epithelia	Epithelia	C2
SMC03-T_CATATTCAGCGACGTA	SMC03-T	SMC03	Tumor	Female	83	IIIC	Right	ADC	Poorly	MSI	CMS1	28024	4790	7.65059	19.0551	-0.277878	-1.11846	G1	Epithelia	Epithelia	C6
SMC03-T_CATCAGAGTTATCCGA	SMC03-T	SMC03	Tumor	Female	83	IIIC	Right	ADC	Poorly	MSI	CMS1	32969	5486	3.25457	12.721	-0.344485	-1.49322	G1	Epithelia	Epithelia	C4
SMC03-T_CATCCACTCTTATCTG	SMC03-T	SMC03	Tumor	Female	83	IIIC	Right	ADC	Poorly	MSI	CMS1	13392	3451	1.70251	14.5833	-0.140747	-0.565125	G1	Epithelia	Epithelia	C4
SMC03-T_CATCGGGAGTCGCCGT	SMC03-T	SMC03	Tumor	Female	83	IIIC	Right	ADC	Poorly	MSI	CMS1	2727	1236	1.9802	18.5919	-0.058469	-0.178616	G1	Epithelia	Epithelia	C6
SMC03-T_CATGACACATCGATGT	SMC03-T	SMC03	Tumor	Female	83	IIIC	Right	ADC	Poorly	MSI	CMS1	43107	5945	18.468	21.8456	-0.340265	-3.42805	G1	Epithelia	Epithelia	C7
SMC03-T_CATGCCTAGTGCTGCC	SMC03-T	SMC03	Tumor	Female	83	IIIC	Right	ADC	Poorly	MSI	CMS1	36097	5376	4.4796	13.4055	-0.304702	-2.88635	G1	Epithelia	Epithelia	C4
SMC03-T_CATGCCTGTAAACGCG	SMC03-T	SMC03	Tumor	Female	83	IIIC	Right	ADC	Poorly	MSI	CMS1	39065	5330	18.4743	12.9784	-0.45208	-1.57697	G1	Epithelia	Epithelia	C4
SMC03-T_CATGCCTGTCCTCTTG	SMC03-T	SMC03	Tumor	Female	83	IIIC	Right	ADC	Poorly	MSI	CMS1	16210	3795	7.87168	11.9371	-0.230561	-1.52933	G1	Epithelia	Epithelia	C4
SMC03-T_CATGCCTTCCCTTGTG	SMC03-T	SMC03	Tumor	Female	83	IIIC	Right	ADC	Poorly	MSI	CMS1	13459	3043	16.2419	26.9039	0.0162749	-0.93203	S	Epithelia	Epithelia	C7
SMC03-T_CATGCCTTCTGCTTGC	SMC03-T	SMC03	Tumor	Female	83	IIIC	Right	ADC	Poorly	MSI	CMS1	22550	4822	4.6918	17.9956	-0.216998	-1.19077	G1	Epithelia	Epithelia	C6
SMC03-T_CATGGCGCATCACGTA	SMC03-T	SMC03	Tumor	Female	83	IIIC	Right	ADC	Poorly	MSI	CMS1	14809	2877	5.00371	31.0757	-0.0557565	-0.798469	G1	Epithelia	Epithelia	C6
SMC03-T_CATGGCGGTAGGAGTC	SMC03-T	SMC03	Tumor	Female	83	IIIC	Right	ADC	Poorly	MSI	CMS1	25873	4281	5.15595	15.6457	-0.281193	-0.566005	G1	Epithelia	Epithelia	C4
SMC03-T_CATGGCGGTTATCACG	SMC03-T	SMC03	Tumor	Female	83	IIIC	Right	ADC	Poorly	MSI	CMS1	8661	3004	10.8533	11.3266	-0.0753466	-0.462239	G1	Epithelia	Epithelia	C6
SMC03-T_CATGGCGTCAAGCCTA	SMC03-T	SMC03	Tumor	Female	83	IIIC	Right	ADC	Poorly	MSI	CMS1	49285	5910	6.2656	27.2476	0.360157	-1.33018	S	Epithelia	Epithelia	C3
SMC03-T_CATTATCAGTGGTAGC	SMC03-T	SMC03	Tumor	Female	83	IIIC	Right	ADC	Poorly	MSI	CMS1	3605	1588	2.69071	2.99584	-0.017179	-0.705721	G1	Epithelia	Epithelia	C2
SMC03-T_CATTATCCATAGACTC	SMC03-T	SMC03	Tumor	Female	83	IIIC	Right	ADC	Poorly	MSI	CMS1	16377	4014	14.7097	19.7228	-0.0744424	-0.915942	G1	Epithelia	Epithelia	C6
SMC03-T_CATTCGCAGAATTCCC	SMC03-T	SMC03	Tumor	Female	83	IIIC	Right	ADC	Poorly	MSI	CMS1	23665	4496	4.92711	22.4847	0.114225	-1.82288	S	Epithelia	Epithelia	C7
SMC03-T_CATTCGCGTCCGACGT	SMC03-T	SMC03	Tumor	Female	83	IIIC	Right	ADC	Poorly	MSI	CMS1	30515	4966	10.408	24.7714	0.721218	-1.62725	S	Epithelia	Epithelia	C7
SMC03-T_CCACCTATCGCCTGAG	SMC03-T	SMC03	Tumor	Female	83	IIIC	Right	ADC	Poorly	MSI	CMS1	39587	5672	8.90191	25.2532	0.135021	-1.8713	S	Epithelia	Epithelia	C3
SMC03-T_CCACGGACATCTATGG	SMC03-T	SMC03	Tumor	Female	83	IIIC	Right	ADC	Poorly	MSI	CMS1	1464	687	0.478142	33.8798	-0.0174804	0.0499172	G2M	Epithelia	Epithelia	C2
SMC03-T_CCACTACAGTTAGCGG	SMC03-T	SMC03	Tumor	Female	83	IIIC	Right	ADC	Poorly	MSI	CMS1	13740	3263	5.13828	22.984	-0.0485232	-0.900631	G1	Epithelia	Epithelia	C7
SMC03-T_CCACTACGTTTGGCGC	SMC03-T	SMC03	Tumor	Female	83	IIIC	Right	ADC	Poorly	MSI	CMS1	21254	4240	5.22725	25.4917	-0.232972	-1.81673	G1	Epithelia	Epithelia	C7
SMC03-T_CCAGCGAAGTTGTCGT	SMC03-T	SMC03	Tumor	Female	83	IIIC	Right	ADC	Poorly	MSI	CMS1	4411	1745	2.8565	18.2725	-0.0551537	-0.269605	G1	Epithelia	Epithelia	C6
SMC03-T_CCATTCGCAGGTCTCG	SMC03-T	SMC03	Tumor	Female	83	IIIC	Right	ADC	Poorly	MSI	CMS1	12976	3357	5.4254	29.1692	0.0970464	-1.01133	S	Epithelia	Epithelia	C7
SMC03-T_CCCAATCAGTACATGA	SMC03-T	SMC03	Tumor	Female	83	IIIC	Right	ADC	Poorly	MSI	CMS1	8302	2258	10.4192	26.5237	-0.0361664	-0.984327	G1	Epithelia	Epithelia	C7
SMC03-T_CCCAATCTCACCATAG	SMC03-T	SMC03	Tumor	Female	83	IIIC	Right	ADC	Poorly	MSI	CMS1	22112	4437	3.45966	22.9152	-0.0256178	-1.60785	G1	Epithelia	Epithelia	C7
SMC03-T_CCCAGTTCATCTACGA	SMC03-T	SMC03	Tumor	Female	83	IIIC	Right	ADC	Poorly	MSI	CMS1	9269	2557	0.204984	29.7443	0.0629898	-0.36018	S	Epithelia	Epithelia	C7
SMC03-T_CCCAGTTGTCTCTCGT	SMC03-T	SMC03	Tumor	Female	83	IIIC	Right	ADC	Poorly	MSI	CMS1	11742	2677	8.91671	26.4521	0.0147679	-0.869853	S	Epithelia	Epithelia	C6
SMC03-T_CCCATACCATCCTTGC	SMC03-T	SMC03	Tumor	Female	83	IIIC	Right	ADC	Poorly	MSI	CMS1	1401	621	0.856531	36.0457	0.0021097	-0.0663149	S	Epithelia	Epithelia	C2
SMC03-T_CCCTCCTAGAGGGCTT	SMC03-T	SMC03	Tumor	Female	83	IIIC	Right	ADC	Poorly	MSI	CMS1	45671	4960	7.72262	11.0114	-0.570223	-1.39675	G1	Epithelia	Epithelia	C4
SMC03-T_CCCTCCTTCCGGCACA	SMC03-T	SMC03	Tumor	Female	83	IIIC	Right	ADC	Poorly	MSI	CMS1	12917	2380	0.185802	31.8031	-0.0470163	-1.02648	G1	Epithelia	Epithelia	C6
SMC03-T_CCGGGATAGAGGGCTT	SMC03-T	SMC03	Tumor	Female	83	IIIC	Right	ADC	Poorly	MSI	CMS1	4882	1512	0.0409668	27.9394	0.0635925	-0.210687	S	Epithelia	Epithelia	C7
SMC03-T_CCGGGATAGGGAACGG	SMC03-T	SMC03	Tumor	Female	83	IIIC	Right	ADC	Poorly	MSI	CMS1	19327	4165	6.2141	23.4698	0.750452	0.222067	S	Epithelia	Epithelia	C3
SMC03-T_CCGGGATCACATGTGT	SMC03-T	SMC03	Tumor	Female	83	IIIC	Right	ADC	Poorly	MSI	CMS1	21459	4551	8.58381	17.82	-0.187764	-0.832092	G1	Epithelia	Epithelia	C6
SMC03-T_CCGGTAGGTACTTAGC	SMC03-T	SMC03	Tumor	Female	83	IIIC	Right	ADC	Poorly	MSI	CMS1	12052	2695	19.0342	27.5639	-0.0801688	-1.07045	G1	Epithelia	Epithelia	C6
SMC03-T_CCGTACTAGCACAGGT	SMC03-T	SMC03	Tumor	Female	83	IIIC	Right	ADC	Poorly	MSI	CMS1	4499	1253	0.333407	18.6486	-0.0376733	-0.432082	G1	Epithelia	Epithelia	C2
SMC03-T_CCGTACTGTGAAAGAG	SMC03-T	SMC03	Tumor	Female	83	IIIC	Right	ADC	Poorly	MSI	CMS1	24664	3597	5.39247	21.728	-0.16516	-1.15627	G1	Epithelia	Epithelia	C4
SMC03-T_CCGTGGAAGCCACTAT	SMC03-T	SMC03	Tumor	Female	83	IIIC	Right	ADC	Poorly	MSI	CMS1	2185	953	0.228833	33.4554	0.153707	0.0426236	S	Epithelia	Epithelia	C3
SMC03-T_CCGTGGAGTTACTGAC	SMC03-T	SMC03	Tumor	Female	83	IIIC	Right	ADC	Poorly	MSI	CMS1	13897	3535	9.80068	12.9524	-0.144665	-0.647321	G1	Epithelia	Epithelia	C4
SMC03-T_CCGTTCAAGAAAGTGG	SMC03-T	SMC03	Tumor	Female	83	IIIC	Right	ADC	Poorly	MSI	CMS1	1061	564	0.188501	34.4958	-0.0162749	-0.0397786	G1	Epithelia	Epithelia	C2
SMC03-T_CCGTTCAAGATGAGAG	SMC03-T	SMC03	Tumor	Female	83	IIIC	Right	ADC	Poorly	MSI	CMS1	42895	5867	3.81396	31.5818	1.54732	-1.03636	S	Epithelia	Epithelia	C3
SMC03-T_CCGTTCAAGTATGACA	SMC03-T	SMC03	Tumor	Female	83	IIIC	Right	ADC	Poorly	MSI	CMS1	28963	5642	9.07365	19.045	0.286016	-0.270691	S	Epithelia	Epithelia	C3
SMC03-T_CCTAAAGAGTACGACG	SMC03-T	SMC03	Tumor	Female	83	IIIC	Right	ADC	Poorly	MSI	CMS1	14351	2716	6.32012	26.4372	-0.0045208	-0.985361	G1	Epithelia	Epithelia	C6
SMC03-T_CCTAAAGCACAGCGTC	SMC03-T	SMC03	Tumor	Female	83	IIIC	Right	ADC	Poorly	MSI	CMS1	17014	3661	5.47784	11.1732	-0.141049	-0.606094	G1	Epithelia	Epithelia	C6
SMC03-T_CCTAAAGTCCGCATCT	SMC03-T	SMC03	Tumor	Female	83	IIIC	Right	ADC	Poorly	MSI	CMS1	11971	3070	8.79626	17.6426	-0.0934298	-1.28186	G1	Epithelia	Epithelia	C7
SMC03-T_CCTACACCATACTACG	SMC03-T	SMC03	Tumor	Female	83	IIIC	Right	ADC	Poorly	MSI	CMS1	1580	783	0.126582	29.1139	0.00572634	-0.0130871	S	Epithelia	Epithelia	C2
SMC03-T_CCTACCACATGCCTTC	SMC03-T	SMC03	Tumor	Female	83	IIIC	Right	ADC	Poorly	MSI	CMS1	13638	2073	0.117319	56.4892	0.411392	-0.740172	S	Epithelia	Epithelia	C6
SMC03-T_CCTAGCTGTGGAAAGA	SMC03-T	SMC03	Tumor	Female	83	IIIC	Right	ADC	Poorly	MSI	CMS1	31510	4963	7.70549	25.0365	0.379144	-1.92179	S	Epithelia	Epithelia	C7
SMC03-T_CCTATTACAGGCTGAA	SMC03-T	SMC03	Tumor	Female	83	IIIC	Right	ADC	Poorly	MSI	CMS1	6847	2282	3.69505	18.0371	0.000904159	-0.451893	S	Epithelia	Epithelia	C6
SMC03-T_CCTCAGTAGTCGATAA	SMC03-T	SMC03	Tumor	Female	83	IIIC	Right	ADC	Poorly	MSI	CMS1	13259	3608	8.89962	19.6923	-0.166064	-0.587058	G1	Epithelia	Epithelia	C6
SMC03-T_CCTCTGAAGCTGATAA	SMC03-T	SMC03	Tumor	Female	83	IIIC	Right	ADC	Poorly	MSI	CMS1	21951	4737	3.2527	21.5662	-0.0232068	-1.26583	G1	Epithelia	Epithelia	C7
SMC03-T_CCTCTGAGTGTTGGGA	SMC03-T	SMC03	Tumor	Female	83	IIIC	Right	ADC	Poorly	MSI	CMS1	20748	3858	15.616	23.742	0.169078	-0.947962	S	Epithelia	Epithelia	C7
SMC03-T_CCTCTGATCTAGAGTC	SMC03-T	SMC03	Tumor	Female	83	IIIC	Right	ADC	Poorly	MSI	CMS1	2950	979	13.322	4.74576	0.0292345	-0.566522	S	Epithelia	Epithelia	C2
SMC03-T_CCTTCCCCAGTAGAGC	SMC03-T	SMC03	Tumor	Female	83	IIIC	Right	ADC	Poorly	MSI	CMS1	6494	2597	11.1642	12.9812	-0.11091	-0.37544	G1	Epithelia	Epithelia	C6
SMC03-T_CCTTCGATCTCGTATT	SMC03-T	SMC03	Tumor	Female	83	IIIC	Right	ADC	Poorly	MSI	CMS1	38435	5626	7.30064	29.5434	1.03225	-1.6078	S	Epithelia	Epithelia	C7
SMC03-T_CCTTTCTAGAAACCGC	SMC03-T	SMC03	Tumor	Female	83	IIIC	Right	ADC	Poorly	MSI	CMS1	28097	5060	9.72702	20.237	-0.125075	-1.73065	G1	Epithelia	Epithelia	C7
SMC03-T_CCTTTCTAGAAGAAGC	SMC03-T	SMC03	Tumor	Female	83	IIIC	Right	ADC	Poorly	MSI	CMS1	15664	3488	9.95276	30.3945	0.240808	-0.927943	S	Epithelia	Epithelia	C7
SMC03-T_CGAATGTAGCTAGTCT	SMC03-T	SMC03	Tumor	Female	83	IIIC	Right	ADC	Poorly	MSI	CMS1	2731	842	11.0216	28.1216	-0.0153707	0.081885	G2M	Epithelia	Epithelia	C2
SMC03-T_CGAATGTCAGCCAGAA	SMC03-T	SMC03	Tumor	Female	83	IIIC	Right	ADC	Poorly	MSI	CMS1	40657	5896	7.6592	26.2562	-0.293852	-2.20226	G1	Epithelia	Epithelia	C7
SMC03-T_CGACCTTCATGTCCTC	SMC03-T	SMC03	Tumor	Female	83	IIIC	Right	ADC	Poorly	MSI	CMS1	2322	839	19.6382	4.0913	-0.034358	-0.47636	G1	Epithelia	Epithelia	C1
SMC03-T_CGACTTCAGACAATAC	SMC03-T	SMC03	Tumor	Female	83	IIIC	Right	ADC	Poorly	MSI	CMS1	39053	5665	4.11492	21.7935	1.75497	-1.34849	S	Epithelia	Epithelia	C3
SMC03-T_CGACTTCAGATCCGAG	SMC03-T	SMC03	Tumor	Female	83	IIIC	Right	ADC	Poorly	MSI	CMS1	25185	4871	3.81576	22.704	-0.193791	-1.1017	G1	Epithelia	Epithelia	C4
SMC03-T_CGACTTCGTTCCATGA	SMC03-T	SMC03	Tumor	Female	83	IIIC	Right	ADC	Poorly	MSI	CMS1	22386	4570	3.33691	25.9582	0.0313442	-1.30969	S	Epithelia	Epithelia	C7
SMC03-T_CGACTTCTCTCCCTGA	SMC03-T	SMC03	Tumor	Female	83	IIIC	Right	ADC	Poorly	MSI	CMS1	34312	5326	4.91956	24.1111	-0.383665	-2.13004	G1	Epithelia	Epithelia	C4
SMC03-T_CGAGAAGCAATGGTCT	SMC03-T	SMC03	Tumor	Female	83	IIIC	Right	ADC	Poorly	MSI	CMS1	32668	4585	8.9629	37.5383	-0.00572634	-1.89034	G1	Epithelia	Epithelia	C7
SMC03-T_CGAGAAGCACATGACT	SMC03-T	SMC03	Tumor	Female	83	IIIC	Right	ADC	Poorly	MSI	CMS1	22541	4469	19.8616	13.7483	0.217601	1.33623	G2M	Epithelia	Epithelia	C3
SMC03-T_CGAGAAGTCTTTACGT	SMC03-T	SMC03	Tumor	Female	83	IIIC	Right	ADC	Poorly	MSI	CMS1	11853	2459	17.2024	28.0013	-0.03044	-0.94791	G1	Epithelia	Epithelia	C7
SMC03-T_CGAGCACAGGAGCGAG	SMC03-T	SMC03	Tumor	Female	83	IIIC	Right	ADC	Poorly	MSI	CMS1	27404	5253	6.41512	13.9943	1.13894	0.60568	S	Epithelia	Epithelia	C3
SMC03-T_CGAGCACGTAAGGGCT	SMC03-T	SMC03	Tumor	Female	83	IIIC	Right	ADC	Poorly	MSI	CMS1	45633	5115	13.5341	25.2471	-0.292948	-2.67499	G1	Epithelia	Epithelia	C6
SMC03-T_CGAGCACTCAGGTTCA	SMC03-T	SMC03	Tumor	Female	83	IIIC	Right	ADC	Poorly	MSI	CMS1	31005	5221	5.40881	10.1951	-0.440325	-1.13542	G1	Epithelia	Epithelia	C4
SMC03-T_CGATCGGTCAGTGCAT	SMC03-T	SMC03	Tumor	Female	83	IIIC	Right	ADC	Poorly	MSI	CMS1	26316	4519	13.2087	28.192	-0.0177818	-1.39411	G1	Epithelia	Epithelia	C3
SMC03-T_CGATGTACATAGTAAG	SMC03-T	SMC03	Tumor	Female	83	IIIC	Right	ADC	Poorly	MSI	CMS1	18501	3471	7.2915	33.5009	-0.0696203	-1.31595	G1	Epithelia	Epithelia	C6
SMC03-T_CGATGTACATCGGACC	SMC03-T	SMC03	Tumor	Female	83	IIIC	Right	ADC	Poorly	MSI	CMS1	15194	3450	13.0644	22.2785	-0.138336	-1.18063	G1	Epithelia	Epithelia	C6
SMC03-T_CGATGTATCTTTAGGG	SMC03-T	SMC03	Tumor	Female	83	IIIC	Right	ADC	Poorly	MSI	CMS1	5753	1574	9.14306	35.9986	-0.0376733	-0.380199	G1	Epithelia	Epithelia	C6
SMC03-T_CGATTGACACGGATAG	SMC03-T	SMC03	Tumor	Female	83	IIIC	Right	ADC	Poorly	MSI	CMS1	33026	5124	15.3092	26.3035	-0.158831	-1.58768	G1	Epithelia	Epithelia	C7
SMC03-T_CGATTGAGTCTTGATG	SMC03-T	SMC03	Tumor	Female	83	IIIC	Right	ADC	Poorly	MSI	CMS1	35348	5146	2.76395	15.2456	-0.503617	-1.60837	G1	Epithelia	Epithelia	C4
SMC03-T_CGATTGATCCTCATTA	SMC03-T	SMC03	Tumor	Female	83	IIIC	Right	ADC	Poorly	MSI	CMS1	20161	3173	1.00689	37.6618	-0.109705	-1.54537	G1	Epithelia	Epithelia	C6
SMC03-T_CGCCAAGAGATCGATA	SMC03-T	SMC03	Tumor	Female	83	IIIC	Right	ADC	Poorly	MSI	CMS1	6230	2113	2.52006	17.9615	-0.075648	-0.369077	G1	Epithelia	Epithelia	C6
SMC03-T_CGCGGTAAGATTACCC	SMC03-T	SMC03	Tumor	Female	83	IIIC	Right	ADC	Poorly	MSI	CMS1	21818	3602	5.32129	36.3141	0.013261	-1.66279	S	Epithelia	Epithelia	C6
SMC03-T_CGCGGTAAGTGTTTGC	SMC03-T	SMC03	Tumor	Female	83	IIIC	Right	ADC	Poorly	MSI	CMS1	5300	1538	0.320755	19.5283	-0.0726341	-0.279019	G1	Epithelia	Epithelia	C1
SMC03-T_CGCGTTTAGGCTAGCA	SMC03-T	SMC03	Tumor	Female	83	IIIC	Right	ADC	Poorly	MSI	CMS1	14072	2380	4.0506	21.1697	-0.156118	-0.665787	G1	Epithelia	Epithelia	C1
SMC03-T_CGCGTTTCAGCATACT	SMC03-T	SMC03	Tumor	Female	83	IIIC	Right	ADC	Poorly	MSI	CMS1	30823	4280	7.35165	42.0173	-0.0843882	-2.15839	G1	Epithelia	Epithelia	C7
SMC03-T_CGCGTTTCATTAGCCA	SMC03-T	SMC03	Tumor	Female	83	IIIC	Right	ADC	Poorly	MSI	CMS1	42609	5573	2.4408	20.0756	-0.483424	-2.43922	G1	Epithelia	Epithelia	C4
SMC03-T_CGCGTTTGTTAGATGA	SMC03-T	SMC03	Tumor	Female	83	IIIC	Right	ADC	Poorly	MSI	CMS1	2057	979	12.5912	17.6471	-0.0337553	-0.16258	G1	Epithelia	Epithelia	C6
SMC03-T_CGCTATCTCACCAGGC	SMC03-T	SMC03	Tumor	Female	83	IIIC	Right	ADC	Poorly	MSI	CMS1	5045	1747	15.3221	9.47473	-0.0988547	-0.701169	G1	Epithelia	Epithelia	C4
SMC03-T_CGCTATCTCTGGTTCC	SMC03-T	SMC03	Tumor	Female	83	IIIC	Right	ADC	Poorly	MSI	CMS1	33003	4997	4.34203	22.9918	0.0241109	-1.11261	S	Epithelia	Epithelia	C7
SMC03-T_CGCTGGAAGTAGCCGA	SMC03-T	SMC03	Tumor	Female	83	IIIC	Right	ADC	Poorly	MSI	CMS1	6809	2249	3.37788	16.9775	-0.0675105	-0.367215	G1	Epithelia	Epithelia	C4
SMC03-T_CGCTGGAGTGGAAAGA	SMC03-T	SMC03	Tumor	Female	83	IIIC	Right	ADC	Poorly	MSI	CMS1	23217	4321	1.62381	16.083	-0.434298	-0.379164	G1	Epithelia	Epithelia	C4
SMC03-T_CGCTTCAGTAGCGTAG	SMC03-T	SMC03	Tumor	Female	83	IIIC	Right	ADC	Poorly	MSI	CMS1	21174	4581	6.93775	27.6566	-0.0108499	-0.976567	G1	Epithelia	Epithelia	C7
SMC03-T_CGCTTCAGTGGCGAAT	SMC03-T	SMC03	Tumor	Female	83	IIIC	Right	ADC	Poorly	MSI	CMS1	1061	627	1.03676	22.2432	0.0141652	-0.0332609	S	Epithelia	Epithelia	C1
SMC03-T_CGCTTCATCCAAGTAC	SMC03-T	SMC03	Tumor	Female	83	IIIC	Right	ADC	Poorly	MSI	CMS1	1732	943	0.808314	13.3372	-0.053044	-0.083023	G1	Epithelia	Epithelia	C2
SMC03-T_CGGACACGTAAGAGAG	SMC03-T	SMC03	Tumor	Female	83	IIIC	Right	ADC	Poorly	MSI	CMS1	35440	4986	4.82223	12.4238	-0.583183	-1.13718	G1	Epithelia	Epithelia	C4
SMC03-T_CGGACGTGTATTCGTG	SMC03-T	SMC03	Tumor	Female	83	IIIC	Right	ADC	Poorly	MSI	CMS1	36644	5335	15.2603	21.4114	0.601567	-1.83561	S	Epithelia	Epithelia	C6
SMC03-T_CGGACGTGTTCGTCTC	SMC03-T	SMC03	Tumor	Female	83	IIIC	Right	ADC	Poorly	MSI	CMS1	30263	5079	6.4369	26.5241	0.634117	-0.169098	S	Epithelia	Epithelia	C3
SMC03-T_CGGACGTTCCGTAGGC	SMC03-T	SMC03	Tumor	Female	83	IIIC	Right	ADC	Poorly	MSI	CMS1	1184	622	0.506757	26.5203	0.0313442	0.0778502	G2M	Epithelia	Epithelia	C2
SMC03-T_CGGACTGCATTCTCAT	SMC03-T	SMC03	Tumor	Female	83	IIIC	Right	ADC	Poorly	MSI	CMS1	38626	5638	5.09242	27.3961	-0.00391802	-1.8801	G1	Epithelia	Epithelia	C7
SMC03-T_CGGACTGGTACTCGCG	SMC03-T	SMC03	Tumor	Female	83	IIIC	Right	ADC	Poorly	MSI	CMS1	49991	5793	7.07327	20.4617	-0.514467	-2.70143	G1	Epithelia	Epithelia	C6
SMC03-T_CGGAGCTTCGTACCGG	SMC03-T	SMC03	Tumor	Female	83	IIIC	Right	ADC	Poorly	MSI	CMS1	27716	5467	8.03868	17.167	-0.344183	-1.40974	G1	Epithelia	Epithelia	C4
SMC03-T_CGGAGTCCACAGGCCT	SMC03-T	SMC03	Tumor	Female	83	IIIC	Right	ADC	Poorly	MSI	CMS1	4517	1699	8.30197	22.1607	0.0111513	-0.260294	S	Epithelia	Epithelia	C6
SMC03-T_CGGAGTCGTGACGGTA	SMC03-T	SMC03	Tumor	Female	83	IIIC	Right	ADC	Poorly	MSI	CMS1	11148	2332	0.269107	41.8461	-0.0111513	-0.586334	G1	Epithelia	Epithelia	C7
SMC03-T_CGGAGTCTCACTTACT	SMC03-T	SMC03	Tumor	Female	83	IIIC	Right	ADC	Poorly	MSI	CMS1	38281	5123	7.03221	30.7359	0.421338	-1.65353	S	Epithelia	Epithelia	C3
SMC03-T_CGGAGTCTCTCGTTTA	SMC03-T	SMC03	Tumor	Female	83	IIIC	Right	ADC	Poorly	MSI	CMS1	35906	4864	0.749178	29.9894	0.092827	-0.435547	S	Epithelia	Epithelia	C6
SMC03-T_CGGCTAGAGGGTTCCC	SMC03-T	SMC03	Tumor	Female	83	IIIC	Right	ADC	Poorly	MSI	CMS1	15779	2834	1.14709	35.7057	-0.0693189	-0.945013	G1	Epithelia	Epithelia	C7
SMC03-T_CGGGTCATCAACACAC	SMC03-T	SMC03	Tumor	Female	83	IIIC	Right	ADC	Poorly	MSI	CMS1	19548	4271	7.35114	21.2656	0.310127	-1.12865	S	Epithelia	Epithelia	C7
SMC03-T_CGGTTAATCCCAACGG	SMC03-T	SMC03	Tumor	Female	83	IIIC	Right	ADC	Poorly	MSI	CMS1	33230	5056	7.99278	31.929	1.50151	-1.42644	S	Epithelia	Epithelia	C3
SMC03-T_CGTAGCGGTAGGCTGA	SMC03-T	SMC03	Tumor	Female	83	IIIC	Right	ADC	Poorly	MSI	CMS1	1451	640	0.275672	35.5617	0.00632911	-0.0375543	S	Epithelia	Epithelia	C2
SMC03-T_CGTAGCGTCCTAGAAC	SMC03-T	SMC03	Tumor	Female	83	IIIC	Right	ADC	Poorly	MSI	CMS1	13415	3076	7.3798	28.0954	-0.0575648	0.0314504	G2M	Epithelia	Epithelia	C7
SMC03-T_CGTAGGCAGAACTGTA	SMC03-T	SMC03	Tumor	Female	83	IIIC	Right	ADC	Poorly	MSI	CMS1	17668	3957	6.7693	24.2416	-0.0871007	-0.899597	G1	Epithelia	Epithelia	C7
SMC03-T_CGTAGGCTCAACACGT	SMC03-T	SMC03	Tumor	Female	83	IIIC	Right	ADC	Poorly	MSI	CMS1	28408	5207	4.02703	17.7872	-0.252562	-1.02928	G1	Epithelia	Epithelia	C7
SMC03-T_CGTCAGGCAGTAGAGC	SMC03-T	SMC03	Tumor	Female	83	IIIC	Right	ADC	Poorly	MSI	CMS1	3660	1648	18.388	18.0601	0.0750452	-0.141268	S	Epithelia	Epithelia	C2
SMC03-T_CGTCCATCACATTTCT	SMC03-T	SMC03	Tumor	Female	83	IIIC	Right	ADC	Poorly	MSI	CMS1	24400	4827	3.36885	23.209	0.00542495	0.0303124	G2M	Epithelia	Epithelia	C3
SMC03-T_CGTCCATGTCTGATTG	SMC03-T	SMC03	Tumor	Female	83	IIIC	Right	ADC	Poorly	MSI	CMS1	34949	5399	13.4253	15.2193	-0.356841	-2.34699	G1	Epithelia	Epithelia	C6
SMC03-T_CGTCTACAGTCCGTAT	SMC03-T	SMC03	Tumor	Female	83	IIIC	Right	ADC	Poorly	MSI	CMS1	15065	3517	8.69565	25.2041	-0.0994575	-0.703962	G1	Epithelia	Epithelia	C7
SMC03-T_CGTCTACAGTGGACGT	SMC03-T	SMC03	Tumor	Female	83	IIIC	Right	ADC	Poorly	MSI	CMS1	8433	2242	17.2774	16.8623	-0.132007	-0.746845	G1	Epithelia	Epithelia	C6
SMC03-T_CGTGAGCAGACTAAGT	SMC03-T	SMC03	Tumor	Female	83	IIIC	Right	ADC	Poorly	MSI	CMS1	2009	936	0.199104	18.666	-0.00331525	-0.0103973	G1	Epithelia	Epithelia	C1
SMC03-T_CGTGAGCAGGCAATTA	SMC03-T	SMC03	Tumor	Female	83	IIIC	Right	ADC	Poorly	MSI	CMS1	17639	4088	4.36533	16.4125	-0.136227	-0.792779	G1	Epithelia	Epithelia	C4
SMC03-T_CGTGAGCCACTGTCGG	SMC03-T	SMC03	Tumor	Female	83	IIIC	Right	ADC	Poorly	MSI	CMS1	1201	678	0.333056	23.7302	0.101567	-0.0453652	S	Epithelia	Epithelia	C2
SMC03-T_CGTGTAAAGAAGGGTA	SMC03-T	SMC03	Tumor	Female	83	IIIC	Right	ADC	Poorly	MSI	CMS1	41724	5916	6.3201	24.7819	0.163954	2.48215	G2M	Epithelia	Epithelia	C3
SMC03-T_CGTGTAACACGAAAGC	SMC03-T	SMC03	Tumor	Female	83	IIIC	Right	ADC	Poorly	MSI	CMS1	7207	2337	0.860275	15.9706	-0.0289331	-0.188341	G1	Epithelia	Epithelia	C6
SMC03-T_CGTGTAAGTCTCCACT	SMC03-T	SMC03	Tumor	Female	83	IIIC	Right	ADC	Poorly	MSI	CMS1	5118	1391	17.585	33.4701	-0.0156721	-0.428926	G1	Epithelia	Epithelia	C1
SMC03-T_CGTGTCTCAGTAAGAT	SMC03-T	SMC03	Tumor	Female	83	IIIC	Right	ADC	Poorly	MSI	CMS1	29295	4373	5.54702	28.155	-0.0946353	-1.86706	G1	Epithelia	Epithelia	C6
SMC03-T_CGTTAGAAGGTACTCT	SMC03-T	SMC03	Tumor	Female	83	IIIC	Right	ADC	Poorly	MSI	CMS1	1871	957	0.213789	14.217	-0.0379747	-0.0793503	G1	Epithelia	Epithelia	C1
SMC03-T_CGTTAGATCTTGTCAT	SMC03-T	SMC03	Tumor	Female	83	IIIC	Right	ADC	Poorly	MSI	CMS1	12703	2736	9.21829	26.2458	-0.0590717	-0.72217	G1	Epithelia	Epithelia	C7
SMC03-T_CGTTCTGGTTTACTCT	SMC03-T	SMC03	Tumor	Female	83	IIIC	Right	ADC	Poorly	MSI	CMS1	4681	1544	8.35292	24.1615	-0.00964436	-0.235361	G1	Epithelia	Epithelia	C6
SMC03-T_CGTTGGGCACCCTATC	SMC03-T	SMC03	Tumor	Female	83	IIIC	Right	ADC	Poorly	MSI	CMS1	3864	1447	0.0776398	28.4161	0.421338	0.445789	G2M	Epithelia	Epithelia	C3
SMC03-T_CGTTGGGCAGCGAACA	SMC03-T	SMC03	Tumor	Female	83	IIIC	Right	ADC	Poorly	MSI	CMS1	10945	3425	2.91457	9.72133	-0.0560579	-0.586644	G1	Epithelia	Epithelia	C4
SMC03-T_CGTTGGGTCTTGCCGT	SMC03-T	SMC03	Tumor	Female	83	IIIC	Right	ADC	Poorly	MSI	CMS1	12855	3290	7.11785	14.5002	-0.193189	-0.735982	G1	Epithelia	Epithelia	C6
SMC03-T_CTAACTTTCCAGGGCT	SMC03-T	SMC03	Tumor	Female	83	IIIC	Right	ADC	Poorly	MSI	CMS1	4035	560	8.12887	9.2689	-0.00150693	-0.236965	G1	Epithelia	Epithelia	C1
SMC03-T_CTAAGACCAAGTCTGT	SMC03-T	SMC03	Tumor	Female	83	IIIC	Right	ADC	Poorly	MSI	CMS1	28882	5053	10.1932	26.5182	0.239602	-1.27281	S	Epithelia	Epithelia	C7
SMC03-T_CTAAGACCAGGATCGA	SMC03-T	SMC03	Tumor	Female	83	IIIC	Right	ADC	Poorly	MSI	CMS1	8039	1725	5.41112	30.9989	-0.0825799	-0.568384	G1	Epithelia	Epithelia	C6
SMC03-T_CTAATGGAGCCTTGAT	SMC03-T	SMC03	Tumor	Female	83	IIIC	Right	ADC	Poorly	MSI	CMS1	22050	4165	1.80499	26.5442	0.0605787	-1.08432	S	Epithelia	Epithelia	C6
SMC03-T_CTAATGGGTTCAGTAC	SMC03-T	SMC03	Tumor	Female	83	IIIC	Right	ADC	Poorly	MSI	CMS1	13312	3282	1.44982	16.1734	-0.210368	-0.803435	G1	Epithelia	Epithelia	C4
SMC03-T_CTACACCGTTACGTCA	SMC03-T	SMC03	Tumor	Female	83	IIIC	Right	ADC	Poorly	MSI	CMS1	1594	835	0.188206	22.5847	0.0455093	0.289727	G2M	Epithelia	Epithelia	C2
SMC03-T_CTACACCTCTGCTGTC	SMC03-T	SMC03	Tumor	Female	83	IIIC	Right	ADC	Poorly	MSI	CMS1	2041	849	0.244978	39.0495	0.0455093	-0.0822471	S	Epithelia	Epithelia	C2
SMC03-T_CTACCCAAGCACCGCT	SMC03-T	SMC03	Tumor	Female	83	IIIC	Right	ADC	Poorly	MSI	CMS1	28340	4654	4.98941	31.0092	-0.231465	-1.61877	G1	Epithelia	Epithelia	C7
SMC03-T_CTACCCAAGCTGAACG	SMC03-T	SMC03	Tumor	Female	83	IIIC	Right	ADC	Poorly	MSI	CMS1	22039	3953	2.54549	16.7249	-0.214888	-0.931202	G1	Epithelia	Epithelia	C6
SMC03-T_CTACCCAGTGAAATCA	SMC03-T	SMC03	Tumor	Female	83	IIIC	Right	ADC	Poorly	MSI	CMS1	50796	5922	7.23285	25.9371	0.959916	-1.42489	S	Epithelia	Epithelia	C3
SMC03-T_CTACGTCGTACAGTTC	SMC03-T	SMC03	Tumor	Female	83	IIIC	Right	ADC	Poorly	MSI	CMS1	26374	4816	5.82392	26.2569	0.03044	-1.75171	S	Epithelia	Epithelia	C7
SMC03-T_CTACGTCGTATTCTCT	SMC03-T	SMC03	Tumor	Female	83	IIIC	Right	ADC	Poorly	MSI	CMS1	25665	5050	6.54978	23.7327	-0.313743	-2.08302	G1	Epithelia	Epithelia	C7
SMC03-T_CTACGTCGTCGACTAT	SMC03-T	SMC03	Tumor	Female	83	IIIC	Right	ADC	Poorly	MSI	CMS1	36273	5155	7.27263	30.5351	-0.231163	-1.51226	G1	Epithelia	Epithelia	C7
SMC03-T_CTAGCCTAGGAGTTTA	SMC03-T	SMC03	Tumor	Female	83	IIIC	Right	ADC	Poorly	MSI	CMS1	12683	2987	3.8319	6.01593	-0.15009	-0.967929	G1	Epithelia	Epithelia	C4
SMC03-T_CTCACACGTCCAGTGC	SMC03-T	SMC03	Tumor	Female	83	IIIC	Right	ADC	Poorly	MSI	CMS1	24212	4423	6.83958	17.004	-0.376733	-0.944858	G1	Epithelia	Epithelia	C4
SMC03-T_CTCAGAACAGTCGATT	SMC03-T	SMC03	Tumor	Female	83	IIIC	Right	ADC	Poorly	MSI	CMS1	35709	5124	18.6424	22.647	-0.259795	-2.22352	G1	Epithelia	Epithelia	C6
SMC03-T_CTCAGAACATACTACG	SMC03-T	SMC03	Tumor	Female	83	IIIC	Right	ADC	Poorly	MSI	CMS1	34186	4624	17.4838	11.964	-0.620555	-1.72465	G1	Epithelia	Epithelia	C4
SMC03-T_CTCATTAAGCAGCGTA	SMC03-T	SMC03	Tumor	Female	83	IIIC	Right	ADC	Poorly	MSI	CMS1	16832	3059	6.44606	22.5107	-0.168776	-0.842748	G1	Epithelia	Epithelia	C6
SMC03-T_CTCATTAAGGAGTTGC	SMC03-T	SMC03	Tumor	Female	83	IIIC	Right	ADC	Poorly	MSI	CMS1	3949	1297	8.33122	15.7508	-0.0114527	-0.700186	G1	Epithelia	Epithelia	C6
SMC03-T_CTCATTATCTGTACGA	SMC03-T	SMC03	Tumor	Female	83	IIIC	Right	ADC	Poorly	MSI	CMS1	26119	4671	6.26747	18.3659	-0.206148	-1.60211	G1	Epithelia	Epithelia	C4
SMC03-T_CTCCTAGCATTTGCCC	SMC03-T	SMC03	Tumor	Female	83	IIIC	Right	ADC	Poorly	MSI	CMS1	55735	5998	2.476	27.4872	-0.580169	-2.38268	G1	Epithelia	Epithelia	C4
SMC03-T_CTCCTAGGTATTCTCT	SMC03-T	SMC03	Tumor	Female	83	IIIC	Right	ADC	Poorly	MSI	CMS1	9167	2664	6.20705	21.9701	0.0105485	-0.591248	S	Epithelia	Epithelia	C7
SMC03-T_CTCCTAGTCACCGTAA	SMC03-T	SMC03	Tumor	Female	83	IIIC	Right	ADC	Poorly	MSI	CMS1	1199	572	0.333611	39.1159	0.127788	-0.0342955	S	Epithelia	Epithelia	C2
SMC03-T_CTCGAAATCTCCAGGG	SMC03-T	SMC03	Tumor	Female	83	IIIC	Right	ADC	Poorly	MSI	CMS1	26400	4146	2.79924	13.9583	-0.298373	-1.09451	G1	Epithelia	Epithelia	C4
SMC03-T_CTCGAGGAGTGACATA	SMC03-T	SMC03	Tumor	Female	83	IIIC	Right	ADC	Poorly	MSI	CMS1	13763	3366	13.4709	21.0855	-0.108499	-0.905028	G1	Epithelia	Epithelia	C6
SMC03-T_CTCGAGGCAATAACGA	SMC03-T	SMC03	Tumor	Female	83	IIIC	Right	ADC	Poorly	MSI	CMS1	38480	5385	0.725052	7.32848	-0.290536	-2.17106	G1	Epithelia	Epithelia	C4
SMC03-T_CTCGAGGCATCCTAGA	SMC03-T	SMC03	Tumor	Female	83	IIIC	Right	ADC	Poorly	MSI	CMS1	43521	4638	14.5746	43.0918	-0.0696203	-3.00047	G1	Epithelia	Epithelia	C6
SMC03-T_CTCGAGGTCACCTCGT	SMC03-T	SMC03	Tumor	Female	83	IIIC	Right	ADC	Poorly	MSI	CMS1	35227	5673	8.87104	24.5919	-0.489451	-1.80783	G1	Epithelia	Epithelia	C7
SMC03-T_CTCGGAGAGCCAGTAG	SMC03-T	SMC03	Tumor	Female	83	IIIC	Right	ADC	Poorly	MSI	CMS1	26972	5189	11.3006	22.1934	1.22936	1.63816	G2M	Epithelia	Epithelia	C3
SMC03-T_CTCGGAGAGCGTCTAT	SMC03-T	SMC03	Tumor	Female	83	IIIC	Right	ADC	Poorly	MSI	CMS1	2070	841	13.8164	26.3285	-0.0271248	-0.0948169	G1	Epithelia	Epithelia	C1
SMC03-T_CTCGGAGAGGGAGTAA	SMC03-T	SMC03	Tumor	Female	83	IIIC	Right	ADC	Poorly	MSI	CMS1	28177	4672	8.45725	23.1891	-0.321579	-1.09947	G1	Epithelia	Epithelia	C7
SMC03-T_CTCGGAGCACGGATAG	SMC03-T	SMC03	Tumor	Female	83	IIIC	Right	ADC	Poorly	MSI	CMS1	29120	5343	6.99176	24.3304	-0.421338	-1.49953	G1	Epithelia	Epithelia	C4
SMC03-T_CTCGTACGTGGTCTCG	SMC03-T	SMC03	Tumor	Female	83	IIIC	Right	ADC	Poorly	MSI	CMS1	3109	903	11.3541	23.2551	-0.0373719	-0.249069	G1	Epithelia	Epithelia	C1
SMC03-T_CTCGTCACACAGCGTC	SMC03-T	SMC03	Tumor	Female	83	IIIC	Right	ADC	Poorly	MSI	CMS1	5350	1833	8.26168	12.2804	-0.06088	-0.745034	G1	Epithelia	Epithelia	C1
SMC03-T_CTCTAATAGCAATCTC	SMC03-T	SMC03	Tumor	Female	83	IIIC	Right	ADC	Poorly	MSI	CMS1	28970	4737	7.69071	21.4291	0.847498	-1.29842	S	Epithelia	Epithelia	C7
SMC03-T_CTCTACGAGACTTGAA	SMC03-T	SMC03	Tumor	Female	83	IIIC	Right	ADC	Poorly	MSI	CMS1	13110	2950	3.70709	26.6056	0.0527426	-0.567349	S	Epithelia	Epithelia	C7
SMC03-T_CTCTACGAGAGACGAA	SMC03-T	SMC03	Tumor	Female	83	IIIC	Right	ADC	Poorly	MSI	CMS1	20233	3858	11.4417	27.1883	-0.0262206	-1.32563	G1	Epithelia	Epithelia	C7
SMC03-T_CTCTACGGTCCAGTAT	SMC03-T	SMC03	Tumor	Female	83	IIIC	Right	ADC	Poorly	MSI	CMS1	18435	4057	10.4095	21.1229	-0.277275	-1.3427	G1	Epithelia	Epithelia	C6
SMC03-T_CTCTACGTCCCAGGTG	SMC03-T	SMC03	Tumor	Female	83	IIIC	Right	ADC	Poorly	MSI	CMS1	2251	895	0.133274	16.215	-0.0159735	-0.0521933	G1	Epithelia	Epithelia	C1
SMC03-T_CTCTACGTCTCTGCTG	SMC03-T	SMC03	Tumor	Female	83	IIIC	Right	ADC	Poorly	MSI	CMS1	19948	3950	10.3369	22.0724	-0.174503	-1.2666	G1	Epithelia	Epithelia	C7
SMC03-T_CTGAAACAGACTTGAA	SMC03-T	SMC03	Tumor	Female	83	IIIC	Right	ADC	Poorly	MSI	CMS1	41318	5816	7.86098	22.0533	1.88668	-0.0869543	S	Epithelia	Epithelia	C3
SMC03-T_CTGAAACTCTTAGCCC	SMC03-T	SMC03	Tumor	Female	83	IIIC	Right	ADC	Poorly	MSI	CMS1	39171	5394	1.12328	10.8141	-0.618445	-1.464	G1	Epithelia	Epithelia	C4
SMC03-T_CTGAAGTAGCGAAGGG	SMC03-T	SMC03	Tumor	Female	83	IIIC	Right	ADC	Poorly	MSI	CMS1	20904	4265	4.05186	23.9667	-0.186558	-0.618043	G1	Epithelia	Epithelia	C6
SMC03-T_CTGAAGTAGTGACATA	SMC03-T	SMC03	Tumor	Female	83	IIIC	Right	ADC	Poorly	MSI	CMS1	35979	5795	4.06348	14.6863	2.11694	-0.629319	S	Epithelia	Epithelia	C3
SMC03-T_CTGAAGTGTCCAACTA	SMC03-T	SMC03	Tumor	Female	83	IIIC	Right	ADC	Poorly	MSI	CMS1	19402	4606	3.78312	20.7968	-0.188065	-0.693203	G1	Epithelia	Epithelia	C7
SMC03-T_CTGATAGAGTGGAGTC	SMC03-T	SMC03	Tumor	Female	83	IIIC	Right	ADC	Poorly	MSI	CMS1	1343	630	0.297841	33.8049	0.0533454	-0.0477964	S	Epithelia	Epithelia	C2
SMC03-T_CTGATAGGTCTTCAAG	SMC03-T	SMC03	Tumor	Female	83	IIIC	Right	ADC	Poorly	MSI	CMS1	15820	4228	3.41972	18.7231	0.0295359	-0.432392	S	Epithelia	Epithelia	C7
SMC03-T_CTGATCCAGCCAACAG	SMC03-T	SMC03	Tumor	Female	83	IIIC	Right	ADC	Poorly	MSI	CMS1	13029	3130	6.10945	26.2184	-0.0192887	-1.3412	G1	Epithelia	Epithelia	C6
SMC03-T_CTGATCCGTACCAGTT	SMC03-T	SMC03	Tumor	Female	83	IIIC	Right	ADC	Poorly	MSI	CMS1	31313	5024	7.69648	32.4051	0.165461	-1.539	S	Epithelia	Epithelia	C7
SMC03-T_CTGCGGAAGATGTGGC	SMC03-T	SMC03	Tumor	Female	83	IIIC	Right	ADC	Poorly	MSI	CMS1	1261	614	0.872324	38.858	0.00813743	-0.0241568	S	Epithelia	Epithelia	C2
SMC03-T_CTGCGGAGTAGCAAAT	SMC03-T	SMC03	Tumor	Female	83	IIIC	Right	ADC	Poorly	MSI	CMS1	16887	3462	2.21472	10.7065	-0.134418	-0.806125	G1	Epithelia	Epithelia	C4
SMC03-T_CTGCTGTGTACCATCA	SMC03-T	SMC03	Tumor	Female	83	IIIC	Right	ADC	Poorly	MSI	CMS1	36104	5930	5.65034	18.7819	-0.377336	-0.981533	G1	Epithelia	Epithelia	C4
SMC03-T_CTGGTCTTCTCAACTT	SMC03-T	SMC03	Tumor	Female	83	IIIC	Right	ADC	Poorly	MSI	CMS1	20497	4175	1.64902	22.0715	-0.134418	-2.31818	G1	Epithelia	Epithelia	C6
SMC03-T_CTGGTCTTCTGCAGTA	SMC03-T	SMC03	Tumor	Female	83	IIIC	Right	ADC	Poorly	MSI	CMS1	11806	3312	9.13095	10.5624	0.0250151	-0.513966	S	Epithelia	Epithelia	C6
SMC03-T_CTGTGCTGTAGGGTAC	SMC03-T	SMC03	Tumor	Female	83	IIIC	Right	ADC	Poorly	MSI	CMS1	2716	1052	0.147275	38.9175	0.0370705	-0.1437	S	Epithelia	Epithelia	C7
SMC03-T_CTGTGCTTCACAGGCC	SMC03-T	SMC03	Tumor	Female	83	IIIC	Right	ADC	Poorly	MSI	CMS1	9697	2611	0.79406	30.793	-0.0964436	1.09109	G2M	Epithelia	Epithelia	C3
SMC03-T_CTGTGCTTCGTCTGCT	SMC03-T	SMC03	Tumor	Female	83	IIIC	Right	ADC	Poorly	MSI	CMS1	23322	4449	6.63751	17.3784	-0.207354	-1.30628	G1	Epithelia	Epithelia	C6
SMC03-T_CTGTTTAAGGTGCTAG	SMC03-T	SMC03	Tumor	Female	83	IIIC	Right	ADC	Poorly	MSI	CMS1	24037	4996	16.0419	14.2447	0.726643	0.854697	G2M	Epithelia	Epithelia	C3
SMC03-T_CTGTTTATCACGCGGT	SMC03-T	SMC03	Tumor	Female	83	IIIC	Right	ADC	Poorly	MSI	CMS1	33907	5245	5.93683	27.2864	2.33996	1.15141	S	Epithelia	Epithelia	C3
SMC03-T_CTTACCGAGCGCTCCA	SMC03-T	SMC03	Tumor	Female	83	IIIC	Right	ADC	Poorly	MSI	CMS1	1783	695	11.161	11.1049	-0.0271248	-0.113128	G1	Epithelia	Epithelia	C1
SMC03-T_CTTACCGGTGATAAAC	SMC03-T	SMC03	Tumor	Female	83	IIIC	Right	ADC	Poorly	MSI	CMS1	6793	2054	0.14721	27.4106	-0.0542495	-0.253569	G1	Epithelia	Epithelia	C1
SMC03-T_CTTCTCTGTCGCATCG	SMC03-T	SMC03	Tumor	Female	83	IIIC	Right	ADC	Poorly	MSI	CMS1	24969	4957	13.7691	10.4209	-0.121157	-1.29806	G1	Epithelia	Epithelia	C4
SMC03-T_CTTCTCTTCATGCTCC	SMC03-T	SMC03	Tumor	Female	83	IIIC	Right	ADC	Poorly	MSI	CMS1	14070	2865	0.888415	33.1841	-0.0813743	-1.15896	G1	Epithelia	Epithelia	C6
SMC03-T_CTTGGCTGTCAAAGAT	SMC03-T	SMC03	Tumor	Female	83	IIIC	Right	ADC	Poorly	MSI	CMS1	16219	4060	4.12479	14.3227	-0.201025	-0.772605	G1	Epithelia	Epithelia	C4
SMC03-T_CTTGGCTTCCGTCAAA	SMC03-T	SMC03	Tumor	Female	83	IIIC	Right	ADC	Poorly	MSI	CMS1	28963	5602	3.19028	20.1498	-0.150995	-1.89417	G1	Epithelia	Epithelia	C7
SMC03-T_GAAACTCAGAAAGTGG	SMC03-T	SMC03	Tumor	Female	83	IIIC	Right	ADC	Poorly	MSI	CMS1	1237	678	1.13177	19.806	0.0229054	-0.14432	S	Epithelia	Epithelia	C2
SMC03-T_GAAACTCCACCTCGTT	SMC03-T	SMC03	Tumor	Female	83	IIIC	Right	ADC	Poorly	MSI	CMS1	1055	552	1.23223	31.4692	-0.0108499	-0.0332609	G1	Epithelia	Epithelia	C2
SMC03-T_GAAACTCGTGTGCCTG	SMC03-T	SMC03	Tumor	Female	83	IIIC	Right	ADC	Poorly	MSI	CMS1	27884	4521	8.87247	35.6226	-0.110307	-1.92365	G1	Epithelia	Epithelia	C7
SMC03-T_GAAATGATCTTTAGTC	SMC03-T	SMC03	Tumor	Female	83	IIIC	Right	ADC	Poorly	MSI	CMS1	1242	522	0.563607	42.7536	-0.0156721	-0.0607283	G1	Epithelia	Epithelia	C2
SMC03-T_GAACATCAGTATGACA	SMC03-T	SMC03	Tumor	Female	83	IIIC	Right	ADC	Poorly	MSI	CMS1	30956	5079	2.56493	27.9235	1.49759	-0.562642	S	Epithelia	Epithelia	C3
SMC03-T_GAACATCAGTTTGCGT	SMC03-T	SMC03	Tumor	Female	83	IIIC	Right	ADC	Poorly	MSI	CMS1	17828	3578	11.4988	13.7985	-0.147077	-1.57314	G1	Epithelia	Epithelia	C6
SMC03-T_GAAGCAGAGGATGGTC	SMC03-T	SMC03	Tumor	Female	83	IIIC	Right	ADC	Poorly	MSI	CMS1	39541	5457	5.37923	29.8703	0.483725	-0.984689	S	Epithelia	Epithelia	C3
SMC03-T_GAAGCAGCACGAAACG	SMC03-T	SMC03	Tumor	Female	83	IIIC	Right	ADC	Poorly	MSI	CMS1	14836	3099	0.869507	38.2313	-0.0985533	-0.885061	G1	Epithelia	Epithelia	C6
SMC03-T_GAAGCAGCACTAGTAC	SMC03-T	SMC03	Tumor	Female	83	IIIC	Right	ADC	Poorly	MSI	CMS1	37896	4804	5.46232	13.0225	-0.553345	-0.771519	G1	Epithelia	Epithelia	C4
SMC03-T_GAATGAAAGTACGTTC	SMC03-T	SMC03	Tumor	Female	83	IIIC	Right	ADC	Poorly	MSI	CMS1	13358	3285	1.71433	18.8651	-0.154611	-0.612456	G1	Epithelia	Epithelia	C6
SMC03-T_GACACGCGTACACCGC	SMC03-T	SMC03	Tumor	Female	83	IIIC	Right	ADC	Poorly	MSI	CMS1	1024	537	0.0976562	35.8398	0.00391802	0.00703497	G2M	Epithelia	Epithelia	C2
SMC03-T_GACACGCGTGTATGGG	SMC03-T	SMC03	Tumor	Female	83	IIIC	Right	ADC	Poorly	MSI	CMS1	22704	4219	4.53665	11.0289	-0.2173	-0.827695	G1	Epithelia	Epithelia	C6
SMC03-T_GACACGCGTTCTCATT	SMC03-T	SMC03	Tumor	Female	83	IIIC	Right	ADC	Poorly	MSI	CMS1	20080	3885	10.3386	17.8884	-0.240205	-1.26598	G1	Epithelia	Epithelia	C4
SMC03-T_GACCAATGTACGCACC	SMC03-T	SMC03	Tumor	Female	83	IIIC	Right	ADC	Poorly	MSI	CMS1	26666	5389	16.8154	11.9403	0.324292	0.514794	G2M	Epithelia	Epithelia	C3
SMC03-T_GACCTGGCATCGGAAG	SMC03-T	SMC03	Tumor	Female	83	IIIC	Right	ADC	Poorly	MSI	CMS1	11476	3397	12.5218	14.3778	0.0937312	-0.480861	S	Epithelia	Epithelia	C7
SMC03-T_GACGCGTTCCACGTGG	SMC03-T	SMC03	Tumor	Female	83	IIIC	Right	ADC	Poorly	MSI	CMS1	7451	2237	0.0402631	25.2047	0.663653	0.0227085	S	Epithelia	Epithelia	C3
SMC03-T_GACGGCTAGAAGGGTA	SMC03-T	SMC03	Tumor	Female	83	IIIC	Right	ADC	Poorly	MSI	CMS1	44008	5845	8.05535	31.3534	1.18475	-1.708	S	Epithelia	Epithelia	C3
SMC03-T_GACGGCTAGTTGAGTA	SMC03-T	SMC03	Tumor	Female	83	IIIC	Right	ADC	Poorly	MSI	CMS1	3737	1433	0.187316	20.4977	-0.0482218	-0.0915063	G1	Epithelia	Epithelia	C7
SMC03-T_GACGGCTCACAGACTT	SMC03-T	SMC03	Tumor	Female	83	IIIC	Right	ADC	Poorly	MSI	CMS1	33201	5377	4.26493	28.8726	0.241712	1.18963	G2M	Epithelia	Epithelia	C3
SMC03-T_GACGTGCCATGCAATC	SMC03-T	SMC03	Tumor	Female	83	IIIC	Right	ADC	Poorly	MSI	CMS1	3614	1183	0.0830105	40.0387	-0.0189873	-0.166253	G1	Epithelia	Epithelia	C2
SMC03-T_GACGTTAAGGTAGCCA	SMC03-T	SMC03	Tumor	Female	83	IIIC	Right	ADC	Poorly	MSI	CMS1	6958	2220	19.0572	17.3182	-0.00150693	-0.327333	G1	Epithelia	Epithelia	C7
SMC03-T_GACGTTATCCGCATAA	SMC03-T	SMC03	Tumor	Female	83	IIIC	Right	ADC	Poorly	MSI	CMS1	28366	4900	9.51139	28.6258	1.30139	-1.86566	S	Epithelia	Epithelia	C3
SMC03-T_GACTAACGTCGGCATC	SMC03-T	SMC03	Tumor	Female	83	IIIC	Right	ADC	Poorly	MSI	CMS1	20849	4077	7.95242	25.4641	-0.139843	-1.31937	G1	Epithelia	Epithelia	C7
SMC03-T_GACTACATCTTGTCAT	SMC03-T	SMC03	Tumor	Female	83	IIIC	Right	ADC	Poorly	MSI	CMS1	37170	5384	14.6435	23.8902	0.656118	-1.07676	S	Epithelia	Epithelia	C3
SMC03-T_GACTGCGGTTGGGACA	SMC03-T	SMC03	Tumor	Female	83	IIIC	Right	ADC	Poorly	MSI	CMS1	23906	5794	15.7032	11.2064	0.875527	1.14954	G2M	Epithelia	Epithelia	C3
SMC03-T_GACTGCGTCAAGGCTT	SMC03-T	SMC03	Tumor	Female	83	IIIC	Right	ADC	Poorly	MSI	CMS1	28179	5103	9.78743	13.8791	-0.384268	-1.47383	G1	Epithelia	Epithelia	C4
SMC03-T_GAGCAGACATACCATG	SMC03-T	SMC03	Tumor	Female	83	IIIC	Right	ADC	Poorly	MSI	CMS1	11618	2983	6.30057	30.1859	-0.128692	-0.792624	G1	Epithelia	Epithelia	C7
SMC03-T_GAGGTGACATTCCTGC	SMC03-T	SMC03	Tumor	Female	83	IIIC	Right	ADC	Poorly	MSI	CMS1	28769	4934	4.51875	9.49633	-0.244726	-1.55074	G1	Epithelia	Epithelia	C6
SMC03-T_GAGGTGATCGTAGGAG	SMC03-T	SMC03	Tumor	Female	83	IIIC	Right	ADC	Poorly	MSI	CMS1	44168	5814	5.91378	23.2046	-0.161242	-0.046917	G1	Epithelia	Epithelia	C7
SMC03-T_GAGGTGATCTTTACAC	SMC03-T	SMC03	Tumor	Female	83	IIIC	Right	ADC	Poorly	MSI	CMS1	21712	3786	13.0941	25.2625	-0.049126	-1.37487	G1	Epithelia	Epithelia	C7
SMC03-T_GAGTCCGGTGTGAAAT	SMC03-T	SMC03	Tumor	Female	83	IIIC	Right	ADC	Poorly	MSI	CMS1	1013	507	0.197433	29.3189	-0.00542495	-0.0679702	G1	Epithelia	Epithelia	C2
SMC03-T_GATCGATAGTGTACTC	SMC03-T	SMC03	Tumor	Female	83	IIIC	Right	ADC	Poorly	MSI	CMS1	26914	5037	3.51118	17.5336	-0.387281	-0.813315	G1	Epithelia	Epithelia	C4
SMC03-T_GATCGATCACGAAACG	SMC03-T	SMC03	Tumor	Female	83	IIIC	Right	ADC	Poorly	MSI	CMS1	22225	4215	8.14848	22.7582	-0.0066305	-1.62792	G1	Epithelia	Epithelia	C7
SMC03-T_GATCGATGTCTCGTTC	SMC03-T	SMC03	Tumor	Female	83	IIIC	Right	ADC	Poorly	MSI	CMS1	1420	641	0.28169	36.2676	0.0117541	0.0836954	G2M	Epithelia	Epithelia	C2
SMC03-T_GATCGCGGTAAATGAC	SMC03-T	SMC03	Tumor	Female	83	IIIC	Right	ADC	Poorly	MSI	CMS1	16892	3036	0.207199	45.3587	1.23026	-0.791951	S	Epithelia	Epithelia	C7
SMC03-T_GATCGTATCTGAGGGA	SMC03-T	SMC03	Tumor	Female	83	IIIC	Right	ADC	Poorly	MSI	CMS1	15166	3516	0.501121	13.9259	-0.157324	-0.525295	G1	Epithelia	Epithelia	C4
SMC03-T_GATCTAGCATACTACG	SMC03-T	SMC03	Tumor	Female	83	IIIC	Right	ADC	Poorly	MSI	CMS1	3026	1169	0.0660939	20.0264	-0.0409885	-0.111215	G1	Epithelia	Epithelia	C1
SMC03-T_GATCTAGCATGCCCGA	SMC03-T	SMC03	Tumor	Female	83	IIIC	Right	ADC	Poorly	MSI	CMS1	12873	3046	16.4064	18.3873	-0.0831826	-1.06042	G1	Epithelia	Epithelia	C7
SMC03-T_GATCTAGGTTCGGGCT	SMC03-T	SMC03	Tumor	Female	83	IIIC	Right	ADC	Poorly	MSI	CMS1	15089	3194	5.82544	18.3047	-0.084991	-0.421633	G1	Epithelia	Epithelia	C4
SMC03-T_GATGAAAGTTGGACCC	SMC03-T	SMC03	Tumor	Female	83	IIIC	Right	ADC	Poorly	MSI	CMS1	34117	5291	6.99358	31.9049	0.331826	-1.96307	S	Epithelia	Epithelia	C7
SMC03-T_GATGAGGGTTGGGACA	SMC03-T	SMC03	Tumor	Female	83	IIIC	Right	ADC	Poorly	MSI	CMS1	37267	5336	12.4695	23.7449	0.0455093	-2.08995	S	Epithelia	Epithelia	C7
SMC03-T_GATGAGGTCATACGGT	SMC03-T	SMC03	Tumor	Female	83	IIIC	Right	ADC	Poorly	MSI	CMS1	26604	4913	7.87476	17.7267	-0.27818	-1.33721	G1	Epithelia	Epithelia	C7
SMC03-T_GATGCTACACATCCAA	SMC03-T	SMC03	Tumor	Female	83	IIIC	Right	ADC	Poorly	MSI	CMS1	16031	3389	7.21727	15.8381	-0.217601	-1.05964	G1	Epithelia	Epithelia	C4
SMC03-T_GATGCTACATAGTAAG	SMC03-T	SMC03	Tumor	Female	83	IIIC	Right	ADC	Poorly	MSI	CMS1	40739	5939	6.13663	15.1231	-0.422845	-1.89494	G1	Epithelia	Epithelia	C6
SMC03-T_GATTCAGTCCACGACG	SMC03-T	SMC03	Tumor	Female	83	IIIC	Right	ADC	Poorly	MSI	CMS1	10459	2897	15.6133	20.8815	-0.0699216	-0.905131	G1	Epithelia	Epithelia	C7
SMC03-T_GCAAACTCACATCTTT	SMC03-T	SMC03	Tumor	Female	83	IIIC	Right	ADC	Poorly	MSI	CMS1	22311	4389	3.98458	24.2571	0.0654008	-1.05349	S	Epithelia	Epithelia	C7
SMC03-T_GCAAACTCACCATGTA	SMC03-T	SMC03	Tumor	Female	83	IIIC	Right	ADC	Poorly	MSI	CMS1	29406	5065	4.68612	18.9825	1.29747	-0.984378	S	Epithelia	Epithelia	C6
SMC03-T_GCAAACTGTATAAACG	SMC03-T	SMC03	Tumor	Female	83	IIIC	Right	ADC	Poorly	MSI	CMS1	27294	4620	4.81424	14.7578	-0.446956	-1.02255	G1	Epithelia	Epithelia	C4
SMC03-T_GCAATCAAGATCCCGC	SMC03-T	SMC03	Tumor	Female	83	IIIC	Right	ADC	Poorly	MSI	CMS1	44102	5048	17.8064	17.8926	-0.269439	-2.31264	G1	Epithelia	Epithelia	C4
SMC03-T_GCAATCAAGCATGGCA	SMC03-T	SMC03	Tumor	Female	83	IIIC	Right	ADC	Poorly	MSI	CMS1	37550	5446	2.76431	13.3582	-0.411694	-1.03885	G1	Epithelia	Epithelia	C4
SMC03-T_GCAATCAGTTCAACCA	SMC03-T	SMC03	Tumor	Female	83	IIIC	Right	ADC	Poorly	MSI	CMS1	33231	5030	3.21688	17.0925	-0.396022	-1.38584	G1	Epithelia	Epithelia	C4
SMC03-T_GCACATATCGTACCGG	SMC03-T	SMC03	Tumor	Female	83	IIIC	Right	ADC	Poorly	MSI	CMS1	42289	5753	4.85469	21.5422	3.02502	1.63692	S	Epithelia	Epithelia	C3
SMC03-T_GCACTCTTCGCATGAT	SMC03-T	SMC03	Tumor	Female	83	IIIC	Right	ADC	Poorly	MSI	CMS1	45575	5996	6.38947	22.6813	-0.101869	-2.63201	G1	Epithelia	Epithelia	C7
SMC03-T_GCAGCCAAGCTCCTCT	SMC03-T	SMC03	Tumor	Female	83	IIIC	Right	ADC	Poorly	MSI	CMS1	30139	5028	6.20127	23.6736	-0.297468	-2.10811	G1	Epithelia	Epithelia	C4
SMC03-T_GCAGCCACAAGTCTAC	SMC03-T	SMC03	Tumor	Female	83	IIIC	Right	ADC	Poorly	MSI	CMS1	25310	4932	5.95812	29.6918	-0.134117	-1.66548	G1	Epithelia	Epithelia	C7
SMC03-T_GCAGTTAGTACAGACG	SMC03-T	SMC03	Tumor	Female	83	IIIC	Right	ADC	Poorly	MSI	CMS1	12994	3496	12.1672	19.3782	-0.0840868	-0.937358	G1	Epithelia	Epithelia	C6
SMC03-T_GCATACAAGAAACCAT	SMC03-T	SMC03	Tumor	Female	83	IIIC	Right	ADC	Poorly	MSI	CMS1	35419	4815	0.335978	24.1819	-0.361362	-2.17318	G1	Epithelia	Epithelia	C7
SMC03-T_GCATACAAGGCACATG	SMC03-T	SMC03	Tumor	Female	83	IIIC	Right	ADC	Poorly	MSI	CMS1	32579	4522	17.9809	17.6709	-0.225136	-1.89991	G1	Epithelia	Epithelia	C6
SMC03-T_GCATACACAACGCACC	SMC03-T	SMC03	Tumor	Female	83	IIIC	Right	ADC	Poorly	MSI	CMS1	27973	4447	7.27487	29.1031	-0.0512357	-1.84968	G1	Epithelia	Epithelia	C7
SMC03-T_GCATGCGAGACTAGAT	SMC03-T	SMC03	Tumor	Female	83	IIIC	Right	ADC	Poorly	MSI	CMS1	5356	1441	3.69679	45.7991	0.0295359	-0.403942	S	Epithelia	Epithelia	C6
SMC03-T_GCATGCGTCACCAGGC	SMC03-T	SMC03	Tumor	Female	83	IIIC	Right	ADC	Poorly	MSI	CMS1	27152	4704	13.5312	20.7499	0.566305	0.292313	S	Epithelia	Epithelia	C3
SMC03-T_GCATGTACAAGTCATC	SMC03-T	SMC03	Tumor	Female	83	IIIC	Right	ADC	Poorly	MSI	CMS1	17449	3916	3.72514	18.4824	-0.168174	-0.771933	G1	Epithelia	Epithelia	C6
SMC03-T_GCCAAATAGAACTCGG	SMC03-T	SMC03	Tumor	Female	83	IIIC	Right	ADC	Poorly	MSI	CMS1	25078	4435	10.4354	15.396	-0.186257	-1.06497	G1	Epithelia	Epithelia	C6
SMC03-T_GCCAAATGTGTTAAGA	SMC03-T	SMC03	Tumor	Female	83	IIIC	Right	ADC	Poorly	MSI	CMS1	19347	3710	1.71603	32.5373	-0.0699216	-1.46276	G1	Epithelia	Epithelia	C7
SMC03-T_GCCAAATGTTCCACTC	SMC03-T	SMC03	Tumor	Female	83	IIIC	Right	ADC	Poorly	MSI	CMS1	42577	5727	18.9868	25.9177	-0.374322	-3.32775	G1	Epithelia	Epithelia	C7
SMC03-T_GCCTCTAAGTCTCCTC	SMC03-T	SMC03	Tumor	Female	83	IIIC	Right	ADC	Poorly	MSI	CMS1	17499	3552	6.36608	34.3848	-0.0461121	-0.847817	G1	Epithelia	Epithelia	C7
SMC03-T_GCCTCTATCTATCGCC	SMC03-T	SMC03	Tumor	Female	83	IIIC	Right	ADC	Poorly	MSI	CMS1	33206	4938	2.83985	17.2318	-0.415612	-1.71736	G1	Epithelia	Epithelia	C4
SMC03-T_GCGACCAGTTATTCTC	SMC03-T	SMC03	Tumor	Female	83	IIIC	Right	ADC	Poorly	MSI	CMS1	4807	1827	16.684	8.77886	0.0213984	-0.551159	S	Epithelia	Epithelia	C1
SMC03-T_GCGACCATCACAATGC	SMC03-T	SMC03	Tumor	Female	83	IIIC	Right	ADC	Poorly	MSI	CMS1	10022	3109	3.19298	11.345	-0.103376	-0.686996	G1	Epithelia	Epithelia	C4
SMC03-T_GCGACCATCAGCACAT	SMC03-T	SMC03	Tumor	Female	83	IIIC	Right	ADC	Poorly	MSI	CMS1	33843	5414	3.5576	29.7875	2.76251	-1.07775	S	Epithelia	Epithelia	C3
SMC03-T_GCGAGAATCAGCTTAG	SMC03-T	SMC03	Tumor	Female	83	IIIC	Right	ADC	Poorly	MSI	CMS1	10676	3568	10.4908	17.16	0.390295	0.0744879	S	Epithelia	Epithelia	C3
SMC03-T_GCGAGAATCCAACCAA	SMC03-T	SMC03	Tumor	Female	83	IIIC	Right	ADC	Poorly	MSI	CMS1	41617	5636	4.62311	15.5994	-0.589813	-1.7394	G1	Epithelia	Epithelia	C4
SMC03-T_GCGCAACAGCTTTGGT	SMC03-T	SMC03	Tumor	Female	83	IIIC	Right	ADC	Poorly	MSI	CMS1	5901	1607	9.45602	22.5047	0.213382	-0.416046	S	Epithelia	Epithelia	C3
SMC03-T_GCGCAACCACACCGAC	SMC03-T	SMC03	Tumor	Female	83	IIIC	Right	ADC	Poorly	MSI	CMS1	2638	865	1.93328	29.9848	0.026522	-0.0805918	S	Epithelia	Epithelia	C7
SMC03-T_GCGCAACTCCAAACAC	SMC03-T	SMC03	Tumor	Female	83	IIIC	Right	ADC	Poorly	MSI	CMS1	7143	2078	2.51995	16.4637	-0.0750452	-0.310987	G1	Epithelia	Epithelia	C6
SMC03-T_GCGCAGTTCATTATCC	SMC03-T	SMC03	Tumor	Female	83	IIIC	Right	ADC	Poorly	MSI	CMS1	38030	5404	5.7928	27.9122	0.719409	-0.90958	S	Epithelia	Epithelia	C3
SMC03-T_GCGGGTTCACCTTGTC	SMC03-T	SMC03	Tumor	Female	83	IIIC	Right	ADC	Poorly	MSI	CMS1	41316	5585	5.50634	21.7204	0.203737	-1.2783	S	Epithelia	Epithelia	C7
SMC03-T_GCGGGTTTCTTCCTTC	SMC03-T	SMC03	Tumor	Female	83	IIIC	Right	ADC	Poorly	MSI	CMS1	21144	3971	2.15664	20.1712	-0.192586	-1.0538	G1	Epithelia	Epithelia	C6
SMC03-T_GCTCCTAGTATAATGG	SMC03-T	SMC03	Tumor	Female	83	IIIC	Right	ADC	Poorly	MSI	CMS1	38263	5334	7.14267	34.3726	0.208861	-1.49188	S	Epithelia	Epithelia	C7
SMC03-T_GCTCTGTAGAAGGTTT	SMC03-T	SMC03	Tumor	Female	83	IIIC	Right	ADC	Poorly	MSI	CMS1	17623	2255	6.70714	32.7583	-0.0355636	-1.09089	G1	Epithelia	Epithelia	C7
SMC03-T_GCTCTGTAGACTACAA	SMC03-T	SMC03	Tumor	Female	83	IIIC	Right	ADC	Poorly	MSI	CMS1	8273	2104	2.24828	41.3635	-0.0509343	-0.416408	G1	Epithelia	Epithelia	C6
SMC03-T_GCTCTGTGTTCAACCA	SMC03-T	SMC03	Tumor	Female	83	IIIC	Right	ADC	Poorly	MSI	CMS1	9069	3001	17.8079	17.852	0.379144	-0.535796	S	Epithelia	Epithelia	C7
SMC03-T_GCTGCGACAGCGTAAG	SMC03-T	SMC03	Tumor	Female	83	IIIC	Right	ADC	Poorly	MSI	CMS1	11057	2853	7.7417	12.8516	-0.0045208	-0.516863	G1	Epithelia	Epithelia	C7
SMC03-T_GCTGCGAGTAAGAGGA	SMC03-T	SMC03	Tumor	Female	83	IIIC	Right	ADC	Poorly	MSI	CMS1	18982	4071	5.42093	14.9405	-0.148885	-0.902959	G1	Epithelia	Epithelia	C6
SMC03-T_GCTGGGTCAGTAAGCG	SMC03-T	SMC03	Tumor	Female	83	IIIC	Right	ADC	Poorly	MSI	CMS1	26406	4327	5.4836	20.253	-0.124473	-0.854024	G1	Epithelia	Epithelia	C7
SMC03-T_GCTTCCAAGCAAATCA	SMC03-T	SMC03	Tumor	Female	83	IIIC	Right	ADC	Poorly	MSI	CMS1	7281	2080	12.567	17.9783	-0.0846896	-0.491775	G1	Epithelia	Epithelia	C6
SMC03-T_GGAAAGCCAAGCGATG	SMC03-T	SMC03	Tumor	Female	83	IIIC	Right	ADC	Poorly	MSI	CMS1	7613	2498	3.48089	26.3628	-0.115431	-0.382423	G1	Epithelia	Epithelia	C7
SMC03-T_GGAAAGCGTGACCAAG	SMC03-T	SMC03	Tumor	Female	83	IIIC	Right	ADC	Poorly	MSI	CMS1	44560	5908	6.47666	23.6221	3.99397	-0.228688	S	Epithelia	Epithelia	C3
SMC03-T_GGAAAGCTCATCGGAT	SMC03-T	SMC03	Tumor	Female	83	IIIC	Right	ADC	Poorly	MSI	CMS1	30416	5795	17.3264	14.5351	2.15823	1.04919	S	Epithelia	Epithelia	C3
SMC03-T_GGAACTTAGGTGATAT	SMC03-T	SMC03	Tumor	Female	83	IIIC	Right	ADC	Poorly	MSI	CMS1	24178	4547	4.11118	26.6316	-0.126281	-1.80069	G1	Epithelia	Epithelia	C7
SMC03-T_GGAACTTGTCGCTTTC	SMC03-T	SMC03	Tumor	Female	83	IIIC	Right	ADC	Poorly	MSI	CMS1	8899	2108	14.2488	19.7775	-0.0292345	-0.715756	G1	Epithelia	Epithelia	C1
SMC03-T_GGAATAACAATTCCTT	SMC03-T	SMC03	Tumor	Female	83	IIIC	Right	ADC	Poorly	MSI	CMS1	24906	4570	4.99077	32.0084	0.0292345	-1.36246	S	Epithelia	Epithelia	C7
SMC03-T_GGAATAATCACGGTTA	SMC03-T	SMC03	Tumor	Female	83	IIIC	Right	ADC	Poorly	MSI	CMS1	34361	5491	8.78321	23.1454	-0.1305	-1.69708	G1	Epithelia	Epithelia	C7
SMC03-T_GGACATTTCAACACTG	SMC03-T	SMC03	Tumor	Female	83	IIIC	Right	ADC	Poorly	MSI	CMS1	34756	5184	7.90943	32.5843	1.08168	-2.37425	S	Epithelia	Epithelia	C7
SMC03-T_GGACGTCTCACTGGGC	SMC03-T	SMC03	Tumor	Female	83	IIIC	Right	ADC	Poorly	MSI	CMS1	8993	2588	4.38119	23.952	-0.105485	-0.692479	G1	Epithelia	Epithelia	C7
SMC03-T_GGAGCAAAGATGCGAC	SMC03-T	SMC03	Tumor	Female	83	IIIC	Right	ADC	Poorly	MSI	CMS1	7337	2311	9.11817	22.3933	-0.00632911	-0.24012	G1	Epithelia	Epithelia	C7
SMC03-T_GGAGCAAAGGTCGGAT	SMC03-T	SMC03	Tumor	Female	83	IIIC	Right	ADC	Poorly	MSI	CMS1	38965	5759	4.49634	22.1814	-0.346594	-1.46064	G1	Epithelia	Epithelia	C4
SMC03-T_GGATGTTCAATCAGAA	SMC03-T	SMC03	Tumor	Female	83	IIIC	Right	ADC	Poorly	MSI	CMS1	20989	3875	3.59236	23.1598	-0.248945	-0.961825	G1	Epithelia	Epithelia	C6
SMC03-T_GGATTACCAGTGACAG	SMC03-T	SMC03	Tumor	Female	83	IIIC	Right	ADC	Poorly	MSI	CMS1	20470	4458	6.80508	19.0523	-0.146775	-0.71317	G1	Epithelia	Epithelia	C7
SMC03-T_GGCAATTAGTGTACTC	SMC03-T	SMC03	Tumor	Female	83	IIIC	Right	ADC	Poorly	MSI	CMS1	6448	2054	13.5701	22.2395	-0.0238095	-0.282071	G1	Epithelia	Epithelia	C7
SMC03-T_GGCAATTTCAAACCAC	SMC03-T	SMC03	Tumor	Female	83	IIIC	Right	ADC	Poorly	MSI	CMS1	21624	4362	3.92619	9.91491	-0.325196	-1.13144	G1	Epithelia	Epithelia	C4
SMC03-T_GGCGACTGTCGGGTCT	SMC03-T	SMC03	Tumor	Female	83	IIIC	Right	ADC	Poorly	MSI	CMS1	32264	4983	8.03062	14.2667	-0.234177	-1.64122	G1	Epithelia	Epithelia	C4
SMC03-T_GGCGACTTCCGTACAA	SMC03-T	SMC03	Tumor	Female	83	IIIC	Right	ADC	Poorly	MSI	CMS1	17450	4238	12.384	12.596	-0.174201	-1.41651	G1	Epithelia	Epithelia	C4
SMC03-T_GGCGTGTGTAAAGGAG	SMC03-T	SMC03	Tumor	Female	83	IIIC	Right	ADC	Poorly	MSI	CMS1	38151	5156	9.2396	16.4635	-0.409283	-2.09523	G1	Epithelia	Epithelia	C4
SMC03-T_GGCTCGAGTACTTAGC	SMC03-T	SMC03	Tumor	Female	83	IIIC	Right	ADC	Poorly	MSI	CMS1	22334	4502	13.6787	18.2323	-0.117239	-1.06083	G1	Epithelia	Epithelia	C7
SMC03-T_GGCTGGTCAAATACAG	SMC03-T	SMC03	Tumor	Female	83	IIIC	Right	ADC	Poorly	MSI	CMS1	2901	1460	17.6836	3.61944	0.289331	-0.318591	S	Epithelia	Epithelia	C2
SMC03-T_GGCTGGTTCTCCAACC	SMC03-T	SMC03	Tumor	Female	83	IIIC	Right	ADC	Poorly	MSI	CMS1	29917	4963	8.13919	18.2806	-0.314045	-1.88325	G1	Epithelia	Epithelia	C6
SMC03-T_GGGAATGAGTGACATA	SMC03-T	SMC03	Tumor	Female	83	IIIC	Right	ADC	Poorly	MSI	CMS1	12113	2988	12.9695	21.3902	-0.0744424	-0.284813	G1	Epithelia	Epithelia	C7
SMC03-T_GGGAATGCAACAACCT	SMC03-T	SMC03	Tumor	Female	83	IIIC	Right	ADC	Poorly	MSI	CMS1	33725	5420	6.46701	27.5701	1.12839	0.0836437	S	Epithelia	Epithelia	C3
SMC03-T_GGGACCTTCACAATGC	SMC03-T	SMC03	Tumor	Female	83	IIIC	Right	ADC	Poorly	MSI	CMS1	10520	2872	15.3517	8.20342	-0.196805	-1.36877	G1	Epithelia	Epithelia	C4
SMC03-T_GGGCACTGTACCAGTT	SMC03-T	SMC03	Tumor	Female	83	IIIC	Right	ADC	Poorly	MSI	CMS1	16735	3768	7.07499	28.4016	-0.17601	-0.970308	G1	Epithelia	Epithelia	C7
SMC03-T_GGGCACTGTCGACTAT	SMC03-T	SMC03	Tumor	Female	83	IIIC	Right	ADC	Poorly	MSI	CMS1	4595	1955	5.94124	11.2949	-0.066305	-0.416046	G1	Epithelia	Epithelia	C1
SMC03-T_GGGCATCGTCGGATCC	SMC03-T	SMC03	Tumor	Female	83	IIIC	Right	ADC	Poorly	MSI	CMS1	25446	4849	5.82803	13.9275	1.10006	1.17132	G2M	Epithelia	Epithelia	C3
SMC03-T_GGGCATCGTGGTACAG	SMC03-T	SMC03	Tumor	Female	83	IIIC	Right	ADC	Poorly	MSI	CMS1	7416	2617	17.233	9.15588	-0.087402	-0.500103	G1	Epithelia	Epithelia	C1
SMC03-T_GGGCATCTCATATCGG	SMC03-T	SMC03	Tumor	Female	83	IIIC	Right	ADC	Poorly	MSI	CMS1	1256	686	0.477707	16.0032	0.00391802	-0.0411753	S	Epithelia	Epithelia	C1
SMC03-T_GGGTCTGCAGCTGTGC	SMC03-T	SMC03	Tumor	Female	83	IIIC	Right	ADC	Poorly	MSI	CMS1	14553	3586	0.831444	27.0666	-0.0792646	-0.655649	G1	Epithelia	Epithelia	C6
SMC03-T_GGGTTGCAGAAGGACA	SMC03-T	SMC03	Tumor	Female	83	IIIC	Right	ADC	Poorly	MSI	CMS1	45093	5458	7.7063	24.9573	-0.521398	-2.85289	G1	Epithelia	Epithelia	C6
SMC03-T_GGGTTGCAGCAGCGTA	SMC03-T	SMC03	Tumor	Female	83	IIIC	Right	ADC	Poorly	MSI	CMS1	51369	5963	14.1953	28.562	-0.0650995	-2.3831	G1	Epithelia	Epithelia	C7
SMC03-T_GGGTTGCAGTGATCGG	SMC03-T	SMC03	Tumor	Female	83	IIIC	Right	ADC	Poorly	MSI	CMS1	2507	1066	0.0398883	27.483	0.0864979	0.140234	G2M	Epithelia	Epithelia	C3
SMC03-T_GGGTTGCCAGCCTTTC	SMC03-T	SMC03	Tumor	Female	83	IIIC	Right	ADC	Poorly	MSI	CMS1	25543	4922	10.2063	15.6599	0.381857	-1.06678	S	Epithelia	Epithelia	C3
SMC03-T_GGTATTGAGATGAGAG	SMC03-T	SMC03	Tumor	Female	83	IIIC	Right	ADC	Poorly	MSI	CMS1	18556	4571	7.89502	11.3117	-0.185051	-0.0449514	G1	Epithelia	Epithelia	C7
SMC03-T_GGTGAAGAGACATAAC	SMC03-T	SMC03	Tumor	Female	83	IIIC	Right	ADC	Poorly	MSI	CMS1	20722	3308	18.4056	28.921	-0.120253	-1.6184	G1	Epithelia	Epithelia	C6
SMC03-T_GGTGAAGAGGACTGGT	SMC03-T	SMC03	Tumor	Female	83	IIIC	Right	ADC	Poorly	MSI	CMS1	1980	822	0.151515	38.1313	0.0765521	-0.0841092	S	Epithelia	Epithelia	C2
SMC03-T_GGTGAAGAGTCGAGTG	SMC03-T	SMC03	Tumor	Female	83	IIIC	Right	ADC	Poorly	MSI	CMS1	1334	600	0	42.8036	-0.0174804	-0.0190358	G1	Epithelia	Epithelia	C2
SMC03-T_GGTGAAGGTTACGCGC	SMC03-T	SMC03	Tumor	Female	83	IIIC	Right	ADC	Poorly	MSI	CMS1	8541	2434	0.0351247	28.9545	0.253767	0.161804	S	Epithelia	Epithelia	C3
SMC03-T_GGTGCGTAGATTACCC	SMC03-T	SMC03	Tumor	Female	83	IIIC	Right	ADC	Poorly	MSI	CMS1	15525	2827	7.4847	26.3639	-0.23478	-1.13144	G1	Epithelia	Epithelia	C6
SMC03-T_GGTGCGTTCCATGAAC	SMC03-T	SMC03	Tumor	Female	83	IIIC	Right	ADC	Poorly	MSI	CMS1	22686	5314	6.277	22.8731	1.75738	1.17996	S	Epithelia	Epithelia	C3
SMC03-T_GGTGTTATCCCACTTG	SMC03-T	SMC03	Tumor	Female	83	IIIC	Right	ADC	Poorly	MSI	CMS1	2678	825	0.709485	35.6983	-0.0301386	-0.298055	G1	Epithelia	Epithelia	C1
SMC03-T_GGTGTTATCTCCGGTT	SMC03-T	SMC03	Tumor	Female	83	IIIC	Right	ADC	Poorly	MSI	CMS1	5337	1827	13.9217	4.70302	-0.0322483	-0.680219	G1	Epithelia	Epithelia	C4
SMC03-T_GTAACGTCATTTCAGG	SMC03-T	SMC03	Tumor	Female	83	IIIC	Right	ADC	Poorly	MSI	CMS1	21794	4179	2.58787	8.14444	-0.275467	-0.887027	G1	Epithelia	Epithelia	C4
[truncated: 55,559 more rows]

## Sheet: KUL3 cohort
Table S2: Cellular annotation and clinical characteristic of KUL3 cohort. Relate to Figure S1.
Cell_barcode	Sample	Patient	Class	Gender	Age	TNM_stage	Location	Histological_type	Grade	MSI	CMS	nCount_RNA	nFeature_RNA	Percent_mt	Percent_ribo	S_score	G2M_score	Phase	Cluster	Subcluster1	Subcluster2
KUL01-T_AAACCTGGTCTTTCAT	KUL01-T	KUL01	Tumor	Female	81	IIB	Right	ADC	Moderately	MSI	Unknown	8119	2640	15.5315	18.2412	0.189635	-0.335655	S	Epithelia	Epithelia	C4
KUL01-T_AAACGGGTCGGTTAAC	KUL01-T	KUL01	Tumor	Female	81	IIB	Right	ADC	Moderately	MSI	Unknown	1058	628	3.21361	16.0681	-0.00151439	-0.0390488	G1	Epithelia	Epithelia	C2
KUL01-T_AAAGATGGTATAGGGC	KUL01-T	KUL01	Tumor	Female	81	IIB	Right	ADC	Moderately	MSI	Unknown	10935	3308	6.75812	21.7375	-0.0861518	-0.331889	G1	Epithelia	Epithelia	C4
KUL01-T_AAAGATGGTGGCCCTA	KUL01-T	KUL01	Tumor	Female	81	IIB	Right	ADC	Moderately	MSI	Unknown	15190	3448	5.5497	23.4628	-0.115262	-0.682142	G1	Epithelia	Epithelia	C4
KUL01-T_AAAGCAAGTAAACACA	KUL01-T	KUL01	Tumor	Female	81	IIB	Right	ADC	Moderately	MSI	Unknown	12317	3125	10.0349	23.7071	-0.109372	-0.487568	G1	Epithelia	Epithelia	C6
KUL01-T_AAAGCAATCACATGCA	KUL01-T	KUL01	Tumor	Female	81	IIB	Right	ADC	Moderately	MSI	Unknown	31578	5515	7.33422	20.7835	0.427394	-0.438048	S	Epithelia	Epithelia	C3
KUL01-T_AAAGTAGTCCGTCATC	KUL01-T	KUL01	Tumor	Female	81	IIB	Right	ADC	Moderately	MSI	Unknown	37803	5651	6.55239	19.4376	-0.347972	-0.683328	G1	Epithelia	Epithelia	C4
KUL01-T_AAATGCCAGTCGTTTG	KUL01-T	KUL01	Tumor	Female	81	IIB	Right	ADC	Moderately	MSI	Unknown	23973	4583	17.2694	14.8459	0.14311	2.12179	G2M	Epithelia	Epithelia	C3
KUL01-T_AAATGCCAGTGACTCT	KUL01-T	KUL01	Tumor	Female	81	IIB	Right	ADC	Moderately	MSI	Unknown	41020	5775	5.68747	17.7036	-0.131415	-1.13303	G1	Epithelia	Epithelia	C4
KUL01-T_AAATGCCCACAGTCGC	KUL01-T	KUL01	Tumor	Female	81	IIB	Right	ADC	Moderately	MSI	Unknown	8107	2925	3.50315	22.055	-0.00496382	-0.311823	G1	Epithelia	Epithelia	C4
KUL01-T_AAATGCCTCAAACCAC	KUL01-T	KUL01	Tumor	Female	81	IIB	Right	ADC	Moderately	MSI	Unknown	21823	5470	4.76103	11.7995	-0.293623	-0.0350769	G1	Epithelia	Epithelia	C4
KUL01-T_AAATGCCTCAACCATG	KUL01-T	KUL01	Tumor	Female	81	IIB	Right	ADC	Moderately	MSI	Unknown	22322	4823	0.828779	6.82287	-0.252987	-0.54364	G1	Epithelia	Epithelia	C4
KUL01-T_AAATGCCTCCCTCAGT	KUL01-T	KUL01	Tumor	Female	81	IIB	Right	ADC	Moderately	MSI	Unknown	7144	2658	10.0924	15.1036	0.731365	0.0812958	S	Epithelia	Epithelia	C3
KUL01-T_AACACGTCACGTCTCT	KUL01-T	KUL01	Tumor	Female	81	IIB	Right	ADC	Moderately	MSI	Unknown	17376	4086	3.4703	16.5861	-0.130069	-0.805581	G1	Epithelia	Epithelia	C4
KUL01-T_AACACGTCAGGTTTCA	KUL01-T	KUL01	Tumor	Female	81	IIB	Right	ADC	Moderately	MSI	Unknown	28687	5100	10.2834	20.9049	0.0407202	1.72088	G2M	Epithelia	Epithelia	C3
KUL01-T_AACACGTGTACAGTTC	KUL01-T	KUL01	Tumor	Female	81	IIB	Right	ADC	Moderately	MSI	Unknown	27886	4647	8.57778	20.2431	-0.307168	-1.18374	G1	Epithelia	Epithelia	C4
KUL01-T_AACACGTGTCATGCAT	KUL01-T	KUL01	Tumor	Female	81	IIB	Right	ADC	Moderately	MSI	Unknown	2070	992	1.5942	28.1159	-0.00858152	0.253379	G2M	Epithelia	Epithelia	C3
KUL01-T_AACCATGAGCAGCCTC	KUL01-T	KUL01	Tumor	Female	81	IIB	Right	ADC	Moderately	MSI	Unknown	30304	5047	10.2066	13.2854	-0.191486	-1.18214	G1	Epithelia	Epithelia	C4
KUL01-T_AACCATGGTAAATACG	KUL01-T	KUL01	Tumor	Female	81	IIB	Right	ADC	Moderately	MSI	Unknown	14299	3480	7.71383	21.3372	-0.0711762	-0.575518	G1	Epithelia	Epithelia	C4
KUL01-T_AACCGCGCAATGAATG	KUL01-T	KUL01	Tumor	Female	81	IIB	Right	ADC	Moderately	MSI	Unknown	28928	5204	3.33933	23.5136	-0.272001	-1.22599	G1	Epithelia	Epithelia	C6
KUL01-T_AACGTTGGTCAAAGAT	KUL01-T	KUL01	Tumor	Female	81	IIB	Right	ADC	Moderately	MSI	Unknown	1104	348	17.5725	25.2717	-0.00530035	-0.0307954	G1	Epithelia	Epithelia	C4
KUL01-T_AACTCAGAGCTAGTTC	KUL01-T	KUL01	Tumor	Female	81	IIB	Right	ADC	Moderately	MSI	Unknown	1744	871	1.26147	25.2867	0.0181726	0.219179	G2M	Epithelia	Epithelia	C3
KUL01-T_AACTCTTTCACAAACC	KUL01-T	KUL01	Tumor	Female	81	IIB	Right	ADC	Moderately	MSI	Unknown	2596	1172	2.00308	19.6071	0.0181726	0.513412	G2M	Epithelia	Epithelia	C3
KUL01-T_AACTGGTCAGTGACAG	KUL01-T	KUL01	Tumor	Female	81	IIB	Right	ADC	Moderately	MSI	Unknown	18352	4192	8.29882	21.3982	0.013966	-0.600072	S	Epithelia	Epithelia	C4
KUL01-T_AACTTTCCACTTACGA	KUL01-T	KUL01	Tumor	Female	81	IIB	Right	ADC	Moderately	MSI	Unknown	37444	5892	6.9624	20.7136	0.312216	-0.854225	S	Epithelia	Epithelia	C4
KUL01-T_AACTTTCCATACCATG	KUL01-T	KUL01	Tumor	Female	81	IIB	Right	ADC	Moderately	MSI	Unknown	10883	1711	14.0586	19.2043	-0.0350833	-0.599402	G1	Epithelia	Epithelia	C4
KUL01-T_AACTTTCGTGTGAAAT	KUL01-T	KUL01	Tumor	Female	81	IIB	Right	ADC	Moderately	MSI	Unknown	10754	3055	8.72234	24.019	0.235151	-0.0769112	S	Epithelia	Epithelia	C3
KUL01-T_AAGACCTAGAGGGATA	KUL01-T	KUL01	Tumor	Female	81	IIB	Right	ADC	Moderately	MSI	Unknown	4413	1464	18.1283	23.68	0.0498906	0.126019	G2M	Epithelia	Epithelia	C3
KUL01-T_AAGACCTAGGAGCGTT	KUL01-T	KUL01	Tumor	Female	81	IIB	Right	ADC	Moderately	MSI	Unknown	3098	1099	10.4906	25.4035	0.0413932	-0.0486434	S	Epithelia	Epithelia	C3
KUL01-T_AAGACCTAGTCATCCA	KUL01-T	KUL01	Tumor	Female	81	IIB	Right	ADC	Moderately	MSI	Unknown	7456	2611	17.9855	17.1406	-0.0587245	-0.454606	G1	Epithelia	Epithelia	C4
KUL01-T_AAGACCTGTACTCTCC	KUL01-T	KUL01	Tumor	Female	81	IIB	Right	ADC	Moderately	MSI	Unknown	35891	5248	6.7092	20.0524	-0.103315	-1.46415	G1	Epithelia	Epithelia	C6
KUL01-T_AAGGCAGAGAGTAATC	KUL01-T	KUL01	Tumor	Female	81	IIB	Right	ADC	Moderately	MSI	Unknown	1169	562	4.61933	24.0376	-0.00706714	-0.0256371	G1	Epithelia	Epithelia	C3
KUL01-T_AAGGCAGTCAACACAC	KUL01-T	KUL01	Tumor	Female	81	IIB	Right	ADC	Moderately	MSI	Unknown	24271	4577	4.61044	16.1798	0.0353357	-1.00444	S	Epithelia	Epithelia	C4
KUL01-T_AAGGCAGTCTGAAAGA	KUL01-T	KUL01	Tumor	Female	81	IIB	Right	ADC	Moderately	MSI	Unknown	1885	847	0.212202	25.6764	-0.00328117	0.245951	G2M	Epithelia	Epithelia	C3
KUL01-T_AAGTCTGAGGGCATGT	KUL01-T	KUL01	Tumor	Female	81	IIB	Right	ADC	Moderately	MSI	Unknown	1449	760	0.483092	25.5349	-0.0141343	-0.053028	G1	Epithelia	Epithelia	C3
KUL01-T_AAGTCTGCACTTGGAT	KUL01-T	KUL01	Tumor	Female	81	IIB	Right	ADC	Moderately	MSI	Unknown	19831	4009	3.7517	22.127	-0.108026	-0.781079	G1	Epithelia	Epithelia	C4
KUL01-T_AATCCAGAGATGGGTC	KUL01-T	KUL01	Tumor	Female	81	IIB	Right	ADC	Moderately	MSI	Unknown	34358	5550	11.5461	20.7899	-0.191822	-1.35815	G1	Epithelia	Epithelia	C4
KUL01-T_AATCCAGGTTCTCATT	KUL01-T	KUL01	Tumor	Female	81	IIB	Right	ADC	Moderately	MSI	Unknown	1121	706	0.892061	21.4987	0.216894	0.0141855	S	Epithelia	Epithelia	C3
KUL01-T_AATCGGTTCACCACCT	KUL01-T	KUL01	Tumor	Female	81	IIB	Right	ADC	Moderately	MSI	Unknown	1198	713	0.751252	27.9633	0.0122834	-0.0539049	S	Epithelia	Epithelia	C2
KUL01-T_ACACCAAAGAACAACT	KUL01-T	KUL01	Tumor	Female	81	IIB	Right	ADC	Moderately	MSI	Unknown	8590	2917	5.08731	29.3015	-0.0578832	-0.253637	G1	Epithelia	Epithelia	C4
KUL01-T_ACACCGGGTGCAGTAG	KUL01-T	KUL01	Tumor	Female	81	IIB	Right	ADC	Moderately	MSI	Unknown	6733	2337	5.56958	21.0159	-0.0833754	-0.186165	G1	Epithelia	Epithelia	C4
KUL01-T_ACACCGGTCCCATTAT	KUL01-T	KUL01	Tumor	Female	81	IIB	Right	ADC	Moderately	MSI	Unknown	12986	3081	13.0217	23.1634	0.0259128	-0.44429	S	Epithelia	Epithelia	C6
KUL01-T_ACACTGAGTAATCACC	KUL01-T	KUL01	Tumor	Female	81	IIB	Right	ADC	Moderately	MSI	Unknown	1162	607	18.7608	8.43373	-0.0217903	-0.0422986	G1	Epithelia	Epithelia	C4
KUL01-T_ACAGCCGCACCAACCG	KUL01-T	KUL01	Tumor	Female	81	IIB	Right	ADC	Moderately	MSI	Unknown	6700	2498	16.1045	11.3881	-0.0969207	-0.172496	G1	Epithelia	Epithelia	C4
KUL01-T_ACAGCCGCAGCTCCGA	KUL01-T	KUL01	Tumor	Female	81	IIB	Right	ADC	Moderately	MSI	Unknown	1082	546	1.66359	27.8189	-0.00942285	0.00443619	G2M	Epithelia	Epithelia	C6
KUL01-T_ACAGCCGTCTACCTGC	KUL01-T	KUL01	Tumor	Female	81	IIB	Right	ADC	Moderately	MSI	Unknown	6746	1864	10.1245	33.8719	-0.0474508	-0.236666	G1	Epithelia	Epithelia	C4
KUL01-T_ACAGCTAAGGAGTAGA	KUL01-T	KUL01	Tumor	Female	81	IIB	Right	ADC	Moderately	MSI	Unknown	4393	778	3.14136	17.3458	-0.0117786	-0.291757	G1	Epithelia	Epithelia	C4
KUL01-T_ACAGCTAGTTGTCTTT	KUL01-T	KUL01	Tumor	Female	81	IIB	Right	ADC	Moderately	MSI	Unknown	1171	668	13.8343	15.4569	-0.0188457	-0.0779944	G1	Epithelia	Epithelia	C6
KUL01-T_ACATACGAGAAGGCCT	KUL01-T	KUL01	Tumor	Female	81	IIB	Right	ADC	Moderately	MSI	Unknown	40578	5964	10.7176	19.3011	0.325677	-1.71505	S	Epithelia	Epithelia	C3
KUL01-T_ACATACGAGTCCCACG	KUL01-T	KUL01	Tumor	Female	81	IIB	Right	ADC	Moderately	MSI	Unknown	6520	1260	6.87117	37.454	-0.0312132	-0.349892	G1	Epithelia	Epithelia	C6
KUL01-T_ACATACGCAGCTGTTA	KUL01-T	KUL01	Tumor	Female	81	IIB	Right	ADC	Moderately	MSI	Unknown	6930	1591	2.15007	28.2973	0.325593	-0.25864	S	Epithelia	Epithelia	C3
KUL01-T_ACATACGTCCACGTTC	KUL01-T	KUL01	Tumor	Female	81	IIB	Right	ADC	Moderately	MSI	Unknown	1298	597	0.231125	40.3698	-0.0111896	-0.0436913	G1	Epithelia	Epithelia	C2
KUL01-T_ACATCAGTCCTATTCA	KUL01-T	KUL01	Tumor	Female	81	IIB	Right	ADC	Moderately	MSI	Unknown	35385	5902	6.27384	26.6469	-0.141763	-1.3582	G1	Epithelia	Epithelia	C4
KUL01-T_ACATGGTTCGCGGATC	KUL01-T	KUL01	Tumor	Female	81	IIB	Right	ADC	Moderately	MSI	Unknown	11342	3625	4.8845	23.6995	-0.0157328	-0.341432	G1	Epithelia	Epithelia	C6
KUL01-T_ACCCACTGTAGGCATG	KUL01-T	KUL01	Tumor	Female	81	IIB	Right	ADC	Moderately	MSI	Unknown	5728	1600	14.9616	18.0866	-0.037439	-0.220004	G1	Epithelia	Epithelia	C4
KUL01-T_ACCGTAAGTCAAACTC	KUL01-T	KUL01	Tumor	Female	81	IIB	Right	ADC	Moderately	MSI	Unknown	32532	5503	7.02385	16.4761	-0.170369	-1.2215	G1	Epithelia	Epithelia	C4
KUL01-T_ACCGTAAGTTACTGAC	KUL01-T	KUL01	Tumor	Female	81	IIB	Right	ADC	Moderately	MSI	Unknown	2123	903	18.3231	15.9209	0.0466936	0.121428	G2M	Epithelia	Epithelia	C3
KUL01-T_ACCTTTACACTACAGT	KUL01-T	KUL01	Tumor	Female	81	IIB	Right	ADC	Moderately	MSI	Unknown	2929	1043	11.1984	28.2008	-0.0424028	-0.172289	G1	Epithelia	Epithelia	C6
KUL01-T_ACGAGGACACGGATAG	KUL01-T	KUL01	Tumor	Female	81	IIB	Right	ADC	Moderately	MSI	Unknown	1100	625	6.18182	7.09091	-0.0217903	0.036418	G2M	Epithelia	Epithelia	C4
KUL01-T_ACGATGTAGTCCAGGA	KUL01-T	KUL01	Tumor	Female	81	IIB	Right	ADC	Moderately	MSI	Unknown	2100	747	6.80952	30.619	0.00437489	-0.103631	S	Epithelia	Epithelia	C3
KUL01-T_ACGATGTGTCTAGTGT	KUL01-T	KUL01	Tumor	Female	81	IIB	Right	ADC	Moderately	MSI	Unknown	24167	4917	5.09372	12.0536	-0.0794212	-0.605231	G1	Epithelia	Epithelia	C4
KUL01-T_ACGCAGCAGGTGTTAA	KUL01-T	KUL01	Tumor	Female	81	IIB	Right	ADC	Moderately	MSI	Unknown	11288	1890	11.8533	19.4631	0.0131247	-0.656814	S	Epithelia	Epithelia	C4
KUL01-T_ACGCAGCTCAGGTTCA	KUL01-T	KUL01	Tumor	Female	81	IIB	Right	ADC	Moderately	MSI	Unknown	34845	5726	6.13861	28.5493	-0.00942285	0.836274	G2M	Epithelia	Epithelia	C3
KUL01-T_ACGCCAGGTTAGTGGG	KUL01-T	KUL01	Tumor	Female	81	IIB	Right	ADC	Moderately	MSI	Unknown	19302	4161	14.3871	19.5886	0.000420663	-0.944496	S	Epithelia	Epithelia	C6
KUL01-T_ACGCCAGTCACATACG	KUL01-T	KUL01	Tumor	Female	81	IIB	Right	ADC	Moderately	MSI	Unknown	14359	3380	2.69517	30.0926	-0.055864	-0.576189	G1	Epithelia	Epithelia	C4
KUL01-T_ACGCCGAAGCCCGAAA	KUL01-T	KUL01	Tumor	Female	81	IIB	Right	ADC	Moderately	MSI	Unknown	1726	699	0.289687	45.8285	0.00790846	-0.056742	S	Epithelia	Epithelia	C6
KUL01-T_ACGGAGAGTGCACCAC	KUL01-T	KUL01	Tumor	Female	81	IIB	Right	ADC	Moderately	MSI	Unknown	3500	1397	4.31429	23.6	0.400555	0.0415248	S	Epithelia	Epithelia	C3
KUL01-T_ACGGCCAGTTCTGAAC	KUL01-T	KUL01	Tumor	Female	81	IIB	Right	ADC	Moderately	MSI	Unknown	18863	3852	10.8572	15.9625	-0.21967	-0.818735	G1	Epithelia	Epithelia	C4
KUL01-T_ACGGGCTTCGATAGAA	KUL01-T	KUL01	Tumor	Female	81	IIB	Right	ADC	Moderately	MSI	Unknown	1262	590	0.475436	37.5594	-0.0129564	-0.0326008	G1	Epithelia	Epithelia	C2
KUL01-T_ACGTCAAAGCGAGAAA	KUL01-T	KUL01	Tumor	Female	81	IIB	Right	ADC	Moderately	MSI	Unknown	12294	3383	4.40865	10.3628	-0.145886	0.133602	G2M	Epithelia	Epithelia	C4
KUL01-T_ACTATCTCACGCATCG	KUL01-T	KUL01	Tumor	Female	81	IIB	Right	ADC	Moderately	MSI	Unknown	30341	3761	5.21736	23.1436	0.0498065	1.20412	G2M	Epithelia	Epithelia	C3
KUL01-T_ACTATCTCATCACAAC	KUL01-T	KUL01	Tumor	Female	81	IIB	Right	ADC	Moderately	MSI	Unknown	22009	4604	5.86578	19.9691	-0.233973	-0.764521	G1	Epithelia	Epithelia	C4
KUL01-T_ACTATCTTCTTCTGGC	KUL01-T	KUL01	Tumor	Female	81	IIB	Right	ADC	Moderately	MSI	Unknown	26919	5038	5.82488	22.2965	-0.243396	-0.848241	G1	Epithelia	Epithelia	C4
KUL01-T_ACTGAACAGGCTACGA	KUL01-T	KUL01	Tumor	Female	81	IIB	Right	ADC	Moderately	MSI	Unknown	2621	918	1.1446	27.1652	-0.0153121	-0.0967193	G1	Epithelia	Epithelia	C3
KUL01-T_ACTGAACGTGACTACT	KUL01-T	KUL01	Tumor	Female	81	IIB	Right	ADC	Moderately	MSI	Unknown	10950	3009	6.73973	21.6438	0.0593976	-0.447385	S	Epithelia	Epithelia	C4
KUL01-T_ACTGAGTAGTAAGTAC	KUL01-T	KUL01	Tumor	Female	81	IIB	Right	ADC	Moderately	MSI	Unknown	8590	2784	19.2317	11.4785	-0.0681474	-0.420303	G1	Epithelia	Epithelia	C6
KUL01-T_ACTGAGTCAATGGAAT	KUL01-T	KUL01	Tumor	Female	81	IIB	Right	ADC	Moderately	MSI	Unknown	12102	3850	2.60288	11.527	-0.108615	-0.29088	G1	Epithelia	Epithelia	C4
KUL01-T_ACTGAGTCACCGAATT	KUL01-T	KUL01	Tumor	Female	81	IIB	Right	ADC	Moderately	MSI	Unknown	36556	5902	2.99814	17.7864	1.37288	-0.440988	S	Epithelia	Epithelia	C3
KUL01-T_ACTGAGTTCACAACGT	KUL01-T	KUL01	Tumor	Female	81	IIB	Right	ADC	Moderately	MSI	Unknown	19236	3746	7.14806	22.9362	-0.0197712	-1.02914	G1	Epithelia	Epithelia	C4
KUL01-T_ACTGAGTTCGCCATAA	KUL01-T	KUL01	Tumor	Female	81	IIB	Right	ADC	Moderately	MSI	Unknown	1161	664	1.29199	25.6675	0.0346626	0.0785103	G2M	Epithelia	Epithelia	C3
KUL01-T_ACTGATGGTAAACGCG	KUL01-T	KUL01	Tumor	Female	81	IIB	Right	ADC	Moderately	MSI	Unknown	1240	782	4.03226	18.3871	-0.0270907	-0.0728877	G1	Epithelia	Epithelia	C2
KUL01-T_ACTGATGGTATAAACG	KUL01-T	KUL01	Tumor	Female	81	IIB	Right	ADC	Moderately	MSI	Unknown	1241	783	3.46495	18.6946	0.0217062	-0.0256886	S	Epithelia	Epithelia	C4
KUL01-T_ACTGATGGTCTAGCGC	KUL01-T	KUL01	Tumor	Female	81	IIB	Right	ADC	Moderately	MSI	Unknown	16913	3891	7.76917	15.2191	-0.188878	-0.545239	G1	Epithelia	Epithelia	C4
KUL01-T_ACTGCTCCAAATACAG	KUL01-T	KUL01	Tumor	Female	81	IIB	Right	ADC	Moderately	MSI	Unknown	23222	4745	6.5326	12.2255	-0.1246	-0.9658	G1	Epithelia	Epithelia	C4
KUL01-T_ACTGCTCCAATCTGCA	KUL01-T	KUL01	Tumor	Female	81	IIB	Right	ADC	Moderately	MSI	Unknown	27473	4855	6.0241	29.0904	-0.152028	-1.04085	G1	Epithelia	Epithelia	C5
KUL01-T_ACTGCTCCACGCGAAA	KUL01-T	KUL01	Tumor	Female	81	IIB	Right	ADC	Moderately	MSI	Unknown	20100	2855	6.37313	24.5721	-0.151355	-0.919323	G1	Epithelia	Epithelia	C6
KUL01-T_ACTGCTCGTGACAAAT	KUL01-T	KUL01	Tumor	Female	81	IIB	Right	ADC	Moderately	MSI	Unknown	15180	3731	7.40448	14.6113	-0.0976779	-0.523006	G1	Epithelia	Epithelia	C4
KUL01-T_ACTGCTCGTTCGTGAT	KUL01-T	KUL01	Tumor	Female	81	IIB	Right	ADC	Moderately	MSI	Unknown	3476	1410	4.229	12.2842	-0.0268383	0.306716	G2M	Epithelia	Epithelia	C3
KUL01-T_ACTGTCCCACTGTTAG	KUL01-T	KUL01	Tumor	Female	81	IIB	Right	ADC	Moderately	MSI	Unknown	17690	2450	6.27473	34.5167	-0.0739525	-0.802847	G1	Epithelia	Epithelia	C4
KUL01-T_ACTGTCCCAGGACGTA	KUL01-T	KUL01	Tumor	Female	81	IIB	Right	ADC	Moderately	MSI	Unknown	1829	735	4.7567	15.8557	0.101969	0.00319818	S	Myeloids	TAM	TAM3
KUL01-T_ACTTACTCAATCTGCA	KUL01-T	KUL01	Tumor	Female	81	IIB	Right	ADC	Moderately	MSI	Unknown	1031	550	10.9602	12.3181	0.00673061	-0.0598886	S	Epithelia	Epithelia	C2
KUL01-T_ACTTACTCACCGTTGG	KUL01-T	KUL01	Tumor	Female	81	IIB	Right	ADC	Moderately	MSI	Unknown	21825	4638	8.88889	15.3036	-0.10138	-0.928196	G1	Epithelia	Epithelia	C4
KUL01-T_ACTTACTGTGAGGGAG	KUL01-T	KUL01	Tumor	Female	81	IIB	Right	ADC	Moderately	MSI	Unknown	21683	4634	15.8604	18.2954	-0.172219	-1.05695	G1	Epithelia	Epithelia	C4
KUL01-T_ACTTGTTAGCTATGCT	KUL01-T	KUL01	Tumor	Female	81	IIB	Right	ADC	Moderately	MSI	Unknown	37464	5767	8.73906	14.9904	-0.256604	-1.58692	G1	Epithelia	Epithelia	C4
KUL01-T_ACTTTCAAGACAAGCC	KUL01-T	KUL01	Tumor	Female	81	IIB	Right	ADC	Moderately	MSI	Unknown	1424	500	8.42697	37.2191	-0.00706714	-0.0576705	G1	Epithelia	Epithelia	C4
KUL01-T_AGAATAGAGACTCGGA	KUL01-T	KUL01	Tumor	Female	81	IIB	Right	ADC	Moderately	MSI	Unknown	1180	680	0.169492	21.1864	0.198974	0.229444	G2M	Epithelia	Epithelia	C3
KUL01-T_AGAATAGCAATACGCT	KUL01-T	KUL01	Tumor	Female	81	IIB	Right	ADC	Moderately	MSI	Unknown	24077	4801	3.95813	18.8437	0.971143	-0.342206	S	Epithelia	Epithelia	C3
KUL01-T_AGAATAGCACAGGAGT	KUL01-T	KUL01	Tumor	Female	81	IIB	Right	ADC	Moderately	MSI	Unknown	1088	653	12.7757	14.1544	-0.0182568	0.25766	G2M	Epithelia	Epithelia	C3
KUL01-T_AGAATAGGTATAAACG	KUL01-T	KUL01	Tumor	Female	81	IIB	Right	ADC	Moderately	MSI	Unknown	16877	3870	7.75019	12.9525	-0.17651	-0.471784	G1	Epithelia	Epithelia	C4
KUL01-T_AGAATAGGTCATCCCT	KUL01-T	KUL01	Tumor	Female	81	IIB	Right	ADC	Moderately	MSI	Unknown	12420	3601	10.0725	19.6779	0.137809	1.37475	G2M	Epithelia	Epithelia	C3
KUL01-T_AGACGTTGTTGACGTT	KUL01-T	KUL01	Tumor	Female	81	IIB	Right	ADC	Moderately	MSI	Unknown	13459	2952	7.86091	36.9344	0.0562006	-0.640462	S	Epithelia	Epithelia	C5
KUL01-T_AGAGCGACAGGATCGA	KUL01-T	KUL01	Tumor	Female	81	IIB	Right	ADC	Moderately	MSI	Unknown	26740	5323	6.57442	19.641	-0.0289416	-0.655783	G1	Epithelia	Epithelia	C4
KUL01-T_AGAGCGAGTCGAACAG	KUL01-T	KUL01	Tumor	Female	81	IIB	Right	ADC	Moderately	MSI	Unknown	36382	5861	7.28932	20.8152	4.6278	1.01073	S	Epithelia	Epithelia	C3
KUL01-T_AGAGTGGTCAGTGCAT	KUL01-T	KUL01	Tumor	Female	81	IIB	Right	ADC	Moderately	MSI	Unknown	1085	547	0.921659	21.1982	-0.0111896	-0.0117611	G1	Epithelia	Epithelia	C3
KUL01-T_AGATCTGCAATGGAGC	KUL01-T	KUL01	Tumor	Female	81	IIB	Right	ADC	Moderately	MSI	Unknown	19674	4588	9.91156	19.264	0.027932	1.52832	G2M	Epithelia	Epithelia	C3
KUL01-T_AGATTGCCACGAAACG	KUL01-T	KUL01	Tumor	Female	81	IIB	Right	ADC	Moderately	MSI	Unknown	9740	2779	15.7084	22.1869	0.0550227	-0.325596	S	Epithelia	Epithelia	C4
KUL01-T_AGATTGCGTACCGTAT	KUL01-T	KUL01	Tumor	Female	81	IIB	Right	ADC	Moderately	MSI	Unknown	31712	5849	2.74975	13.7771	-0.230439	-0.35376	G1	Epithelia	Epithelia	C4
KUL01-T_AGATTGCTCACTCCTG	KUL01-T	KUL01	Tumor	Female	81	IIB	Right	ADC	Moderately	MSI	Unknown	1627	594	0.245851	43.024	-0.0147232	-0.0933663	G1	Epithelia	Epithelia	C3
KUL01-T_AGCAGCCAGAGAGCTC	KUL01-T	KUL01	Tumor	Female	81	IIB	Right	ADC	Moderately	MSI	Unknown	2657	816	13.2857	15.0169	0.00849739	-0.116218	S	Epithelia	Epithelia	C4
KUL01-T_AGCCTAACACACAGAG	KUL01-T	KUL01	Tumor	Female	81	IIB	Right	ADC	Moderately	MSI	Unknown	28261	4998	3.57383	22.2781	-0.149672	-0.805272	G1	Epithelia	Epithelia	C4
KUL01-T_AGCCTAAGTCGCGGTT	KUL01-T	KUL01	Tumor	Female	81	IIB	Right	ADC	Moderately	MSI	Unknown	16356	3826	2.9775	8.91416	-0.0824499	-0.424224	G1	Epithelia	Epithelia	C4
KUL01-T_AGCGGTCCATAAAGGT	KUL01-T	KUL01	Tumor	Female	81	IIB	Right	ADC	Moderately	MSI	Unknown	26879	4838	4.70628	22.6236	-0.129901	-0.104766	G1	Epithelia	Epithelia	C4
KUL01-T_AGCGGTCTCTTGAGAC	KUL01-T	KUL01	Tumor	Female	81	IIB	Right	ADC	Moderately	MSI	Unknown	3196	1080	2.56571	25.6884	0.0199394	-0.0460126	S	Epithelia	Epithelia	C3
KUL01-T_AGCGTATCATATACCG	KUL01-T	KUL01	Tumor	Female	81	IIB	Right	ADC	Moderately	MSI	Unknown	2896	829	5.97376	15.3315	-0.01649	-0.13582	G1	Epithelia	Epithelia	C4
KUL01-T_AGCGTCGAGAACTGTA	KUL01-T	KUL01	Tumor	Female	81	IIB	Right	ADC	Moderately	MSI	Unknown	15485	3556	11.2367	21.2657	0.0437489	0.312751	G2M	Epithelia	Epithelia	C3
KUL01-T_AGCTCTCAGACTGGGT	KUL01-T	KUL01	Tumor	Female	81	IIB	Right	ADC	Moderately	MSI	Unknown	5616	2138	13.1766	21.8127	0.00807673	-0.250851	S	Epithelia	Epithelia	C4
KUL01-T_AGCTCTCCACACGCTG	KUL01-T	KUL01	Tumor	Female	81	IIB	Right	ADC	Moderately	MSI	Unknown	2556	652	10.759	45.4617	-0.00588928	-0.106417	G1	Epithelia	Epithelia	C3
KUL01-T_AGCTCTCGTCGGATCC	KUL01-T	KUL01	Tumor	Female	81	IIB	Right	ADC	Moderately	MSI	Unknown	1261	496	11.4195	36.0032	0.0655393	-0.0552976	S	Epithelia	Epithelia	C3
KUL01-T_AGCTCTCTCGCGTTTC	KUL01-T	KUL01	Tumor	Female	81	IIB	Right	ADC	Moderately	MSI	Unknown	1624	608	10.4064	19.7044	-0.0129564	-0.120241	G1	Epithelia	Epithelia	C4
KUL01-T_AGCTTGACATTTCACT	KUL01-T	KUL01	Tumor	Female	81	IIB	Right	ADC	Moderately	MSI	Unknown	2468	1177	0.769854	24.2707	0.0205284	0.300578	G2M	Epithelia	Epithelia	C3
KUL01-T_AGCTTGAGTTCTGAAC	KUL01-T	KUL01	Tumor	Female	81	IIB	Right	ADC	Moderately	MSI	Unknown	1452	608	0.550964	35.1928	-0.0117786	-0.0113484	G1	Epithelia	Epithelia	C3
KUL01-T_AGCTTGATCTCACATT	KUL01-T	KUL01	Tumor	Female	81	IIB	Right	ADC	Moderately	MSI	Unknown	1056	444	11.8371	30.5871	-0.00706714	-0.0562261	G1	Epithelia	Epithelia	C2
KUL01-T_AGGCCACTCAGAGGTG	KUL01-T	KUL01	Tumor	Female	81	IIB	Right	ADC	Moderately	MSI	Unknown	32219	5703	4.05041	11.4094	-0.355124	-0.934179	G1	Epithelia	Epithelia	C4
KUL01-T_AGGCCACTCCACTCCA	KUL01-T	KUL01	Tumor	Female	81	IIB	Right	ADC	Moderately	MSI	Unknown	22085	4422	4.93548	7.83337	-0.169022	-0.406943	G1	Epithelia	Epithelia	C4
KUL01-T_AGGGAGTGTTCCGGCA	KUL01-T	KUL01	Tumor	Female	81	IIB	Right	ADC	Moderately	MSI	Unknown	10837	2887	5.74882	14.2844	-0.0993606	-0.341535	G1	Epithelia	Epithelia	C4
KUL01-T_AGGGATGGTGGCTCCA	KUL01-T	KUL01	Tumor	Female	81	IIB	Right	ADC	Moderately	MSI	Unknown	13793	3713	18.8356	15.1019	0.280919	1.64175	G2M	Epithelia	Epithelia	C3
KUL01-T_AGGGATGTCTACTCAT	KUL01-T	KUL01	Tumor	Female	81	IIB	Right	ADC	Moderately	MSI	Unknown	26332	4769	10.3334	22.6948	0.0625946	-1.05241	S	Epithelia	Epithelia	C3
KUL01-T_AGGGTGATCTCACATT	KUL01-T	KUL01	Tumor	Female	81	IIB	Right	ADC	Moderately	MSI	Unknown	33068	5198	6.90093	26.1159	-0.0779909	-0.596719	G1	Epithelia	Epithelia	C3
KUL01-T_AGGTCCGAGACAGGCT	KUL01-T	KUL01	Tumor	Female	81	IIB	Right	ADC	Moderately	MSI	Unknown	32634	5734	4.52289	19.7555	0.349739	5.10048	G2M	Epithelia	Epithelia	C3
KUL01-T_AGGTCCGAGACTTTCG	KUL01-T	KUL01	Tumor	Female	81	IIB	Right	ADC	Moderately	MSI	Unknown	1267	637	1.49961	34.0963	0.0340737	-0.0604044	S	Epithelia	Epithelia	C4
KUL01-T_AGGTCCGAGGCTCAGA	KUL01-T	KUL01	Tumor	Female	81	IIB	Right	ADC	Moderately	MSI	Unknown	3561	965	16.5965	30.2724	-0.0212014	-0.145621	G1	Epithelia	Epithelia	C3
KUL01-T_AGGTCCGTCGGAGCAA	KUL01-T	KUL01	Tumor	Female	81	IIB	Right	ADC	Moderately	MSI	Unknown	14466	3592	6.95424	12.2563	-0.140081	-0.735015	G1	Epithelia	Epithelia	C4
KUL01-T_AGTAGTCGTGCAACTT	KUL01-T	KUL01	Tumor	Female	81	IIB	Right	ADC	Moderately	MSI	Unknown	1116	505	5.37634	22.491	0.0143867	-0.0682967	S	Epithelia	Epithelia	C4
KUL01-T_AGTAGTCTCAAAGACA	KUL01-T	KUL01	Tumor	Female	81	IIB	Right	ADC	Moderately	MSI	Unknown	21282	4092	4.15844	32.5721	-0.15329	-1.0001	G1	Epithelia	Epithelia	C4
KUL01-T_AGTCTTTGTCCGCTGA	KUL01-T	KUL01	Tumor	Female	81	IIB	Right	ADC	Moderately	MSI	Unknown	3164	1334	0.347661	18.8053	-0.041225	0.0203239	G2M	Epithelia	Epithelia	C3
KUL01-T_AGTCTTTGTGCATCTA	KUL01-T	KUL01	Tumor	Female	81	IIB	Right	ADC	Moderately	MSI	Unknown	14536	3925	4.1208	18.0242	-0.110045	-0.572269	G1	Epithelia	Epithelia	C4
KUL01-T_AGTCTTTTCGTGACAT	KUL01-T	KUL01	Tumor	Female	81	IIB	Right	ADC	Moderately	MSI	Unknown	3616	1060	6.88606	34.3197	0.00614168	0.0146497	G2M	Epithelia	Epithelia	C3
KUL01-T_AGTGAGGAGCGATAGC	KUL01-T	KUL01	Tumor	Female	81	IIB	Right	ADC	Moderately	MSI	Unknown	10930	3153	14.1263	26.0293	0.226317	-0.490251	S	Epithelia	Epithelia	C3
KUL01-T_AGTGAGGGTAGCCTAT	KUL01-T	KUL01	Tumor	Female	81	IIB	Right	ADC	Moderately	MSI	Unknown	27457	4772	12.8528	22.9814	-0.226317	-1.23966	G1	Epithelia	Epithelia	C4
KUL01-T_AGTGAGGTCGGAAATA	KUL01-T	KUL01	Tumor	Female	81	IIB	Right	ADC	Moderately	MSI	Unknown	1358	748	0.662739	22.9013	0.000252398	0.066904	G2M	Epithelia	Epithelia	C3
KUL01-T_AGTGTCAGTCTCCACT	KUL01-T	KUL01	Tumor	Female	81	IIB	Right	ADC	Moderately	MSI	Unknown	1108	349	17.2383	35.6498	-0.0041225	-0.084494	G1	Epithelia	Epithelia	C2
KUL01-T_AGTGTCATCTTGCATT	KUL01-T	KUL01	Tumor	Female	81	IIB	Right	ADC	Moderately	MSI	Unknown	1393	608	14.4293	20.6748	-0.0123675	0.0270298	G2M	Epithelia	Epithelia	C3
KUL01-T_AGTTGGTCAGGGATTG	KUL01-T	KUL01	Tumor	Female	81	IIB	Right	ADC	Moderately	MSI	Unknown	19801	3809	11.5297	30.0995	-0.0626788	-0.656144	G1	Epithelia	Epithelia	C6
KUL01-T_AGTTGGTGTTACGTCA	KUL01-T	KUL01	Tumor	Female	81	IIB	Right	ADC	Moderately	MSI	Unknown	42559	5842	11.4735	28.1045	-0.0429076	-1.88853	G1	Epithelia	Epithelia	C6
KUL01-T_ATAACGCCAGAGTGTG	KUL01-T	KUL01	Tumor	Female	81	IIB	Right	ADC	Moderately	MSI	Unknown	13052	3400	19.1005	19.6139	0.0578832	-0.245796	S	Epithelia	Epithelia	C3
KUL01-T_ATAAGAGGTACGCTGC	KUL01-T	KUL01	Tumor	Female	81	IIB	Right	ADC	Moderately	MSI	Unknown	2050	847	7.31707	25.0244	0.00496382	-0.00680904	S	Epithelia	Epithelia	C3
KUL01-T_ATAAGAGGTTATCCGA	KUL01-T	KUL01	Tumor	Female	81	IIB	Right	ADC	Moderately	MSI	Unknown	2142	1034	0.606909	19.7012	0.0384486	0.291757	G2M	Epithelia	Epithelia	C3
KUL01-T_ATAAGAGGTTTGTTGG	KUL01-T	KUL01	Tumor	Female	81	IIB	Right	ADC	Moderately	MSI	Unknown	37367	5763	8.50483	22.1292	0.268299	7.85902	G2M	Epithelia	Epithelia	C3
KUL01-T_ATAAGAGTCAAACCGT	KUL01-T	KUL01	Tumor	Female	81	IIB	Right	ADC	Moderately	MSI	Unknown	2006	983	0.448654	22.8814	0.000252398	-0.0229547	S	Epithelia	Epithelia	C3
KUL01-T_ATAAGAGTCTCCAACC	KUL01-T	KUL01	Tumor	Female	81	IIB	Right	ADC	Moderately	MSI	Unknown	9418	1621	8.34572	40.0297	-0.0274272	-0.503817	G1	Epithelia	Epithelia	C6
KUL01-T_ATCACGACATTTGCTT	KUL01-T	KUL01	Tumor	Female	81	IIB	Right	ADC	Moderately	MSI	Unknown	16663	4429	4.90308	27.426	-0.0260811	-0.367275	G1	Epithelia	Epithelia	C4
KUL01-T_ATCACGATCAGTTCGA	KUL01-T	KUL01	Tumor	Female	81	IIB	Right	ADC	Moderately	MSI	Unknown	1553	757	11.2041	21.3136	-0.01649	0.0432271	G2M	Epithelia	Epithelia	C3
KUL01-T_ATCATCTTCGTGACAT	KUL01-T	KUL01	Tumor	Female	81	IIB	Right	ADC	Moderately	MSI	Unknown	10488	3072	3.2132	9.04844	-0.104072	-0.19478	G1	Epithelia	Epithelia	C4
KUL01-T_ATCATGGCACGTCAGC	KUL01-T	KUL01	Tumor	Female	81	IIB	Right	ADC	Moderately	MSI	Unknown	13701	3490	12.0356	16.6484	-0.113495	-0.5505	G1	Epithelia	Epithelia	C4
KUL01-T_ATCATGGGTACAGTGG	KUL01-T	KUL01	Tumor	Female	81	IIB	Right	ADC	Moderately	MSI	Unknown	19101	4056	13.9783	12.5753	-0.0712603	-0.539616	G1	Epithelia	Epithelia	C4
KUL01-T_ATCATGGTCCTAGTGA	KUL01-T	KUL01	Tumor	Female	81	IIB	Right	ADC	Moderately	MSI	Unknown	1910	725	4.97382	34.3455	-0.0159011	-0.0100588	G1	Epithelia	Epithelia	C3
KUL01-T_ATCATGGTCCTGCTTG	KUL01-T	KUL01	Tumor	Female	81	IIB	Right	ADC	Moderately	MSI	Unknown	21866	4762	6.50782	12.3114	-0.237254	-0.673063	G1	Epithelia	Epithelia	C4
KUL01-T_ATCCACCGTATTCTCT	KUL01-T	KUL01	Tumor	Female	81	IIB	Right	ADC	Moderately	MSI	Unknown	1656	472	7.30676	53.744	0.0167424	-0.0201692	S	Epithelia	Epithelia	C3
KUL01-T_ATCCGAATCACATACG	KUL01-T	KUL01	Tumor	Female	81	IIB	Right	ADC	Moderately	MSI	Unknown	27986	5444	5.76002	16.9835	0.0197712	-0.215774	S	Epithelia	Epithelia	C4
KUL01-T_ATCGAGTTCAAAGACA	KUL01-T	KUL01	Tumor	Female	81	IIB	Right	ADC	Moderately	MSI	Unknown	1050	355	12.7619	14.9524	-0.0041225	-0.0776333	G1	Epithelia	Epithelia	C4
KUL01-T_ATCTACTAGCTCCCAG	KUL01-T	KUL01	Tumor	Female	81	IIB	Right	ADC	Moderately	MSI	Unknown	3635	1488	19.1197	21.3205	0.0119468	0.500206	G2M	Epithelia	Epithelia	C3
KUL01-T_ATCTACTCAAACCTAC	KUL01-T	KUL01	Tumor	Female	81	IIB	Right	ADC	Moderately	MSI	Unknown	1113	469	0.898473	29.9191	0.0155645	0.0034561	S	Epithelia	Epithelia	C3
KUL01-T_ATGCGATAGTGTACTC	KUL01-T	KUL01	Tumor	Female	81	IIB	Right	ADC	Moderately	MSI	Unknown	5271	1478	0.284576	32.6504	0.325004	0.393222	G2M	Epithelia	Epithelia	C3
KUL01-T_ATGCGATTCCCGGATG	KUL01-T	KUL01	Tumor	Female	81	IIB	Right	ADC	Moderately	MSI	Unknown	15287	3723	4.55289	29.7573	-0.180549	-0.535128	G1	Epithelia	Epithelia	C4
KUL01-T_ATGGGAGTCACCTCGT	KUL01-T	KUL01	Tumor	Female	81	IIB	Right	ADC	Moderately	MSI	Unknown	31186	5946	14.2019	24.3314	-0.194262	-1.5537	G1	Epithelia	Epithelia	C4
KUL01-T_ATGGGAGTCTACTTAC	KUL01-T	KUL01	Tumor	Female	81	IIB	Right	ADC	Moderately	MSI	Unknown	32112	5490	7.91604	24.181	0.789332	-0.205561	S	Epithelia	Epithelia	C3
KUL01-T_ATGTGTGAGGACAGAA	KUL01-T	KUL01	Tumor	Female	81	IIB	Right	ADC	Moderately	MSI	Unknown	15491	3764	11.6907	21.0897	0.561333	1.28582	G2M	Epithelia	Epithelia	C3
KUL01-T_ATTACTCAGTCGATAA	KUL01-T	KUL01	Tumor	Female	81	IIB	Right	ADC	Moderately	MSI	Unknown	19648	4277	5.88864	35.4336	-0.0689887	-0.741514	G1	Epithelia	Epithelia	C4
KUL01-T_ATTATCCCACCGCTAG	KUL01-T	KUL01	Tumor	Female	81	IIB	Right	ADC	Moderately	MSI	Unknown	8762	2527	0.19402	16.9938	-0.0160693	-0.298256	G1	Epithelia	Epithelia	C4
KUL01-T_ATTATCCGTGGCCCTA	KUL01-T	KUL01	Tumor	Female	81	IIB	Right	ADC	Moderately	MSI	Unknown	17146	4103	1.88965	21.9876	-0.112149	-0.510317	G1	Epithelia	Epithelia	C4
KUL01-T_ATTCTACAGCTGCGAA	KUL01-T	KUL01	Tumor	Female	81	IIB	Right	ADC	Moderately	MSI	Unknown	27841	4814	7.62544	23.1385	-0.172556	-0.786495	G1	Epithelia	Epithelia	C4
KUL01-T_ATTCTACCACCTGGTG	KUL01-T	KUL01	Tumor	Female	81	IIB	Right	ADC	Moderately	MSI	Unknown	2918	1475	11.6175	19.6367	-0.0380279	-0.146807	G1	Epithelia	Epithelia	C4
KUL01-T_ATTGGACAGATAGCAT	KUL01-T	KUL01	Tumor	Female	81	IIB	Right	ADC	Moderately	MSI	Unknown	31436	5630	6.06947	16.7642	-0.0880868	-0.740431	G1	Epithelia	Epithelia	C4
KUL01-T_ATTGGTGCAAAGGCGT	KUL01-T	KUL01	Tumor	Female	81	IIB	Right	ADC	Moderately	MSI	Unknown	1476	586	5.2168	35.3659	-0.0135453	-0.0243475	G1	Epithelia	Epithelia	C3
KUL01-T_ATTGGTGGTTAGAACA	KUL01-T	KUL01	Tumor	Female	81	IIB	Right	ADC	Moderately	MSI	Unknown	7985	2421	19.3863	19.1985	-0.0678109	-0.394615	G1	Epithelia	Epithelia	C4
KUL01-T_ATTGGTGTCGCATGAT	KUL01-T	KUL01	Tumor	Female	81	IIB	Right	ADC	Moderately	MSI	Unknown	37344	5852	13.4158	26.1059	2.13638	-0.769834	S	Epithelia	Epithelia	C3
KUL01-T_CAACCTCTCAGGTAAA	KUL01-T	KUL01	Tumor	Female	81	IIB	Right	ADC	Moderately	MSI	Unknown	24080	4730	19.5847	8.30565	-0.284621	-1.07449	G1	Epithelia	Epithelia	C4
KUL01-T_CAACCTCTCTCGAGTA	KUL01-T	KUL01	Tumor	Female	81	IIB	Right	ADC	Moderately	MSI	Unknown	1950	896	8.76923	21.7949	0.071092	-0.0143402	S	Epithelia	Epithelia	C6
KUL01-T_CACACAACAGTTCATG	KUL01-T	KUL01	Tumor	Female	81	IIB	Right	ADC	Moderately	MSI	Unknown	29100	5230	8.61512	17.6323	0.515144	1.81311	G2M	Epithelia	Epithelia	C3
KUL01-T_CACACAAGTAAGTTCC	KUL01-T	KUL01	Tumor	Female	81	IIB	Right	ADC	Moderately	MSI	Unknown	1265	531	8.93281	36.7589	0.0161535	-0.037295	S	Epithelia	Epithelia	C3
KUL01-T_CACACAAGTGTGAATA	KUL01-T	KUL01	Tumor	Female	81	IIB	Right	ADC	Moderately	MSI	Unknown	3400	1419	0.411765	22.6765	0.210079	0.392035	G2M	Epithelia	Epithelia	C3
KUL01-T_CACACCTCAATGGTCT	KUL01-T	KUL01	Tumor	Female	81	IIB	Right	ADC	Moderately	MSI	Unknown	3019	849	2.11991	12.4213	-0.0153121	-0.181781	G1	Epithelia	Epithelia	C4
KUL01-T_CACACTCTCCGCAAGC	KUL01-T	KUL01	Tumor	Female	81	IIB	Right	ADC	Moderately	MSI	Unknown	1650	717	0.727273	24.3636	0.00673061	-0.0590632	S	Epithelia	Epithelia	C4
KUL01-T_CACAGTAGTCCTCTTG	KUL01-T	KUL01	Tumor	Female	81	IIB	Right	ADC	Moderately	MSI	Unknown	7000	1907	5.42857	17.2143	0.0552751	-0.317084	S	Epithelia	Epithelia	C4
KUL01-T_CACATTTCAATGGAGC	KUL01-T	KUL01	Tumor	Female	81	IIB	Right	ADC	Moderately	MSI	Unknown	3663	743	3.5763	28.8561	-0.0100118	-0.30326	G1	Epithelia	Epithelia	C3
KUL01-T_CACCACTGTAGCGCAA	KUL01-T	KUL01	Tumor	Female	81	IIB	Right	ADC	Moderately	MSI	Unknown	3028	1388	0.693527	24.5707	-0.037439	0.469927	G2M	Epithelia	Epithelia	C3
KUL01-T_CACCACTGTGGTACAG	KUL01-T	KUL01	Tumor	Female	81	IIB	Right	ADC	Moderately	MSI	Unknown	15721	3488	17.9569	18.1413	0.00403836	-0.807542	S	Epithelia	Epithelia	C4
KUL01-T_CACCAGGAGCGATCCC	KUL01-T	KUL01	Tumor	Female	81	IIB	Right	ADC	Moderately	MSI	Unknown	26956	4287	13.4664	18.6192	-0.164227	-1.54823	G1	Epithelia	Epithelia	C4
KUL01-T_CACCTTGTCTATGTGG	KUL01-T	KUL01	Tumor	Female	81	IIB	Right	ADC	Moderately	MSI	Unknown	2906	809	7.63937	18.6511	-0.0159011	-0.190911	G1	Epithelia	Epithelia	C3
KUL01-T_CACTCCACACGTAAGG	KUL01-T	KUL01	Tumor	Female	81	IIB	Right	ADC	Moderately	MSI	Unknown	1868	540	5.62099	28.2655	-0.00294464	-0.157433	G1	Epithelia	Epithelia	C4
KUL01-T_CAGAGAGGTTTACTCT	KUL01-T	KUL01	Tumor	Female	81	IIB	Right	ADC	Moderately	MSI	Unknown	2229	873	2.01884	22.2521	0.031718	-0.000825338	S	Epithelia	Epithelia	C3
KUL01-T_CAGATCAGTCATATCG	KUL01-T	KUL01	Tumor	Female	81	IIB	Right	ADC	Moderately	MSI	Unknown	26944	5076	6.40588	20.2939	-0.119973	-1.18653	G1	Epithelia	Epithelia	C6
KUL01-T_CAGATCATCTCTTATG	KUL01-T	KUL01	Tumor	Female	81	IIB	Right	ADC	Moderately	MSI	Unknown	26361	4944	4.75323	16.054	-0.0282686	-1.14278	G1	Epithelia	Epithelia	C4
KUL01-T_CAGCAGCCATGGGAAC	KUL01-T	KUL01	Tumor	Female	81	IIB	Right	ADC	Moderately	MSI	Unknown	11637	3183	7.96597	11.2056	-0.117028	-0.515991	G1	Epithelia	Epithelia	C4
KUL01-T_CAGCAGCTCCTGCAGG	KUL01-T	KUL01	Tumor	Female	81	IIB	Right	ADC	Moderately	MSI	Unknown	21040	4028	16.5827	15.5086	-0.0944809	-0.56742	G1	Epithelia	Epithelia	C4
KUL01-T_CAGCATAGTCTCTTAT	KUL01-T	KUL01	Tumor	Female	81	IIB	Right	ADC	Moderately	MSI	Unknown	3152	803	7.45558	28.3629	0.00908632	-0.224234	S	Epithelia	Epithelia	C4
KUL01-T_CAGCCGAAGAAACGCC	KUL01-T	KUL01	Tumor	Female	81	IIB	Right	ADC	Moderately	MSI	Unknown	24137	4977	11.9195	20.9471	-0.116103	-0.874807	G1	Epithelia	Epithelia	C4
KUL01-T_CAGCCGAGTTATGCGT	KUL01-T	KUL01	Tumor	Female	81	IIB	Right	ADC	Moderately	MSI	Unknown	8702	2586	16.7088	22.2133	0.335773	-0.323687	S	Epithelia	Epithelia	C3
KUL01-T_CAGCCGATCGTAGGTT	KUL01-T	KUL01	Tumor	Female	81	IIB	Right	ADC	Moderately	MSI	Unknown	1880	436	18.7234	17.234	-0.0041225	-0.18013	G1	Epithelia	Epithelia	C4
KUL01-T_CAGCGACAGAGCTATA	KUL01-T	KUL01	Tumor	Female	81	IIB	Right	ADC	Moderately	MSI	Unknown	1247	575	6.97674	30.7137	0.0149756	0.0738677	G2M	Epithelia	Epithelia	C3
KUL01-T_CAGCGACGTAGCACGA	KUL01-T	KUL01	Tumor	Female	81	IIB	Right	ADC	Moderately	MSI	Unknown	1555	677	12.4759	8.74598	-0.0282686	-0.0464768	G1	Epithelia	Epithelia	C4
KUL01-T_CAGCGACGTCTCTTAT	KUL01-T	KUL01	Tumor	Female	81	IIB	Right	ADC	Moderately	MSI	Unknown	13442	3518	1.41348	17.0138	-0.149419	-0.144125	G1	Epithelia	Epithelia	C4
KUL01-T_CAGCGACTCACCACCT	KUL01-T	KUL01	Tumor	Female	81	IIB	Right	ADC	Moderately	MSI	Unknown	11097	3001	10.0478	30.5578	-0.051405	-0.359125	G1	Epithelia	Epithelia	C4
KUL01-T_CAGCGACTCGATGAGG	KUL01-T	KUL01	Tumor	Female	81	IIB	Right	ADC	Moderately	MSI	Unknown	13199	3871	14.789	16.5846	-0.0321387	2.39807	G2M	Epithelia	Epithelia	C3
KUL01-T_CAGCGACTCTCAACTT	KUL01-T	KUL01	Tumor	Female	81	IIB	Right	ADC	Moderately	MSI	Unknown	15932	4191	10.0113	17.0349	0.821387	3.6059	G2M	Epithelia	Epithelia	C3
KUL01-T_CAGCTAAGTCTAACGT	KUL01-T	KUL01	Tumor	Female	81	IIB	Right	ADC	Moderately	MSI	Unknown	25946	4948	6.75634	15.3241	-0.152869	-0.954658	G1	Epithelia	Epithelia	C4
KUL01-T_CAGCTAAGTGTTCGAT	KUL01-T	KUL01	Tumor	Female	81	IIB	Right	ADC	Moderately	MSI	Unknown	22952	4520	7.50697	29.5051	0.341915	-0.802641	S	Epithelia	Epithelia	C7
KUL01-T_CAGCTAATCTACCTGC	KUL01-T	KUL01	Tumor	Female	81	IIB	Right	ADC	Moderately	MSI	Unknown	2412	1255	17.869	6.13599	-0.0524146	-0.096255	G1	Epithelia	Epithelia	C4
KUL01-T_CAGCTGGCAAGGGTCA	KUL01-T	KUL01	Tumor	Female	81	IIB	Right	ADC	Moderately	MSI	Unknown	2568	738	5.7243	27.7648	-0.00883392	-0.137986	G1	Epithelia	Epithelia	C4
KUL01-T_CAGCTGGCAGAGTGTG	KUL01-T	KUL01	Tumor	Female	81	IIB	Right	ADC	Moderately	MSI	Unknown	14658	3472	16.6871	19.4911	1.04552	0.0708243	S	Epithelia	Epithelia	C3
KUL01-T_CAGTAACAGCGGCTTC	KUL01-T	KUL01	Tumor	Female	81	IIB	Right	ADC	Moderately	MSI	Unknown	36220	5628	5.79514	13.799	-0.459196	-1.09249	G1	Epithelia	Epithelia	C4
KUL01-T_CAGTAACAGGCGATAC	KUL01-T	KUL01	Tumor	Female	81	IIB	Right	ADC	Moderately	MSI	Unknown	23065	4558	11.8881	18.6473	-0.133687	-0.733674	G1	Epithelia	Epithelia	C4
KUL01-T_CATATGGGTGTTCTTT	KUL01-T	KUL01	Tumor	Female	81	IIB	Right	ADC	Moderately	MSI	Unknown	34696	5635	2.81877	31.5252	0.204442	0.368978	G2M	Epithelia	Epithelia	C3
KUL01-T_CATATGGTCCGTTGTC	KUL01-T	KUL01	Tumor	Female	81	IIB	Right	ADC	Moderately	MSI	Unknown	17036	3664	12.3034	27.348	0.0164059	-0.616888	S	Epithelia	Epithelia	C4
KUL01-T_CATATGGTCGCCAGCA	KUL01-T	KUL01	Tumor	Female	81	IIB	Right	ADC	Moderately	MSI	Unknown	3905	1236	8.60435	7.42638	-0.0150597	-0.134478	G1	Epithelia	Epithelia	C4
KUL01-T_CATATGGTCTTTAGTC	KUL01-T	KUL01	Tumor	Female	81	IIB	Right	ADC	Moderately	MSI	Unknown	14414	3640	6.54225	26.2037	0.90207	-0.188383	S	Epithelia	Epithelia	C3
KUL01-T_CATATTCGTTACTGAC	KUL01-T	KUL01	Tumor	Female	81	IIB	Right	ADC	Moderately	MSI	Unknown	25980	4893	7.77906	16.0739	-0.241124	-0.845765	G1	Epithelia	Epithelia	C4
KUL01-T_CATCAAGCAGGTCGTC	KUL01-T	KUL01	Tumor	Female	81	IIB	Right	ADC	Moderately	MSI	Unknown	1208	736	16.7219	7.78146	0.00698301	-0.0219746	S	Epithelia	Epithelia	C2
KUL01-T_CATCAAGCATCGGAAG	KUL01-T	KUL01	Tumor	Female	81	IIB	Right	ADC	Moderately	MSI	Unknown	1388	705	15.3458	18.0115	0.0508161	-0.0252244	S	Epithelia	Epithelia	C4
KUL01-T_CATCAGAGTAAGAGGA	KUL01-T	KUL01	Tumor	Female	81	IIB	Right	ADC	Moderately	MSI	Unknown	21964	3581	7.25733	31.2193	0.376493	-0.841896	S	Epithelia	Epithelia	C3
KUL01-T_CATCCACGTGTTCTTT	KUL01-T	KUL01	Tumor	Female	81	IIB	Right	ADC	Moderately	MSI	Unknown	3981	1839	2.03466	9.24391	0.0263335	-0.115805	S	Epithelia	Epithelia	C4
KUL01-T_CATCCACGTTCATGGT	KUL01-T	KUL01	Tumor	Female	81	IIB	Right	ADC	Moderately	MSI	Unknown	21485	4179	4.30067	30.8168	-0.0180885	-0.805375	G1	Epithelia	Epithelia	C6
KUL01-T_CATCGAAGTATAGGGC	KUL01-T	KUL01	Tumor	Female	81	IIB	Right	ADC	Moderately	MSI	Unknown	8571	2459	6.31198	27.1497	-0.0672219	-0.367069	G1	Epithelia	Epithelia	C4
KUL01-T_CATGACAAGGCTAGGT	KUL01-T	KUL01	Tumor	Female	81	IIB	Right	ADC	Moderately	MSI	Unknown	8359	2283	7.09415	27.4076	-0.0727747	-0.346229	G1	Epithelia	Epithelia	C4
KUL01-T_CATGACAAGTCGTACT	KUL01-T	KUL01	Tumor	Female	81	IIB	Right	ADC	Moderately	MSI	Unknown	1642	807	0.304507	22.7771	0.00378597	0.0191891	G2M	Epithelia	Epithelia	C6
KUL01-T_CATGACAAGTGTACCT	KUL01-T	KUL01	Tumor	Female	81	IIB	Right	ADC	Moderately	MSI	Unknown	17465	4136	3.28657	26.4186	0.00252398	-0.644898	S	Epithelia	Epithelia	C4
KUL01-T_CATGCCTGTTATTCTC	KUL01-T	KUL01	Tumor	Female	81	IIB	Right	ADC	Moderately	MSI	Unknown	27104	5951	8.86954	14.6215	-0.31331	-1.0878	G1	Epithelia	Epithelia	C4
KUL01-T_CATGGCGCACCATCCT	KUL01-T	KUL01	Tumor	Female	81	IIB	Right	ADC	Moderately	MSI	Unknown	2677	660	7.35898	39.1109	-0.0117786	-0.19545	G1	Epithelia	Epithelia	C4
KUL01-T_CATTATCCAGTAAGCG	KUL01-T	KUL01	Tumor	Female	81	IIB	Right	ADC	Moderately	MSI	Unknown	28665	5411	13.5985	24.0467	-0.261736	-1.16543	G1	Epithelia	Epithelia	C4
KUL01-T_CCAATCCAGTGCCAGA	KUL01-T	KUL01	Tumor	Female	81	IIB	Right	ADC	Moderately	MSI	Unknown	31113	5639	14.878	20.3709	0.193253	3.49685	G2M	Epithelia	Epithelia	C3
KUL01-T_CCACCTAAGCGTAATA	KUL01-T	KUL01	Tumor	Female	81	IIB	Right	ADC	Moderately	MSI	Unknown	1562	916	8.70679	7.04225	-0.0506478	-0.0872795	G1	Epithelia	Epithelia	C2
KUL01-T_CCACTACAGACGACGT	KUL01-T	KUL01	Tumor	Female	81	IIB	Right	ADC	Moderately	MSI	Unknown	1312	739	15.625	9.98476	-0.0276796	-0.0710822	G1	Epithelia	Epithelia	C4
KUL01-T_CCACTACAGCGCCTCA	KUL01-T	KUL01	Tumor	Female	81	IIB	Right	ADC	Moderately	MSI	Unknown	11469	2919	8.48374	28.7994	-0.0466936	-0.45048	G1	Epithelia	Epithelia	C4
KUL01-T_CCACTACGTATGAAAC	KUL01-T	KUL01	Tumor	Female	81	IIB	Right	ADC	Moderately	MSI	Unknown	29522	5030	5.50098	22.241	-0.177015	-0.989374	G1	Epithelia	Epithelia	C4
KUL01-T_CCACTACTCGTCACGG	KUL01-T	KUL01	Tumor	Female	81	IIB	Right	ADC	Moderately	MSI	Unknown	4792	1627	0.208681	25.3965	-0.0077402	0.768699	G2M	Epithelia	Epithelia	C3
KUL01-T_CCAGCGAAGAAGCCCA	KUL01-T	KUL01	Tumor	Female	81	IIB	Right	ADC	Moderately	MSI	Unknown	2168	1079	10.5166	14.3911	-0.040636	-0.0887754	G1	Epithelia	Epithelia	C4
KUL01-T_CCAGCGAGTAGCCTCG	KUL01-T	KUL01	Tumor	Female	81	IIB	Right	ADC	Moderately	MSI	Unknown	14757	3747	12.1773	13.8104	-0.0289416	-0.458114	G1	Epithelia	Epithelia	C4
KUL01-T_CCATGTCTCGGTCCGA	KUL01-T	KUL01	Tumor	Female	81	IIB	Right	ADC	Moderately	MSI	Unknown	14566	3286	13.2226	26.4314	-0.0758035	-0.651604	G1	Epithelia	Epithelia	C6
KUL01-T_CCATTCGAGCTAACTC	KUL01-T	KUL01	Tumor	Female	81	IIB	Right	ADC	Moderately	MSI	Unknown	5854	1008	4.28767	31.534	-0.0265018	-0.381203	G1	Epithelia	Epithelia	C4
KUL01-T_CCATTCGCACCGATAT	KUL01-T	KUL01	Tumor	Female	81	IIB	Right	ADC	Moderately	MSI	Unknown	26379	4958	9.826	19.796	0.539038	-0.400083	S	Epithelia	Epithelia	C3
KUL01-T_CCATTCGTCACTGGGC	KUL01-T	KUL01	Tumor	Female	81	IIB	Right	ADC	Moderately	MSI	Unknown	3289	1351	2.43235	26.1478	0.148662	-0.0144434	S	Epithelia	Epithelia	C3
KUL01-T_CCCAGTTAGAATAGGG	KUL01-T	KUL01	Tumor	Female	81	IIB	Right	ADC	Moderately	MSI	Unknown	3187	1130	0.25102	27.7691	-0.0265018	-0.0584442	G1	Epithelia	Epithelia	C3
KUL01-T_CCCAGTTAGCTAGTCT	KUL01-T	KUL01	Tumor	Female	81	IIB	Right	ADC	Moderately	MSI	Unknown	3119	1058	2.9176	26.0981	0.214538	-0.0208914	S	Epithelia	Epithelia	C3
KUL01-T_CCCAGTTGTCCGTCAG	KUL01-T	KUL01	Tumor	Female	81	IIB	Right	ADC	Moderately	MSI	Unknown	18877	4486	6.05499	22.5354	-0.0784116	-0.50748	G1	Epithelia	Epithelia	C4
KUL01-T_CCCATACTCTCACATT	KUL01-T	KUL01	Tumor	Female	81	IIB	Right	ADC	Moderately	MSI	Unknown	34871	5484	7.89481	22.4312	1.93656	-0.740792	S	Epithelia	Epithelia	C3
KUL01-T_CCCTCCTAGGCTAGGT	KUL01-T	KUL01	Tumor	Female	81	IIB	Right	ADC	Moderately	MSI	Unknown	22779	4008	4.00808	10.5492	-0.229177	-0.590117	G1	Epithelia	Epithelia	C4
KUL01-T_CCCTCCTTCTTGTTTG	KUL01-T	KUL01	Tumor	Female	81	IIB	Right	ADC	Moderately	MSI	Unknown	26266	5545	18.1718	15.0537	0.849234	2.59244	G2M	Epithelia	Epithelia	C3
KUL01-T_CCGGGATAGTGATCGG	KUL01-T	KUL01	Tumor	Female	81	IIB	Right	ADC	Moderately	MSI	Unknown	20718	4323	17.994	15.8268	-0.0959953	-0.902352	G1	Epithelia	Epithelia	C4
KUL01-T_CCGGGATAGTTTCCTT	KUL01-T	KUL01	Tumor	Female	81	IIB	Right	ADC	Moderately	MSI	Unknown	33047	5933	6.37274	18.4979	-0.147316	-0.984215	G1	Epithelia	Epithelia	C4
KUL01-T_CCGGTAGCATGGGAAC	KUL01-T	KUL01	Tumor	Female	81	IIB	Right	ADC	Moderately	MSI	Unknown	2781	749	8.27041	18.0151	-0.0135453	-0.154854	G1	Epithelia	Epithelia	C4
KUL01-T_CCGGTAGTCCACGAAT	KUL01-T	KUL01	Tumor	Female	81	IIB	Right	ADC	Moderately	MSI	Unknown	1373	604	13.4741	17.1886	-0.01649	-0.0877953	G1	Epithelia	Epithelia	C4
KUL01-T_CCGTACTCACATCCGG	KUL01-T	KUL01	Tumor	Female	81	IIB	Right	ADC	Moderately	MSI	Unknown	4877	1239	2.52204	21.1195	-0.0282686	-0.210152	G1	Epithelia	Epithelia	C3
KUL01-T_CCGTTCAAGAGGACGG	KUL01-T	KUL01	Tumor	Female	81	IIB	Right	ADC	Moderately	MSI	Unknown	19640	4734	4.93381	13.7678	-0.208144	-0.492469	G1	Epithelia	Epithelia	C4
KUL01-T_CCTAAAGGTCGACTGC	KUL01-T	KUL01	Tumor	Female	81	IIB	Right	ADC	Moderately	MSI	Unknown	18779	4315	3.43469	29.4957	-0.0206966	-0.515269	G1	Epithelia	Epithelia	C6
KUL01-T_CCTAAAGGTTCGTGAT	KUL01-T	KUL01	Tumor	Female	81	IIB	Right	ADC	Moderately	MSI	Unknown	6437	1292	8.66863	26.6273	-0.0347468	-0.264624	G1	Epithelia	Epithelia	C4
KUL01-T_CCTAAAGTCTTAACCT	KUL01-T	KUL01	Tumor	Female	81	IIB	Right	ADC	Moderately	MSI	Unknown	21706	4240	8.84548	20.4506	-0.0302036	0.0550913	G2M	Epithelia	Epithelia	C3
KUL01-T_CCTACACCATCGGGTC	KUL01-T	KUL01	Tumor	Female	81	IIB	Right	ADC	Moderately	MSI	Unknown	2103	901	4.46981	29.9572	0.00260811	-0.0743836	S	Epithelia	Epithelia	C3
KUL01-T_CCTACCAGTCGGCTCA	KUL01-T	KUL01	Tumor	Female	81	IIB	Right	ADC	Moderately	MSI	Unknown	19163	4067	5.53149	19.9864	-0.0689046	-0.540906	G1	Epithelia	Epithelia	C3
KUL01-T_CCTACCAGTTCAGACT	KUL01-T	KUL01	Tumor	Female	81	IIB	Right	ADC	Moderately	MSI	Unknown	11812	2017	9.73586	28.979	0.00546862	-0.0609718	S	Epithelia	Epithelia	C3
KUL01-T_CCTAGCTAGTGAATTG	KUL01-T	KUL01	Tumor	Female	81	IIB	Right	ADC	Moderately	MSI	Unknown	30987	5886	3.779	10.1591	-0.393909	-0.6026	G1	Epithelia	Epithelia	C4
KUL01-T_CCTAGCTAGTGTACTC	KUL01-T	KUL01	Tumor	Female	81	IIB	Right	ADC	Moderately	MSI	Unknown	16953	3760	13.3251	22.6273	-0.130321	-0.852935	G1	Epithelia	Epithelia	C4
KUL01-T_CCTAGCTGTATATCCG	KUL01-T	KUL01	Tumor	Female	81	IIB	Right	ADC	Moderately	MSI	Unknown	1846	863	2.65439	27.0856	0.099613	0.0436913	S	Epithelia	Epithelia	C3
KUL01-T_CCTAGCTTCATAGCAC	KUL01-T	KUL01	Tumor	Female	81	IIB	Right	ADC	Moderately	MSI	Unknown	11369	3010	1.75037	7.85469	-0.0816927	0.0137728	G2M	Epithelia	Epithelia	C4
KUL01-T_CCTCTGAAGAGTTGGC	KUL01-T	KUL01	Tumor	Female	81	IIB	Right	ADC	Moderately	MSI	Unknown	1100	345	5.54545	16.4545	-0.00294464	-0.1189	G1	Epithelia	Epithelia	C4
KUL01-T_CCTCTGATCCTAGAAC	KUL01-T	KUL01	Tumor	Female	81	IIB	Right	ADC	Moderately	MSI	Unknown	2969	1329	16.7396	9.63287	-0.04947	-0.137986	G1	Epithelia	Epithelia	C4
KUL01-T_CCTTACGCAGGGTATG	KUL01-T	KUL01	Tumor	Female	81	IIB	Right	ADC	Moderately	MSI	Unknown	17706	4074	5.82288	20.2643	-0.11299	-0.345713	G1	Epithelia	Epithelia	C4
KUL01-T_CCTTACGCATACTACG	KUL01-T	KUL01	Tumor	Female	81	IIB	Right	ADC	Moderately	MSI	Unknown	2255	982	0.620843	29.1353	0.0966683	-0.0309502	S	Epithelia	Epithelia	C3
KUL01-T_CCTTACGGTAGAAGGA	KUL01-T	KUL01	Tumor	Female	81	IIB	Right	ADC	Moderately	MSI	Unknown	3163	1573	2.97186	11.761	-0.0480397	-0.096255	G1	Epithelia	Epithelia	C4
KUL01-T_CCTTACGTCGGCCGAT	KUL01-T	KUL01	Tumor	Female	81	IIB	Right	ADC	Moderately	MSI	Unknown	10578	2245	15.6268	24.5888	-0.0639408	-0.515888	G1	Epithelia	Epithelia	C4
KUL01-T_CCTTCCCTCTAACTCT	KUL01-T	KUL01	Tumor	Female	81	IIB	Right	ADC	Moderately	MSI	Unknown	14879	3860	16.0024	13.7778	-0.0809356	-0.589601	G1	Epithelia	Epithelia	C6
KUL01-T_CCTTCGAAGGACTGGT	KUL01-T	KUL01	Tumor	Female	81	IIB	Right	ADC	Moderately	MSI	Unknown	27097	5397	2.44307	7.45101	-0.234225	-0.54235	G1	Epithelia	Epithelia	C4
KUL01-T_CCTTCGAGTGAGTATA	KUL01-T	KUL01	Tumor	Female	81	IIB	Right	ADC	Moderately	MSI	Unknown	1421	559	8.23364	20.76	-0.00706714	-0.0984215	G1	Epithelia	Epithelia	C6
KUL01-T_CCTTCGAGTTCGAATC	KUL01-T	KUL01	Tumor	Female	81	IIB	Right	ADC	Moderately	MSI	Unknown	1006	453	3.57853	35.0895	-0.00706714	0.0785103	G2M	Epithelia	Epithelia	C3
KUL01-T_CCTTTCTCAGCGTCCA	KUL01-T	KUL01	Tumor	Female	81	IIB	Right	ADC	Moderately	MSI	Unknown	15901	3750	15.0494	18.4076	-0.0150597	-0.729289	G1	Epithelia	Epithelia	C4
KUL01-T_CCTTTCTGTCCGAAGA	KUL01-T	KUL01	Tumor	Female	81	IIB	Right	ADC	Moderately	MSI	Unknown	24508	4416	6.40607	16.6272	-0.193926	-1.32673	G1	Epithelia	Epithelia	C4
KUL01-T_CCTTTCTGTGTGGCTC	KUL01-T	KUL01	Tumor	Female	81	IIB	Right	ADC	Moderately	MSI	Unknown	29583	5253	11.0131	16.1241	-0.27057	-1.04911	G1	Epithelia	Epithelia	C4
KUL01-T_CGAACATAGTCAAGCG	KUL01-T	KUL01	Tumor	Female	81	IIB	Right	ADC	Moderately	MSI	Unknown	1729	687	1.38809	23.3661	0.0352516	-0.125348	S	Epithelia	Epithelia	C3
KUL01-T_CGAACATGTGCATCTA	KUL01-T	KUL01	Tumor	Female	81	IIB	Right	ADC	Moderately	MSI	Unknown	2238	838	5.76408	29.714	-0.0170789	-0.0563809	G1	Epithelia	Epithelia	C6
KUL01-T_CGAATGTCAATACGCT	KUL01-T	KUL01	Tumor	Female	81	IIB	Right	ADC	Moderately	MSI	Unknown	18715	3898	5.22575	13.0056	-0.153626	-0.710358	G1	Epithelia	Epithelia	C4
KUL01-T_CGACTTCAGATATGCA	KUL01-T	KUL01	Tumor	Female	81	IIB	Right	ADC	Moderately	MSI	Unknown	1178	412	13.9219	27.2496	0.0190981	-0.108635	S	Epithelia	Epithelia	C2
KUL01-T_CGACTTCAGGCTAGAC	KUL01-T	KUL01	Tumor	Female	81	IIB	Right	ADC	Moderately	MSI	Unknown	12676	3660	6.80025	11.1786	-0.0512367	-0.665429	G1	Epithelia	Epithelia	C4
KUL01-T_CGACTTCTCTATGTGG	KUL01-T	KUL01	Tumor	Female	81	IIB	Right	ADC	Moderately	MSI	Unknown	38966	5947	6.8316	23.7284	1.73599	-0.801558	S	Epithelia	Epithelia	C3
KUL01-T_CGAGAAGCAGGAATCG	KUL01-T	KUL01	Tumor	Female	81	IIB	Right	ADC	Moderately	MSI	Unknown	12288	3192	6.25814	27.8402	-0.0549386	-0.562055	G1	Epithelia	Epithelia	C7
KUL01-T_CGAGCACAGCCACGCT	KUL01-T	KUL01	Tumor	Female	81	IIB	Right	ADC	Moderately	MSI	Unknown	12170	3491	16.6804	15.8422	0.212771	0.707005	G2M	Epithelia	Epithelia	C3
KUL01-T_CGAGCACTCGTTTAGG	KUL01-T	KUL01	Tumor	Female	81	IIB	Right	ADC	Moderately	MSI	Unknown	1116	428	17.7419	34.8566	0.0173313	-0.0770659	S	Epithelia	Epithelia	C2
KUL01-T_CGAGCCACAGCAGTTT	KUL01-T	KUL01	Tumor	Female	81	IIB	Right	ADC	Moderately	MSI	Unknown	22567	4671	15.3853	18.9214	0.0306243	-1.09904	S	Epithelia	Epithelia	C4
KUL01-T_CGAGCCACAGTATGCT	KUL01-T	KUL01	Tumor	Female	81	IIB	Right	ADC	Moderately	MSI	Unknown	1088	632	0.459559	24.4485	-0.00942285	-0.0288868	G1	Epithelia	Epithelia	C3
KUL01-T_CGAGCCATCGACAGCC	KUL01-T	KUL01	Tumor	Female	81	IIB	Right	ADC	Moderately	MSI	Unknown	47197	5991	4.18883	23.1159	0.148915	-0.933457	S	Epithelia	Epithelia	C3
KUL01-T_CGATCGGCAATCAGAA	KUL01-T	KUL01	Tumor	Female	81	IIB	Right	ADC	Moderately	MSI	Unknown	1288	718	0.232919	24.8447	-0.0259128	0.275714	G2M	Epithelia	Epithelia	C3
KUL01-T_CGATCGGTCCTTGCCA	KUL01-T	KUL01	Tumor	Female	81	IIB	Right	ADC	Moderately	MSI	Unknown	1511	712	2.05162	21.1118	-0.0206125	0.352058	G2M	Epithelia	Epithelia	C3
KUL01-T_CGATGGCAGATCGGGT	KUL01-T	KUL01	Tumor	Female	81	IIB	Right	ADC	Moderately	MSI	Unknown	1931	754	5.33402	29.4666	0.031718	0.0367275	G2M	Epithelia	Epithelia	C3
KUL01-T_CGATTGAAGCTCCCAG	KUL01-T	KUL01	Tumor	Female	81	IIB	Right	ADC	Moderately	MSI	Unknown	18229	4065	15.3272	17.1924	-0.0747939	-0.901372	G1	Epithelia	Epithelia	C4
KUL01-T_CGATTGATCCACGAAT	KUL01-T	KUL01	Tumor	Female	81	IIB	Right	ADC	Moderately	MSI	Unknown	1033	569	3.67861	27.3959	-0.0170789	-0.0325493	G1	Epithelia	Epithelia	C6
KUL01-T_CGATTGATCTGGCGAC	KUL01-T	KUL01	Tumor	Female	81	IIB	Right	ADC	Moderately	MSI	Unknown	5200	1011	6.07692	38.3269	-0.0241461	-0.188435	G1	Epithelia	Epithelia	C4
KUL01-T_CGCCAAGAGTCCTCCT	KUL01-T	KUL01	Tumor	Female	81	IIB	Right	ADC	Moderately	MSI	Unknown	27438	5449	5.40491	15.8065	-0.314992	-1.00614	G1	Epithelia	Epithelia	C4
KUL01-T_CGCGGTATCAACTCTT	KUL01-T	KUL01	Tumor	Female	81	IIB	Right	ADC	Moderately	MSI	Unknown	8598	3095	18.3298	12.468	-0.0305401	-0.405808	G1	Epithelia	Epithelia	C4
KUL01-T_CGCGTTTAGCGCTTAT	KUL01-T	KUL01	Tumor	Female	81	IIB	Right	ADC	Moderately	MSI	Unknown	27642	5273	6.32009	13.8521	-0.277049	-1.03214	G1	Epithelia	Epithelia	C4
KUL01-T_CGCTATCTCACCCTCA	KUL01-T	KUL01	Tumor	Female	81	IIB	Right	ADC	Moderately	MSI	Unknown	8675	2371	0.795389	36.9914	0.0474508	-0.275766	S	Epithelia	Epithelia	C6
KUL01-T_CGCTGGACATAGTAAG	KUL01-T	KUL01	Tumor	Female	81	IIB	Right	ADC	Moderately	MSI	Unknown	5713	2078	4.95361	28.724	-0.0407202	-0.281956	G1	Epithelia	Epithelia	C4
KUL01-T_CGCTGGAGTGGTCTCG	KUL01-T	KUL01	Tumor	Female	81	IIB	Right	ADC	Moderately	MSI	Unknown	17720	4178	2.10497	19.3849	-0.187111	-0.721913	G1	Epithelia	Epithelia	C4
KUL01-T_CGCTGGATCAGCCTAA	KUL01-T	KUL01	Tumor	Female	81	IIB	Right	ADC	Moderately	MSI	Unknown	17225	3859	6.80406	21.5965	-0.0477032	-0.547612	G1	Epithelia	Epithelia	C4
KUL01-T_CGCTTCAGTCGAGTTT	KUL01-T	KUL01	Tumor	Female	81	IIB	Right	ADC	Moderately	MSI	Unknown	15519	3843	8.47993	22.1986	-0.0673902	-0.448313	G1	Epithelia	Epithelia	C4
KUL01-T_CGGACACCAAGGACAC	KUL01-T	KUL01	Tumor	Female	81	IIB	Right	ADC	Moderately	MSI	Unknown	2718	1053	0.294334	33.2597	0.141343	-0.0717528	S	Epithelia	Epithelia	C3
KUL01-T_CGGACACGTTATGCGT	KUL01-T	KUL01	Tumor	Female	81	IIB	Right	ADC	Moderately	MSI	Unknown	7743	2430	9.02751	32.3905	0.0283527	-0.247498	S	Epithelia	Epithelia	C4
KUL01-T_CGGACACTCAGCAACT	KUL01-T	KUL01	Tumor	Female	81	IIB	Right	ADC	Moderately	MSI	Unknown	3409	1328	3.98944	34.8783	0.17365	-0.0291963	S	Epithelia	Epithelia	C3
KUL01-T_CGGACGTAGTGACTCT	KUL01-T	KUL01	Tumor	Female	81	IIB	Right	ADC	Moderately	MSI	Unknown	34717	5906	3.95195	20.1832	-0.328958	-1.66986	G1	Epithelia	Epithelia	C4
KUL01-T_CGGACGTCAGTACACT	KUL01-T	KUL01	Tumor	Female	81	IIB	Right	ADC	Moderately	MSI	Unknown	5950	1258	9.14286	31.5798	0.10811	-0.203239	S	Epithelia	Epithelia	C3
KUL01-T_CGGACGTTCGCTTAGA	KUL01-T	KUL01	Tumor	Female	81	IIB	Right	ADC	Moderately	MSI	Unknown	9820	3124	13.4216	15.4481	-0.0787481	0.391365	G2M	Epithelia	Epithelia	C3
KUL01-T_CGGAGCTCAATGCCAT	KUL01-T	KUL01	Tumor	Female	81	IIB	Right	ADC	Moderately	MSI	Unknown	4178	1006	7.63523	37.5539	-0.0217903	-0.200712	G1	Epithelia	Epithelia	C6
KUL01-T_CGGAGCTGTAATCGTC	KUL01-T	KUL01	Tumor	Female	81	IIB	Right	ADC	Moderately	MSI	Unknown	23490	4262	10.3491	23.2269	0.112065	-0.860363	S	Epithelia	Epithelia	C3
KUL01-T_CGGAGCTGTTGGGACA	KUL01-T	KUL01	Tumor	Female	81	IIB	Right	ADC	Moderately	MSI	Unknown	27891	5479	6.02345	14.528	-0.265018	-1.31218	G1	Epithelia	Epithelia	C4
KUL01-T_CGGAGCTTCGCCATAA	KUL01-T	KUL01	Tumor	Female	81	IIB	Right	ADC	Moderately	MSI	Unknown	1206	631	0.331675	29.9337	0.154299	0.241514	G2M	Epithelia	Epithelia	C3
KUL01-T_CGGAGTCGTAATCGTC	KUL01-T	KUL01	Tumor	Female	81	IIB	Right	ADC	Moderately	MSI	Unknown	8228	2873	18.2304	8.55615	-0.062847	-0.19545	G1	Epithelia	Epithelia	C4
KUL01-T_CGGCTAGTCCTCATTA	KUL01-T	KUL01	Tumor	Female	81	IIB	Right	ADC	Moderately	MSI	Unknown	3510	1408	0.797721	12.792	-0.0429918	0.0245022	G2M	Epithelia	Epithelia	C4
KUL01-T_CGGGTCACAAGAAAGG	KUL01-T	KUL01	Tumor	Female	81	IIB	Right	ADC	Moderately	MSI	Unknown	19614	2603	6.19455	26.3842	-0.0715968	-0.85278	G1	Epithelia	Epithelia	C4
KUL01-T_CGGGTCATCGGTCCGA	KUL01-T	KUL01	Tumor	Female	81	IIB	Right	ADC	Moderately	MSI	Unknown	1039	593	0.962464	19.923	0.00731954	-0.0617456	S	Epithelia	Epithelia	C3
KUL01-T_CGGTTAAAGATGTAAC	KUL01-T	KUL01	Tumor	Female	81	IIB	Right	ADC	Moderately	MSI	Unknown	27870	4460	4.79368	17.4345	-0.00673061	-0.908697	G1	Epithelia	Epithelia	C4
KUL01-T_CGGTTAATCTGACCTC	KUL01-T	KUL01	Tumor	Female	81	IIB	Right	ADC	Moderately	MSI	Unknown	3432	1504	2.06876	21.7366	0.323237	0.0314144	S	Epithelia	Epithelia	C3
KUL01-T_CGTAGCGGTAGCGATG	KUL01-T	KUL01	Tumor	Female	81	IIB	Right	ADC	Moderately	MSI	Unknown	17943	3840	11.8208	19.9465	-0.00858152	-0.65733	G1	Epithelia	Epithelia	C4
KUL01-T_CGTAGCGTCAGGCCCA	KUL01-T	KUL01	Tumor	Female	81	IIB	Right	ADC	Moderately	MSI	Unknown	21677	4178	8.05001	18.6603	-0.211257	-0.90457	G1	Epithelia	Epithelia	C4
KUL01-T_CGTAGGCGTCGACTAT	KUL01-T	KUL01	Tumor	Female	81	IIB	Right	ADC	Moderately	MSI	Unknown	11760	3259	2.07483	21.7517	-0.019687	-0.539771	G1	Epithelia	Epithelia	C4
KUL01-T_CGTAGGCGTCGACTGC	KUL01-T	KUL01	Tumor	Female	81	IIB	Right	ADC	Moderately	MSI	Unknown	3101	768	13.3183	27.6362	-0.0159011	-0.229805	G1	Epithelia	Epithelia	C4
KUL01-T_CGTAGGCTCAGTTTGG	KUL01-T	KUL01	Tumor	Female	81	IIB	Right	ADC	Moderately	MSI	Unknown	5579	1949	1.82828	23.1045	0.0586404	1.06113	G2M	Epithelia	Epithelia	C3
KUL01-T_CGTCACTCATCCTTGC	KUL01-T	KUL01	Tumor	Female	81	IIB	Right	ADC	Moderately	MSI	Unknown	2017	738	17.3029	19.9306	-0.0111896	-0.022181	G1	Epithelia	Epithelia	C4
KUL01-T_CGTCTACAGATGAGAG	KUL01-T	KUL01	Tumor	Female	81	IIB	Right	ADC	Moderately	MSI	Unknown	19032	4158	6.29992	22.4884	-0.223877	-0.942897	G1	Epithelia	Epithelia	C6
KUL01-T_CGTGAGCAGACCGGAT	KUL01-T	KUL01	Tumor	Female	81	IIB	Right	ADC	Moderately	MSI	Unknown	33611	5423	5.95043	24.1439	-0.0410567	-1.49995	G1	Epithelia	Epithelia	C6
KUL01-T_CGTGTAAAGCGAAGGG	KUL01-T	KUL01	Tumor	Female	81	IIB	Right	ADC	Moderately	MSI	Unknown	29296	4988	8.22638	19.9276	-0.185344	3.98318	G2M	Epithelia	Epithelia	C3
KUL01-T_CGTGTCTCACGGACAA	KUL01-T	KUL01	Tumor	Female	81	IIB	Right	ADC	Moderately	MSI	Unknown	20171	4719	5.71117	15.3934	1.19073	-0.260497	S	Epithelia	Epithelia	C3
KUL01-T_CGTTAGATCAAGATCC	KUL01-T	KUL01	Tumor	Female	81	IIB	Right	ADC	Moderately	MSI	Unknown	1277	633	2.27095	28.2694	0.00731954	0.00531311	S	Epithelia	Epithelia	C3
KUL01-T_CGTTCTGGTATAATGG	KUL01-T	KUL01	Tumor	Female	81	IIB	Right	ADC	Moderately	MSI	Unknown	2135	839	0.187354	32.1311	0.0323069	0.0839265	G2M	Epithelia	Epithelia	C3
KUL01-T_CGTTGGGAGCCGTCGT	KUL01-T	KUL01	Tumor	Female	81	IIB	Right	ADC	Moderately	MSI	Unknown	38126	5966	5.84903	13.6888	-0.267878	-1.44883	G1	Epithelia	Epithelia	C4
KUL01-T_CGTTGGGGTCGCTTTC	KUL01-T	KUL01	Tumor	Female	81	IIB	Right	ADC	Moderately	MSI	Unknown	11829	3169	18.5899	20.5258	0.971479	-0.248014	S	Epithelia	Epithelia	C3
KUL01-T_CTAACTTAGCTCTCGG	KUL01-T	KUL01	Tumor	Female	81	IIB	Right	ADC	Moderately	MSI	Unknown	37831	5761	4.11567	21.5115	-0.228672	-1.17585	G1	Epithelia	Epithelia	C4
KUL01-T_CTAAGACAGTGGAGTC	KUL01-T	KUL01	Tumor	Female	81	IIB	Right	ADC	Moderately	MSI	Unknown	45442	5532	9.80591	23.6697	-0.0173313	-1.62736	G1	Epithelia	Epithelia	C4
KUL01-T_CTAATGGAGGTGCACA	KUL01-T	KUL01	Tumor	Female	81	IIB	Right	ADC	Moderately	MSI	Unknown	3819	1587	4.52998	24.5352	-0.0397947	-0.130661	G1	Epithelia	Epithelia	C4
KUL01-T_CTACATTCAATCTACG	KUL01-T	KUL01	Tumor	Female	81	IIB	Right	ADC	Moderately	MSI	Unknown	21371	4586	8.17463	20.7337	0.0717651	-0.746879	S	Epithelia	Epithelia	C4
KUL01-T_CTACATTCAGTCACTA	KUL01-T	KUL01	Tumor	Female	81	IIB	Right	ADC	Moderately	MSI	Unknown	23939	4876	2.94499	27.0897	-0.0979303	-0.948984	G1	Epithelia	Epithelia	C5
KUL01-T_CTACCCATCGACCAGC	KUL01-T	KUL01	Tumor	Female	81	IIB	Right	ADC	Moderately	MSI	Unknown	28583	4662	7.84382	29.0103	-0.220764	-1.16156	G1	Epithelia	Epithelia	C3
KUL01-T_CTACGTCCAGGATCGA	KUL01-T	KUL01	Tumor	Female	81	IIB	Right	ADC	Moderately	MSI	Unknown	28951	5318	5.64402	10.7906	-0.25652	-0.708707	G1	Epithelia	Epithelia	C4
KUL01-T_CTAGAGTCATACGCTA	KUL01-T	KUL01	Tumor	Female	81	IIB	Right	ADC	Moderately	MSI	Unknown	16492	3901	6.85181	14.4979	-0.175921	-0.847674	G1	Epithelia	Epithelia	C4
KUL01-T_CTAGAGTGTACTCAAC	KUL01-T	KUL01	Tumor	Female	81	IIB	Right	ADC	Moderately	MSI	Unknown	1115	557	16.0538	20.6278	0.0840485	-0.0539049	S	Epithelia	Epithelia	C3
KUL01-T_CTAGTGAAGCTACCTA	KUL01-T	KUL01	Tumor	Female	81	IIB	Right	ADC	Moderately	MSI	Unknown	2236	841	2.77281	35.9571	0.00673061	-0.0587022	S	Epithelia	Epithelia	C3
KUL01-T_CTAGTGAGTATGAATG	KUL01-T	KUL01	Tumor	Female	81	IIB	Right	ADC	Moderately	MSI	Unknown	7052	1287	8.94782	35.4651	0.138398	-0.252811	S	Epithelia	Epithelia	C3
KUL01-T_CTCACACGTAGCCTAT	KUL01-T	KUL01	Tumor	Female	81	IIB	Right	ADC	Moderately	MSI	Unknown	17292	3852	15.2151	19.5697	0.00757193	-0.099969	S	Epithelia	Epithelia	C3
KUL01-T_CTCACACGTCCTGCTT	KUL01-T	KUL01	Tumor	Female	81	IIB	Right	ADC	Moderately	MSI	Unknown	18683	4463	11.4596	17.9843	0.24104	0.401063	G2M	Epithelia	Epithelia	C3
KUL01-T_CTCACACGTGCACCAC	KUL01-T	KUL01	Tumor	Female	81	IIB	Right	ADC	Moderately	MSI	Unknown	14047	3548	2.22823	12.2588	-0.0920411	-0.442691	G1	Epithelia	Epithelia	C4
KUL01-T_CTCACACGTGTATGGG	KUL01-T	KUL01	Tumor	Female	81	IIB	Right	ADC	Moderately	MSI	Unknown	17813	3872	7.21383	17.4928	0.407286	-0.144795	S	Epithelia	Epithelia	C4
KUL01-T_CTCAGAAAGTGGTAAT	KUL01-T	KUL01	Tumor	Female	81	IIB	Right	ADC	Moderately	MSI	Unknown	3044	1074	0.525624	36.958	0.133687	0.0347674	S	Epithelia	Epithelia	C3
KUL01-T_CTCATTACATACCATG	KUL01-T	KUL01	Tumor	Female	81	IIB	Right	ADC	Moderately	MSI	Unknown	15014	3471	5.81457	14.4066	-0.112654	-0.265914	G1	Epithelia	Epithelia	C4
KUL01-T_CTCGAAACAGTAACGG	KUL01-T	KUL01	Tumor	Female	81	IIB	Right	ADC	Moderately	MSI	Unknown	3862	1483	0.31072	27.4728	-0.0233047	-0.102445	G1	Epithelia	Epithelia	C4
KUL01-T_CTCGAAAGTGCAGGTA	KUL01-T	KUL01	Tumor	Female	81	IIB	Right	ADC	Moderately	MSI	Unknown	11027	3325	15.2081	13.8569	-0.0135453	-0.26839	G1	Epithelia	Epithelia	C4
KUL01-T_CTCGAAATCAACTCTT	KUL01-T	KUL01	Tumor	Female	81	IIB	Right	ADC	Moderately	MSI	Unknown	1984	873	0.705645	25.8065	0.241292	0.0325493	S	Epithelia	Epithelia	C3
KUL01-T_CTCGAAATCTAACTGG	KUL01-T	KUL01	Tumor	Female	81	IIB	Right	ADC	Moderately	MSI	Unknown	20492	2767	7.68593	22.7357	0.0823658	-0.162385	S	Epithelia	Epithelia	C3
KUL01-T_CTCGAGGGTAGCTCCG	KUL01-T	KUL01	Tumor	Female	81	IIB	Right	ADC	Moderately	MSI	Unknown	2245	672	2.22717	20.0891	-0.0123675	-0.160631	G1	Epithelia	Epithelia	C3
KUL01-T_CTCGAGGGTTAAGATG	KUL01-T	KUL01	Tumor	Female	81	IIB	Right	ADC	Moderately	MSI	Unknown	10716	2885	10.9836	22.9283	-0.0657917	-0.520737	G1	Epithelia	Epithelia	C4
KUL01-T_CTCGAGGTCATGGTCA	KUL01-T	KUL01	Tumor	Female	81	IIB	Right	ADC	Moderately	MSI	Unknown	1867	832	5.83824	24.7991	-0.0206125	0.0446198	G2M	Epithelia	Epithelia	C3
KUL01-T_CTCGGAGAGCGATGAC	KUL01-T	KUL01	Tumor	Female	81	IIB	Right	ADC	Moderately	MSI	Unknown	16980	3699	15.9658	19.8115	-0.110634	-0.824822	G1	Epithelia	Epithelia	C4
KUL01-T_CTCGGAGCACTAGTAC	KUL01-T	KUL01	Tumor	Female	81	IIB	Right	ADC	Moderately	MSI	Unknown	35316	5430	6.17001	27.6192	0.720259	-0.261116	S	Epithelia	Epithelia	C3
KUL01-T_CTCGGAGTCCCGGATG	KUL01-T	KUL01	Tumor	Female	81	IIB	Right	ADC	Moderately	MSI	Unknown	1294	724	0.309119	25.6569	-0.0229682	0.145621	G2M	Epithelia	Epithelia	C3
KUL01-T_CTCGGGACAATCGGTT	KUL01-T	KUL01	Tumor	Female	81	IIB	Right	ADC	Moderately	MSI	Unknown	2787	1038	0.430571	32.4722	0.203937	-0.033323	S	Epithelia	Epithelia	C3
KUL01-T_CTCGGGAGTACGAAAT	KUL01-T	KUL01	Tumor	Female	81	IIB	Right	ADC	Moderately	MSI	Unknown	37697	5180	6.10393	22.7286	-0.172135	-1.31698	G1	Epithelia	Epithelia	C3
KUL01-T_CTCGTACCAATCCGAT	KUL01-T	KUL01	Tumor	Female	81	IIB	Right	ADC	Moderately	MSI	Unknown	26766	5068	10.3303	18.9905	2.54695	0.937996	S	Epithelia	Epithelia	C3
KUL01-T_CTCGTCAAGGCTAGGT	KUL01-T	KUL01	Tumor	Female	81	IIB	Right	ADC	Moderately	MSI	Unknown	10530	1406	2.77303	39.8386	-0.0168265	-0.701125	G1	Epithelia	Epithelia	C6
KUL01-T_CTCTAATAGGCGATAC	KUL01-T	KUL01	Tumor	Female	81	IIB	Right	ADC	Moderately	MSI	Unknown	12152	3742	3.99934	7.88348	-0.0715127	-0.338646	G1	Epithelia	Epithelia	C4
KUL01-T_CTCTACGCAGACAAAT	KUL01-T	KUL01	Tumor	Female	81	IIB	Right	ADC	Moderately	MSI	Unknown	1585	460	6.75079	29.2744	0.0185092	-0.141133	S	Epithelia	Epithelia	C4
KUL01-T_CTCTACGGTTCCCTTG	KUL01-T	KUL01	Tumor	Female	81	IIB	Right	ADC	Moderately	MSI	Unknown	19157	4045	4.7711	23.9077	-0.197375	-0.531518	G1	Epithelia	Epithelia	C4
KUL01-T_CTCTACGTCATTTGGG	KUL01-T	KUL01	Tumor	Female	81	IIB	Right	ADC	Moderately	MSI	Unknown	2281	905	17.0978	15.0811	0.0199394	-0.0435366	S	Epithelia	Epithelia	C3
KUL01-T_CTGAAACGTATATCCG	KUL01-T	KUL01	Tumor	Female	81	IIB	Right	ADC	Moderately	MSI	Unknown	1549	695	9.81278	19.8192	-0.0129564	0.0103167	G2M	Epithelia	Epithelia	C4
KUL01-T_CTGAAACTCCAGTAGT	KUL01-T	KUL01	Tumor	Female	81	IIB	Right	ADC	Moderately	MSI	Unknown	18168	4331	8.47644	20.1178	-0.146896	-0.745951	G1	Epithelia	Epithelia	C4
KUL01-T_CTGAAGTAGCGGCTTC	KUL01-T	KUL01	Tumor	Female	81	IIB	Right	ADC	Moderately	MSI	Unknown	3108	1609	6.33848	15.7014	0.0577991	0.357423	G2M	Epithelia	Epithelia	C3
KUL01-T_CTGATAGCAGTACACT	KUL01-T	KUL01	Tumor	Female	81	IIB	Right	ADC	Moderately	MSI	Unknown	2282	437	7.844	41.411	-0.00647821	-0.185288	G1	Epithelia	Epithelia	C2
KUL01-T_CTGATCCCATTGAGCT	KUL01-T	KUL01	Tumor	Female	81	IIB	Right	ADC	Moderately	MSI	Unknown	27289	5185	9.58262	20.14	0.652448	-0.580625	S	Epithelia	Epithelia	C3
KUL01-T_CTGATCCTCTTGTACT	KUL01-T	KUL01	Tumor	Female	81	IIB	Right	ADC	Moderately	MSI	Unknown	1172	600	1.36519	31.1433	-0.0147232	-0.0168678	G1	Epithelia	Epithelia	C3
KUL01-T_CTGCCTACATCGGGTC	KUL01-T	KUL01	Tumor	Female	81	IIB	Right	ADC	Moderately	MSI	Unknown	40596	5717	14.9547	22.7288	0.618122	1.32802	G2M	Epithelia	Epithelia	C3
KUL01-T_CTGCGGAAGTGGTAAT	KUL01-T	KUL01	Tumor	Female	81	IIB	Right	ADC	Moderately	MSI	Unknown	1606	829	3.11333	25.2802	0.0293623	0.0298153	G2M	Epithelia	Epithelia	C3
KUL01-T_CTGCGGAGTGGTCCGT	KUL01-T	KUL01	Tumor	Female	81	IIB	Right	ADC	Moderately	MSI	Unknown	3742	1484	15.2859	17.5307	-0.0201077	-0.224234	G1	Epithelia	Epithelia	C4
KUL01-T_CTGCGGAGTTGATTGC	KUL01-T	KUL01	Tumor	Female	81	IIB	Right	ADC	Moderately	MSI	Unknown	1680	697	3.80952	23.75	-0.0123675	-0.0989374	G1	Epithelia	Epithelia	C6
KUL01-T_CTGCGGATCCCTTGTG	KUL01-T	KUL01	Tumor	Female	81	IIB	Right	ADC	Moderately	MSI	Unknown	3649	1736	0.822143	21.9238	-0.0450951	-0.186681	G1	Epithelia	Epithelia	C4
KUL01-T_CTGTTTAAGCGCCTCA	KUL01-T	KUL01	Tumor	Female	81	IIB	Right	ADC	Moderately	MSI	Unknown	2991	891	6.45269	36.2421	0.0270066	-0.162076	S	Epithelia	Epithelia	C3
KUL01-T_CTGTTTAAGTGGCACA	KUL01-T	KUL01	Tumor	Female	81	IIB	Right	ADC	Moderately	MSI	Unknown	21455	4438	10.6735	24.7681	-0.127461	-0.981481	G1	Epithelia	Epithelia	C4
KUL01-T_CTGTTTACAGGACGTA	KUL01-T	KUL01	Tumor	Female	81	IIB	Right	ADC	Moderately	MSI	Unknown	3066	701	14.7423	37.4103	0.00614168	-0.192201	S	Epithelia	Epithelia	C7
KUL01-T_CTTAACTCAGCGTAAG	KUL01-T	KUL01	Tumor	Female	81	IIB	Right	ADC	Moderately	MSI	Unknown	10712	2839	8.08439	22.0127	0.0270907	0.941711	G2M	Epithelia	Epithelia	C3
KUL01-T_CTTACCGCAAGCGATG	KUL01-T	KUL01	Tumor	Female	81	IIB	Right	ADC	Moderately	MSI	Unknown	2048	714	8.83789	18.9941	-0.00706714	-0.0596307	G1	Epithelia	Epithelia	C4
KUL01-T_CTTACCGTCAACGGCC	KUL01-T	KUL01	Tumor	Female	81	IIB	Right	ADC	Moderately	MSI	Unknown	2189	1031	2.1471	19.2782	0.0169948	0.301506	G2M	Epithelia	Epithelia	C3
KUL01-T_CTTACCGTCCCGACTT	KUL01-T	KUL01	Tumor	Female	81	IIB	Right	ADC	Moderately	MSI	Unknown	16644	4134	6.50084	13.1399	0.0503954	-0.454606	S	Epithelia	Epithelia	C4
KUL01-T_CTTACCGTCTACCTGC	KUL01-T	KUL01	Tumor	Female	81	IIB	Right	ADC	Moderately	MSI	Unknown	3467	1350	17.1041	18.6617	0.0522463	0.536882	G2M	Epithelia	Epithelia	C3
KUL01-T_CTTAGGAAGAGTAAGG	KUL01-T	KUL01	Tumor	Female	81	IIB	Right	ADC	Moderately	MSI	Unknown	31155	5410	16.3858	20.3178	-0.0528353	1.34669	G2M	Epithelia	Epithelia	C3
KUL01-T_CTTCTCTAGTGTACCT	KUL01-T	KUL01	Tumor	Female	81	IIB	Right	ADC	Moderately	MSI	Unknown	15538	3462	15.594	28.9548	-0.0562006	-0.782111	G1	Epithelia	Epithelia	C7
KUL01-T_CTTCTCTGTGCCTGGT	KUL01-T	KUL01	Tumor	Female	81	IIB	Right	ADC	Moderately	MSI	Unknown	2355	989	11.5924	3.94904	-0.048881	-0.0400805	G1	Epithelia	Epithelia	C4
KUL01-T_CTTCTCTGTGTAAGTA	KUL01-T	KUL01	Tumor	Female	81	IIB	Right	ADC	Moderately	MSI	Unknown	37094	5810	6.49431	17.116	-0.262494	-1.41618	G1	Epithelia	Epithelia	C4
KUL01-T_CTTCTCTTCATCGATG	KUL01-T	KUL01	Tumor	Female	81	IIB	Right	ADC	Moderately	MSI	Unknown	7402	2109	4.41772	29.1138	-0.0198553	-0.252811	G1	Epithelia	Epithelia	C4
KUL01-T_CTTCTCTTCCGTACAA	KUL01-T	KUL01	Tumor	Female	81	IIB	Right	ADC	Moderately	MSI	Unknown	2972	1224	1.78331	20.0538	0.0980986	0.0453936	S	Epithelia	Epithelia	C3
KUL01-T_CTTGGCTAGACTGGGT	KUL01-T	KUL01	Tumor	Female	81	IIB	Right	ADC	Moderately	MSI	Unknown	1097	564	0.820419	18.6873	-0.0135453	-0.00299185	G1	Epithelia	Epithelia	C4
KUL01-T_CTTTGCGCACGAAAGC	KUL01-T	KUL01	Tumor	Female	81	IIB	Right	ADC	Moderately	MSI	Unknown	20162	4516	5.31197	24.4916	-0.130742	-0.643918	G1	Epithelia	Epithelia	C4
KUL01-T_CTTTGCGGTCTTGATG	KUL01-T	KUL01	Tumor	Female	81	IIB	Right	ADC	Moderately	MSI	Unknown	16399	2460	9.87865	31.7032	0.0800101	-0.201228	S	Epithelia	Epithelia	C3
KUL01-T_GAAACTCAGGGATGGG	KUL01-T	KUL01	Tumor	Female	81	IIB	Right	ADC	Moderately	MSI	Unknown	2596	673	4.0832	33.3205	-0.00942285	-0.134272	G1	Epithelia	Epithelia	C3
KUL01-T_GAAACTCCACCAGGCT	KUL01-T	KUL01	Tumor	Female	81	IIB	Right	ADC	Moderately	MSI	Unknown	3120	795	16.1538	23.0449	-0.0135453	-0.185288	G1	Epithelia	Epithelia	C4
KUL01-T_GAAATGAAGGTACTCT	KUL01-T	KUL01	Tumor	Female	81	IIB	Right	ADC	Moderately	MSI	Unknown	6441	1381	9.12902	24.5769	0.131331	-0.182554	S	Epithelia	Epithelia	C3
KUL01-T_GAACATCGTCCCGACA	KUL01-T	KUL01	Tumor	Female	81	IIB	Right	ADC	Moderately	MSI	Unknown	21092	4471	10.3309	26.3086	0.124769	-0.614	S	Epithelia	Epithelia	C4
KUL01-T_GAACCTAAGTAAGTAC	KUL01-T	KUL01	Tumor	Female	81	IIB	Right	ADC	Moderately	MSI	Unknown	19856	4410	18.6795	18.7853	0.525997	-0.836635	S	Epithelia	Epithelia	C4
KUL01-T_GAACGGACAGCGTAAG	KUL01-T	KUL01	Tumor	Female	81	IIB	Right	ADC	Moderately	MSI	Unknown	22715	4131	4.2659	29.2714	-0.0980986	-0.330084	G1	Epithelia	Epithelia	C3
KUL01-T_GAACGGATCTGATTCT	KUL01-T	KUL01	Tumor	Female	81	IIB	Right	ADC	Moderately	MSI	Unknown	2474	964	0.323363	26.7987	0.0264176	-0.0948623	S	Epithelia	Epithelia	C6
KUL01-T_GAAGCAGAGAGTAAGG	KUL01-T	KUL01	Tumor	Female	81	IIB	Right	ADC	Moderately	MSI	Unknown	28757	4574	7.18434	21.0071	-0.28807	-0.993191	G1	Epithelia	Epithelia	C4
KUL01-T_GAATAAGCAGTAGAGC	KUL01-T	KUL01	Tumor	Female	81	IIB	Right	ADC	Moderately	MSI	Unknown	1281	411	14.598	30.6011	-0.00647821	-0.103993	G1	Epithelia	Epithelia	C4
KUL01-T_GAATAAGGTGAGGCTA	KUL01-T	KUL01	Tumor	Female	81	IIB	Right	ADC	Moderately	MSI	Unknown	1351	495	8.51221	26.4989	-0.00588928	-0.048437	G1	Epithelia	Epithelia	C4
KUL01-T_GAATGAAAGGTGCACA	KUL01-T	KUL01	Tumor	Female	81	IIB	Right	ADC	Moderately	MSI	Unknown	12107	3473	9.96118	18.9973	0.094565	0.65212	G2M	Epithelia	Epithelia	C3
KUL01-T_GAATGAACATGTCGAT	KUL01-T	KUL01	Tumor	Female	81	IIB	Right	ADC	Moderately	MSI	Unknown	3057	917	7.65456	21.8188	-0.0147232	-0.187145	G1	Epithelia	Epithelia	C4
KUL01-T_GACACGCAGATGCCTT	KUL01-T	KUL01	Tumor	Female	81	IIB	Right	ADC	Moderately	MSI	Unknown	4756	1513	4.4365	23.1287	-0.0250715	-0.189209	G1	Epithelia	Epithelia	C4
KUL01-T_GACACGCAGTTAACGA	KUL01-T	KUL01	Tumor	Female	81	IIB	Right	ADC	Moderately	MSI	Unknown	17253	3415	12.8963	17.5332	0.0167424	-0.188641	S	Epithelia	Epithelia	C4
KUL01-T_GACACGCTCGATCCCT	KUL01-T	KUL01	Tumor	Female	81	IIB	Right	ADC	Moderately	MSI	Unknown	16545	4262	17.0626	16.1015	-0.0174996	-0.639585	G1	Epithelia	Epithelia	C4
KUL01-T_GACAGAGAGCTGATAA	KUL01-T	KUL01	Tumor	Female	81	IIB	Right	ADC	Moderately	MSI	Unknown	36817	5556	8.22446	18.4317	-0.257193	-1.00892	G1	Epithelia	Epithelia	C4
KUL01-T_GACAGAGCAGGGTATG	KUL01-T	KUL01	Tumor	Female	81	IIB	Right	ADC	Moderately	MSI	Unknown	34087	5473	11.4971	24.5313	0.343429	-1.83117	S	Epithelia	Epithelia	C4
KUL01-T_GACAGAGGTAGTAGTA	KUL01-T	KUL01	Tumor	Female	81	IIB	Right	ADC	Moderately	MSI	Unknown	9567	2305	3.4389	21.5114	-0.0524987	-0.4544	G1	Epithelia	Epithelia	C4
KUL01-T_GACAGAGTCACGCGGT	KUL01-T	KUL01	Tumor	Female	81	IIB	Right	ADC	Moderately	MSI	Unknown	16851	3532	10.1122	24.9421	-0.0217903	-0.774631	G1	Epithelia	Epithelia	C6
KUL01-T_GACCTGGAGGCAATTA	KUL01-T	KUL01	Tumor	Female	81	IIB	Right	ADC	Moderately	MSI	Unknown	16325	3751	3.67534	11.7305	-0.106512	-0.466832	G1	Epithelia	Epithelia	C4
KUL01-T_GACGCGTAGAGGTTGC	KUL01-T	KUL01	Tumor	Female	81	IIB	Right	ADC	Moderately	MSI	Unknown	22744	4239	8.52533	27.7172	-0.177688	-1.03719	G1	Epithelia	Epithelia	C4
KUL01-T_GACGCGTCACTACAGT	KUL01-T	KUL01	Tumor	Female	81	IIB	Right	ADC	Moderately	MSI	Unknown	1073	431	12.4884	34.0168	0.0190981	-0.0436913	S	Epithelia	Epithelia	C3
KUL01-T_GACGCGTGTGTCGCTG	KUL01-T	KUL01	Tumor	Female	81	IIB	Right	ADC	Moderately	MSI	Unknown	20346	4908	9.24015	19.1586	1.20335	-0.51042	S	Epithelia	Epithelia	C3
KUL01-T_GACGCGTTCGCGATCG	KUL01-T	KUL01	Tumor	Female	81	IIB	Right	ADC	Moderately	MSI	Unknown	15260	3653	14.2529	18.3683	-0.0403836	-0.700557	G1	Epithelia	Epithelia	C6
KUL01-T_GACGTGCCATCGATGT	KUL01-T	KUL01	Tumor	Female	81	IIB	Right	ADC	Moderately	MSI	Unknown	19504	4305	7.93683	13.3255	-0.216641	-0.260755	G1	Epithelia	Epithelia	C4
KUL01-T_GACGTTATCCTGCCAT	KUL01-T	KUL01	Tumor	Female	81	IIB	Right	ADC	Moderately	MSI	Unknown	7160	2417	7.68156	14.5391	-0.0851422	-0.221139	G1	Epithelia	Epithelia	C4
KUL01-T_GACTACACATCCAACA	KUL01-T	KUL01	Tumor	Female	81	IIB	Right	ADC	Moderately	MSI	Unknown	1295	767	1.85328	21.7761	0.00967525	0.165068	G2M	Epithelia	Epithelia	C3
KUL01-T_GACTACAGTACATGTC	KUL01-T	KUL01	Tumor	Female	81	IIB	Right	ADC	Moderately	MSI	Unknown	7099	2554	7.00099	25.5811	-0.0563688	-0.35407	G1	Epithelia	Epithelia	C4
KUL01-T_GACTGCGGTCGAAAGC	KUL01-T	KUL01	Tumor	Female	81	IIB	Right	ADC	Moderately	MSI	Unknown	2945	1102	1.25637	32.8693	0.0222951	-0.0726813	S	Epithelia	Epithelia	C3
KUL01-T_GACTGCGTCTTATCTG	KUL01-T	KUL01	Tumor	Female	81	IIB	Right	ADC	Moderately	MSI	Unknown	15501	3879	7.12212	26.6757	-0.00689887	-0.5505	G1	Epithelia	Epithelia	C3
KUL01-T_GAGCAGACAGACACTT	KUL01-T	KUL01	Tumor	Female	81	IIB	Right	ADC	Moderately	MSI	Unknown	4747	1760	1.20076	36.2545	-0.0865724	-0.24007	G1	Epithelia	Epithelia	C4
KUL01-T_GAGCAGATCTGTTGAG	KUL01-T	KUL01	Tumor	Female	81	IIB	Right	ADC	Moderately	MSI	Unknown	21085	4343	7.45079	11.5106	-0.285967	-0.73094	G1	Epithelia	Epithelia	C4
KUL01-T_GAGGTGAGTACATGTC	KUL01-T	KUL01	Tumor	Female	81	IIB	Right	ADC	Moderately	MSI	Unknown	1537	736	7.74236	22.5764	0.00437489	-0.0442072	S	Epithelia	Epithelia	C4
KUL01-T_GAGTCCGAGGGTGTTG	KUL01-T	KUL01	Tumor	Female	81	IIB	Right	ADC	Moderately	MSI	Unknown	30140	4583	6.0219	26.0153	-0.213949	-1.51816	G1	Epithelia	Epithelia	C4
KUL01-T_GAGTCCGGTGAAATCA	KUL01-T	KUL01	Tumor	Female	81	IIB	Right	ADC	Moderately	MSI	Unknown	16875	3811	7.66222	17.5763	-0.108615	-0.813216	G1	Epithelia	Epithelia	C4
KUL01-T_GAGTCCGGTTGCGTTA	KUL01-T	KUL01	Tumor	Female	81	IIB	Right	ADC	Moderately	MSI	Unknown	14404	3679	13.7323	26.2983	-0.0732795	-0.598679	G1	Epithelia	Epithelia	C7
KUL01-T_GATCGATGTCAGAGGT	KUL01-T	KUL01	Tumor	Female	81	IIB	Right	ADC	Moderately	MSI	Unknown	14263	3457	13.7629	23.256	0.844439	-0.326834	S	Epithelia	Epithelia	C3
KUL01-T_GATCGCGAGTGGAGAA	KUL01-T	KUL01	Tumor	Female	81	IIB	Right	ADC	Moderately	MSI	Unknown	6659	2474	12.4794	14.5517	-0.0939761	-0.267409	G1	Epithelia	Epithelia	C4
KUL01-T_GATCGCGTCTCTAGGA	KUL01-T	KUL01	Tumor	Female	81	IIB	Right	ADC	Moderately	MSI	Unknown	6670	2401	9.50525	18.2909	-0.0137136	-0.333024	G1	Epithelia	Epithelia	C4
KUL01-T_GATCGTAAGGTGATTA	KUL01-T	KUL01	Tumor	Female	81	IIB	Right	ADC	Moderately	MSI	Unknown	1434	639	0.69735	36.6806	-0.00883392	-0.0553492	G1	Epithelia	Epithelia	C3
KUL01-T_GATCGTATCCAACCAA	KUL01-T	KUL01	Tumor	Female	81	IIB	Right	ADC	Moderately	MSI	Unknown	31898	5050	9.84701	19.7128	-0.212014	-1.35794	G1	Epithelia	Epithelia	C4
KUL01-T_GATCTAGAGCGTCTAT	KUL01-T	KUL01	Tumor	Female	81	IIB	Right	ADC	Moderately	MSI	Unknown	13639	3319	7.81582	15.8663	-0.146138	-0.357526	G1	Epithelia	Epithelia	C4
KUL01-T_GATGAGGGTAGCTAAA	KUL01-T	KUL01	Tumor	Female	81	IIB	Right	ADC	Moderately	MSI	Unknown	15713	4211	2.41838	13.4284	-0.160104	-0.445734	G1	Epithelia	Epithelia	C4
KUL01-T_GATGAGGTCAGTGTTG	KUL01-T	KUL01	Tumor	Female	81	IIB	Right	ADC	Moderately	MSI	Unknown	31321	5111	8.4927	18.1731	0.0994447	-0.962138	S	Epithelia	Epithelia	C4
KUL01-T_GATGCTAAGATGCCAG	KUL01-T	KUL01	Tumor	Female	81	IIB	Right	ADC	Moderately	MSI	Unknown	37652	5358	8.52544	23.2843	0.297577	-0.907356	S	Epithelia	Epithelia	C3
KUL01-T_GATGCTACAAGCTGGA	KUL01-T	KUL01	Tumor	Female	81	IIB	Right	ADC	Moderately	MSI	Unknown	4273	2208	3.69764	8.30798	-0.0689887	-0.0821211	G1	Epithelia	Epithelia	C4
KUL01-T_GATTCAGAGTGTCTCA	KUL01-T	KUL01	Tumor	Female	81	IIB	Right	ADC	Moderately	MSI	Unknown	1584	481	10.6061	29.2298	-0.0100118	-0.097132	G1	Epithelia	Epithelia	C6
KUL01-T_GCAATCACAGCATGAG	KUL01-T	KUL01	Tumor	Female	81	IIB	Right	ADC	Moderately	MSI	Unknown	1531	495	0.783801	54.3436	0.0167424	-0.0886722	S	Epithelia	Epithelia	C2
KUL01-T_GCAATCAGTACTTGAC	KUL01-T	KUL01	Tumor	Female	81	IIB	Right	ADC	Moderately	MSI	Unknown	16228	3957	9.97042	21.1363	-0.200909	-0.779996	G1	Epithelia	Epithelia	C4
KUL01-T_GCAATCATCCAAGTAC	KUL01-T	KUL01	Tumor	Female	81	IIB	Right	ADC	Moderately	MSI	Unknown	3869	1526	1.47325	19.1781	0.0310449	0.673888	G2M	Epithelia	Epithelia	C3
KUL01-T_GCACATAAGCTGGAAC	KUL01-T	KUL01	Tumor	Female	81	IIB	Right	ADC	Moderately	MSI	Unknown	1760	756	19.0909	16.7045	-0.0206125	-0.0803673	G1	Epithelia	Epithelia	C4
KUL01-T_GCACATACAAACAACA	KUL01-T	KUL01	Tumor	Female	81	IIB	Right	ADC	Moderately	MSI	Unknown	15079	3535	8.41568	20.2666	-0.0121151	-0.630764	G1	Epithelia	Epithelia	C4
KUL01-T_GCACATAGTAGCCTAT	KUL01-T	KUL01	Tumor	Female	81	IIB	Right	ADC	Moderately	MSI	Unknown	20393	4260	9.11097	30.1084	-0.174491	-0.960177	G1	Epithelia	Epithelia	C4
KUL01-T_GCACATAGTCTTGCGG	KUL01-T	KUL01	Tumor	Female	81	IIB	Right	ADC	Moderately	MSI	Unknown	3764	1121	2.0457	29.4102	0.0640249	-0.0399257	S	Epithelia	Epithelia	C3
KUL01-T_GCACATATCGAACTGT	KUL01-T	KUL01	Tumor	Female	81	IIB	Right	ADC	Moderately	MSI	Unknown	24727	4713	12.5248	20.1035	0.205452	1.35324	G2M	Epithelia	Epithelia	C3
KUL01-T_GCACTCTAGTGCCATT	KUL01-T	KUL01	Tumor	Female	81	IIB	Right	ADC	Moderately	MSI	Unknown	9475	1352	3.77836	31.81	-0.04947	-0.450377	G1	Epithelia	Epithelia	C4
KUL01-T_GCAGCCAGTAGAGTGC	KUL01-T	KUL01	Tumor	Female	81	IIB	Right	ADC	Moderately	MSI	Unknown	28920	4976	8.17427	22.8838	-0.157664	-1.06948	G1	Epithelia	Epithelia	C4
KUL01-T_GCATACACAGGTGGAT	KUL01-T	KUL01	Tumor	Female	81	IIB	Right	ADC	Moderately	MSI	Unknown	1468	625	14.9183	26.4986	-0.0241461	-0.0840813	G1	Epithelia	Epithelia	C4
KUL01-T_GCATACATCCGCATCT	KUL01-T	KUL01	Tumor	Female	81	IIB	Right	ADC	Moderately	MSI	Unknown	1014	415	10.355	34.2209	-0.00588928	-0.0617972	G1	Epithelia	Epithelia	C4
KUL01-T_GCATGATAGATGTAAC	KUL01-T	KUL01	Tumor	Female	81	IIB	Right	ADC	Moderately	MSI	Unknown	19560	4945	12.2086	19.9489	-0.205788	-0.902559	G1	Epithelia	Epithelia	C4
KUL01-T_GCATGCGAGCTGAACG	KUL01-T	KUL01	Tumor	Female	81	IIB	Right	ADC	Moderately	MSI	Unknown	3171	1584	3.31126	8.67234	-0.0230523	-0.0435366	G1	Epithelia	Epithelia	C4
KUL01-T_GCATGCGGTTTCGCTC	KUL01-T	KUL01	Tumor	Female	81	IIB	Right	ADC	Moderately	MSI	Unknown	25881	5247	12.1711	20.7604	-0.0744573	-1.19452	G1	Epithelia	Epithelia	C4
KUL01-T_GCATGTAGTCGAACAG	KUL01-T	KUL01	Tumor	Female	81	IIB	Right	ADC	Moderately	MSI	Unknown	7565	2911	15.7568	7.15135	-0.100538	-0.366605	G1	Epithelia	Epithelia	C4
KUL01-T_GCATGTAGTGTCAATC	KUL01-T	KUL01	Tumor	Female	81	IIB	Right	ADC	Moderately	MSI	Unknown	6901	2668	9.37545	18.8958	-0.0475349	-0.277159	G1	Epithelia	Epithelia	C4
KUL01-T_GCCAAATAGCAAATCA	KUL01-T	KUL01	Tumor	Female	81	IIB	Right	ADC	Moderately	MSI	Unknown	13901	3292	11.1862	31.2352	-0.00731954	-0.293408	G1	Epithelia	Epithelia	C4
KUL01-T_GCCAAATAGCTGAACG	KUL01-T	KUL01	Tumor	Female	81	IIB	Right	ADC	Moderately	MSI	Unknown	7696	2447	8.9657	20.855	-0.041898	-0.349892	G1	Epithelia	Epithelia	C4
KUL01-T_GCCAAATCACTAGTAC	KUL01-T	KUL01	Tumor	Female	81	IIB	Right	ADC	Moderately	MSI	Unknown	2797	1329	13.1927	11.4408	0.0307925	-0.0531827	S	Epithelia	Epithelia	C4
KUL01-T_GCGACCAGTAAGAGGA	KUL01-T	KUL01	Tumor	Female	81	IIB	Right	ADC	Moderately	MSI	Unknown	17010	3319	3.29218	40.5996	-0.0855628	-0.578304	G1	Epithelia	Epithelia	C6
KUL01-T_GCGAGAACATCGGACC	KUL01-T	KUL01	Tumor	Female	81	IIB	Right	ADC	Moderately	MSI	Unknown	2207	576	16.9461	36.6561	-0.00588928	-0.102703	G1	Epithelia	Epithelia	C4
KUL01-T_GCGCAACAGTAGATGT	KUL01-T	KUL01	Tumor	Female	81	IIB	Right	ADC	Moderately	MSI	Unknown	1243	544	0.321802	41.8343	0.0411408	-0.0571546	S	Epithelia	Epithelia	C3
KUL01-T_GCGCAACTCGGCATCG	KUL01-T	KUL01	Tumor	Female	81	IIB	Right	ADC	Moderately	MSI	Unknown	18486	4336	2.46673	17.0021	-0.0137136	0.579697	G2M	Epithelia	Epithelia	C4
KUL01-T_GCGCCAAAGTTACCCA	KUL01-T	KUL01	Tumor	Female	81	IIB	Right	ADC	Moderately	MSI	Unknown	17759	4222	8.6604	24.7311	0.183493	-0.558032	S	Epithelia	Epithelia	C5
KUL01-T_GCGCCAACAGAGCCAA	KUL01-T	KUL01	Tumor	Female	81	IIB	Right	ADC	Moderately	MSI	Unknown	27477	4834	9.14583	24.1402	0.787986	-0.193696	S	Epithelia	Epithelia	C3
KUL01-T_GCGCGATAGAGCTGGT	KUL01-T	KUL01	Tumor	Female	81	IIB	Right	ADC	Moderately	MSI	Unknown	30457	5477	7.16092	18.4621	2.3913	0.0557103	S	Epithelia	Epithelia	C3
KUL01-T_GCGCGATTCGAATGGG	KUL01-T	KUL01	Tumor	Female	81	IIB	Right	ADC	Moderately	MSI	Unknown	35717	5744	9.93924	15.606	-0.212519	-1.81997	G1	Epithelia	Epithelia	C4
KUL01-T_GCGGGTTAGCTGAACG	KUL01-T	KUL01	Tumor	Female	81	IIB	Right	ADC	Moderately	MSI	Unknown	4204	944	5.92293	40.2236	0.00790846	-0.24755	S	Epithelia	Epithelia	C3
KUL01-T_GCGGGTTTCAGCGATT	KUL01-T	KUL01	Tumor	Female	81	IIB	Right	ADC	Moderately	MSI	Unknown	13297	3286	11.6342	20.4482	-0.0572943	-0.628185	G1	Epithelia	Epithelia	C4
KUL01-T_GCTCCTAAGTGAACAT	KUL01-T	KUL01	Tumor	Female	81	IIB	Right	ADC	Moderately	MSI	Unknown	13259	3405	14.7598	22.5658	-0.00269224	-0.596049	G1	Epithelia	Epithelia	C6
KUL01-T_GCTCCTAGTTTCCACC	KUL01-T	KUL01	Tumor	Female	81	IIB	Right	ADC	Moderately	MSI	Unknown	10502	3248	11.6454	15.1209	-0.190224	-0.418446	G1	Epithelia	Epithelia	C4
KUL01-T_GCTCTGTGTCATTAGC	KUL01-T	KUL01	Tumor	Female	81	IIB	Right	ADC	Moderately	MSI	Unknown	5110	1896	11.82	28.5714	-0.0324752	-0.261993	G1	Epithelia	Epithelia	C6
KUL01-T_GCTCTGTGTGCACTTA	KUL01-T	KUL01	Tumor	Female	81	IIB	Right	ADC	Moderately	MSI	Unknown	1330	734	15.0376	22.0301	-0.00622581	-0.0692252	G1	Epithelia	Epithelia	C2
KUL01-T_GCTGCAGCAGGAATGC	KUL01-T	KUL01	Tumor	Female	81	IIB	Right	ADC	Moderately	MSI	Unknown	40512	5839	8.02725	18.5846	-0.328706	-1.45667	G1	Epithelia	Epithelia	C4
KUL01-T_GCTGCAGGTCGACTAT	KUL01-T	KUL01	Tumor	Female	81	IIB	Right	ADC	Moderately	MSI	Unknown	23105	4453	11.8026	19.4676	0.0235571	2.79888	G2M	Epithelia	Epithelia	C3
KUL01-T_GCTGCAGGTCTTTCAT	KUL01-T	KUL01	Tumor	Female	81	IIB	Right	ADC	Moderately	MSI	Unknown	7142	1531	3.93447	40.8709	-0.00185092	-0.246105	G1	Epithelia	Epithelia	C3
KUL01-T_GCTGCAGGTTATGCGT	KUL01-T	KUL01	Tumor	Female	81	IIB	Right	ADC	Moderately	MSI	Unknown	15618	2953	8.28531	30.1575	0.072354	-0.824048	S	Epithelia	Epithelia	C6
KUL01-T_GCTGCGACACTGAAGG	KUL01-T	KUL01	Tumor	Female	81	IIB	Right	ADC	Moderately	MSI	Unknown	19263	4713	8.15034	22.7016	0.212519	3.87465	G2M	Epithelia	Epithelia	C3
KUL01-T_GCTGCGAGTCTCGTTC	KUL01-T	KUL01	Tumor	Female	81	IIB	Right	ADC	Moderately	MSI	Unknown	1383	390	7.44758	20.1012	-0.00647821	-0.0989374	G1	Epithelia	Epithelia	C4
KUL01-T_GCTGCGAGTGAAGGCT	KUL01-T	KUL01	Tumor	Female	81	IIB	Right	ADC	Moderately	MSI	Unknown	18620	4287	2.20193	22.739	-0.270066	-0.710564	G1	Epithelia	Epithelia	C4
KUL01-T_GCTGCGATCGCACTCT	KUL01-T	KUL01	Tumor	Female	81	IIB	Right	ADC	Moderately	MSI	Unknown	2483	593	12.9279	36.2465	0.0334848	-0.142113	S	Epithelia	Epithelia	C3
KUL01-T_GCTGCTTCAGCATGAG	KUL01-T	KUL01	Tumor	Female	81	IIB	Right	ADC	Moderately	MSI	Unknown	13434	2880	11.7761	19.8526	-0.10281	-0.542247	G1	Epithelia	Epithelia	C4
KUL01-T_GCTGCTTTCTTCCTTC	KUL01-T	KUL01	Tumor	Female	81	IIB	Right	ADC	Moderately	MSI	Unknown	10207	3268	16.0576	12.6188	-0.00942285	-0.552409	G1	Epithelia	Epithelia	C4
KUL01-T_GCTTCCAAGTATCTCG	KUL01-T	KUL01	Tumor	Female	81	IIB	Right	ADC	Moderately	MSI	Unknown	15801	3673	7.26536	16.8723	-0.0174154	-0.37687	G1	Epithelia	Epithelia	C4
KUL01-T_GCTTCCATCCACGTTC	KUL01-T	KUL01	Tumor	Female	81	IIB	Right	ADC	Moderately	MSI	Unknown	23504	5043	6.44997	15.9037	-0.129144	-0.966471	G1	Epithelia	Epithelia	C4
KUL01-T_GCTTGAAAGTGAAGAG	KUL01-T	KUL01	Tumor	Female	81	IIB	Right	ADC	Moderately	MSI	Unknown	11742	3125	8.25243	27.5507	0.508245	-0.171	S	Epithelia	Epithelia	C3
KUL01-T_GCTTGAACACCACCAG	KUL01-T	KUL01	Tumor	Female	81	IIB	Right	ADC	Moderately	MSI	Unknown	13285	3645	2.5668	23.0034	-0.0115262	-0.374342	G1	Epithelia	Epithelia	C4
KUL01-T_GCTTGAACAGATCTGT	KUL01-T	KUL01	Tumor	Female	81	IIB	Right	ADC	Moderately	MSI	Unknown	11846	3494	14.7476	17.947	-0.0970049	-0.524657	G1	Epithelia	Epithelia	C4
KUL01-T_GCTTGAAGTAGCGCAA	KUL01-T	KUL01	Tumor	Female	81	IIB	Right	ADC	Moderately	MSI	Unknown	4212	991	6.38651	32.5736	0.00143025	-0.207624	S	Epithelia	Epithelia	C3
KUL01-T_GGAACTTCATAAAGGT	KUL01-T	KUL01	Tumor	Female	81	IIB	Right	ADC	Moderately	MSI	Unknown	2334	918	0.257069	30.3342	0.00143025	-0.0267203	S	Epithelia	Epithelia	C3
KUL01-T_GGAACTTTCTGTCAAG	KUL01-T	KUL01	Tumor	Female	81	IIB	Right	ADC	Moderately	MSI	Unknown	6083	1992	9.68272	15.5187	-0.0812721	-0.209378	G1	Epithelia	Epithelia	C4
KUL01-T_GGAATAACAGCGATCC	KUL01-T	KUL01	Tumor	Female	81	IIB	Right	ADC	Moderately	MSI	Unknown	1308	435	2.98165	30.1988	0.0185092	-0.0840813	S	Epithelia	Epithelia	C6
KUL01-T_GGAATAAGTATTAGCC	KUL01-T	KUL01	Tumor	Female	81	IIB	Right	ADC	Moderately	MSI	Unknown	14874	4088	16.0683	16.5188	0.267037	0.613484	G2M	Epithelia	Epithelia	C3
KUL01-T_GGAATAATCTTGCCGT	KUL01-T	KUL01	Tumor	Female	81	IIB	Right	ADC	Moderately	MSI	Unknown	5020	2148	9.18327	9.22311	-0.0662965	-0.186372	G1	Epithelia	Epithelia	C4
KUL01-T_GGACAAGCATCCTTGC	KUL01-T	KUL01	Tumor	Female	81	IIB	Right	ADC	Moderately	MSI	Unknown	11251	3508	19.3405	13.4744	0.173902	1.13886	G2M	Epithelia	Epithelia	C3
KUL01-T_GGACAGACAAAGGAAG	KUL01-T	KUL01	Tumor	Female	81	IIB	Right	ADC	Moderately	MSI	Unknown	13620	2682	7.3862	19.5081	-0.00816086	-0.480708	G1	Epithelia	Epithelia	C3
KUL01-T_GGACAGATCGGGAGTA	KUL01-T	KUL01	Tumor	Female	81	IIB	Right	ADC	Moderately	MSI	Unknown	1576	960	15.2919	7.36041	-0.0262494	-0.0637058	G1	Epithelia	Epithelia	C4
KUL01-T_GGACATTAGTGTCTCA	KUL01-T	KUL01	Tumor	Female	81	IIB	Right	ADC	Moderately	MSI	Unknown	19256	4608	13.4711	17.501	1.12519	-0.243165	S	Epithelia	Epithelia	C3
KUL01-T_GGACGTCCACGGCCAT	KUL01-T	KUL01	Tumor	Female	81	IIB	Right	ADC	Moderately	MSI	Unknown	1040	522	16.25	21.1538	0.011442	-0.0474053	S	Epithelia	Epithelia	C3
KUL01-T_GGACGTCCAGTCACTA	KUL01-T	KUL01	Tumor	Female	81	IIB	Right	ADC	Moderately	MSI	Unknown	7085	2275	4.79887	23.8956	0.0106848	-0.261787	S	Epithelia	Epithelia	C5
KUL01-T_GGAGCAAAGATCGGGT	KUL01-T	KUL01	Tumor	Female	81	IIB	Right	ADC	Moderately	MSI	Unknown	1414	809	8.62801	13.8614	-0.032391	-0.0344579	G1	Epithelia	Epithelia	C4
KUL01-T_GGAGCAATCGTGTAGT	KUL01-T	KUL01	Tumor	Female	81	IIB	Right	ADC	Moderately	MSI	Unknown	27450	4881	10.1639	21.6612	0.225391	3.47194	G2M	Epithelia	Epithelia	C3
KUL01-T_GGATGTTAGATGTGTA	KUL01-T	KUL01	Tumor	Female	81	IIB	Right	ADC	Moderately	MSI	Unknown	16412	3655	11.0773	26.639	0.0837119	-0.800113	S	Epithelia	Epithelia	C7
KUL01-T_GGATGTTTCCTTCAAT	KUL01-T	KUL01	Tumor	Female	81	IIB	Right	ADC	Moderately	MSI	Unknown	1091	345	10.7241	46.7461	-0.00471143	-0.0441556	G1	Epithelia	Epithelia	C2
KUL01-T_GGATTACGTTGATTGC	KUL01-T	KUL01	Tumor	Female	81	IIB	Right	ADC	Moderately	MSI	Unknown	1480	770	0.0675676	27.6351	0.0228841	0.109048	G2M	Epithelia	Epithelia	C3
KUL01-T_GGCAATTGTGACAAAT	KUL01-T	KUL01	Tumor	Female	81	IIB	Right	ADC	Moderately	MSI	Unknown	14804	3358	7.83572	27.2629	0.0190981	-0.616063	S	Epithelia	Epithelia	C6
KUL01-T_GGCAATTTCTAACTTC	KUL01-T	KUL01	Tumor	Female	81	IIB	Right	ADC	Moderately	MSI	Unknown	1839	815	8.31974	20.0653	0.00437489	-0.0600433	S	Epithelia	Epithelia	C3
KUL01-T_GGCGACTAGGGCACTA	KUL01-T	KUL01	Tumor	Female	81	IIB	Right	ADC	Moderately	MSI	Unknown	1665	417	2.7027	35.7958	-0.0041225	-0.1189	G1	Epithelia	Epithelia	C6
KUL01-T_GGCGTGTCAGACGCAA	KUL01-T	KUL01	Tumor	Female	81	IIB	Right	ADC	Moderately	MSI	Unknown	9354	3060	4.59696	15.2448	-0.154972	-0.21433	G1	Epithelia	Epithelia	C5
KUL01-T_GGCTCGATCCTCAATT	KUL01-T	KUL01	Tumor	Female	81	IIB	Right	ADC	Moderately	MSI	Unknown	2421	1097	0.206526	26.2288	0.301531	0.120912	S	Epithelia	Epithelia	C3
KUL01-T_GGCTGGTCACCAGCAC	KUL01-T	KUL01	Tumor	Female	81	IIB	Right	ADC	Moderately	MSI	Unknown	1662	784	5.17449	18.5319	0.175753	-0.0359538	S	Epithelia	Epithelia	C3
KUL01-T_GGCTGGTCACGTCTCT	KUL01-T	KUL01	Tumor	Female	81	IIB	Right	ADC	Moderately	MSI	Unknown	2392	838	11.1204	27.1321	-0.0200236	-0.124987	G1	Epithelia	Epithelia	C4
KUL01-T_GGGAATGAGTCCAGGA	KUL01-T	KUL01	Tumor	Female	81	IIB	Right	ADC	Moderately	MSI	Unknown	1068	304	1.1236	39.2322	-0.0041225	-0.0896007	G1	Epithelia	Epithelia	C2
KUL01-T_GGGAATGGTGTCAATC	KUL01-T	KUL01	Tumor	Female	81	IIB	Right	ADC	Moderately	MSI	Unknown	25355	4797	5.54131	14.7032	-0.176426	-0.721448	G1	Epithelia	Epithelia	C4
KUL01-T_GGGACCTGTGTAATGA	KUL01-T	KUL01	Tumor	Female	81	IIB	Right	ADC	Moderately	MSI	Unknown	4700	2273	9.38298	10.383	-0.0401312	-0.166512	G1	Epithelia	Epithelia	C4
KUL01-T_GGGAGATTCGTGTAGT	KUL01-T	KUL01	Tumor	Female	81	IIB	Right	ADC	Moderately	MSI	Unknown	1092	307	7.41758	54.5788	-0.00235571	-0.0840297	G1	Epithelia	Epithelia	C2
KUL01-T_GGGATGAAGCAGGCTA	KUL01-T	KUL01	Tumor	Female	81	IIB	Right	ADC	Moderately	MSI	Unknown	27932	5153	5.75684	18.1154	0.171883	2.6743	G2M	Epithelia	Epithelia	C4
KUL01-T_GGGATGACAGACGCTC	KUL01-T	KUL01	Tumor	Female	81	IIB	Right	ADC	Moderately	MSI	Unknown	25395	4740	11.5574	23.5046	0.196281	3.65687	G2M	Epithelia	Epithelia	C3
KUL01-T_GGGATGATCAGGTTCA	KUL01-T	KUL01	Tumor	Female	81	IIB	Right	ADC	Moderately	MSI	Unknown	5630	2232	19.6803	17.0515	-0.00487969	-0.273703	G1	Epithelia	Epithelia	C5
KUL01-T_GGGATGATCCGCGCAA	KUL01-T	KUL01	Tumor	Female	81	IIB	Right	ADC	Moderately	MSI	Unknown	20369	4045	6.05332	22.6324	-0.0551068	-0.837924	G1	Epithelia	Epithelia	C4
KUL01-T_GGGCACTAGGTGTTAA	KUL01-T	KUL01	Tumor	Female	81	IIB	Right	ADC	Moderately	MSI	Unknown	2821	1066	8.64942	14.3921	-0.0276796	-0.03518	G1	Epithelia	Epithelia	C4
KUL01-T_GGGCACTAGGTTCCTA	KUL01-T	KUL01	Tumor	Female	81	IIB	Right	ADC	Moderately	MSI	Unknown	1672	685	8.37321	14.1746	-0.0106007	-0.0609718	G1	Epithelia	Epithelia	C4
KUL01-T_GGGCACTAGTTCCACA	KUL01-T	KUL01	Tumor	Female	81	IIB	Right	ADC	Moderately	MSI	Unknown	15114	3538	3.42067	15.7867	-0.0855628	-0.146652	G1	Epithelia	Epithelia	C4
KUL01-T_GGGCATCGTTAGGGTG	KUL01-T	KUL01	Tumor	Female	81	IIB	Right	ADC	Moderately	MSI	Unknown	2667	790	8.09899	28.159	-0.0117786	-0.188022	G1	Epithelia	Epithelia	C6
KUL01-T_GGGTCTGGTTTGCATG	KUL01-T	KUL01	Tumor	Female	81	IIB	Right	ADC	Moderately	MSI	Unknown	8442	2749	14.0725	22.2459	0.415952	-0.301455	S	Epithelia	Epithelia	C3
[truncated: 25,740 more rows]
