# Supplementary material for: Decoding the colorectal cancer ecosystem emphasizes the cooperative role of cancer cells, TAMs and CAFsin tumor progression
Source: J Transl Med. 2022 Oct 8;20:462. doi: 10.1186/s12967-022-03661-8 (PMC9548187; doi:10.1186/s12967-022-03661-8)
Supplement: Supplementary file 3 — Additional file 3: Table S3. Representative marker genes used for cell type annotation. [file 12967_2022_3661_MOESM3_ESM.xlsx]

## Sheet: Sheet1
Table S3: Representative marker genes used for cell type annotation.
Canonical cell markers for cellular cluster in Figure 1B and Figure S1C			Highly expressed TAM markers in Figure
Cellular cluster	Representative genes		Cellular cluster	Representative genes in SMC cohort	Representative genes in KUL3 cohort
Epithelium	KRT8, KRT18, KRT19, EPCAM		TAM1	APOE,APOC1,C1QB,C1QA,C1QC,CTSD,RNASE1,MMP12,CCL18, SPP1	C1QC,PLTP,APOC1,C1QB,C1QA,FOLR2,SEPP1,NUPR1,CCL13,IGHG3
T cell	CD3D,CD3E,CD4, CD8A, CD8B		TAM2	IDO1,PPA1,IFITM3,ISG20,VAMP5,ISG15,RETN,PLAC8 ,GBP1,CXCL10	PLAC8,APOBEC3A,WARS, PSMB9,FCN1, VAMP5 ,GBP1,PSME2,FAM26F, NCF1
Tn	CCR7, SELL, IL7R		TAM3	TIMP1,FCN1,S100A12,IL1B ,S100A8, S100A9， VCAN,IL1RN,SERPINB2,CCL20	LYZ,FCN1,S100A12,NFKBIA,S100A8,TNFAIP3, NFKBIZ,IGHA1,IGKC ,PTGS2
Th	KLRB1, CCL20, RORA		TAM4		MMP1, MMP9, CTSL, PLA2G7,MMP12,CXCL1, IL7R CCL3L3,CCL4L2,IL1B
Tfh	CXCL13, ICA1,TNFRSF4
Treg	FOXP3, IL2RA, BATF, TNFRSF18
CD4Trm	NR4A2, MYADM, CD69
CD8Trm
Tcyto	GZMK, GZMH, NKG7
Tex	CXCL13, HAVCR2, LAG3, ENTPD1
IEL	TRDC,CD160, TRGC1, TRCG2		Highly expressed CAF markers
ILC	TYROBP, NKG7, GNLY		Cellular cluster	Representative genes in SMC cohort	Representative genes in KUL3 cohort
B cell	CD79A, MS4A1, BANK1, HLA-DRA, HLA-DQB1		S1	MFAP5,SLPI, PCOLCE2,PI16,WISP2,IGFBP6,CFD, DCN, MGP,SFRP2	MFAP5,PCOLCE2,CFD,IGFBP6,EFEMP1，WISP2,OSR2,PI16,CD55, CLU
GC	RGS13		S2	C7,DPT,CCDC80,SRPX,MGP,C3 ,CXCL12,PTGDS,CFH,APOD	C7,CCDC80.MGP,FBLN1,GSN,C3,APOD, THBS4,PLA2G2A,PTGDS
IgA_Plasma	CD38, SDC1, MZB1,IGHA1, IGHA2		S3	ADAMDEC1,APOE,STMN2,HAPLN1,ADAM28,CTSC,CCL13,CCL8,FABP5,FABP4	ADAMDEC1,CCL13,CCL8,HAPLN1,STMN2,ADAM28,APOE,ABCA8,CTSC,FABP5
IgG_Plasma	CD38, SDC1, MZB1,IGHG1, IGHG3		S4	HSD17B2,VSTM2A,ENHO,NSG1,F3,FRZB,DMKN,CXCL14,PLAT,APLP2	NSG1.HSD17B2,ENHO,SOX6,CXCL14,F3,CXCR4,PLAT,GADD45G,DMKN
DC	CD1C, CLEC10A, LILRA4, LILRB4		S5	CTHRC1,INHBA,COL12A1,COL1A1,COL3A1,SULF1,THBS2,CXCL8,MMP1,MMP11	COMP,CTHRC1,INHBA,SULF1,COL10A1,POSTN,MMP11,MMP1,FN1,CXCL1
pDC	LILRA4, IL3RA, CLEC4C		S6	SERPINB2,SERPINE1,IGF1,KRT19,IL6,ANGPTL4,MT2A,EMP1,RGCC,TM4SF1	SERPINE1,SGK1,ABL2,ATF3,IGF1,KLF6,COL3A1,COL1A1,COL1A2,CYR61
Macro	CD68, CD163, MRC1, DNASE1L3, C1QA, C1QB, C1QC, SPP1, IL1B, S100A8, S100A9, TREM2, MMP9, MMP12, MMP1		S7	RGS5,NDUFA4L2,GJA4,TINAGL1,NOTCH3,ARHGDIB, COL18A1,COL4A1,COL4A2,ACTA2	RGS5,NDUFA4L2,CD36,HIGD1B,NOTCH3,COL4A1, COL4A2,COL18A1,LINC00152,MIR4435-2HG
TAM			S8	RERGL,SNCG,SORBS2,MYH11,PLN,BCAM,ADIRF, DSTN,TAGLN,MYL9	RERGL,MYH11,PLN,SNCG,BCAM,SORBS2,CSRP2, ADIRF,MT1M,ACTA2
Mast	TPSAB1, KIT		S9	SOSTDC1,MYH11,ACTG2,DES,CNN1,PLN,MYLK,TAGLN,CSRP1,RAMP1	PCP4,ACTG2,DES,MYH11,CNN1,MYLK,TAGLN,SMTN,MYL9,CKB
Endo	ENG, PECAM1, VWF, SELE		S10		LY6H,KCNN3,P2RY1,SCN7A,C7,THBS4,RAMP1,CCL11,DPT,CCL2
Fibro	APOD, CFD, ADAMDEC1, FRZB
CAF	COL1A1, COL3A1, COL1A2, MMP1
CSC	MYH11, PLN, ACTG2, SYNPO2, SERPINE1, COMP, POSTN
Glial	SOX10, S100B, PLP1, GFAP
