# Supplementary material for: Decoding the colorectal cancer ecosystem emphasizes the cooperative role of cancer cells, TAMs and CAFsin tumor progression
Source: J Transl Med. 2022 Oct 8;20:462. doi: 10.1186/s12967-022-03661-8 (PMC9548187; doi:10.1186/s12967-022-03661-8)
Supplement: Supplementary file 4 — Additional file 4: Table S4. Signature matrix for CIBERSORTx and infered cellular fractions of TCGA-COADREAD. Related to Figure 2. [file 12967_2022_3661_MOESM4_ESM.xlsx]

## Sheet: Sheet1
Table S4: Signature matrix for CIBERSORTx. Related to Figure 2A.
NAME	Epithelium	CD4T	Treg	CD8T	Tex	ILC	Bcell	IgA_Plasma	IgG_Plasma	DC	pDC	Macro	TAM	Endo	Fibro	CAF	CSC
A2M	1	1	1	1	1	1	1	1	1	39.5686	1	668.147	123.104	1108.21	971.811	254.192	611.88
A4GALT	1	1	1	1	1	1	1	1	1	1	1	1	1	69.9558	59.4378	48.7279	53.9241
AAK1	14.3295	121.96	134.841	109.439	94.3869	97.496	1	1	1	22.5765	51.0829	48.1936	27.7788	37.0838	18.6585	31.3183	32.4137
AARS	20.757	1	1	1	1	1	1	12.1893	15.4794	1	1	15.2148	1	18.2762	21.0662	20.0736	23.1026
AARSD1	1	28.36	18.012	23.1237	1	21.7369	43.0352	1	1	1	1	1	1	1	1	1	1
ABCA1	1	1	1	1	1	1	1	1	1	51.403	1	177.822	133.389	17.6461	45.9561	45.6444	25.9515
ABCA10	1	1	1	1	1	1	1	1	1	1	1	1	1	1	24.4586	1	1
ABCA2	9.70345	1	1	1	22.1943	1	1	1	1	1	1	1	1	1	1	1	1
ABCA5	1	1	1	1	1	16.1316	1	1	1	1	15.5962	1	1	11.1364	14.2477	1	1
ABCA6	1	1	1	1	1	1	1	1	1	1	14.3796	1	1	1	57.0196	1	1
ABCA7	10.0473	1	1	1	1	1	1	1	1	1	25.6108	19.3079	1	1	1	1	1
ABCA8	1	1	1	1	1	1	1	1	1	1	1	1	1	1	425.397	1	19.1261
ABCB1	10.1907	1	1	31.0296	37.5253	28.6709	1	1	1	1	1	1	1	24.1442	1	1	1
ABCB10	1	1	1	1	1	1	1	1	1	1	16.1203	1	1	1	1	1	1
ABCB8	11.5902	1	1	1	1	1	1	1	1	1	26.7569	1	1	1	12.2321	13.5924	12.8712
ABCB9	1	1	1	1	1	1	1	1	11.6938	1	1	1	1	1	1	1	1
ABCC3	48.021	1	1	1	1	1	1	1	1	1	1	19.2194	20.9864	1	1	1	1
ABCC5	1	1	1	1	1	1	1	1	1	1	1	32.3252	17.6272	1	13.5348	12.285	1
ABCC9	1	1	1	1	1	1	1	1	1	1	1	1	1	1	1	1	54.8254
ABCG2	1	1	1	1	1	1	1	1	1	1	1	21.6132	1	1	1	1	1
ABHD11	91.8597	1	1	1	1	1	1	1	1	1	1	1	1	1	12.3844	1	10.4876
ABHD11.AS1	27.0891	1	1	1	1	1	1	1	1	1	1	1	1	1	1	1	1
ABHD15	1	1	1	1	1	34.5904	20.9592	1	1	1	73.3176	1	1	1	1	1	1
ABHD17C	47.5407	1	1	1	1	1	1	1	1	1	1	1	1	1	1	1	1
ABHD6	1	1	1	1	1	1	1	1	1	17.8083	13.3335	15.8784	1	1	1	1	1
ABI3	1	34.9626	52.6208	90.6574	86.7724	95.7145	24.1189	1	1	59.1115	1	46.9146	67.5631	93.3283	1	1	1
ABI3BP	1	1	1	1	1	1	1	1	1	1	1	1	1	1	131.583	19.4763	1
ABL2	13.0617	1	1	1	1	1	1	1	1	71.7813	11.5555	302.341	255.294	324.595	66.4315	174.983	130.778
ABLIM1	39.8307	41.1685	1	43.1698	46.4025	50.3507	23.1161	1	1	1	1	1	1	80.574	35.8235	1	1
AC002331.1	1	1	187.101	23.5059	192.519	1	1	1	1	1	1	1	1	1	1	1	1
AC006129.2	1	17.2712	1	18.993	27.6755	23.7893	1	1	1	1	1	1	1	1	1	1	1
AC011893.3	1	1	1	1	1	1	1	1	1	1	13.8733	1	1	1	1	1	1
AC013264.2	1	20.31	1	1	1	1	1	1	1	1	1	1	1	1	1	1	1
AC013461.1	53.8871	1	1	1	1	1	1	1	1	21.778	1	1	26.307	42.0468	56.9872	67.7164	177.048
AC016831.7	1	193.198	177.739	168.906	141.932	115.827	139.876	51.3719	44.008	30.1375	49.9742	18.704	13.8243	13.1111	16.865	13.5183	16.8348
AC017002.1	1	1	139.055	1	1	1	1	1	1	1	1	1	1	1	1	1	1
AC020571.3	1	40.5959	17.0547	28.9345	42.4284	1	1	1	1	1	1	1	1	1	1	1	1
AC023590.1	1	1	17.0731	1	1	1	1	1	1	1	37.3974	1	1	1	1	1	1
AC069363.1	1	1	1	23.9598	67.6352	20.9739	1	1	1	1	1	1	25.7705	1	1	1	1
AC074289.1	1	1	1	1	1	1	1	1	9.27005	1	1	19.0772	1	1	1	1	1
AC078883.3	1	1	1	1	1	1	1	11.7761	1	1	1	1	1	1	1	1	1
AC079767.4	1	1	1	1	1	1	67.0613	1	1	1	1	1	13.8349	1	1	1	1
AC092580.4	1	202.419	1	332.882	511.538	326.812	1	1	1	1	1	1	1	1	1	1	1
AC093818.1	1	1	1	1	1	1	1	11.9689	14.5849	1	1	1	1	1	1	1	1
AC104024.1	1	1	1	1	1	1	18.6017	1	1	1	27.2202	1	1	1	1	1	1
AC104699.1	1	1	1	1	1	1	1	15.1654	15.2132	1	1	1	1	1	1	1	1
AC104820.2	1	19.2055	1	18.9062	33.2761	1	1	1	1	1	1	1	1	1	1	1	1
AC109826.1	1	1	1	1	1	1	1	1	1	1	13.4398	18.9462	1	1	1	1	1
AC116366.6	1	1	1	1	1	1	1	1	1	1	1	1	1	20.1328	52.9235	1	1
AC133644.2	1	35.8761	445.772	28.9118	125.036	1	1	1	1	13.5293	1	1	20.595	14.0681	1	18.5336	49.1304
AC137932.4	1	16.547	24.1289	19.592	16.7721	1	30.8132	1	1	1	26.8176	1	1	1	1	1	1
AC145110.1	1	1	27.9572	1	1	1	1	1	1	1	1	1	1	1	1	1	1
AC147651.4	1	1	1	1	1	1	1	1	1	1	1	1	16.4518	1	1	1	11.0836
AC159540.1	1	1	15.7614	1	1	1	1	1	1	1	1	1	1	12.7437	12.2513	1	1
AC245100.1	1	25.8409	1	22.2334	27.2462	40.9325	23.5684	1	1	1	1	1	1	1	1	1	1
ACAD8	1	1	1	1	23.0506	1	1	1	1	1	1	1	1	14.2117	11.6049	1	10.2629
ACAN	1	1	1	1	1	1	1	1	1	1	1	1	1	1	1	1	53.5066
ACAP1	1	219.736	222.39	264.042	330.789	207.684	166.277	18.7147	25.6597	22.8386	56.8088	1	13.5361	1	1	1	1
ACE	1	1	1	1	1	1	1	1	1	1	1	1	13.7301	99.6766	18.8491	1	1
ACER3	12.2009	1	1	1	1	1	1	1	1	31.3463	1	32.5633	52.1128	34.5545	1	1	18.7244
ACKR1	1	1	1	1	1	1	1	1	1	1	1	1	1	627.022	1	1	1
ACKR3	1	1	1	1	1	1	1	1	1	1	1	1	1	53.0516	70.4915	27.2534	19.3256
ACOT7	50.1343	1	15.6461	20.8963	47.3789	17.7961	1	1	1	24.5851	151.643	1	19.0615	33.5561	1	23.911	15.7765
ACP2	1	1	1	1	1	1	1	1	1	11.0706	1	60.746	68.2885	24.1527	22.4993	28.8259	23.8398
ACP5	1	29.4353	205.378	54.6863	228.376	67.4965	80.1643	12.0952	19.1555	177.505	42.6725	809.852	624.24	1	86.1308	43.9513	34.7572
ACP6	11.5952	1	21.1924	1	1	1	1	1	1	1	1	1	1	1	1	1	1
ACSF2	1	1	1	1	1	1	1	1	1	18.79	1	17.9938	1	1	1	1	1
ACSL1	11.2682	1	1	1	18.2634	17.8465	16.2327	1	1	44.16	48.7901	45.0075	112.07	1	1	21.3195	1
ACSS2	48.4165	1	1	1	1	1	1	1	1	9.58971	1	1	11.6891	12.2713	1	1	1
ACTA2	1	1	33.5983	1	26.2939	1	1	1	1	1	1	1	1	107.161	121.957	1414.22	3997.29
ACTG2	1	1	1	1	1	1	1	1	1	1	1	1	1	1	1	174.295	446.039
ACTN1	57.7878	1	1	1	1	1	1	1	1	78.994	1	48.2663	103.376	172.27	81.9134	314.972	357.52
ACVRL1	1	1	1	1	1	1	1	1	1	11.1487	1	32.2233	14.7857	233.731	118.098	36.4085	37.3923
ACYP1	22.0355	1	1	1	24.2	1	1	1	1	1	1	1	1	18.747	20.567	11.9364	17.6218
ADAM12	1	1	39.293	1	1	1	1	1	1	1	1	1	1	1	1	89.1646	37.2301
ADAM15	53.3919	1	1	1	1	1	1	1	1	26.2092	1	13.782	22.7029	240.721	26.6639	13.7853	15.9519
ADAM19	1	95.1189	51.143	22.2472	93.8409	1	29.3424	11.1227	18.7536	126.453	131.972	1	31.1794	10.6771	1	50.4584	26.7467
ADAM28	1	1	1	1	1	23.1632	182.936	20.1379	15.1451	51.4178	1	108.919	26.0499	1	217.53	12.0912	1
ADAM33	1	1	1	1	1	1	1	1	1	1	1	1	1	1	39.1061	1	10.7014
ADAM8	1	29.8557	33.0614	46.0265	44.9153	67.9896	22.9264	1	1	110.375	14.2823	1	75.0766	1	1	1	1
ADAM9	46.3853	1	1	1	1	1	1	1	1	27.0486	1	91.1777	85.5727	30.8582	53.6273	45.9948	59.1825
ADAMDEC1	1	1	1	1	1	1	1	17.3614	1	18.3375	1	197.537	101.042	17.1131	7088.97	103.151	263.274
ADAMTS1	1	1	1	1	1	1	1	1	1	1	1	1	1	294.103	236.299	59.2395	345.55
ADAMTS12	1	1	1	1	1	1	1	1	1	1	1	1	1	1	1	71.977	57.4141
ADAMTS2	1	1	1	1	1	1	1	1	1	1	1	1	1	1	43.7117	103.572	69.5026
ADAMTS4	1	1	1	1	1	1	1	1	1	1	1	1	1	203.779	65.8616	48.4675	276.991
ADAMTS5	1	1	1	1	1	1	1	1	1	1	1	1	1	23.6784	48.4226	1	1
ADAMTS9	1	1	1	1	1	1	1	1	1	1	1	1	1	243.625	1	21.7653	92.7207
ADAMTSL3	1	1	1	1	1	1	1	1	1	1	1	1	1	1	26.4257	1	1
ADAMTSL4	1	1	1	1	1	1	1	1	1	13.3671	1	1	21.6576	1	61.5886	1	1
ADAP1	36.4305	1	1	1	1	1	1	1	1	16.3425	1	17.799	1	1	1	1	1
ADAP2	1	1	1	1	1	1	1	1	1	28.2022	1	140.077	78.4513	1	1	1	65.7061
ADAT2	1	1	26.7354	1	1	1	1	1	1	1	1	1	1	1	1	1	1
ADCK3	25.9331	1	21.2777	1	1	1	1	1	1	1	1	1	1	17.1054	13.3681	1	1
ADCY4	1	1	1	1	1	1	1	1	1	1	1	1	1	62.5445	1	1	10.2525
ADCY7	1	1	1	15.6535	25.4456	27.9812	1	1	1	22.8288	18.6525	38.259	26.8849	1	1	1	1
ADGRA2	1	1	1	1	1	1	1	1	1	1	1	1	1	27.7451	37.113	42.9663	84.9563
ADGRD1	1	1	1	1	1	1	1	1	1	1	1	1	1	1	23.9215	1	1
ADGRE2	1	1	1	1	1	1	1	1	1	51.6956	12.1782	42.7724	63.6008	1	1	18.2904	14.7371
ADGRF5	1	1	1	1	1	1	1	1	1	1	1	1	1	211.701	1	1	85.1854
ADGRG1	32.8601	1	1	1	43.4675	53.8705	1	1	1	1	1	1	1	75.3643	1	1	1
ADGRG3	1	1	1	1	1	78.7145	1	1	1	1	1	1	1	1	1	1	1
ADGRG5	1	1	1	1	1	1	1	1	10.5121	1	15.2814	1	1	1	1	1	1
ADGRG6	1	1	1	1	1	1	1	1	1	1	1	27.9231	1	18.9434	1	1	1
ADGRL2	1	1	1	1	1	1	1	1	1	1	1	1	1	43.7429	32.1878	12.5885	19.1678
ADGRL4	1	1	1	1	1	1	1	1	1	1	1	1	1	322.297	1	1	1
ADH1B	1	1	1	1	1	1	1	1	1	1	1	1	1	1	805.655	1	15.471
ADH1C	21.4065	1	1	1	1	1	1	1	1	1	1	1	1	1	1	1	1
ADIRF	174.289	1	1	1	1	1	1	1	12.2642	24.5479	1	1	18.9965	510.112	291.386	67.2608	1872.82
ADM	95.4313	1	1	1	1	1	1	10.3806	22.5045	34.8019	1	74.1529	156.157	97.4487	353.877	287.551	74.805
ADM5	1	1	1	1	1	1	1	1	1	1	1	1	1	41.0168	1	1	1
ADORA2B	15.0534	1	1	1	1	1	1	1	1	12.365	1	1	1	1	1	1	1
ADORA3	1	1	1	1	1	1	1	1	1	1	1	21.3302	1	1	1	1	1
ADPRH	1	1	1	1	1	1	1	1	1	15.1388	1	29.1418	16.169	11.6066	1	1	1
ADRB2	1	1	1	1	1	45.7948	1	1	1	1	1	1	19.7833	22.5077	1	1	1
ADRBK2	1	1	1	1	1	1	16.6948	1	1	19.4209	1	20.8799	18.8882	1	1	1	1
ADTRP	1	1	48.3857	1	1	1	1	1	1	1	37.5049	1	1	1	1	1	1
AEBP1	1	1	1	1	1	1	1	1	1	1	44.0507	1	1	29.9678	292.149	605.474	344.038
AFAP1L1	1	1	1	1	1	1	1	1	1	1	1	1	1	62.2787	1	1	1
AFAP1L2	1	1	1	1	30.2277	1	1	1	1	1	1	1	1	1	1	12.4874	31.5258
AFF3	1	1	1	1	1	1	45.577	1	1	1	30.5071	1	1	1	1	1	1
AGAP2	1	1	1	16.0396	1	1	1	1	1	1	1	1	1	1	1	1	1
AGAP2.AS1	1	1	1	1	1	1	1	1	1	1	1	1	1	27.038	14.4025	37.68	41.0797
AGAP3	15.4198	1	1	1	1	1	1	1	1	30.1367	1	54.3525	39.7585	22.425	1	17.8385	1
AGO4	1	1	1	1	1	1	1	1	1	1	1	21.0872	1	1	1	1	1
AGPAT4	1	21.0263	21.511	1	1	41.5892	1	1	1	13.6745	1	31.4757	21.7685	18.652	1	27.9849	11.4224
AGR2	1402.69	30.9323	46.51	30.6296	30.4003	60.1671	35.2804	11.365	54.4497	33.0849	51.6597	21.3049	57.9927	37.4584	15.0694	60.3784	52.6943
AGR3	129.807	1	1	1	1	1	1	1	1	1	1	1	1	1	1	1	1
AGRN	25.1315	1	1	1	1	1	1	1	1	13.8056	1	1	1	66.9972	11.6441	34.6309	58.086
AGT	1	1	1	1	1	1	1	1	1	1	1	1	1	1	22.099	213.953	1
AHNAK2	1	1	1	1	1	1	1	1	1	1	1	1	1	11.5643	35.7294	15.6755	1
AIF1	1	20.4555	1	20.8435	1	1	1	1	1	1194.71	82.8795	1762.79	1316.26	1	1	1	1
AIF1L	1	1	1	1	1	1	1	1	1	1	1	1	1	32.8482	19.5875	1	1
AIM1	16.0175	73.2601	39.1549	55.1096	1	57.6447	1	1	1	39.1395	34.2597	1	15.1965	1	1	1	1
AIM2	1	1	19.7792	1	1	1	40.4715	1	1	1	1	1	1	1	1	1	1
AK4	32.6073	1	1	1	1	1	1	1	1	1	1	1	1	1	1	15.513	15.0699
AKAP1	57.7791	1	1	1	1	1	1	1	1	1	1	1	1	18.1396	1	1	31.6502
AKAP10	1	16.1913	16.7876	15.486	17.8427	1	20.5949	1	1	1	1	1	1	1	1	1	1
AKAP12	1	1	1	1	1	1	1	1	1	25.0401	1	1	1	144.281	148.575	59.002	133.943
AKAP5	1	1	1	27.0673	77.8471	46.4505	1	1	1	1	1	1	1	1	1	1	1
AKAP7	1	1	1	1	1	1	1	1	1	1	1	15.5577	1	1	1	1	1
AKIP1	18.4222	1	42.2029	1	1	1	1	1	1	12.6161	1	17.8255	23.023	31.0363	24.0072	31.4129	31.4927
AKNA	1	77.0073	79.6773	206.947	117.457	255.877	51.7025	11.2346	1	35.9803	85.0494	26.1318	14.5703	1	1	1	11.8896
AKR1C1	1	1	1	1	1	1	1	1	1	1	1	1	1	1	47.4823	13.7087	1
AKR1C3	43.7718	1	1	1	1	28.1189	1	1	1	1	1	1	1	44.3359	37.984	1	1
AKR7A3	46.7882	1	1	1	1	1	1	1	1	1	1	1	1	1	1	1	1
AKT3	1	1	1	18.2781	1	1	1	1	1	1	1	1	1	41.1286	16.8902	25.7496	33.8275
AKTIP	13.8493	1	51.992	24.9908	25.6763	17.7843	1	1	1	1	1	1	1	26.8288	18.5651	11.8004	31.6476
AL132709.8	1	1	1	1	1	1	1	1	1	1	1	1	1	1	24.6874	1	1
AL592183.1	1	1	1	1	1	17.4086	17.6588	1	1	1	1	1	1	1	1	1	1
AL928768.3	1	1	1	1	1	1	298.693	891.78	101.797	1	1	13.5871	1	1	1	1	1
ALCAM	15.4435	1	1	1	1	1	1	1	1	44.1935	41.6986	29.195	63.7745	1	1	15.7855	18.4485
ALDH1A1	23.7677	1	1	1	1	1	1	1	1	1	1	91.3291	28.8985	57.3105	123.843	12.6919	27.0528
ALDH1A3	1	1	1	1	1	1	1	1	1	1	1	1	1	1	40.4098	73.8742	1
ALDH2	134.241	1	1	1	1	1	1	14.234	1	233.922	232.329	89.4605	112.296	64.0139	133.463	82.9853	56.2776
ALDH3B1	1	1	1	1	1	1	1	1	1	14.404	1	25.4412	19.181	1	1	1	1
ALDH5A1	1	1	1	1	1	1	1	1	1	1	12.894	1	1	1	1	1	1
ALDOC	25.6054	29.2758	28.1073	25.002	37.8831	30.2964	1	1	1	1	1	1	1	1	1	15.8758	13.759
ALG1	15.8438	1	1	1	1	1	1	1	11.2127	1	1	1	1	11.2576	12.3629	15.6564	1
ALG14	22.2844	1	1	1	1	1	1	14.1511	18.8556	1	1	16.6382	1	14.3757	26.3106	24.3969	21.2698
ALKBH6	1	1	14.0067	1	28.8918	17.8745	1	1	1	1	1	1	1	10.0841	1	1	1
ALOX5	1	1	1	1	1	1	30.2853	1	1	62.5004	13.2772	26.5787	59.8161	1	1	1	1
ALOX5AP	1	404.623	110.963	450.46	1370.2	455.988	67.9429	1	10.2931	398.735	1504.95	140.418	468.425	1	1	1	1
ALPL	1	1	1	1	1	1	1	1	1	1	1	1	1	39.7759	1	12.9581	1
AMN	55.6718	1	1	1	1	1	1	1	1	1	75.945	1	1	1	1	1	1
AMPD1	1	1	1	1	1	1	1	19.3013	1	1	1	1	1	1	1	1	1
AMPD2	10.2049	19.0795	1	1	1	1	1	1	1	49.6991	1	22.0596	20.7462	1	10.6747	18.4268	12.7373
AMPD3	1	1	1	1	1	1	1	1	1	13.9256	1	20.3714	37.6448	1	1	14.1124	1
ANAPC1	16.7218	1	20.6454	16.6324	18.6488	1	1	1	1	1	1	1	1	1	1	1	14.6852
ANG	35.7737	1	1	1	1	1	1	1	11.84	1	1	1	13.171	1	45.6857	15.5666	15.6036
ANGPT1	1	1	1	1	1	1	1	1	1	1	1	1	1	1	12.7387	11.8777	34.266
ANGPT2	1	1	1	1	1	1	1	1	1	1	1	1	1	180.778	1	1	170.418
ANGPTL1	1	1	1	1	1	1	1	1	1	1	1	1	1	1	78.0781	1	26.0555
ANGPTL2	1	1	1	1	1	1	1	1	1	1	1	1	1	64.6962	121.698	155.633	77.8689
ANGPTL4	10.1075	1	1	1	1	1	1	1	1	1	1	1	1	33.0883	39.4842	142.481	74.0985
ANK2	1	1	1	1	1	1	1	1	1	1	1	1	1	1	42.9185	1	1
ANKRA2	11.049	1	23.0337	1	26.4108	18.1106	1	1	1	1	1	1	1	1	12.6052	10.3221	15.6081
ANKRD13A	11.1866	19.4345	1	20.0666	1	21.2984	70.3058	1	1	24.6125	1	17.0227	15.584	20.3379	1	18.6302	16.5339
ANKRD13C	1	17.0217	19.2445	23.433	1	17.5745	1	1	1	1	1	1	1	12.9413	13.2623	12.6571	13.2421
ANKRD22	29.6278	1	1	1	1	1	1	1	1	13.4245	1	1	28.9414	1	1	1	1
ANKRD29	1	1	1	1	1	1	1	1	1	1	1	1	1	25.7354	1	1	1
ANKRD35	1	1	1	1	31.7755	1	1	1	1	1	1	1	1	1	51.9085	20.3167	14.0576
ANKRD36	1	25.1793	20.4476	26.475	24.0562	16.3101	1	14.9657	13.7376	1	1	1	1	12.7682	1	1	1
ANKRD36B	1	19.7474	23.3754	22.3995	1	1	1	12.5104	10.2543	1	1	1	1	13.8327	1	1	1
ANKRD44	1	75.6289	71.5791	73.8231	76.487	83.2749	122.941	1	10.1196	32.6121	48.1359	18.04	19.0151	1	1	1	1
ANKRD49	1	18.8544	22.2575	19.5389	22.5571	23.081	24.6465	1	1	1	18.1737	1	1	1	1	1	1
ANKRD53	1	1	1	1	1	1	1	1	1	1	17.1832	1	1	1	1	1	1
ANKZF1	13.7832	18.4937	21.013	25.2936	31.7359	27.5087	23.7854	1	1	1	1	1	1	1	1	1	11.7223
ANO1	1	1	1	1	1	1	1	1	1	1	1	1	1	1	1	1	54.7789
ANO9	33.3149	1	18.154	1	1	1	1	1	1	1	1	1	1	1	1	1	1
ANOS1	1	1	1	1	1	1	1	1	1	1	1	1	1	1	1	24.9821	1
ANPEP	16.8092	1	1	1	1	1	1	1	1	59.0221	1	15.0264	97.8806	1	1	27.0518	15.8619
ANTXR1	1	1	1	1	1	1	1	1	1	1	1	1	1	1	72.0693	219.775	98.6012
ANXA1	157.183	1252.96	47.5555	1037.99	414.921	681.208	15.9062	16.158	14.3127	519.303	116.946	441.814	545.578	423.02	634.875	461.519	301.018
ANXA13	36.6674	1	1	1	1	1	1	1	1	1	1	1	1	1	1	1	1
ANXA2R	1	28.1938	16.8588	35.126	31.9287	41.9752	15.8691	1	1	1	1	1	1	37.1295	1	1	1
ANXA3	114.129	1	1	1	1	1	1	1	1	1	1	1	1	1	1	1	1
AOAH	16.0479	1	1	53.7292	33.456	56.5852	1	1	1	81.443	1	94.3092	44.7047	1	1	1	1
AOC1	27.8967	1	1	1	1	1	1	1	1	1	1	1	1	1	1	1	1
AOC3	1	1	1	1	1	1	1	1	1	1	1	1	1	14.3806	27.4252	13.2033	83.5197
AOX1	1	1	1	1	1	1	1	1	1	1	1	1	1	1	31.2502	1	1
AP001046.5	1	1	1	1	1	1	1	1	1	1	14.7395	1	1	1	1	1	1
AP001055.6	1	1	1	1	1	1	1	1	1	12.4558	23.8503	18.5309	13.3296	1	1	1	1
AP003774.1	20.5083	1	24.6861	1	19.4521	18.3184	1	1	1	1	1	1	1	1	1	1	1
AP1B1	19.0124	1	1	1	1	14.9593	34.9484	1	1	34.241	16.2243	128.126	64.7813	25.212	1	13.4833	11.8672
AP1G2	15.1473	22.4433	21.9442	23.7526	24.8262	20.0944	24.2162	1	1	1	1	1	1	1	1	1	1
AP1M2	79.6486	1	1	1	1	1	1	1	1	1	1	1	1	1	1	1	1
AP1S3	10.0938	1	1	1	1	1	24.7842	1	1	11.8996	23.3796	1	1	1	1	1	1
AP2A2	21.014	1	15.7955	1	1	1	1	1	1	15.0666	21.4739	78.9437	35.6062	36.7632	23.8175	23.3554	27.175
AP3M2	1	52.8497	22.3152	22.7198	1	17.0487	1	1	1	1	1	1	1	18.2804	1	10.2512	13.7481
AP5B1	1	1	1	1	1	1	1	1	1	1	1	1	17.6648	1	1	1	1
APAF1	10.1692	1	1	1	1	1	1	1	1	19.124	15.9297	1	1	12.6209	1	1	1
APBA2	1	22.1495	1	32.1953	1	37.2482	1	1	1	1	1	1	1	1	1	18.0595	1
APBA3	1	1	18.5312	1	1	1	1	1	1	1	1	1	1	11.4324	1	9.98024	9.75412
APBB1IP	1	68.0687	98.2663	78.642	104.792	56.0203	47.1586	1	1	21.9873	35.4317	22.5168	25.4704	1	33.2336	1	1
APBB2	1	1	1	1	1	1	1	1	1	1	1	1	1	39.8967	1	16.0889	26.3313
APCDD1	11.978	1	1	1	1	1	1	1	1	1	1	1	1	24.4085	56.7551	44.8848	34.6873
APLN	1	1	1	1	1	1	1	1	1	1	1	1	1	82.5377	1	1	1
APLNR	1	1	1	1	1	1	1	1	1	1	1	1	1	227.435	1	1	1
APOBEC3A	1	1	1	1	1	1	1	1	1	26.3886	1	1	106.093	1	1	1	1
APOBEC3G	1	39.8763	57.7492	165.773	218.958	217.406	25.8957	18.7913	24.2405	13.5709	18.5697	1	15.6294	1	15.3493	14.4439	15.9604
APOBEC3H	1	1	18.8685	37.7171	63.2846	27.9248	1	1	1	1	1	1	1	1	1	1	1
APOBR	1	1	1	1	1	24.7386	1	1	1	32.7426	1	25.6076	24.6346	1	1	1	1
APOC1	12.8591	1	1	1	1	1	1	1	11.6597	57.7986	19.7202	1169.28	2625.02	12.5479	116.611	41.6766	40.4211
APOC2	1	1	1	1	1	1	1	1	1	1	1	1	14.584	1	1	1	1
APOD	1	1	1	1	1	1	1	1	1	1	1	1	1	37.2116	452.31	195.344	1
APOE	11.7694	19.0205	26.5976	26.5467	1	25.9927	18.2643	14.5328	22.6104	62.7384	18.8427	3330.51	5193.46	60.6239	3896.61	743.892	433.27
APOLD1	1	1	18.9198	1	1	1	1	1	1	1	1	1	1	237.428	1	1	97.2309
APP	142.873	19.2506	1	1	1	18.6109	25.8212	10.1946	1	28.3001	404.416	74.3162	59.4275	580.62	357.266	274.216	241.936
AQP1	16.1072	1	1	1	1	1	1	1	1	1	1	1	1	312.986	1	1	24.2355
AQP3	38.3399	100.738	77.453	22.9771	22.3264	28.47	1	48.143	38.2826	1	15.7351	1	1	30.1752	21.2755	1	1
AQP5	33.9559	1	1	1	1	1	1	1	1	1	1	1	1	1	1	1	1
AQP8	1	1	1	1	1	1	1	1	1	1	1	33.8646	1	1	1	1	1
AQP9	1	1	1	1	1	1	1	1	1	16.3254	1	1	158.824	1	1	1	1
ARAP1	9.52447	1	1	1	1	1	1	1	1	19.3671	1	50.0345	34.2515	10.7774	35.007	20.1873	9.78101
ARAP2	1	43.8954	35.1688	50.9603	55.021	49.8481	16.0778	1	1	1	23.9087	1	1	12.5157	1	1	1
ARAP3	1	1	1	1	1	1	1	1	1	1	1	1	1	37.9097	1	1	1
ARC	1	1	1	1	1	1	1	1	1	1	1	1	1	30.2385	28.2157	48.5909	24.5548
AREG	1495.1	129.444	47.3806	156.3	124.397	572.758	253.129	43.0672	46.5279	1210.31	1235.4	219.219	514.676	21.7293	1	108.017	45.9437
ARHGAP20	1	1	1	1	1	1	1	1	1	1	1	1	1	1	24.1608	1	1
ARHGAP22	1	1	1	1	1	1	1	1	1	12.0727	1	21.7713	13.4311	1	1	1	1
ARHGAP23	1	1	1	1	1	1	1	1	1	1	1	1	1	38.2891	1	1	1
ARHGAP24	1	1	1	1	1	1	127.338	1	1	1	1	1	1	13.5561	50.9166	16.4167	37.8886
ARHGAP25	1	1	35.3517	27.794	1	20.0631	60.5837	1	10.4181	1	1	1	1	12.1397	1	1	1
ARHGAP27	32.9963	1	1	1	1	1	1	1	1	12.7125	35.127	23.6779	17.5858	24.2858	1	1	1
ARHGAP29	1	1	1	1	1	1	1	1	1	1	1	1	1	268.605	44.0707	12.6043	108.505
ARHGAP30	1	49.6053	71.5872	63.9368	72.8629	75.3634	66.7079	1	1	37.8227	24.9164	23.67	33.9703	1	1	1	1
ARHGAP31	1	1	1	1	1	1	1	1	1	21.0116	27.0482	1	17.2884	42.7801	1	1	1
ARHGAP32	22.9198	1	1	1	1	1	1	1	1	1	1	1	1	1	1	1	1
ARHGAP42	1	1	1	1	1	1	1	1	1	1	1	1	1	1	1	11.7148	28.9834
ARHGAP9	1	86.3747	102.917	149.558	151.969	146.656	55.898	1	1	23.329	40.1426	23.8119	21.0588	1	1	1	1
ARHGEF15	1	1	1	1	1	1	1	1	1	1	1	1	1	57.3081	1	1	1
ARHGEF17	1	1	1	1	1	1	1	1	1	1	1	1	1	18.3415	1	20.0138	76.1309
ARHGEF3	1	21.0811	1	20.9686	22.9907	27.2781	1	1	1	1	1	1	1	36.1227	1	1	1
ARHGEF35	28.1861	1	1	1	1	1	1	1	1	1	1	1	1	1	1	1	1
ARID3A	27.2553	1	1	1	1	16.324	39.4697	16.859	19.3588	38.3249	190.863	27.4245	15.8329	1	1	16.0376	21.1297
ARID3B	1	1	1	1	1	15.9638	1	1	1	1	30.4651	1	1	1	1	1	1
ARL11	1	1	1	1	1	1	1	1	1	1	1	1	13.9559	1	1	1	1
ARL14	94.869	1	1	1	1	1	1	1	1	1	1	1	1	1	1	1	1
ARL15	1	1	1	1	1	1	1	1	1	1	1	1	1	60.3318	1	1	1
ARL17A	1	1	1	1	1	1	1	1	1	1	21.0233	1	1	1	1	1	1
ARL4C	1	282.704	171.872	235.893	213.509	235.577	32.674	1	1	379.238	803.63	639.793	178.102	45.2543	15.0955	80.4365	1
ARL4D	1	1	1	1	1	1	25.5423	1	1	1	1	1	1	19.6255	77.0073	35.8775	22.3685
ARMCX1	1	1	1	1	1	1	1	1	1	16.3894	1	54.4035	21.26	37.8006	66.4035	31.168	49.3877
ARNTL	1	23.4913	33.4856	20.0405	23.6213	20.3076	1	1	1	1	1	1	1	1	1	1	1
ARRB2	17.0445	58.6325	31.8472	70.8478	83.3331	78.9217	18.5815	1	1	152.98	44.393	130.533	126.463	1	1	1	1
ARRDC2	10.1157	49.1964	48.1192	27.9443	37.3525	44.9352	109.526	1	1	15.6718	13.6342	29.2956	12.7391	31.8993	11.2108	15.7538	21.1307
ARSA	10.395	1	21.787	1	24.1737	1	1	39.1796	53.6281	12.8011	18.643	29.8729	26.5671	12.7991	35.7496	29.8628	18.9948
ARSB	1	1	1	1	1	1	1	1	1	12.5261	16.2784	32.8904	18.365	1	1	10.4324	10.8508
ARSE	35.9958	1	1	1	1	1	1	1	1	1	1	1	1	1	1	1	1
ARSG	1	1	1	1	27.8103	1	1	10.5119	1	1	13.5181	1	1	1	1	12.2321	1
ARSI	1	1	1	1	1	1	1	1	1	1	1	1	1	1	1	36.6845	1
ASB1	12.3995	1	21.5852	1	32.4694	1	1	1	1	1	17.2289	1	1	1	13.7412	21.4672	14.3361
ASB2	1	20.3568	36.3541	41.2321	83.9944	1	1	1	1	14.4209	1	1	1	1	1	1	1
ASCL2	121.518	1	1	1	1	15.5007	1	1	1	15.6553	1	19.8544	18.7028	1	1	1	1
ASGR1	1	1	1	1	1	1	1	1	1	14.0828	1	1	27.8259	21.7314	1	1	1
ASGR2	1	1	1	1	1	1	1	1	1	14.8029	1	1	1	1	1	1	1
ASIP	1	1	1	1	1	1	1	1	1	1	32.2667	1	1	1	1	1	1
ASNS	23.8239	1	1	1	1	17.59	1	12.931	15.1102	1	1	1	1	1	1	1	12.9803
ASPA	1	1	1	1	1	1	1	1	1	1	1	1	1	1	24.5613	1	1
ASPN	1	1	1	1	1	1	1	1	1	1	1	1	1	20.2211	62.0356	218.031	308.622
ASRGL1	17.0919	1	1	1	1	1	1	1	1	1	1	1	1	42.2134	1	1	1
ASS1	160.222	1	1	1	1	1	1	1	1	1	1	1	1	55.6486	1	20.0819	1
ASUN	19.1222	1	15.2164	1	1	1	1	1	1	1	1	1	1	1	1	11.5809	1
ASXL2	13.4228	20.5789	35.773	39.0833	90.315	24.6381	1	1	1	1	21.4431	13.9853	11.6703	20.6104	13.019	11.7008	16.4689
ATAD2B	1	1	1	1	1	19.2009	1	1	1	13.0413	30.0261	1	1	12.1558	1	1	1
ATAD3C	1	1	1	1	1	1	1	10.8991	11.24	1	1	1	1	1	1	1	1
ATF5	17.4249	19.1662	16.5418	1	1	19.8221	1	21.8397	19.2749	153.417	360.618	99.9928	104.146	29.9369	27.0523	25.1008	15.3757
ATG16L1	10.8029	15.0503	1	18.9857	23.7565	1	1	1	1	1	1	1	1	1	1	1	1
ATG16L2	1	1	1	1	1	1	18.5399	1	1	19.2743	1	16.9457	14.5642	14.4624	1	1	11.9896
ATG4A	1	1	1	1	1	1	1	9.23047	10.0819	1	1	1	1	20.405	1	1	12.4477
ATG9A	12.8108	1	1	1	1	16.4304	1	1	1	1	1	1	1	20.9653	1	18.5485	15.1404
ATHL1	9.67862	20.185	1	23.4552	28.5094	23.8244	1	1	1	1	1	1	1	10.2852	1	1	18.0254
ATOH8	1	1	1	1	1	1	1	1	1	1	1	1	1	37.6561	11.0907	1	1
ATP10B	38.6554	1	1	1	1	1	1	1	1	1	1	1	1	1	1	1	1
ATP10D	1	1	1	1	19.081	1	1	1	1	1	1	15.7522	1	12.2777	11.4749	12.6128	11.6665
ATP11A	19.2404	1	1	1	1	1	1	1	1	15.4956	1	16.0406	19.8632	50.2744	1	1	1
ATP13A2	23.1518	1	1	1	1	1	1	1	1	1	70.5842	10.4141	15.5695	21.5074	1	9.92572	1
ATP13A3	21.8827	1	50.0643	1	1	1	1	1	1	104.794	23.8359	153.602	158.089	57.6346	19.7536	51.9496	27.2005
ATP1B1	383.314	1	48.9753	21.0504	1	30.86	1	12.0853	16.8006	133.25	16.5262	162.013	84.8465	15.0839	18.28	66.5878	36
ATP2A3	1	26.3292	26.8152	35.1232	23.0932	22.3154	63.195	12.0212	15.5219	1	47.4244	1	1	20.5291	1	1	1
ATP6V0A2	1	1	15.4547	17.1764	22.2195	18.174	1	1	1	1	16.4293	1	1	1	1	10.0366	10.5892
ATP6V0D2	1	1	1	1	1	1	1	1	1	1	1	38.0219	1	1	1	1	1
ATP6V0E2	12.8821	39.3796	60.0956	32.8956	65.6037	32.3077	1	1	1	1	1	13.0829	1	1	12.8772	1	11.3009
ATP6V1C1	23.583	1	1	1	1	1	1	1	1	50.4108	13.8734	32.229	77.8536	26.7225	19.4866	24.7155	31.8342
ATP8A1	1	28.5483	22.4489	79.1534	79.0998	61.6913	1	1	1	1	15.1742	1	1	11.5782	1	1	1
ATP8B1	35.2325	1	1	1	1	1	1	1	1	1	1	1	1	30.3535	1	1	25.207
ATP8B4	1	1	1	18.0787	44.1749	28.1168	1	1	1	14.0512	1	34.152	12.7686	1	1	1	1
ATP9A	26.7561	1	1	1	1	1	1	1	1	1	1	1	1	1	1	13.7143	1
AUTS2	17.9396	28.0703	1	109.174	35.8534	93.6634	1	1	1	1	11.9819	1	1	1	13.0258	11.483	14.4823
AVL9	27.5866	1	1	1	1	1	1	1	1	1	1	1	1	10.6537	1	9.83724	1
AVP	1	1	1	1	1	1	1	1	1	1	64.4217	1	1	1	1	1	1
AVPR1A	1	1	1	1	1	1	1	1	1	1	1	1	1	1	1	1	64.0475
AXIN1	19.0028	1	1	1	1	18.1399	1	1	1	1	25.5282	1	1	10.534	1	1	1
AXIN2	39.0375	1	1	1	1	1	1	1	1	1	1	1	1	1	1	1	1
AXL	1	1	1	1	1	1	1	1	1	144.405	106.434	229.941	73.6799	18.674	110.781	127.993	232.445
AZGP1	33.2689	1	1	1	1	1	1	1	1	1	1	1	1	1	1	1	1
AZIN2	1	1	1	1	1	1	1	1	1	1	23.6423	1	1	1	1	12.9204	1
B3GALT6	11.3607	15.231	14.9283	1	1	1	1	1	1	12.1314	20.4327	1	1	16.9657	1	17.5901	1
B3GAT2	1	17.055	21.4602	21.1029	1	18.5317	1	1	1	1	1	1	1	1	1	1	1
B3GNT3	37.9766	1	1	1	1	1	1	1	1	1	1	1	1	1	1	1	1
B3GNT5	44.3886	1	1	1	1	1	1	1	1	42.1143	27.2741	64.1659	62.9699	47.2239	1	1	1
B3GNT7	22.093	1	1	37.0193	1	191.095	18.5574	1	1	10.1009	1	19.651	17.7764	1	1	1	1
B4GALT4	20.6567	1	1	1	1	21.3731	1	1	1	1	1	1	1	1	18.5684	24.6744	14.5492
B9D1	14.2256	1	1	1	1	1	1	9.89592	18.3085	1	1	1	1	1	12.2502	14.8738	1
BAALC	1	1	1	1	1	1	1	1	1	1	1	1	1	43.2394	1	1	1
BACE2	100.296	1	1	1	1	1	1	1	1	1	1	1	1	113.039	35.8536	46.3218	37.5641
BACH2	1	1	1	1	1	1	27.9482	1	1	1	1	1	1	1	1	1	1
BAIAP2L1	55.369	1	1	1	1	1	1	1	1	1	1	1	1	12.852	1	1	1
BAMBI	38.2694	1	1	1	1	1	1	1	1	1	1	1	1	1	21.2767	50.7615	18.087
BANK1	1	1	1	1	1	1	398.067	1	1	1	1	1	1	1	1	1	1
BASP1	1	1	1	1	1	1	80.2982	40.5665	44.2101	163.457	42.6896	63.4255	188.146	16.7331	128.539	135.124	31.8408
BATF	1	111.385	951.938	47.9202	208.07	46.6419	1	1	1	15.3794	1	1	21.9649	1	1	1	1
BATF3	1	1	1	1	1	1	1	1	1	17.4253	1	1	1	1	1	18.6518	35.3642
BCAM	10.4155	1	1	1	1	1	1	1	1	1	1	21.3102	1	347.913	1	12.9852	170.606
BCAR1	24.3704	1	1	1	1	1	1	1	1	1	1	1	1	73.8224	14.9878	45.354	54.2597
BCAR3	1	1	1	1	1	1	1	11.8643	14.8111	1	15.1188	1	1	18.4209	1	9.37585	1
BCAS3	1	1	22.379	1	1	1	1	1	1	1	1	1	1	1	1	1	19.3368
BCAS4	10.9619	1	1	35.9354	51.1077	31.1665	85.6321	1	1	1	1	1	1	1	1	1	1
BCAT1	1	1	1	1	1	1	1	1	1	51.3354	17.0374	35.7124	69.6742	17.9393	19.0704	54.1915	15.2879
BCKDHB	15.2032	1	1	1	1	1	1	1	1	1	1	1	1	1	45.9517	1	1
BCL11A	11.8344	1	1	1	1	1	70.3359	1	1	21.0532	122.967	1	13.4536	1	1	1	1
BCL11B	1	90.6747	85.1757	89.3107	78.1362	24.8037	1	1	1	1	1	1	1	1	1	1	1
BCL2	1	58.7898	62.479	33.6986	35.4469	52.9089	53.3204	28.8486	1	34.7581	21.0186	1	18.4731	1	1	1	14.9556
BCL2A1	1	51.0941	37.9664	53.0636	1	83.22	149.599	1	1	843.954	159.049	325.712	1354.15	1	1	14.8883	1
BCL2L14	16.4171	1	1	1	1	1	1	1	1	13.0318	1	1	1	1	1	1	1
BCL2L15	27.807	1	1	1	1	1	1	1	1	1	1	1	1	1	1	1	1
BCL6B	1	1	1	1	1	1	1	1	1	1	1	1	1	84.8905	1	1	1
BCL7A	1	1	1	1	1	1	15.4261	1	1	21.6079	15.9663	1	1	1	1	1	1
BCL9L	11.3006	1	1	18.6328	1	20.4493	1	1	1	1	1	1	1	16.7407	9.89698	15.7558	16.8364
BCOR	1	14.7929	1	1	1	16.9979	1	1	1	14.9917	1	1	1	11.5558	1	1	12.3792
BCR	13.3475	1	1	1	1	1	1	1	1	1	12.5864	1	1	48.1378	1	1	1
BDH1	24.9151	1	1	1	1	1	1	1	1	1	1	1	1	1	1	1	1
BDH2	10.9769	1	19.238	1	21.1054	1	1	1	1	1	1	1	1	43.9505	100.954	48.2338	38.422
BDKRB1	1	1	1	1	1	1	1	1	1	1	1	1	1	1	75.6072	40.3653	1
BEND7	9.69461	1	34.8268	17.599	23.9449	17.5072	1	1	1	1	1	1	1	10.1819	1	1	1
BEX2	1	30.8284	1	1	1	24.8013	37.5172	11.9627	1	1	18.5816	1	1	1	1	1	1
BEX5	1	18.8846	1	1	1	1	1	27.8233	17.3517	1	1	1	1	1	1	1	1
BGN	1	1	1	1	1	1	1	1	1	1	1	1	1	206.932	203.651	1655.56	1490.4
BHLHE41	1	1	1	1	1	1	1	12.1712	19.685	1	1	1	14.4019	1	1	30.4875	1
BICC1	1	1	1	1	1	1	1	1	1	1	1	1	1	1	56.8185	78.4082	13.3454
BID	99.8659	29.7694	51.0763	38.057	35.1724	56.3969	23.0731	18.0596	25.2265	364.192	622.633	93.8143	161.912	54.4627	11.9335	45.8681	21.447
BIK	97.8936	27.1916	16.5681	55.5891	34.4154	23.9209	1	23.2085	27.1692	1	27.2461	1	1	1	1	1	1
BIN2	1	70.3242	75.6988	81.4752	79.7901	165.215	28.679	13.5198	13.0891	22.7471	23.6261	40.7908	29.6641	1	1	1	1
BIRC5	44.0971	1	1	1	1	1	1	1	1	1	1	1	1	1	1	1	1
BLK	1	1	1	1	1	1	120.226	1	1	1	21.9058	1	1	1	1	1	1
BLM	1	1	22.5133	1	1	1	1	1	1	1	1	1	1	1	1	1	1
BLNK	1	1	1	1	1	1	28.6156	18.1691	30.1498	1	25.7475	1	1	1	1	1	1
BMF	1	1	1	1	1	1	1	1	1	1	17.0106	1	1	1	1	1	1
BMP1	1	1	1	1	1	1	1	1	1	1	1	1	1	28.6751	24.7246	108.638	98.1143
BMP2	17.8676	1	1	1	1	1	1	1	1	1	1	1	1	39.1184	1	45.3128	25.3768
BMP2K	1	1	1	1	1	1	16.1568	1	1	13.1428	1	67.9626	50.8342	18.64	1	1	1
BMP4	34.6815	1	1	1	1	1	1	1	1	1	1	1	1	12.8407	173.89	112.966	22.9968
BMP5	1	1	1	1	1	1	1	1	1	1	1	1	1	1	23.1228	48.8702	1
BMPR2	12.0707	1	1	1	1	1	1	1	1	1	22.8604	20.4755	14.8548	138.118	32.4227	39.0323	43.0814
BMX	1	1	1	1	1	1	1	1	1	1	1	1	1	33.2812	1	1	1
BNC2	1	1	1	1	1	1	1	1	1	1	1	1	1	15.3975	33.8215	46.9985	1
BOC	1	1	1	1	1	1	1	1	1	1	1	1	1	1	30.5504	21.4527	1
BORCS6	1	1	1	25.7786	27.3373	31.9256	20.5055	1	1	1	1	1	1	16.2117	1	1	18.5799
BPGM	1	23.0918	20.3516	32.88	25.7229	76.5997	1	1	1	1	1	1	13.5341	33.0048	24.3199	58.7962	27.7743
BRCA2	1	1	1	1	1	1	1	1	1	1	16.0118	1	1	1	1	1	1
BRCC3	22.6486	1	1	1	1	1	1	1	1	1	1	1	1	1	1	1	1
BRD1	1	18.1554	1	21.2038	1	26.347	1	1	1	1	13.7949	1	1	12.015	1	1	1
BRMS1L	1	1	1	17.6326	1	1	1	1	1	1	1	1	1	12.0821	12.7694	1	18.0406
BRSK1	1	1	1	1	1	1	1	1	10.2591	1	1	1	1	1	1	1	1
BSPRY	32.4324	1	1	1	1	1	1	1	1	1	1	1	1	1	1	1	1
BST1	1	1	1	1	1	1	1	1	1	11.935	1	1	35.1378	1	41.2205	10.1835	23.0429
BTAF1	1	1	16.8278	1	1	1	1	1	1	10.7866	38.2141	16.6956	1	1	11.4273	1	1
BTD	1	1	1	1	1	1	1	1	10.2528	1	1	1	1	14.4577	14.6103	11.045	13.0563
BTK	1	1	1	1	1	1	53.9607	1	12.3247	24.3762	35.0249	38.9103	29.4885	1	1	1	1
BTLA	1	1	33.7478	1	1	1	1	1	1	1	1	1	1	1	1	1	1
BTN2A2	1	1	17.5157	1	1	1	18.5456	1	1	15.0502	33.9172	1	1	11.4914	1	1	1
BTNL9	1	1	1	1	1	1	1	1	1	1	1	1	1	36.6061	1	1	1
BZRAP1	1	1	1	1	1	1	1	1	1	1	22.0103	1	1	1	1	1	1
BZRAP1.AS1	1	1	1	1	1	19.172	1	1	1	1	16.5221	1	1	1	1	1	1
C10orf10	23.7418	1	1	1	1	1	1	1	1	1	1	1	1	122.748	27.6803	43.2831	120.071
C10orf11	1	1	1	1	1	1	1	1	1	20.8829	1	24.0959	27.3723	32.7418	1	10.0187	1
C10orf128	1	19.7289	17.6058	1	1	19.2358	26.6426	1	1	57.6799	1	31.4932	30.1758	64.9986	1	1	20.704
C10orf76	1	1	1	1	20.6278	1	1	1	1	1	1	17.4337	12.3705	1	1	1	1
C10orf99	101.315	1	1	1	1	1	1	1	1	1	1	1	1	1	1	1	1
C11orf1	37.5191	1	1	1	1	1	1	14.4171	13.172	1	26.338	1	1	16.2731	18.2922	16.5814	16.2763
C11orf21	1	1	1	1	1	23.3891	1	1	1	1	1	1	1	1	1	1	1
C11orf24	19.9092	1	1	1	1	1	1	19.1715	32.7754	12.0281	23.8218	1	1	11.0311	15.6435	40.5138	27.0857
C11orf80	1	1	1	1	1	1	1	13.1445	15.4507	1	1	1	1	1	1	1	1
C11orf96	1	1	1	1	1	1	1	1	1	30.2697	1	1	19.5515	259.249	696.019	990.759	1285.97
C12orf42	1	1	1	1	1	1	16.2568	1	1	1	1	1	1	1	1	1	1
C12orf43	1	1	1	1	1	1	16.0432	1	1	1	1	1	1	15.7345	13.7987	13.7464	16.9101
C12orf45	38.6783	1	21.8143	1	1	1	1	17.0839	15.6444	31.3441	338.421	21.0864	19.8271	15.5429	14.3811	17.1184	13.3891
C12orf75	239.952	86.937	85.3679	159.513	225.462	221.306	54.4882	9.51909	19.7634	35.9966	1029.29	1	13.2156	13.4445	75.0331	103.416	72.4054
C12orf76	9.6227	15.0719	1	1	1	1	1	1	1	1	1	1	1	23.4528	25.3125	20.9448	17.1422
C15orf39	10.2332	1	1	1	1	1	1	1	1	11.1948	39.4982	1	1	22.6734	1	1	18.2419
C15orf48	418.042	31.551	38.6947	30.8148	32.753	49.8932	23.5262	14.0179	30.0582	2546.27	92.8155	304.516	2044.01	29.4682	22.0229	69.4646	36.5863
C16orf45	1	1	1	1	1	1	1	1	1	1	1	1	1	36.3726	56.9488	38.6121	41.1817
C16orf54	1	61.9103	1	61.0285	41.6311	82.9247	45.5573	60.6647	31.8475	1	39.1741	1	1	1	1	1	1
C16orf74	1	1	1	1	1	1	24.119	25.6803	13.8254	1	1	1	1	16.3957	13.6465	1	1
C16orf89	1	1	1	1	1	1	1	1	1	1	1	1	1	1	148.525	1	1
C17orf107	1	1	1	1	1	1	1	1	1	11.8015	1	1	1	1	1	1	1
C17orf58	13.1063	1	1	1	1	1	1	1	1	1	1	1	1	15.1691	47.9665	13.7416	13.5447
C17orf96	1	1	1	1	1	1	1	1	1	14.8712	1	18.4479	1	12.5409	1	1	1
C18orf25	1	1	19.0608	1	1	21.7473	1	1	1	1	1	9.58838	1	14.0831	1	1	1
C19orf12	1	1	17.0337	1	24.6111	1	1	1	1	1	11.3667	1	1	13.2	22.9776	21.2284	20.0999
C19orf33	261.713	1	1	1	1	1	1	9.5579	11.2128	22.6389	19.2922	1	21.5836	31.7818	12.2893	15.7427	18.2728
C19orf38	1	1	1	1	1	1	1	9.64343	13.9121	27.6525	1	12.3248	23.3317	1	1	1	1
C1QA	1	1	1	1	1	1	1	1	11.6991	1034.24	1	5911.12	2782.65	1	1	1	1
C1QB	1	1	1	1	1	1	1	1	10.4539	892.562	1	4784.13	2809.72	1	1	1	1
C1QC	1	1	1	1	1	1	1	1	1	609.738	1	3030	1543.91	1	1	1	1
C1QTNF1	1	1	1	1	1	1	1	1	1	1	1	1	1	12.5597	1	42.8719	93.3952
C1QTNF2	1	1	1	1	1	1	1	1	1	1	1	1	1	1	49.7272	1	35.4198
C1QTNF3	1	1	1	1	1	1	1	1	1	1	1	1	1	1	346.43	51.4706	1
C1QTNF6	1	1	1	1	1	1	1	1	1	1	1	1	1	10.9453	1	56.9706	39.8559
C1R	1	1	1	1	1	1	1	1	1	1	1	1	1	59.7022	1556.67	821.278	630.881
C1S	1	1	1	1	1	1	1	1	1	1	1	1	1	31.2118	1611.16	896.016	509.312
C1orf106	48.3444	1	1	1	1	1	1	1	1	1	1	1	1	1	1	1	1
C1orf115	1	1	1	1	1	1	1	1	1	1	1	1	1	32.6235	1	1	1
C1orf132	1	1	1	1	1	1	28.5142	19.4057	13.5077	1	1	18.5175	1	1	1	1	18.7495
C1orf162	1	34.9367	1	1	1	42.0926	40.3106	1	1	304.455	53.0118	117.168	251.083	1	1	1	1
C1orf186	1	1	1	1	1	1	1	1	1	1	97.9377	1	1	1	1	1	1
C1orf198	14.5146	1	1	1	1	1	1	1	1	1	1	1	1	17.8013	1	35.3105	40.0587
C1orf21	37.3244	1	1	23.3717	1	78.6092	1	1	1	12.5788	17.8281	9.85063	19.7535	65.2622	123.784	46.775	57.5016
C1orf228	1	20.7526	1	1	1	1	1	1	1	1	47.5898	1	1	1	1	1	1
C1orf54	1	1	1	1	1	1	1	1	1	110.785	1	217.158	132.19	218.219	33.2848	41.0884	114.223
C2	26.3025	1	1	1	1	1	1	1	1	1	1	79.2228	83.1649	1	125.675	81.2076	56.399
C20orf196	18.7444	19.0811	21.0077	18.0412	1	21.4586	15.3796	1	1	1	1	1	12.3568	1	1	1	1
C21orf91	1	19.964	23.2627	20.6542	1	20.9444	1	1	1	1	1	1	1	11.8136	1	1	9.58649
C2CD4B	1	1	1	1	1	1	1	1	1	1	1	1	1	220.06	1	1	1
C2orf40	1	1	1	1	1	1	1	1	1	1	1	1	1	1	1	1	137.57
C2orf68	10.1514	1	1	1	1	23.4292	1	1	1	13.0007	24.1112	1	13.5881	1	1	10.1536	15.6697
C2orf82	48.9206	1	1	1	1	1	1	1	1	1	1	1	1	1	1	1	1
C2orf88	1	1	1	1	1	1	1	11.1476	16.4668	1	1	1	1	1	1	1	1
C3	1	1	1	1	1	1	1	1	1	12.0781	1	26.076	23.2654	1	362.766	310.329	1
C3AR1	1	1	35.3135	1	1	1	1	1	1	18.5135	1	100.499	95.3564	1	1	1	1
C3orf52	22.254	1	1	1	1	1	1	1	1	1	1	1	1	1	1	1	1
C3orf58	1	1	1	18.3721	1	1	19.1428	1	1	17.7358	64.8757	31.7182	11.7285	20.1282	15.6588	11.4668	15.9264
C4orf32	1	16.7977	1	1	1	1	1	1	1	11.9568	1	1	14.1135	91.7473	11.9799	11.6158	28.1122
C4orf33	9.36901	1	1	1	1	1	1	1	1	12.1422	21.8394	1	1	1	1	1	1
C5AR1	1	1	1	1	1	1	1	1	1	118.559	1	314.496	260.191	1	1	1	1
C5orf45	12.7653	1	1	1	1	1	1	19.0679	19.8475	1	1	1	1	28.5289	61.3401	21.7107	31.0374
C5orf46	1	1	1	1	1	1	1	1	1	1	1	1	1	1	1	51.7618	1
C5orf66.AS1	1	1	1	1	1	1	1	1	1	1	1	1	1	1	49.6869	16.503	1
C6orf132	89.0177	1	1	1	1	1	1	1	1	1	1	1	1	1	15.4406	11.1108	1
C6orf222	43.3136	1	1	1	1	1	1	1	1	1	1	1	1	1	1	1	1
C7	1	1	1	1	1	1	1	1	1	1	1	1	1	1	169.496	25.6056	1
C8orf4	86.1439	1	1	1	1	1	1	1	1	1	1	1	1	354.731	351.517	210.729	255.773
C9orf152	27.9768	1	1	1	1	1	1	1	1	1	1	1	1	1	1	1	1
C9orf3	20.8646	1	1	1	1	1	1	1	1	1	1	1	1	110.721	60.3228	115.432	149.749
C9orf72	1	18.8937	1	1	1	1	31.2539	1	1	33.2962	1	47.787	45.0947	1	1	1	1
CA11	1	1	1	1	1	1	1	1	1	1	1	15.1008	1	1	1	1	11.648
CA12	23.8052	1	1	1	1	1	1	1	1	1	1	1	1	1	25.6966	65.401	1
CA2	23.5067	1	1	1	1	1	16.5889	1	1	44.0523	1	22.7475	34.044	60.8055	1	1	21.0486
CA4	22.0357	1	1	1	1	1	1	1	1	1	1	15.8556	1	182.142	1	1	1
CA9	49.6936	1	1	1	1	1	1	1	1	1	1	1	1	1	1	1	1
CAAP1	15.2911	1	1	16.0847	1	1	1	1	1	1	12.2917	1	1	11.5101	1	1	12.4363
CABLES1	1	1	1	1	1	1	1	1	1	1	18.8947	14.2786	1	1	1	1	1
CACNA1C	1	1	1	1	1	1	1	1	1	1	1	1	1	1	1	14.5637	29.7786
CACNA1H	1	1	1	1	1	1	1	1	1	1	1	1	1	1	1	12.6051	32.7844
CACNA2D3	1	1	1	1	1	1	1	1	1	24.6371	1	9.65325	1	1	1	1	1
CACNA2D4	1	1	1	1	1	1	1	1	1	17.4834	1	1	27.5279	1	1	1	1
CADM1	1	1	47.8333	1	1	1	1	16.6789	43.1201	1	1	1	15.5547	1	1	1	1
CADM3	1	1	1	1	1	1	1	1	1	1	1	1	1	1	165.652	1	1
CALB2	1	1	1	1	1	1	1	1	1	1	1	1	1	1	1	35.458	1
CALCRL	1	1	1	1	1	1	1	1	1	22.3195	38.9798	1	1	183.948	1	1	1
CALD1	1	1	1	1	1	1	1	1	1	1	1	1	1	667.269	987.787	2192.68	3238.06
CALHM2	1	1	1	1	1	1	1	1	1	1	1	1	1	28.9306	50.1126	20.6965	46.0334
CAMK1	1	1	26.5316	1	40.9248	1	1	1	1	52.8567	1	81.5116	64.2245	27.0941	23.8137	16.3906	49.4055
CAMK1D	12.7338	16.0369	1	1	1	1	44.2927	1	1	23.5496	1	20.8271	17.5774	22.0073	17.6837	13.4961	1
CAMK2N1	176.877	1	1	1	1	1	1	1	1	1	1	1	1	23.8444	71.6463	45.5223	94.9271
CAMK4	1	76.595	34.3456	66.6684	64.4912	24.7324	1	1	1	1	1	1	1	1	1	1	1
CAMKK1	1	1	1	1	1	1	15.8854	1	1	1	12.8569	1	1	1	1	1	1
CAMSAP1	13.1178	1	1	1	1	1	1	1	1	1	1	23.2291	1	1	1	1	1
CAP2	1	1	1	1	1	1	1	1	1	1	1	1	1	1	1	1	28.7998
CAPG	106.947	142.116	74.9487	139.512	220.521	193.737	99.4191	13.2053	12.9556	291.554	221.771	287.442	843.21	14.8421	14.7429	35.1728	1
CAPN12	15.298	1	1	1	1	21.3523	1	1	1	1	1	1	1	1	1	1	1
CAPN8	29.8365	1	1	1	1	1	1	1	1	1	1	1	1	1	1	1	1
CAPS	22.34	1	1	1	1	1	1	1	1	1	1	1	1	1	1	1	1
CARD10	14.6315	1	1	1	1	1	1	1	1	1	1	1	1	30.0374	1	1	1
CARD11	1	1	1	19.9314	18.5341	24.8688	15.5219	1	1	1	33.8518	1	1	1	1	1	1
CARD16	16.3972	90.651	736.645	109.293	301.854	100.961	31.9715	1	15.774	163.644	21.5113	136.042	186.604	148.193	89.6881	73.1441	81.1747
CARD8.AS1	1	1	1	1	1	1	18.0257	1	1	10.9084	1	1	1	21.3234	1	1	1
CARD9	1	1	1	1	1	1	1	1	1	24.104	1	24.755	16.6611	1	1	1	1
CARMN	1	1	1	1	1	1	1	1	1	1	1	1	1	1	1	28.7754	79.029
CARS	23.2813	17.7147	23.911	46.7444	136.081	17.4309	1	9.40455	11.0939	1	1	1	1	23.0932	13.851	21.7495	20.5158
CASC15	1	1	1	1	1	1	1	1	1	1	1	1	1	43.3952	1	17.9914	14.3278
CASK	29.223	1	18.5343	1	1	1	1	1	1	1	1	1	1	1	1	19.4241	1
CASKIN2	1	1	1	1	1	1	1	1	1	1	1	1	1	47.2588	1	1	1
CASP10	9.93128	1	1	1	1	1	1	11.7816	17.3907	1	23.0438	1	1	31.037	1	1	1
CASP2	11.5767	1	1	1	1	1	1	1	1	1	20.923	1	1	1	1	1	1
CASP6	39.6821	1	1	1	1	1	1	1	1	1	1	1	1	12.9129	1	11.3189	10.1802
CASP8	16.1474	50.1715	72.0725	48.6563	32.3879	59.058	31.5343	1	10.0803	1	35.3895	1	1	1	1	1	1
CASP9	1	1	1	1	1	1	32.9869	1	1	20.5575	1	1	1	13.1355	1	1	1
CASS4	1	1	1	1	1	1	1	1	1	12.0787	1	1	1	1	1	1	1
CATSPER1	1	1	1	1	1	1	1	1	1	1	1	1	17.4428	1	1	1	1
CAV1	1	1	1	1	1	1	1	10.6047	30.9944	1	1	1	1	990.345	87.7572	395.41	784.468
CAV2	14.4236	1	1	1	1	1	1	1	1	1	1	1	1	216.022	22.4038	91.6111	230.58
CBFA2T3	1	1	1	1	1	1	15.7547	1	1	1	44.9492	1	1	1	1	1	1
CBLB	10.0028	53.488	55.6924	119.089	157.091	75.1404	17.6677	1	1	1	16.9679	19.0699	1	36.2083	28.3504	28.1271	21.3947
CBLC	34.02	1	1	1	1	1	1	1	1	1	1	1	1	1	1	1	1
CBLL1	11.2492	16.6347	18.2558	15.42	21.1435	20.6785	1	1	1	1	1	1	1	12.8754	1	1	1
CBR3	9.92647	1	1	1	1	1	1	1	1	1	1	1	1	26.9423	55.43	14.9925	19.414
CBWD3	9.58289	1	1	1	1	1	18.3211	1	1	1	1	1	1	1	1	1	1
CBWD5	22.0803	1	1	1	1	1	26.7276	1	1	14.2915	16.1119	1	1	10.6596	1	1	11.4686
CCDC102B	1	1	1	1	1	1	1	1	1	1	1	1	1	15.7212	45.7159	13.1527	153.962
CCDC138	1	1	1	1	1	1	1	1	1	1	14.6907	12.6867	1	1	1	1	1
CCDC144A	1	1	1	1	1	1	1	1	20.6003	1	1	1	1	1	1	1	1
CCDC159	1	1	29.4197	1	1	17.2466	1	1	1	1	1	1	13.8934	18.3658	16.4593	10.6672	14.6264
CCDC18	1	1	1	1	1	1	1	1	1	1	17.4203	1	1	1	1	1	1
CCDC183	1	1	1	1	1	1	1	1	1	1	20.1609	1	1	1	1	1	1
CCDC189	1	1	1	1	1	1	1	1	1	1	38.6849	1	1	1	1	1	1
CCDC3	1	1	1	1	1	1	1	1	1	1	1	1	1	49.25	1	16.669	162.368
CCDC34	54.0826	1	1	1	1	1	1	1	1	1	1	1	1	18.9249	1	37.0921	14.1538
CCDC58	26.5646	1	1	1	1	1	17.0247	1	1	1	1	1	1	11.894	1	1	1
CCDC64	1	49.5588	39.4871	55.8218	66.791	23.7548	1	1	1	1	1	1	1	1	1	1	1
CCDC64B	37.2441	1	1	1	1	1	1	1	1	1	1	1	1	1	1	1	1
CCDC71L	12.836	1	1	1	1	1	1	1	1	15.1659	1	15.3237	19.5961	17.9289	63.3913	102.676	28.2689
CCDC74A	1	1	1	1	1	1	1	1	1	1	1	1	1	1	1	18.4982	36.2011
CCDC80	1	1	1	1	1	1	1	1	1	1	1	1	1	21.7897	1160.37	355.242	116.831
CCDC88A	1	1	1	1	1	1	1	10.829	17.7976	80.0416	125.8	78.0557	66.3503	27.2956	22.4662	25.223	28.0063
CCDC88C	11.8112	42.1986	64.6285	39.5594	39.6312	45.2895	37.5668	24.8088	29.2386	1	1	1	1	20.5847	1	1	1
CCDC97	1	22.449	23.1684	24.3601	31.7153	24.2385	29.8714	1	1	1	20.2969	25.0497	1	1	12.0659	1	1
CCL11	1	1	1	1	1	1	1	1	1	1	1	1	1	1	799.912	398.064	1
CCL13	1	1	1	1	1	1	1	1	1	1	1	35.6822	73.5573	1	800.699	1	20.9757
CCL14	1	1	1	1	1	1	1	1	1	1	1	1	1	37.9651	1	1	1
CCL15	21.7631	1	1	1	1	1	1	1	1	1	1	1	1	1	1	1	1
CCL17	1	1	1	1	1	1	1	1	1	209.83	1	1	1	1	1	1	1
CCL18	1	1	1	1	1	1	1	1	1	1	1	513.356	1312.46	1	1	1	1
CCL19	1	1	1	1	1	1	1	1	1	33.3168	1	1	1	1	623.62	1	126.955
CCL2	1	1	1	19.2425	1	1	17.3979	20.7086	1	49.6199	1	894.957	933.66	1314.56	3017.9	646.266	1451.9
CCL20	596.145	382.21	282.435	30.2274	175.407	78.1628	18.8999	1	36.2194	398.3	37.7732	774.558	2312.57	33.9728	1	126.247	48.2393
CCL21	1	1	1	1	1	1	1	1	1	1	1	1	1	1835.57	334.036	1	68.1519
CCL22	1	1	1	1	1	1	1	1	1	167.655	1	1	1	1	1	1	1
CCL26	28.784	1	1	1	1	1	1	1	1	1	1	1	1	1	1	30.432	14.5706
CCL3	29.2279	58.8132	64.4238	243.714	761.995	809.792	26.0521	254.873	78.0823	806.55	147.606	3050.3	8946.42	46.6069	12.9486	129.584	103.979
CCL3L3	18.4493	44.612	37.8763	159.7	211.731	154.171	19.3756	1	24.0601	623.03	50.3102	1512.42	4805.76	21.9566	1	67.1176	50.1114
CCL4	19.5083	224.223	49.3882	1672.02	1085.6	1907.92	28.6413	98.8691	30.6396	347.036	250.784	2928.32	4592.25	29.1017	1	40.9796	33.2706
CCL4L2	13.3531	87.9535	30.3081	708.386	374.444	581.389	1	1	16.8154	507.468	101.592	1806.79	2895.29	15.765	1	27.756	26.3117
CCL5	1	911.037	38.3099	5832.01	6145.46	4514.91	23.5158	22.3545	11.5586	50.2134	16.2498	1	146.032	19.0822	14.6332	27.5038	13.6499
CCL7	1	1	1	1	1	1	1	1	1	1	1	1	74.4411	1	22.0343	1	1
CCL8	1	1	1	1	1	1	1	1	1	1	1	122.869	146.227	30.2401	586.833	1	142.649
CCM2L	1	1	1	1	1	1	1	1	1	1	1	1	1	30.1697	1	1	1
CCNB1	33.2601	1	1	1	1	1	1	1	1	1	1	1	1	1	1	1	1
CCNB2	26.5496	1	1	1	1	1	1	1	1	1	1	1	1	1	1	1	1
CCND1	147.57	1	1	1	1	1	1	1	1	19.7675	18.9091	33.2739	29.2864	137.586	42.7983	92.2848	110.148
CCNG2	12.391	25.4314	84.0585	1	23.0167	1	1	1	1	1	1	1	1	16.4842	38.7155	21.37	19.3027
CCR1	1	1	1	1	1	1	1	1	1	1	1	49.7355	53.8932	1	1	1	1
CCR10	1	1	1	1	1	1	1	64.1101	30.5818	1	1	1	1	1	1	1	40.1241
CCR4	1	1	16.2107	1	1	1	1	1	1	1	1	1	1	1	1	1	1
CCR5	1	15.7168	24.3999	42.3616	36.6711	1	1	1	1	1	1	1	16.627	1	1	1	1
CCR6	1	160.16	223.752	1	1	1	66.0715	1	1	14.4188	1	1	1	1	1	1	1
CCR7	1	201.533	78.0671	47.2527	1	22.8146	171.84	1	1	265.855	122.215	1	25.6782	1	1	1	1
CCRL2	1	1	1	24.4163	23.8886	1	1	1	1	67.1794	1	55.1079	187.209	19.7518	1	1	1
CD101	1	1	1	1	17.6251	1	1	1	1	1	1	1	1	1	1	1	1
CD109	1	1	1	1	1	1	1	1	1	22.1543	1	20.0763	38.3623	34.5362	11.6063	15.6858	1
CD14	1	1	1	1	1	1	1	1	1	172.64	1	965.859	917.714	15.8955	19.7435	11.7925	1
CD160	1	1	1	110.671	1	80.8717	1	1	1	1	1	1	1	1	1	1	1
CD163	1	1	1	1	1	1	1	1	1	24.1688	1	300.361	185.318	1	1	1	1
CD163L1	1	1	1	1	1	1	1	1	1	1	1	166.087	1	1	1	1	13.5694
CD177	1	1	65.1857	1	1	1	1	1	1	1	1	1	1	1	1	1	1
CD180	1	1	1	1	1	1	1	1	10.714	1	1	1	1	1	1	1	1
CD19	1	1	1	1	1	1	158.979	1	12.37	1	1	1	1	1	1	1	1
CD1A	1	1	1	1	1	1	1	1	1	28.5107	1	1	1	1	1	1	1
CD1B	1	1	1	1	1	1	1	1	1	23.0161	1	1	1	1	1	1	1
CD1C	1	1	1	1	1	1	36.7092	1	1	188.537	1	1	1	1	1	1	1
CD1D	1	1	1	1	1	1	1	1	1	29.6467	1	1	1	1	1	1	1
CD1E	1	1	1	1	1	1	1	1	1	115.135	1	1	1	1	1	1	1
CD2	1	643.988	1011.29	485.935	880.759	236.566	1	1	1	1	20.9069	1	1	1	1	1	1
CD200	1	1	1	1	1	1	1	1	1	1	1	1	1	67.279	1	15.5652	1
CD200R1	1	1	1	1	39.307	1	1	1	1	1	1	17.3541	1	1	1	1	1
CD207	1	1	1	1	1	1	1	1	1	41.1804	1	1	1	1	1	1	1
CD209	1	1	1	1	1	1	1	1	1	1	1	182.342	32.4225	1	1	1	1
CD22	1	1	1	1	1	1	93.8935	1	1	1	1	1	1	1	1	1	1
CD226	1	30.0056	15.1048	20.6738	38.4554	28.8765	1	1	1	1	1	14.7252	1	1	1	1	1
CD24	1023.55	31.2274	39.0093	23.7217	44.696	29.1101	129.531	1	29.5859	29.7405	28.3477	32.1448	34.0309	24.4035	37.8613	39.8365	31.6624
CD244	1	1	1	21.7352	26.4374	30.8436	1	1	1	1	1	1	1	1	1	1	1
CD247	1	132.554	249.335	187.107	197.115	500.914	1	1	1	1	1	1	1	1	1	1	1
CD248	1	1	1	1	1	1	1	1	1	1	1	1	1	1	218.221	109.749	166.61
CD27	1	67.5655	435.224	144.467	302.397	1	66.8192	208.579	208.759	1	1	1	1	1	1	1	1
CD274	1	1	29.3778	1	1	1	1	1	1	19.8647	1	1	22.0457	1	1	1	1
CD276	17.9074	1	1	1	1	1	1	1	1	1	1	13.5123	33.7148	42.8375	39.9521	97.0967	87.2841
CD28	1	89.8359	135.68	50.9741	24.9482	1	1	1	1	1	1	1	1	1	1	1	1
CD2AP	44.5891	16.8427	1	16.638	1	1	29.6178	1	1	15.5067	147.248	28.1385	17.5141	40.6649	11.5358	14.4317	14.3872
CD300A	1	1	1	17.1153	1	77.7394	1	1	1	82.455	64.6303	131.153	99.7952	1	1	1	1
CD300C	1	1	1	1	1	1	1	1	1	27.5242	1	1	23.531	1	1	1	1
CD300E	1	1	1	1	1	1	1	1	1	32.7004	1	1	88.215	1	1	1	1
CD300LB	1	1	1	1	1	1	1	1	1	19.1981	15.7516	19.71	1	1	1	1	1
CD300LF	1	1	1	1	1	1	1	1	1	23.6516	1	22.9584	38.0734	1	1	1	1
CD302	1	1	1	1	1	1	1	1	1	40.0293	24.3325	93.8619	46.6508	18.7103	102.096	25.6522	25.8713
CD320	122.138	32.6665	74.1776	28.8369	39.0112	56.9832	21.0979	25.9188	31.5502	1	74.6544	18.1341	1	1283.64	52.0312	28.2364	35.2618
CD33	1	1	1	1	1	1	1	1	1	38.8058	1	37.1943	33.824	1	1	1	1
CD34	1	1	1	1	1	1	1	1	1	1	1	1	1	312.245	59.5294	1	1
CD36	1	1	1	1	1	1	1	1	1	42.088	67.0356	153.356	64.1169	347.043	1	1	148.885
CD37	1	347.162	347.328	326.015	327.459	307.047	999.071	32.0379	30.5797	132.561	307.834	118.095	146.939	1	1	1	1
CD38	1	16.8747	30.3079	39.9244	51.5362	73.6343	17.7129	45.9664	124.619	18.6572	67.6677	33.0407	34.6102	1	1	1	1
CD3D	1	1283.98	1498.8	1436.81	2715.79	365.581	1	1	10.1668	1	1	1	1	1	1	1	1
CD3E	1	590.388	622.641	693.878	822.013	339.822	1	1	1	1	14.3534	1	1	1	1	1	1
CD3G	1	277.597	241.658	355.932	503.419	85.8857	1	1	1	1	1	1	1	1	1	1	1
CD4	1	63.2453	113.965	1	27.4957	1	1	1	1	100.408	193.903	261.316	153.098	1	19.1576	1	29.7173
CD40	1	1	1	1	1	1	103.132	14.1383	14.1272	162.674	28.0278	60.7679	127.318	96.1599	42.9146	35.2764	55.5325
CD40LG	1	55.4629	1	1	1	1	1	1	1	1	1	1	1	1	1	1	1
CD48	1	385.572	223.48	338.57	198.601	283.95	403.534	110.399	27.7157	226.563	60.4194	98.5012	228.596	1	1	1	1
CD5	1	86.4231	104.753	61.0047	48.1953	1	1	1	1	1	16.5926	1	1	1	1	1	1
CD52	1	1426.13	1049.35	1636.81	1830.47	1412.6	1414.53	19.1065	42.1343	482.519	83.678	79.7272	262.234	15.8681	10.975	1	12.593
CD53	1	300.096	371.35	368.881	308.15	376.783	383.077	46.174	44.7082	242.318	175.296	232.182	310.969	1	1	1	1
CD6	1	190.579	105.491	140.053	173.029	49.7208	1	1	1	1	1	1	1	1	1	1	1
CD68	33.4053	1	1	1	1	1	17.1586	1	1	282.837	213.43	784.669	873.049	10.4949	54.4527	34.3549	22.9807
CD69	1	614.831	272.883	594.325	528.325	613.283	832.129	129.124	22.1453	53.7296	59.8001	1	45.5675	15.9474	18.9045	1	1
CD7	1	624.97	1396.44	1385.78	1970.18	2063.62	1	1	1	13.538	36.5395	1	1	1	1	1	1
CD70	1	25.747	99.3858	20.153	85.5686	1	68.2408	1	30.717	1	1	1	1	1	21.4794	1	1
CD72	1	1	1	1	1	1	71.7044	1	1	30.822	14.4498	25.1575	38.294	1	1	1	1
CD74	317.565	520.646	1274.35	1092.11	1549.39	839.037	9341.14	576.683	730.823	17340.3	12836.2	13926.7	8537.61	2146.85	244.339	157.522	106.08
CD79A	1	1	28.6753	1	1	1	1405.54	387.584	550.298	1	1	1	1	1	1	1	1
CD79B	1	1	97.4951	1	31.9603	16.519	250.022	28.2668	61.3746	1	1	1	1	34.3647	1	1	1
CD80	1	1	20.8614	1	1	1	1	1	1	50.1434	25.6479	24.9541	35.9362	1	1	1	1
CD83	11.8663	63.0046	121.562	41.8638	52.0145	291.685	874.226	1	1	897.414	725.186	876.265	699.137	59.9916	61.1492	49.8402	24.0021
CD84	1	21.3229	33.7175	30.8384	56.3562	1	1	1	1	18.4454	1	105.493	84.682	1	1	1	1
CD86	1	1	1	1	1	1	32.056	1	1	341.327	53.5605	168.956	190.119	1	1	1	1
CD8A	1	66.0708	1	610.989	648.483	129.914	1	1	1	1	17.5112	1	1	1	1	1	1
CD8B	1	24.8615	1	348.4	348.01	56.2073	1	1	1	1	1	1	1	1	1	1	1
CD93	1	1	1	1	1	1	1	1	1	30.2626	1	99.3582	87.1818	368.71	1	1	1
CD96	1	166.56	91.4688	282.795	342.237	221.031	1	1	1	1	1	1	1	1	1	1	1
CDA	32.9408	1	1	1	1	1	1	1	1	1	1	1	13.9965	44.2357	22.7957	1	1
CDADC1	1	1	1	1	1	20.2569	1	1	1	1	1	1	1	11.1666	13.9704	14.6945	1
CDC14A	1	25.3601	18.1759	20.127	1	1	1	1	1	1	1	1	1	10.2537	1	1	1
CDC20	33.0988	1	1	1	1	1	1	1	1	1	1	1	1	1	1	1	1
CDC42BPA	18.2561	1	1	1	1	1	1	1	1	1	1	1	1	67.0399	36.7387	34.5354	76.2182
CDC42EP1	70.4074	1	1	1	1	1	1	1	1	1	1	1	12.1564	101.023	49.7851	87.3069	97.6858
CDC42EP5	129.322	1	1	1	1	1	1	1	1	1	1	1	1	92.59	41.1319	52.6836	52.7484
CDCA4	13.6116	21.6086	18.9754	20.9607	22.9797	18.6911	1	1	1	18.1818	1	1	15.0733	1	1	1	1
CDCA7	45.5152	1	1	1	19.1609	1	1	1	1	1	1	1	1	1	1	1	1
CDCA7L	21.8526	1	1	1	1	1	33.9121	1	1	1	18.079	1	1	1	1	1	1
CDCP1	31.7074	1	1	1	1	1	1	1	1	1	1	1	17.5955	1	1	20.3866	1
CDH1	123.327	1	1	1	1	1	1	1	1	1	59.4147	1	1	1	1	1	1
CDH11	1	1	1	1	1	1	1	1	1	1	1	1	1	1	57.0105	194.943	71.3909
CDH13	1	1	1	1	1	1	1	1	1	1	1	1	1	82.1423	1	31.5424	64.274
CDH17	123.114	1	1	1	1	1	1	1	1	1	1	1	1	1	1	1	1
CDH5	1	1	1	1	1	1	1	1	1	1	1	1	1	243.936	1	1	1
CDH6	1	1	1	1	1	1	1	1	1	1	1	1	1	1	1	1	71.5149
CDHR5	24.5702	1	1	1	1	1	1	1	1	1	1	17.0276	1	1	1	1	1
CDK1	20.3772	1	1	1	1	1	1	1	1	1	1	1	1	1	1	1	1
CDK14	1	1	1	1	1	1	1	1	10.2122	1	1	1	1	1	1	17.7596	12.192
CDK17	1	42.8181	29.4265	60.4985	30.11	48.7212	19.8011	1	1	11.9546	39.6805	1	1	48.1336	1	12.791	16.6853
CDK5RAP1	18.0735	28.1126	17.7318	23.2289	1	28.0988	16.4751	1	1	1	1	1	1	12.0418	1	1	12.8893
CDKN1C	14.8743	1	1	1	1	1	1	1	1	1	1	1	1	39.1143	71.7976	41.9952	30.5498
CDKN2A	16.6965	16.7888	45.0014	20.9279	39.6497	1	1	1	11.4949	1	1	1	1	1	1	19.2675	1
CDKN2C	1	1	21.5723	1	28.9372	17.8602	1	1	14.1903	1	1	1	1	16.3077	55.7177	12.8761	23.6875
CDKN2D	10.0189	25.9873	20.6319	21.7319	1	36.5539	44.2947	1	1	10.656	20.6035	1	1	32.6968	1	10.8437	21.3045
CDKN3	52.9873	1	1	1	1	1	1	1	1	1	1	1	1	13.7741	1	1	1
CDR2	24.4559	18.3871	18.5088	16.6604	1	1	1	1	1	1	1	1	1	16.1657	11.5547	15.7761	13.794
CDS1	25.8726	1	1	1	1	1	1	1	1	1	1	1	1	1	1	1	1
CDT1	21.7463	1	1	1	1	1	1	1	1	1	1	1	1	1	1	1	1
CDX1	157.988	1	1	1	1	1	1	1	1	1	1	1	1	1	1	1	1
CDX2	89.7182	1	1	1	1	1	1	1	1	1	1	1	1	1	1	1	1
CDYL	20.0612	1	1	1	1	1	1	1	1	14.3055	84.99	1	13.2576	24.8318	13.8342	15.0385	13.5824
CEACAM1	94.1752	1	1	1	1	1	1	1	1	1	1	1	1	13.1935	1	1	1
CEACAM4	1	1	1	1	1	1	1	1	1	27.9781	1	1	14.3948	1	1	1	1
CEACAM5	703.304	1	1	1	1	1	1	1	10.4433	1	17.4375	20.4739	12.3015	1	1	1	12.9767
CEACAM6	415.909	1	1	1	1	1	1	1	9.45913	1	1	1	1	1	1	1	1
CEBPA	55.3717	1	1	1	1	1	1	1	1	1	1	23.2741	22.4581	1	1	1	1
CEBPD	112.616	43.3692	1	37.8932	33.3209	50.4125	1	1	1	333.493	27.9426	342.997	122.091	312.918	1155.2	286.909	384.134
CECR1	1	1	1	19.3623	1	1	14.6175	25.6779	34.3625	83.0301	24.223	283.773	112.569	1	1	1	1
CENPF	29.2362	1	1	1	1	1	1	1	1	1	1	1	1	1	1	1	1
CENPH	21.2082	1	1	1	1	1	1	1	1	1	1	1	1	1	1	1	1
CENPK	12.3201	1	1	1	31.9302	1	1	1	1	1	1	1	1	1	1	1	1
CENPM	26.3005	27.3519	47.7591	20.893	46.4072	1	38.5214	1	14.0074	1	1	1	1	1	1	1	1
CENPN	35.3769	1	1	1	27.5405	18.4477	1	1	1	1	1	1	1	1	1	1	1
CENPP	1	1	1	1	1	1	1	1	1	1	1	1	1	1	1	15.6686	24.662
CENPV	68.1516	1	1	1	1	18.2542	1	1	1	1	1	1	1	1	1	16.7143	1
CENPW	67.8026	1	1	1	1	1	1	1	1	16.6899	1	18.2103	17.1989	1	11.7896	24.7646	19.8706
CEP120	1	1	24.3283	1	1	1	1	1	1	1	1	14.7432	1	1	1	1	1
CEP128	1	1	1	1	1	1	1	1	10.6561	1	17.6363	1	1	1	1	1	1
CEP135	1	1	29.172	1	18.6153	1	22.3188	1	1	11.6539	14.0796	1	1	18.135	1	1	13.2757
CEP170B	22.2645	1	1	1	1	1	1	1	1	1	1	1	1	1	1	1	1
CEP78	10.5629	1	1	1	1	32.3228	1	1	1	1	1	1	1	1	1	1	1
CEP95	12.9904	1	1	1	1	1	15.015	1	1	1	1	14.8417	1	1	12.3251	9.72394	12.4984
CEPT1	9.95645	1	1	1	1	1	26.3055	1	1	1	1	1	13.7656	12.983	13.36	1	1
CERCAM	1	1	1	1	1	1	1	15.9294	17.5184	1	1	1	1	13.8478	154.052	229.311	113.491
CERK	1	50.94	44.8033	22.5785	21.5236	21.3907	1	1	1	17.2322	46.6963	22.3586	14.0193	26.1314	12.0672	12.263	10.5097
CERS4	1	1	17.1993	1	1	23.2043	30.4021	1	1	1	1	1	1	14.592	18.8139	12.8432	1
CERS6	57.8266	1	1	1	1	17.578	1	1	1	36.0623	90.2451	31.7276	28.7783	1	1	14.4638	17.568
CES1	1	1	1	1	1	1	1	1	1	1	1	1	1	1	160.995	19.3138	29.4709
CES2	94.5149	1	1	1	1	1	14.9795	1	1	1	1	1	1	17.1427	20.5286	13.208	15.4601
CFD	25.6932	21.6826	1	37.6838	1	20.4445	24.283	46.8849	1	54.0586	1	756.532	204.675	43.9273	11727.1	152.839	164.821
CFH	1	1	1	1	1	1	1	1	1	1	1	1	1	80.1853	704.478	129.192	183.305
CFI	1	1	1	1	1	1	1	1	1	1	1	1	1	74.7527	1	38.9654	26.4315
CFL2	1	1	1	1	1	1	1	15.3916	18.5767	1	1	1	1	37.7643	43.4551	33.4417	80.1887
CFP	1	1	1	1	1	1	1	1	1	183.677	1	18.9526	51.6345	1	1	1	1
CFTR	33.0895	1	1	1	1	1	1	1	1	1	1	1	1	1	1	1	1
CGA	1	1	110.435	1	1	1	1	1	1	1	1	1	1	1	1	1	1
CH17.340M24.3	9.46923	1	1	1	1	1	1	1	1	31.4325	13.7755	94.6642	43.9234	15.6194	12.9024	1	10.9093
CH17.373J23.1	10.922	19.4334	1	1	1	21.2598	55.2127	14.067	14.5574	59.718	39.9402	17.0935	58.3267	1	1	1	1
CH25H	1	1	1	1	1	1	1	1	1	1	1	1	1	1	43.7853	58.5332	20.4339
CHAC1	1	1	1	1	1	1	1	1	11.552	1	1	1	1	13.9713	1	1	1
CHAF1A	11.1195	1	1	1	1	1	1	1	1	24.9615	207.975	1	1	1	1	1	1
CHD7	28.3154	22.4884	1	1	1	14.3765	45.1026	1	1	1	1	1	1	31.2505	1	1	1
CHI3L1	1	1	1	1	1	1	1	1	1	1	1	1	76.3413	1	1	290.684	1
CHI3L2	1	1	1	17.3719	1	1	57.4737	1	1	1	1	1	1	1	1	40.5074	1
CHKA	27.6168	1	1	1	1	32.3678	1	1	1	14.9771	1	17.4007	14.5614	20.2302	1	1	1
CHL1	1	1	1	1	1	1	1	1	1	1	1	1	1	1	37.7627	12.5229	1
CHML	1	1	1	1	1	1	1	1	1	20.2969	71.111	20.4619	16.3943	1	1	1	1
CHMP4C	43.1907	1	1	1	1	1	1	1	1	1	1	1	1	1	1	1	1
CHN1	1	60.9879	38.8797	36.7779	157.438	1	1	1	1	1	1	1	1	22.5607	21.5325	81.4272	207.099
CHN2	9.42439	1	1	1	1	1	1	1	1	23.4818	1	34.2429	1	1	1	1	1
CHPF	52.84	1	1	1	19.1272	19.8327	1	60.2591	62.896	1	44.935	1	1	1	35.0691	152.09	64.419
CHRDL1	1	1	1	1	1	1	1	1	1	1	1	1	1	1	50.2147	1	1
CHRM3.AS2	1	34.4309	21.4187	1	61.3636	15.485	1	1	1	1	1	1	1	1	1	1	1
CHRNE	1	1	1	1	1	1	1	1	1	37.61	1	22.6148	1	1	1	1	1
CHST1	1	1	1	1	1	1	1	1	1	1	1	1	1	28.1987	1	1	1
CHST12	9.45581	30.0273	50.9706	126.797	232.823	194.4	18.593	27.7116	27.727	1	44.9379	17.0307	1	54.9334	45.5022	43.2507	31.4376
CHST15	1	1	1	1	1	1	15.0769	10.0967	14.9471	1	1	15.366	22.9242	19.2563	1	21.574	1
CHST2	1	1	17.0376	1	1	25.7011	1	26.6985	93.3995	45.5116	82.4999	1	21.6067	16.4536	1	11.2447	26.8931
CHST7	1	1	55.6129	15.0021	1	1	1	1	1	18.2028	1	1	12.8453	23.6478	21.7455	1	11.2714
CHSY1	1	1	1	1	1	1	1	1	1	13.5266	1	1	21.5046	47.6178	23.8181	42.2974	65.0743
CHUK	9.39359	1	14.0203	1	1	1	1	1	1	1	19.1417	1	1	1	1	1	1
CIB2	1	1	1	1	1	1	1	1	1	1	34.3227	1	1	1	1	13.868	1
CIITA	1	1	1	1	1	1	17.5325	1	1	35.3507	78.4805	18.914	19.1191	1	1	1	1
CILP	1	1	1	1	1	1	1	1	1	1	1	1	1	1	138.998	20.5144	1
CITED4	26.0041	1	1	1	1	1	1	1	1	1	1	1	1	58.4769	1	1	1
CKAP2	15.0077	17.3841	26.3366	26.9052	25.7708	20.002	36.4747	1	1	1	24.7691	1	1	1	1	1	1
CKAP4	44.1043	1	1	1	1	1	1	23.4023	32.0599	1	1	1	17.6593	38.111	84.2632	173.202	80.1008
CKMT1A	26.3219	1	1	1	1	1	1	1	1	1	1	1	1	1	1	1	1
CKMT1B	24.189	1	1	1	1	1	1	1	1	1	1	1	1	1	1	1	1
CLASP1	1	1	1	1	1	21.2294	1	1	1	1	1	14.9304	1	19.6777	1	12.5705	1
CLCA4	1	1	1	1	1	1	1	1	1	1	1	24.8533	1	1	1	1	1
CLCC1	1	1	1	1	1	1	1	1	9.97074	1	1	1	1	11.5632	14.2517	1	1
CLCF1	1	1	1	1	1	1	1	1	1	15.0167	1	1	1	1	1	22.697	1
CLCN5	1	1	1	1	1	1	1	1	1	1	32.0348	1	1	1	1	1	1
CLDN1	33.9843	1	1	1	1	1	1	1	1	1	1	1	1	1	1	1	1
CLDN11	1	1	1	1	1	1	1	1	1	1	1	1	1	1	82.6266	1	1
CLDN2	24.2259	1	1	1	1	1	1	1	1	1	1	1	1	1	1	1	1
CLDN3	1481.13	38.5906	43.0848	33.7892	59.2673	36.7382	30.0865	24.2325	36.2465	40.1305	35.3753	39.6955	38.7892	25.7599	18.2449	25.7978	43.5736
CLDN4	1778.88	67.9231	74.6119	57.1766	103.908	76.758	52.4847	29.0697	67.9777	53.5821	91.0436	49.0605	74.6163	55.7687	34.4773	43.7838	74.8006
CLDN5	1	1	1	1	1	1	1	1	1	1	1	1	1	1683.02	1	1	1
CLDN7	418.083	1	1	1	1	1	1	1	10.7602	10.2116	11.9618	14.7824	27.2773	11.0544	1	12.5664	13.6119
CLEC10A	1	1	1	1	1	1	1	1	1	607.082	1	210.848	39.3703	1	1	1	1
CLEC11A	13.4855	1	1	1	1	1	1	1	1	30.0254	1	37.3227	53.0496	15.4231	293.655	303.553	180.468
CLEC12A	1	1	1	1	1	1	1	1	1	19.5875	1	46.3518	35.705	1	1	1	1
CLEC14A	1	1	1	1	1	1	1	1	1	1	1	1	1	401.427	1	1	1
CLEC2D	1	293.103	299.341	372.685	621.626	190.377	96.9141	1	14.9056	11.9629	23.7955	1	1	1	1	1	1
CLEC3B	1	1	1	1	1	1	1	1	1	1	1	1	1	16.0248	83.7016	1	1
CLEC4A	1	1	1	1	1	1	1	1	1	93.9343	20.9937	62.2881	89.5494	1	1	1	1
CLEC4C	1	1	1	1	1	1	1	1	1	1	116.122	1	1	1	1	1	1
CLEC4D	1	1	1	1	1	1	1	1	1	1	1	1	14.3013	1	1	1	1
CLEC4E	1	1	1	1	1	1	1	1	1	18.4907	1	20.5417	99.2732	1	1	1	1
CLEC4G	1	1	1	1	1	1	1	1	1	1	1	13.8905	1	1	1	1	1
CLEC5A	1	1	1	1	1	1	1	1	1	19.5139	1	1	91.305	1	1	1	1
CLEC7A	1	1	41.4299	1	1	1	1	1	1	140.343	10.6231	181.873	180.205	17.7466	1	1	1
CLEC9A	1	1	1	1	1	1	1	1	1	30.468	1	16.7753	1	1	1	1	1
CLECL1	1	1	1	33.4081	77.4087	28.59	72.4451	30.8316	12.3728	26.2725	124.049	14.8342	16.9854	1	1	1	1
CLIC2	1	1	1	1	1	1	1	1	1	48.8112	18.8225	46.9081	23.1122	118.372	61.6305	19.7445	1
CLIC3	25.2589	26.211	1	85.1323	111.193	299.631	1	1	1	1	506.964	1	1	1	19.6009	15.0261	1
CLMN	21.0874	1	1	1	1	1	1	1	1	1	24.8413	1	14.0368	11.8784	1	1	54.9924
CLMP	1	1	1	1	1	1	1	1	1	1	1	1	1	1	85.9248	89.799	1
CLN6	28.3879	1	1	1	19.6681	1	1	17.1554	1	14.6435	1	18.938	22.6827	14.8553	14.1073	17.2993	1
CLP1	1	1	1	1	1	15.1741	1	1	1	1	11.8085	1	1	1	1	1	1
CLPTM1L	37.7883	1	1	15.9884	1	15.7945	1	32.9648	45.695	14.5859	22.5677	1	26.5231	29.5817	17.0809	26.8217	22.9956
CLRN3	29.8594	1	1	1	1	1	1	1	1	1	1	1	1	1	1	1	1
CLSTN3	1	1	1	15.918	27.9297	1	1	1	1	1	1	1	1	34.6414	18.702	14.9154	14.7614
CLU	20.3189	1	1	16.5596	1	1	1	1	1	1	1	1	1	309.028	550.801	78.9475	131.435
CLUH	27.0243	1	1	1	1	1	1	1	1	1	1	1	1	1	1	1	1
CMB9.22P13.1	1	1	1	1	1	1	1	24.9856	25.902	1	1	1	1	1	18.4134	12.2666	1
CMBL	33.1359	1	1	1	1	1	1	1	1	1	1	1	1	1	47.2614	17.1148	1
CMC1	67.2064	21.7038	34.7997	207.367	98.1126	477.169	1	1	10.4438	20.3836	18.1356	48.5007	34.767	45.3522	31.4293	28.7759	34.6191
CMKLR1	1	1	1	1	1	1	1	1	1	1	1	32.2253	23.3412	1	1	1	1
CMPK2	1	1	1	1	1	1	1	1	1	1	1	1	18.3725	23.8562	1	1	1
CMTM8	47.2236	49.9129	25.2346	22.6219	1	1	1	1	1	1	1	1	1	19.4148	1	1	1
CNBD2	15.2056	25.2262	34.2625	53.0781	65.8032	38.6779	1	1	1	13.6543	14.7271	17.8467	1	15.7742	1	1	1
CNKSR3	13.1553	1	1	1	1	1	1	1	1	1	1	1	1	99.3935	1	1	1
CNN1	1	1	1	1	1	1	1	1	1	1	1	1	1	1	14.0678	108.871	253.345
CNN3	60.8534	1	1	1	1	1	1	1	1	1	1	1	1	264.003	252.148	351.137	433.17
CNOT10	9.56448	1	1	1	1	1	15.6356	1	1	1	1	1	1	11.2869	1	1	11.5175
CNOT3	13.9565	1	1	1	22.7135	1	1	1	1	1	12.6142	1	1	16.3041	16.4211	10.6385	18.1448
CNOT6L	13.6552	254.902	229.616	288.526	343.954	266.488	90.3172	1	13.5216	22.451	74.3053	1	15.4747	65.4268	14.5111	15.7865	16.7488
CNPY4	1	1	1	1	1	1	1	1	1	1	1	1	1	22.8369	50.9478	39.3855	27.8957
CNRIP1	1	1	1	1	1	1	1	1	1	1	1	46.2673	11.9132	68.548	76.9398	41.8267	42.8946
CNST	1	17.628	44.1237	1	1	1	17.9152	1	1	1	1	1	1	47.4622	16.6774	11.7034	23.4435
CNTRL	1	29.9827	34.6223	33.6554	49.2389	27.0081	48.6908	1	1	13.2531	19.9074	1	1	10.8648	10.5964	1	1
CNTROB	1	1	1	1	1	1	1	1	1	1	16.0501	1	1	1	1	1	1
COBL	20.3344	1	1	1	1	1	1	1	1	1	1	1	1	1	1	1	1
COBLL1	10.2148	1	1	1	1	1	39.7392	30.6599	30.4124	1	31.0178	1	1	12.2757	11.6283	1	35.746
COL10A1	1	1	1	1	1	1	1	1	1	1	1	1	1	1	1	131.321	1
COL11A1	1	1	1	1	1	1	1	1	1	1	1	1	1	1	1	147.01	1
COL12A1	1	1	1	1	1	1	1	1	1	1	1	1	1	33.2938	74.4764	467.885	127
COL13A1	1	1	1	1	1	1	1	1	1	1	1	1	1	15.736	28.0286	1	1
COL14A1	1	1	1	1	1	1	1	1	1	1	1	1	1	1	327.518	60.0189	110.909
COL15A1	1	1	1	1	1	1	1	1	1	1	1	1	1	478.134	103.663	174.066	213.741
COL16A1	14.375	1	1	1	1	1	1	1	1	1	1	1	1	1	55.1034	97.6564	22.8608
COL17A1	21.8136	1	1	1	1	1	1	1	1	1	1	1	1	1	1	1	1
COL18A1	1	1	1	1	1	1	1	1	1	1	1	1	1	273.764	187.115	199.513	1144.13
COL1A1	12.4515	1	22.5009	1	1	21.2436	16.7269	1	18.3883	16.8841	27.8211	1	24.3873	106.102	1727.55	11977.5	4223.29
COL1A2	1	1	1	1	1	17.2763	1	1	16.4995	18.0521	22.7888	27.1472	23.1472	93.39	2868.38	7802.34	3277.2
COL24A1	1	1	1	1	1	1	1	1	1	1	15.1695	1	1	1	1	1	1
COL27A1	1	1	1	1	1	1	1	1	1	1	1	1	1	12.526	12.3129	42.9097	20.9555
COL3A1	1	1	17.4639	1	1	17.8593	1	1	17.4276	16.807	30.1541	1	24.9432	108.457	1857.17	8222.69	2734.87
COL4A1	1	1	1	1	1	1	1	1	1	1	1	1	1	940.99	62.6057	294.614	1332.87
COL4A2	1	1	1	1	1	1	1	1	1	1	1	1	1	662.623	95.5898	280.305	930.527
COL4A5	1	1	1	1	1	1	1	1	1	1	1	1	1	1	1	21.8121	1
COL5A1	1	1	1	1	1	1	1	1	1	1	1	1	1	23.481	118.629	545.468	201.437
COL5A2	1	1	1	1	1	1	1	1	1	1	1	1	1	30.1259	119.313	664.336	405.907
COL5A3	1	1	1	1	1	1	1	1	1	1	1	1	1	1	1	50.348	107.442
COL6A1	1	1	1	1	1	1	1	1	1	1	1	1	14.5359	86.7878	599.017	1387.63	929.938
COL6A2	1	1	1	1	1	15.4676	1	1	1	1	1	19.7595	17.0738	210.26	1295.86	1912.71	1601.03
COL6A3	1	1	1	1	1	1	1	1	1	1	1	1	1	21.8734	387.963	1066.17	433.761
COL7A1	1	1	1	1	1	1	1	1	1	1	1	1	1	1	1	109.428	1
COL8A1	1	1	1	1	1	1	1	1	1	1	1	1	1	1	77.6912	166.549	16.6
COL9A2	1	1	27.353	1	1	1	1	1	1	1	1	1	1	1	1	1	1
COL9A3	16.505	1	1	1	1	1	38.2136	15.5679	21.0585	1	15.5431	1	1	1	1	1	1
COLEC12	1	1	1	1	1	1	1	1	1	1	1	29.4954	17.4476	1	37.1102	26.1814	1
COLGALT1	26.8448	1	1	1	1	1	1	1	1	20.0561	1	71.1822	54.5469	58.3233	24.9322	60.4647	44.8385
COMP	1	1	1	1	1	1	1	1	1	1	1	1	1	1	1	56.7375	1
COPZ2	1	1	1	1	1	1	1	1	1	1	1	1	1	17.7315	47.92	60.6675	25.9043
COQ10A	1	18.2073	1	30.3562	25.1638	25.5193	22.0794	1	1	1	1	1	1	13.7202	12.112	1	1
CORO1A	11.0982	624.095	847.485	756.901	950.814	679.702	535.505	26.9616	42.1352	471.157	321.306	110.384	229.635	1	1	1	1
CORO1C	44.9222	1	1	1	1	1	15.7248	11.3197	12.7561	57.3199	212.604	87.9008	103.105	45.6249	31.6184	55.1218	64.135
COX10	12.433	1	24.1153	1	1	1	1	1	1	1	1	1	1	1	1	1	1
COX18	9.70282	1	1	1	1	1	1	1	9.29465	1	1	1	1	1	1	1	1
COX4I2	1	1	1	1	1	1	1	1	1	1	1	1	1	41.1525	1	1	191.306
COX7A1	1	1	1	1	1	1	1	1	1	1	1	1	1	176.633	157.827	134.257	305.185
CP	1	1	1	1	1	1	1	1	1	1	1	1	1	1	125.103	1	1
CPE	32.183	1	1	1	1	1	1	1	1	1	1	1	1	125.817	42.1723	82.864	320.944
CPEB3	1	1	1	1	1	1	1	1	1	1	1	14.3255	1	1	1	1	1
CPLX1	1	1	1	1	1	1	1	1	1	1	89.1085	1	1	43.7199	1	1	1
CPM	1	1	1	1	1	1	1	1	1	25.4161	1	42.4792	57.7945	28.6757	47.7858	25.653	81.445
CPNE5	1	1	1	1	1	1	24.2191	13.1153	24.2408	1	1	1	1	23.3899	1	1	1
CPNE7	13.7733	21.1622	1	26.206	36.9527	25.4549	1	1	1	1	1	1	1	1	1	1	1
CPPED1	12.6711	1	1	1	1	1	1	1	1	48.5194	20.8471	28.8108	42.0963	20.3759	19.1144	16.5785	19.6048
CPQ	1	1	1	1	1	15.6816	1	1	1	29.682	16.7148	62.8447	38.0857	29.0548	210.72	81.1165	88.0544
CPTP	14.2813	1	1	1	1	1	1	1	9.97164	1	1	1	1	17.2167	1	10.5264	10.6143
CPVL	1	1	1	1	1	1	1	1	1	546.447	21.9399	342.641	158.984	1	75.1744	1	1
CPXM1	1	1	1	1	1	1	1	1	1	1	1	1	1	1	35.054	70.7953	42.4887
CPXM2	1	1	1	1	1	1	1	1	1	1	1	1	1	26.176	1	1	1
CR1	1	1	1	1	1	1	19.5366	1	1	1	1	16.7418	1	1	1	1	1
CR2	1	1	1	1	1	1	28.0207	1	1	1	1	1	1	1	1	1	1
CRABP2	1	1	1	1	1	1	1	1	1	1	1	1	1	1	63.8717	167.783	1
CRACR2B	41.5394	1	1	1	1	1	1	1	14.3341	1	1	1	1	43.8879	1	1	1
CRADD	9.59764	24.9622	159.077	1	32.137	19.3359	1	1	1	13.9826	1	1	32.6272	15.5197	13.4335	1	13.7391
CRB3	66.7752	1	1	1	1	1	1	1	1	1	1	1	1	1	1	1	1
CRCP	11.8979	1	1	1	1	18.8881	19.5419	1	1	1	1	1	1	12.3168	12.6112	1	12.9562
CREB3L1	24.4542	1	1	1	1	1	1	1	1	1	1	1	1	1	56.9961	85.4728	14.8462
CREB5	11.5589	1	1	1	1	1	1	1	1	52.2146	1	42.1465	42.0976	28.1155	58.6169	31.7959	30.6274
CREG1	56.2067	1	1	1	1	24.7645	1	15.2552	16.5094	90.4776	1	303.57	341.143	43.5819	146.201	85.395	55.0446
CRHBP	1	1	1	1	1	1	1	1	1	1	1	30.7478	1	1	1	1	1
CRIM1	18.9219	1	1	1	1	1	1	1	1	1	11.6849	1	1	191.314	18.6897	34.143	88.9957
CRIP2	26.0645	1	1	1	1	1	1	1	1	1	1	1	1	885.089	59.0414	116.182	430.757
CRISPLD2	1	1	1	1	1	1	1	1	1	1	1	1	14.2684	72.9779	199.324	177.655	391.176
CRLF2	1	1	1	1	1	1	1	1	1	12.5061	1	1	1	1	1	1	1
CRLF3	1	26.2659	41.8199	23.4771	28.5366	27.1571	23.4512	1	1	11.347	16.4947	1	11.7865	1	1	1	1
CRNDE	29.8848	1	1	1	1	1	1	1	1	1	1	1	1	19.7087	1	1	1
CRTAM	1	1	1	121.736	91.6838	95.2826	1	1	1	1	1	1	1	1	1	1	1
CRY2	1	1	1	1	1	1	1	1	1	1	1	17.2031	1	12.2139	1	1	1
CRYAB	26.8476	1	1	1	1	1	1	1	1	1	1	1	1	12.4332	172.551	203.616	380.041
CRYBG3	1	1	1	1	1	1	1	1	1	1	1	1	1	33.6599	41.2099	1	1
CRYM	1	1	1	1	1	1	1	1	1	1	58.97	1	1	1	1	1	1
CSAD	1	14.9343	22.171	1	1	1	1	1	1	1	1	1	1	23.0973	25.0735	15.9909	20.7544
CSF1	1	1	1	1	86.084	41.0458	1	1	1	1	1	1	1	22.6387	93.4161	53.2046	29.8598
CSF1R	1	1	1	1	1	1	1	1	1	117.455	36.4969	294.475	152.898	1	1	1	1
CSF2	1	1	1	1	1	39.3149	1	1	1	1	1	1	1	22.5171	1	1	1
CSF2RA	1	1	1	1	1	1	1	1	1	199.791	86.1762	100.57	70.7932	1	1	1	1
CSF2RB	1	1	1	1	1	1	1	14.5504	9.24101	33.6853	264.397	35.4173	38.7474	55.4003	1	1	1
CSF3	1	1	1	1	1	1	1	1	1	1	1	1	1	97.2024	1	33.9587	1
CSF3R	1	1	1	1	1	1	1	1	1	34.1224	1	26.1573	40.3153	1	1	1	1
CSGALNACT1	1	1	1	1	40.4314	1	1	1	1	1	1	1	1	50.8246	1	16.1962	24.9032
CSPG4	1	1	1	1	1	1	1	1	1	1	1	1	1	1	1	1	91.2651
CSRP2	1	1	1	1	1	1	1	1	1	1	1	1	1	112.004	36.1329	38.5129	304.116
CST1	1	1	1	1	1	1	1	1	1	1	1	1	1	1	1	190.912	1
CST3	930.152	40.1485	49.1808	42.986	50.3877	58.1822	36.991	47.24	64.8629	5504.09	1140.85	6792.25	2294.36	714.924	3193.44	983.315	981.394
CST7	1	201.286	393.56	1005.81	783.066	1112.42	1	1	1	432.83	130.438	34.8205	37.8303	1	1	1	1
CSTA	1	1	1	1	1	1	1	1	1	175.29	1	100.427	183.049	1	1	19.5288	1
CSTF1	13.1311	1	21.5422	1	23.4942	1	1	1	1	1	1	1	1	1	1	1	1
CTA.292E10.6	1	1	1	1	1	1	1	1	11.3478	1	1	1	1	1	1	1	1
CTA.293F17.1	19.5636	1	1	1	1	1	1	12.4035	1	1	1	1	1	1	1	1	1
CTA.384D8.34	1	1	1	1	1	1	20.1679	11.3713	25.7476	24.0581	45.271	20.3005	16.1976	1	1	1	1
CTAGE5	1	1	1	1	1	1	1	1	1	1	16.7554	1	1	1	1	1	1
CTB.31O20.2	1	1	1	1	1	24.1233	1	1	1	1	1	1	1	1	1	1	1
CTB.58E17.1	1	1	1	1	1	1	1	1	1	21.2925	1	1	25.3751	1	1	1	1
CTB.61M7.2	1	1	1	1	1	1	1	1	1	1	1	1	38.2738	1	1	1	1
CTC.479C5.12	1	1	1	1	1	1	1	1	1	10.5355	1	1	1	1	1	1	1
CTC.505O3.3	1	15.6414	1	1	1	1	1	1	1	1	1	1	1	1	1	1	1
CTC1	1	1	1	1	1	1	1	1	1	1	15.8347	1	1	1	1	1	1
CTD.2006K23.1	1	1	1	1	1	1	1	1	1	11.8488	1	1	1	1	1	1	1
CTD.2020K17.1	1	1	26.0074	1	1	27.3056	15.6613	1	1	11.955	24.7075	1	1	1	1	1	1
CTD.2035E11.3	1	24.4426	1	23.0999	1	31.3417	1	1	1	1	1	1	1	11.9352	1	1	1
CTD.3184A7.4	12.6092	1	1	1	1	16.7481	14.9043	1	1	1	1	1	1	1	1	1	1
CTD.3193K9.4	1	1	1	1	1	1	1	1	1	1	1	1	1	1	1	1	31.2534
CTD.3203P2.3	1	1	1	1	1	1	1	1	1	15.8686	1	1	14.7478	1	1	13.6042	12.0568
CTDP1	1	20.4434	21.419	35.0926	27.0729	45.1437	15.4819	1	1	17.3629	85.9392	1	1	1	1	1	1
CTGF	74.1302	1	1	1	1	1	1	1	1	1	1	1	1	522.626	466.578	906.014	756.518
CTH	1	1	1	17.0697	1	1	1	12.6746	1	1	1	1	1	1	1	1	1
CTHRC1	1	1	1	1	1	1	1	1	1	1	1	1	1	138.81	66.569	1227.39	101.792
CTLA4	1	48.8	254.602	23.4615	123.871	20.6662	1	1	1	1	1	1	1	1	1	1	1
CTNNAL1	30.2944	1	31.3785	1	1	1	1	1	1	1	1	1	1	107.077	18.314	39.0784	41.9703
CTNS	1	1	1	1	1	1	1	1	1	1	42.3629	1	1	1	1	1	1
CTSB	117.157	73.1357	105.86	38.964	76.1753	34.3458	32.2606	21.3738	38.833	561.948	623.025	2224.52	2967.43	186.555	174.724	500.478	254.156
CTSD	170.317	117.601	144.587	182.434	428.919	375.928	40.154	37.2334	58.6525	218.474	150.683	2671.18	2726.82	163.839	256.086	225.226	210.586
CTSF	1	1	1	1	1	1	1	14.8543	1	1	1	24.3532	1	50.1037	176.489	92.2403	72.9522
CTSK	1	1	1	1	1	1	1	1	1	1	1	14.0664	62.7972	1	557.121	716.282	84.747
CTSL	9.52727	60.2505	27.6139	1	1	1	1	1	1	77.5825	1	549.275	1136.26	109.429	187.004	138.545	128.666
CTSW	1	43.8993	1	287.655	555.215	756.356	1	57.1241	1	1	1	1	1	1	1	1	1
CTSZ	84.3585	1	29.4913	18.8299	23.4685	21.8172	56.8971	34.8182	32.9087	325.452	270.132	1106.63	712.033	108.003	65.8137	102.402	98.2518
CTTN	85.8664	1	1	1	1	1	1	1	1	1	1	1	1	113.535	87.4759	118.503	129.538
CTU2	14.1472	16.0651	1	22.1179	1	14.366	1	1	1	1	1	1	1	13.4255	1	13.2079	15.3362
CUL9	1	1	80.0947	1	1	1	1	1	1	1	1	1	1	1	1	1	1
CUX2	1	1	1	1	1	1	1	1	1	1	20.1908	1	1	1	1	1	1
CX3CL1	1	1	1	1	1	1	1	1	1	1	1	1	1	127.952	1	1	1
CX3CR1	1	1	1	1	1	20.8281	1	1	1	1	1	1	1	1	1	1	1
CXADR	105.333	1	1	1	1	1	1	1	1	1	1	1	1	1	1	1	1
CXCL1	652.616	25.6691	39.2492	25.3977	65.1105	36.025	19.3524	1	29.3944	92.9655	37.8113	137.453	945.371	63.036	792.611	1172.32	58.4128
CXCL10	1	1	1	1	1	1	1	1	1	85.3259	1	23.3642	604.937	136.311	32.41	98.9418	118.819
CXCL11	1	1	1	1	1	1	1	1	1	32.4159	1	1	45.2458	70.9235	1	1	1
CXCL12	1	1	1	1	1	1	1	1	1	1	1	71.5343	1	192.185	835.383	121.501	49.4817
CXCL13	1	340.345	1	95.8085	2066.11	1	1	1	1	1	1	1	1	1	1	40.2344	1
CXCL14	88.5609	1	1	1	1	1	1	1	1	13.0367	1	1	1	49.4643	3278.49	3296.69	398.357
CXCL16	74.9955	14.776	1	28.039	1	1	31.2957	1	1	299.861	128.863	275.288	273.557	12.0235	21.1087	20.8617	12.1763
CXCL2	588.713	21.4509	37.4665	26.0902	41.43	33.4084	14.5377	1	25.0338	833.706	172.188	1991.7	3790.34	586.269	515.001	846.856	1038.25
CXCL3	1045.44	34.8714	51.1469	34.0258	102.455	53.9463	26.158	1	40.7806	800.106	46.9547	2098.01	3415.51	132.698	157.465	463.692	267.088
CXCL5	1	1	1	1	1	1	1	1	1	1	1	1	162.386	1	1	123.025	1
CXCL6	1	1	1	1	1	1	1	1	1	1	1	1	1	1	1	115.159	1
CXCL8	527.164	48.1543	96.6029	60.7613	85.7065	97.5979	38.599	1	53.5766	5619.02	327.736	5720.44	10024.5	225.508	100.766	1318.41	729.483
CXCL9	1	1	1	1	1	1	1	1	1	76.2449	1	16.6192	220.377	1	1	1	49.835
CXCR3	1	39.8959	65.8531	83.7129	34.4992	59.5515	1	1	1	1	173.128	1	1	1	1	1	1
CXCR4	1	1477.52	810.716	1881.95	1360.36	1299.55	2224.5	26.9165	146.194	369.198	1617.2	344.351	196.24	49.3613	23.5734	49.3281	19.5546
CXCR5	1	1	1	1	1	1	91.2097	1	1	1	1	1	1	1	1	1	1
CXCR6	1	94.1039	221.198	86.5919	322.871	27.1447	1	1	1	1	1	1	1	1	1	1	1
CXorf21	1	1	16.7061	1	1	1	1	13.4881	1	18.13	44.3612	1	13.1157	1	1	1	1
CXorf36	1	1	1	1	1	1	1	1	1	1	1	1	1	147.781	1	1	1
CXorf38	13.4287	1	15.156	16.7895	22.9113	1	14.9324	1	1	1	1	1	15.1733	11.8575	1	1	1
CXorf40A	1	16.9915	22.2983	1	1	24.6927	32.2206	13.4371	1	15.2877	62.4919	44.5941	12.1486	1	1	1	1
CXorf56	9.77347	1	1	16.4844	1	1	16.076	1	1	1	10.4071	1	1	11.3288	1	1	14.1682
CYB561A3	17.1446	17.6916	21.9724	18.1854	19.4604	17.6373	53.9068	1	1	24.2199	275.831	77.2283	48.2381	19.6602	20.9664	25.5129	22.8869
CYB5D1	1	1	1	1	1	1	1	1	1	12.759	1	54.5367	23.4693	38.7551	33.4165	12.5962	13.8767
CYBB	1	1	1	1	1	1	48.6696	1	1	98.541	137.575	301.297	283.164	1	1	1	1
CYBRD1	1	1	1	1	1	1	1	1	1	1	1	36.9888	15.7651	27.5087	239.742	85.6509	66.2602
CYFIP1	26.8265	1	1	1	1	1	1	1	1	25.6903	1	105.211	67.7692	57.1275	27.3975	27.2931	30.8486
CYFIP2	1	46.8938	78.588	65.4764	96.0048	55.9573	37.5461	1	1	1	79.225	1	1	1	1	1	42.0372
CYGB	1	1	1	1	1	20.4318	1	1	1	1	1	1	1	53	466.016	289.399	379.817
CYP1B1	1	1	1	1	1	1	1	1	1	1	1	20.92	25.5915	71.9667	1	72.4321	1
CYP27A1	10.3695	1	1	1	1	1	1	1	1	1	1	1	47.136	15.5624	50.2247	24.8743	14.3429
CYP2S1	32.3063	1	1	1	1	1	1	1	1	50.7118	1	23.1692	14.9681	1	1	1	1
CYP2U1	1	1	1	1	1	1	1	1	1	1	16.4569	1	1	1	14.7005	1	1
CYP2W1	26.1077	1	1	1	1	1	1	1	1	1	1	1	1	1	1	1	1
CYP3A5	87.1694	1	1	1	1	1	1	1	1	1	1	1	1	1	1	1	1
CYP4B1	1	1	1	1	1	1	1	1	1	1	1	1	1	1	24.5048	1	1
CYR61	32.8302	1	1	1	1	1	1	1	1	1	1	1	1	294.479	815.663	673.913	704.428
CYSLTR1	1	21.5992	1	1	1	1	46.4149	1	10.9854	16.9064	42.6105	43.1439	12.3699	26.7104	1	1	1
CYTH3	1	17.4192	1	1	1	1	1	1	1	1	1	1	1	12.1619	15.0951	16.1144	25.2294
CYTIP	1	270.397	535.527	239.911	390.325	187.811	271.591	137.501	155.853	133.253	81.5653	30.9048	49.175	1	1	1	1
CYTL1	1	1	1	1	1	1	1	1	1	1	1	29.7675	1	43.7602	1	1	1
CYYR1	1	1	1	1	1	1	1	1	1	1	18.5824	1	1	233.461	1	1	1
DAAM2	1	1	1	1	1	1	1	1	1	1	1	1	1	1	1	13.1127	40.4684
DAB2	19.0219	1	1	1	1	1	1	1	1	17.3945	74.4888	428.456	132.503	108.838	159.774	89.3201	54.6647
DACT1	1	1	1	1	1	1	1	1	1	1	1	1	1	1	17.8462	26.1864	1
DAPK1	1	1	1	1	1	1	1	1	1	25.0448	16.3584	93.8674	52.5295	1	1	1	1
DAPK2	12	20.2391	1	25.6878	88.9509	25.2228	1	1	1	1	1	1	1	1	1	1	1
DAPP1	1	1	42.4471	1	1	1	61.4156	54.428	33.95	80.1461	57.8068	19.0626	15.1019	1	1	1	1
DBF4	19.1434	35.1489	40.0385	46.7101	55.8122	43.5879	34.3556	1	9.84974	14.3394	13.1577	1	1	1	1	1	1
DBN1	1	1	1	1	27.9799	1	1	1	1	1	1	1	1	44.039	75.1347	48.8461	39.4128
DCAF16	12.3696	1	16.0449	18.3013	1	19.8035	1	1	1	1	22.3553	1	1	1	1	11.0344	11.7821
DCBLD1	1	1	1	1	1	1	1	1	1	1	1	1	1	15.0453	22.003	53.6581	26.2436
DCHS1	1	1	1	1	1	1	1	1	1	1	1	1	1	37.5487	13.3334	19.7953	1
DCLK1	1	1	1	1	1	1	1	1	1	1	1	1	1	1	51.7829	1	1
DCLRE1C	1	1	1	1	1	1	1	1	1	1	13.3328	1	1	1	1	1	1
DCN	1	15.5435	1	20.1852	1	17.8023	16.5273	23.9329	1	15.4711	15.6951	40.8756	1	41.8904	9714.36	2691.2	287.838
DDAH1	47.7637	1	1	1	1	1	1	1	1	1	1	1	1	16.3084	1	20.6645	21.5172
DDC	21.3968	1	1	1	1	1	1	1	1	1	1	1	1	1	1	1	1
DDHD2	1	1	1	17.4505	1	14.6147	1	1	1	1	1	1	1	15.224	1	10.9499	1
DDI2	15.8188	1	1	1	1	18.3243	14.5757	1	1	1	1	1	1	26.759	1	1	1
DDR1	64.3669	1	1	1	1	1	1	1	1	1	1	1	1	1	1	1	1
DDR2	1	1	1	1	1	1	1	1	1	1	1	1	1	17.7024	140.905	96.0521	91.9828
DDX28	1	1	16.8396	1	1	1	1	1	1	1	1	1	1	1	1	1	1
DDX51	9.3318	1	1	1	1	1	1	1	1	1	18.6821	1	1	1	1	1	1
DDX58	1	1	1	1	1	1	1	1	1	1	1	1	1	39.4559	23.2253	1	1
DDX60L	1	1	1	1	1	1	1	1	1	10.2632	1	1	31.0284	18.1104	1	1	1
DEAF1	12.0906	22.7082	21.5323	1	1	1	1	1	1	1	1	1	1	18.8379	19.6893	15.3892	15.9174
DEF6	1	61.724	89.6391	60.8463	99.4693	59.9099	37.6524	10.523	12.6092	26.7292	28.2143	15.8306	20.5979	1	1	1	1
DEGS2	29.9954	1	1	1	1	1	1	1	1	1	1	1	1	1	1	1	1
DENND1C	1	22.9197	27.7972	31.4039	30.6116	27.9218	16.8429	1	1	11.012	13.8577	1	1	1	1	1	1
DENND2D	12.6888	36.9804	37.3384	39.3562	30.7572	45.0305	1	1	1	1	1	1	14.9955	1	1	1	1
DENND3	1	16.8686	1	1	1	29.8988	51.4395	1	1	28.5038	1	18.5642	25.7194	29.5242	1	1	1
DENND4B	1	1	1	1	1	1	16.7499	1	1	1	21.6676	12.7668	13.0878	1	1	1	1
DENND4C	14.0186	1	1	1	1	1	1	1	1	1	1	31.4488	1	17.8694	1	1	10.8739
DENND5A	1	1	1	1	1	1	1	1	1	27.9583	30.6278	1	56.2732	49.1331	15.1427	26.862	31.5642
DENND5B	1	1	1	1	1	1	17.9328	1	10.4826	1	1	1	1	1	1	1	1
DENND6B	1	1	1	1	1	28.684	1	16.819	18.9293	19.8896	1	14.4729	12.5838	12.7015	1	1	1
DEPTOR	11.3029	1	1	1	1	1	1	1	1	1	1	21.8535	1	1	1	1	1
DERL3	1	1	1	1	1	1	34.2471	505.089	667.168	1	201.136	14.2949	1	1	1	1	1
DES	1	1	1	1	1	1	1	1	1	1	1	1	1	1	1	40.5115	520.448
DFNA5	1	1	1	1	1	1	1	1	1	1	1	1	18.4275	1	1	1	10.6865
DFNB31	1	14.4741	40.1224	39.6832	51.3111	36.4681	1	20.4811	1	1	1	1	1	1	1	14.915	1
DGCR14	1	1	21.0895	1	20.1512	1	1	1	1	1	1	1	1	11.4808	1	10.0951	1
DGKA	1	19.7217	21.2888	1	1	1	1	1	1	1	1	1	1	1	1	1	1
DGKD	14.4255	1	1	18.9266	1	37.3367	23.1234	1	1	1	1	1	1	36.6416	1	1	13.9349
DGKE	1	1	19.3779	1	1	1	1	1	1	1	1	1	1	20.4737	1	1	1
DGKH	16.827	1	1	1	22.4113	1	1	1	1	1	1	1	1	34.3748	1	16.4993	25.3839
DHCR24	41.4247	1	1	1	1	1	1	1	1	1	1	1	1	1	1	1	1
DHCR7	39.1997	31.2757	23.0854	28.527	1	24.9397	1	1	1	1	1	1	1	1	1	1	1
DHFR	26.5727	1	1	1	1	1	1	1	1	1	1	1	1	1	1	1	1
DHRS1	17.0062	1	1	1	1	22.3733	1	1	1	1	1	1	1	20.0145	18.5922	13.1775	15.4377
DHRS11	20.5105	1	1	1	1	1	1	1	1	1	1	1	1	1	1	1	1
DHRS9	1	1	1	1	1	1	1	1	17.8669	1	1	1	1	1	1	1	1
DHTKD1	10.5664	1	1	1	1	1	1	1	1	1	27.1303	1	1	1	1	1	1
DHX16	11.79	1	18.0977	17.7879	1	1	1	1	1	1	1	1	1	13.061	10.3783	10.1853	19.2184
DIO2	1	1	1	1	1	1	1	1	1	1	1	1	1	1	15.1743	51.7521	1
DIP2B	11.4797	1	1	1	1	1	1	1	1	1	1	25.1243	12.5561	20.4996	1	1	1
DIRC2	1	1	1	1	1	1	1	1	1	1	1	15.2388	1	1	1	1	1
DIS3L	1	1	1	1	1	1	1	1	1	1	1	15.8546	1	1	12.6044	1	1
DKK3	1	1	1	21.4408	1	1	1	1	1	1	1	1	1	38.1922	251.219	221.803	270.235
DLC1	1	1	1	1	1	1	1	1	1	1	1	1	1	191.612	73.0854	52.9254	106.164
DLEU1	18.5556	1	1	1	20.7853	1	1	1	1	1	1	1	1	1	1	1	1
DLEU2	1	1	1	1	21.3071	1	1	1	1	1	1	1	1	1	1	1	1
DLG3	20.8839	1	1	1	1	1	1	1	1	1	1	1	1	1	1	1	1
DLGAP1.AS1	1	18.8749	43.9548	21.4952	19.691	20.6259	1	1	1	1	17.2904	1	12.7724	11.095	1	10.1546	11.1316
DLL1	1	1	1	1	1	37.8138	1	1	1	1	1	1	1	39.1461	80.3578	59.5858	14.8186
DLL4	1	1	1	1	1	1	1	1	1	1	1	1	1	90.7591	1	1	1
DMBT1	45.0063	1	1	1	1	1	1	1	1	1	1	1	1	1	1	1	1
DMD	1	1	1	1	1	1	1	1	1	1	19.605	1	1	1	12.8542	1	52.0319
DMKN	36.1324	1	1	1	1	1	1	1	1	1	1	1	1	1	51.6882	149.097	1
DMPK	1	1	1	1	1	1	1	1	1	1	1	1	1	11.8643	1	10.2306	59.4963
DMTF1	1	17.5038	1	18.3958	23.9087	28.1576	18.7916	1	1	1	18.5033	1	1	1	1	10.0386	1
DMXL1	1	1	1	17.4013	1	1	25.0565	1	1	16.6532	25.6246	13.3673	13.8324	15.6353	12.7991	1	13.0341
DMXL2	1	1	1	1	1	1	1	1	1	11.4582	1	106.434	81.7366	1	1	1	1
DNAAF1	1	1	1	1	1	1	1	27.4293	205.353	1	1	1	38.7506	1	1	1	1
DNAJC5B	1	1	1	1	1	1	1	1	1	1	1	1	13.371	1	1	1	1
DNASE1L3	1	1	1	1	1	1	1	1	1	213.796	86.9396	636.795	47.8606	1	1	1	1
DNMT3A	1	1	17.8946	1	26.0488	20.8673	1	1	1	1	1	1	1	16.3928	1	1	1
DOC2B	1	1	1	1	1	1	1	1	1	1	1	1	1	49.8312	1	1	1
DOCK4	1	1	1	1	1	1	1	1	1	11.2155	1	18.5835	39.8448	35.74	1	1	1
DOCK5	11.816	1	1	1	1	30.4671	1	1	1	31.3487	1	33.7887	22.8787	1	1	12.5185	11.1973
DOCK6	12.248	1	1	1	1	1	1	1	1	1	1	1	1	68.3758	1	1	24.4969
DOCK8	1	59.1415	61.8803	80.5158	97.031	85.0288	75.7026	1	10.0007	38.1035	27.8665	28.9163	47.2446	1	1	1	1
DOCK9	1	1	1	1	1	1	1	1	1	1	1	1	1	89.6015	1	1	1
DOK1	1	1	1	16.4061	1	1	16.3451	1	1	1	1	1	15.7219	11.0668	11.6942	13.6873	14.5156
DOK2	1	129.031	195.14	139.954	177.844	186.663	1	1	1	109.49	34.4297	60.1105	83.6607	1	1	1	1
DOK3	1	1	1	1	1	1	16.8619	1	10.7418	1	1	14.473	31.9678	1	1	1	1
DOK5	1	1	1	1	1	1	1	1	1	1	1	1	1	15.8664	13.4997	30.769	1
DOT1L	13.4334	1	1	1	1	1	1	1	1	20.6011	1	15.9497	22.9804	13.6593	1	1	1
DPEP1	191.206	1	1	1	1	1	1	1	24.0751	1	1	1	1	1	1	18.2422	1
DPEP2	1	1	1	1	1	1	1	1	1	1	1	24.033	13.2943	10.1858	1	1	1
DPP4	1	36.7129	1	1	1	1	1	1	1	1	22.0653	1	1	1	28.5637	1	1
DPPA4	1	1	1	1	1	1	1	1	1	1	15.1159	1	1	1	1	1	1
DPT	1	1	1	1	1	1	1	1	1	1	1	1	1	1	796.243	74.8085	1
DPYD	1	1	1	1	1	1	1	1	1	22.0713	1	40.0441	41.0974	10.8113	27.0304	11.2325	12.2702
DPYSL2	19.9634	1	1	1	1	1	1	1	1	65.6345	133.486	87.4346	73.5703	140.856	96.992	49.676	80.3896
DPYSL3	1	1	1	1	1	1	1	1	1	1	1	1	1	97.0418	49.4859	107.859	33.1388
DRAM1	1	1	1	1	1	1	1	1	12.5944	56.2387	1	47.3867	111.391	19.9074	38.6582	65.7843	18.3212
DRD4	1	1	1	1	1	1	1	1	1	1	94.3635	1	1	1	1	1	1
DSC2	55.5595	1	1	1	1	1	1	1	1	1	1	36.5299	20.6055	1	1	1	1
DSE	1	1	1	1	1	1	1	1	1	87.0881	18.3796	33.9938	120.175	1	29.7263	55.8197	21.1
DSEL	1	1	1	1	1	1	1	1	1	1	1	1	1	11.2641	51.2555	38.9372	23.6691
DSG2	135.338	1	1	1	1	1	1	1	1	1	21.3094	1	1	1	1	22.4887	1
DSP	112.536	1	1	1	1	1	1	1	1	1	1	1	1	16.2861	1	1	1
DSTYK	1	19.457	22.9817	19.4235	1	1	1	1	1	1	1	1	1	18.2382	16.2845	10.4261	18.3721
DTHD1	1	1	1	21.7462	24.8598	19.8246	1	1	1	1	1	1	1	1	1	1	1
DTX2	28.483	1	1	1	1	1	1	1	1	1	1	1	14.8231	1	1	1	1
DTX3	1	1	1	1	1	1	1	1	1	1	1	1	1	1	19.3086	21.6338	31.1773
DUOX2	29.3481	1	1	1	1	1	1	1	1	1	1	1	1	1	1	1	1
DUS3L	14.6217	1	1	1	1	1	15.6641	1	1	1	1	19.5116	1	11.9868	1	1	14.2629
DUSP14	16.3446	1	1	1	1	1	1	1	1	1	1	1	1	33.99	22.9044	46.3779	125.989
DUSP16	18.4992	54.7808	131.7	44.3579	76.736	30.6986	1	1	1	1	1	1	1	12.8776	1	1	1
DUSP28	1	1	1	1	1	1	1	1	1	1	17.5688	1	1	1	1	1	1
DUSP4	49.4972	244.118	893.548	522.348	1241.93	300.816	158.625	35.9808	44.1494	308.385	182.463	151.513	84.8537	21.2246	1	16.2635	12.033
DUSP5	48.2941	44.8748	24.9032	56.9708	68.0881	46.6112	26.3372	238.689	193.873	76.7991	371.74	42.434	46.6141	92.767	49.9814	54.4569	31.6295
DUSP6	41.3439	17.3613	1	1	1	24.4633	1	1	1	38.5783	35.1728	127.244	169.601	194.269	35.0134	32.4161	18.9618
DYSF	1	1	1	1	1	1	1	1	1	1	1	1	1	80.2999	1	1	1
DZIP3	1	1	1	29.918	44.5243	21.2143	1	1	1	1	1	1	1	1	18.1444	1	11.7917
E2F5	9.95915	1	1	1	1	1	1	1	17.498	1	1	1	1	1	1	1	1
EAF2	1	1	1	1	1	1	38.1396	33.5582	33.59	16.8734	33.1338	1	15.0405	1	1	1	1
EBF1	1	1	1	1	1	1	45.9393	1	1	1	1	1	1	63.3764	90.6659	1	146.775
EBI3	1	1	22.9912	1	1	1	1	1	1	56.2609	1	27.3064	18.8747	1	1	1	1
EBLN2	1	1	19.1196	1	1	1	14.5364	1	1	1	1	1	1	1	1	1	1
ECE1	17.9226	1	17.9754	1	1	17.1014	21.1632	1	9.51286	1	63.5943	1	1	159.904	28.0496	27.8212	86.0151
ECE2	25.7739	1	1	1	1	1	1	1	1	1	1	1	1	1	1	10.4278	1
ECM1	14.457	1	1	1	1	1	1	1	1	1	1	1	15.3069	14.2796	247.445	158.627	107.119
ECM2	1	1	1	1	1	1	1	1	1	1	1	1	1	1	39.1989	18.8456	75.0238
ECSCR.1	1	1	1	1	1	1	1	1	1	1	1	1	1	477.718	1	1	1
ECT2	23.339	1	1	1	1	1	1	1	1	1	1	1	1	1	1	1	1
EDIL3	1	1	1	1	1	1	1	1	1	1	1	1	1	18.9898	217.501	50.4886	56.7946
EDN1	251.925	1	1	1	1	1	1	1	1	1	12.8724	1	1	111.91	1	1	1
EDNRA	1	1	1	1	1	1	1	1	1	1	1	1	1	13.1131	1	26.2925	157.293
EDNRB	1	1	1	1	1	1	1	1	1	1	1	1	1	22.0063	50.6379	98.04	57.4402
EDRF1	1	1	1	1	1	1	1	1	1	1	18.2748	1	1	1	1	1	1
EED	9.47284	22.152	53.8954	20.3055	31.4351	1	17.955	1	1	15.2763	15.7207	1	1	17.0357	12.4787	1	13.6898
EEF1G	11.0626	16.6835	1	1	1	1	19.7361	1	1	1	1	1	1	1	1	10.2263	11.1869
EEF2K	1	1	1	1	1	1	1	1	1	1	36.9246	1	1	17.9475	10.7955	1	1
EEPD1	20.0932	1	1	1	1	1	1	1	1	1	29.99	18.264	13.338	14.4733	1	1	1
EFCAB2	1	1	1	1	1	1	1	1	1	1	21.4753	1	1	11.1916	1	10.8657	1
EFEMP1	1	1	1	1	1	1	1	1	1	1	1	1	1	89.5651	1057.35	168.633	34.6191
EFEMP2	1	1	1	1	1	1	1	1	1	1	1	1	1	39.0371	266.278	284.118	198.36
EFHD1	1	1	1	1	1	1	1	1	1	1	1	1	1	12.2815	18.6422	1	95.2296
EFNA1	83.3329	1	1	1	1	1	1	1	1	1	1	1	1	240.462	12.6461	1	20.7472
EFNA3	23.1301	1	1	1	1	1	1	1	1	1	1	1	1	1	1	1	1
EFNB2	73.6412	1	1	1	1	1	1	1	1	1	1	1	1	186.615	15.2738	16.8246	1
EGFL6	1	1	1	1	1	1	1	1	1	1	1	1	1	1	1	38.515	255.109
EGFL7	12.6519	1	1	1	1	1	1	1	1	1	1	54.0504	1	431.335	1	11.9054	17.1284
EGFLAM	1	1	1	1	1	1	1	1	1	1	1	1	1	1	1	1	64.2509
EGLN3	20.5145	1	1	1	1	1	1	1	1	1	296.299	17.2547	1	27.3188	13.1474	13.7106	1
EGR2	1	1	1	1	1	24.2764	1	1	1	17.8843	1	68.6114	54.4578	49.3417	54.7465	52.9702	28.4468
EGR3	22.8005	1	1	1	1	1	38.0223	1	1	14.6501	1	96.2063	21.9668	56.4962	39.5559	65.888	48.7648
EHD2	1	1	1	1	1	1	1	1	1	1	1	1	1	103.004	78.8001	78.8804	214.019
EHF	63.8154	1	1	1	1	1	1	1	1	1	1	1	1	1	1	1	1
EID3	9.58627	16.7631	1	14.9387	1	1	1	1	1	1	1	1	1	1	1	1	1
EIF2AK3	1	1	1	1	1	1	23.8658	19.3271	20.5024	25.7884	1	13.0807	22.331	11.8978	1	1	1
EIF3C	1	1	1	1	1	1	1	1	1	1	15.4512	1	1	1	1	1	1
EIF4E3	1	1	22.1408	1	1	1	1	1	1	1	1	1	1	11.0458	11.2669	1	13.2886
EIF5A2	1	1	1	23.5634	24.6599	24.4658	1	1	1	1	1	1	1	1	13.8794	19.8459	16.398
ELANE	1	1	1	1	1	1	1	1	1	1	1	1	1	1	37.6789	1	1
ELF3	782.332	27.1795	34.9225	23.2677	42.3476	31.6346	20.6409	12.5011	25.408	24.8016	34.5248	1	32.6293	25.2348	15.2152	24.8321	23.4276
ELK3	1	22.0281	27.4023	1	1	1	1	1	1	11.3927	13.4229	1	15.1847	146.723	23.7901	38.1839	29.284
ELMOD3	1	1	19.5978	1	1	1	1	1	1	1	1	1	1	1	1	1	13.9767
ELN	1	1	1	1	1	1	1	1	1	1	1	1	1	30.4786	134.308	53.0836	51.0738
EMB	1	121.123	102.49	133.233	116.034	101.358	63.2775	24.0403	15.0793	17.8135	58.3314	115.467	25.4196	1	1	1	1
EMCN	1	1	1	1	1	1	1	1	1	1	1	1	1	233.572	21.9257	1	1
EMID1	1	1	1	1	1	1	1	1	1	1	1	1	1	1	65.0922	53.8034	16.8307
EMILIN1	1	1	1	1	1	1	1	1	1	1	1	1	1	1	251.812	420.116	168.511
EMILIN2	1	1	1	1	1	1	1	1	1	55.3088	17.9829	66.194	64.1079	1	12.0339	1	1
EML4	42.0339	304.107	192.697	265.83	195.204	197.524	131.565	11.7982	10.1151	30.8431	78.3473	50.3288	65.4943	40.1202	14.7531	30.4096	39.9901
EMP1	117.885	1	1	1	1	1	1	1	1	30.6567	11.6364	183.982	80.861	757.353	332.46	374.258	177.193
EMP2	102.104	1	1	1	1	1	1	1	1	1	1	40.7507	17.8691	242.764	176.915	105.59	145.105
EMSY	1	1	15.9996	16.1554	1	1	1	1	1	1	1	1	1	13.5564	1	1	9.97994
ENAH	34.2909	1	1	1	1	1	1	1	1	1	1	1	1	40.106	45.2084	93.2578	104.593
ENAM	1	1	1	1	1	1	1	11.9573	1	1	1	1	1	1	1	1	1
ENC1	41.0878	1	1	27.9584	1	21.5513	1	1	1	1	1	1	1	1	27.8356	70.0544	25.8841
ENDOG	24.8595	1	1	1	1	1	1	1	1	1	30.9921	1	1	12.8075	1	1	1
ENG	1	1	1	1	1	1	1	1	1	43.8288	1	115.976	80.58	592.313	87.7631	63.5857	90.99
ENHO	1	1	1	1	1	1	1	1	1	1	1	1	1	1	1	45.1569	1
ENPEP	1	1	1	1	1	1	1	1	1	1	1	1	1	1	1	1	89.2013
ENPP2	1	1	1	1	1	1	1	1	1	24.6214	28.7098	85.5605	46.3804	348.47	1	21.0232	1
ENPP4	1	1	1	1	1	1	1	1	1	1	18.1159	1	1	14.0147	1	1	1
ENTPD2	21.0329	1	1	1	1	1	1	1	1	1	1	1	1	1	1	1	1
ENTPD7	1	1	1	1	1	1	1	1	1	1	20.9247	1	1	1	1	1	1
EOMES	1	1	1	23.1159	1	22.8465	1	1	1	1	1	1	1	1	1	1	1
EP400NL	1	1	1	1	1	1	1	1	1	1	21.539	1	1	1	1	10.2501	1
EPAS1	17.3079	1	1	29.5574	26.6119	27.1462	1	1	1	13.6118	1	30.5335	32.1179	482.387	53.3066	104.434	302.928
EPB41	13.2253	32.4375	34.3557	29.3343	17.3068	24.2888	23.9834	1	1	1	19.0948	1	1	1	1	1	1
EPB41L1	17.5038	1	1	1	1	1	1	1	1	1	1	1	1	1	1	1	43.2046
EPB41L3	1	1	1	1	1	1	1	1	1	59.6073	1	66.1978	72.3379	14.8351	11.9117	1	1
EPB41L4A	1	1	1	1	1	1	1	1	1	1	1	1	1	32.1398	1	1	1
EPB41L4B	22.2872	1	1	1	1	1	1	1	1	1	1	1	1	1	1	1	1
EPCAM	1411.55	33.4965	39.898	27.3289	54.07	36.5384	26.3142	11.7197	35.8348	17.4845	39.9332	19.742	35.7875	30.3268	15.5379	27.2806	31.6344
EPHA2	135.014	1	1	1	1	1	1	1	1	1	18.2954	1	1	44.3704	1	10.0472	17.9746
EPHA4	1	1	1	1	1	1	1	1	1	1	1	1	1	26.4301	1	1	1
EPHA7	1	1	1	1	1	1	1	1	1	1	1	1	1	1	25.4407	1	1
EPHB1	1	1	1	1	1	1	1	1	1	1	33.3471	1	1	1	1	1	1
EPHB2	57.0121	1	1	1	1	1	1	1	1	1	1	15.0434	11.6158	1	1	1	1
EPHB3	29.1358	1	1	1	1	1	1	1	1	1	1	1	1	1	1	10.8187	1
EPHB4	22.53	1	1	1	1	1	1	1	1	1	1	1	1	62.8688	1	1	1
EPHB6	1	1	17.1	1	1	1	1	1	1	1	1	1	1	1	1	1	1
EPHX1	16.6379	1	1	1	1	1	1	1	1	1	1	53.8335	19.9167	111.798	204.544	48.2042	91.6399
EPHX2	16.8763	1	26.0412	1	1	1	1	1	1	1	1	1	1	1	18.4754	1	1
EPS15L1	12.1205	1	1	17.1871	1	31.1906	18.7382	1	1	10.753	32.797	1	1	14.7696	1	11.3975	10.9923
EPS8	69.5976	1	1	1	1	1	1	1	1	1	1	13.4996	1	58.6315	35.1259	39.9578	201.931
EPS8L1	33.3079	1	1	1	1	1	1	1	1	1	1	1	1	21.539	1	1	22.1715
EPS8L2	44.7885	1	23.6076	18.599	38.8495	25.9763	1	1	1	1	1	1	1	1	16.1523	1	1
EPS8L3	53.9964	1	1	1	1	1	1	1	1	1	1	1	1	1	1	1	1
EPYC	1	1	1	1	1	1	1	1	1	1	1	1	1	1	1	36.7615	1
ERBB3	81.7594	1	1	1	1	1	1	1	1	1	1	1	1	1	1	1	1
ERCC5	9.94664	21.7252	1	24.1708	1	1	1	1	1	1	1	25.8769	1	1	1	1	10.3458
EREG	168.314	1	1	1	1	1	1	1	1	977.678	19.198	223.087	984.92	1	1	1	1
ERG	1	1	1	1	1	1	1	1	1	1	1	1	1	116.14	1	1	1
ERI1	1	1	27.9223	1	1	1	1	1	1	1	1	1	1	1	1	1	1
ERICH6.AS1	1	1	1	1	1	16.4728	1	1	1	1	1	1	1	1	1	1	1
ERRFI1	123.517	1	1	16.1631	1	1	1	1	1	1	1	23.8578	41.3645	27.8797	101.115	131.467	139.914
ERVK3.1	1	1	1	1	1	16.0746	18.3232	1	1	1	1	1	1	16.4434	13.4924	1	9.73699
ESAM	1	1	1	1	1	1	1	1	1	1	1	1	1	432.223	1	1	153.662
ESM1	1	1	1	1	1	1	1	1	1	1	1	1	1	164.272	1	1	1
ESPN	21.4415	1	1	1	1	1	1	1	1	1	1	1	1	1	1	1	1
ESRP1	45.6117	1	1	1	1	1	1	1	1	1	1	1	1	1	1	1	1
ETS1	1	120.979	148.697	133.102	174.657	116.832	25.5397	1	1	1	18.0371	1	1	195.004	17.3216	40.1114	81.3069
ETV1	1	1	1	1	20.5318	1	1	1	1	1	1	1	1	1	14.1669	22.2291	16.2654
ETV3	11.8927	20.7525	1	23.0309	1	21.5065	25.4858	11.0849	1	116.845	294.307	80.6681	56.0707	31.9725	1	11.6338	16.7674
ETV4	46.0455	1	1	1	1	1	1	1	1	1	1	1	1	1	1	1	1
ETV5	1	1	1	1	1	1	1	1	1	19.7806	1	84.1138	37.8212	15.4205	1	16.9118	14.4827
ETV7	1	1	61.9139	1	54.7213	1	1	1	1	1	1	1	1	1	1	11.4093	11.6238
EVA1A	1	1	1	1	1	1	1	1	1	1	1	1	1	1	24.0477	61.7563	1
EVA1B	1	1	1	1	1	1	1	1	1	16.5769	1	23.6095	19.2471	80.2119	51.8804	94.404	101.812
EVA1C	1	1	1	1	1	1	1	1	1	1	1	1	1	91.7804	1	1	1
EVI2A	1	152.549	204.064	142.561	154.008	83.8119	48.9055	31.583	21.6986	53.8503	38.2141	97.5888	66.2065	1	1	1	1
EVI2B	1	159.245	147.332	152.949	161.711	102.181	176.98	109.276	51.7068	85.6448	50.181	164.091	93.2787	1	1	1	1
EVL	1	303.993	335.952	364.801	562.86	424.522	117.622	1	1	58.9582	1	93.3302	43.3983	40.2899	14.6597	28.6991	23.8164
EXOC2	1	1	1	1	19.1865	1	1	1	1	1	1	15.8125	1	10.715	11.0401	1	1
EXOC3L1	1	1	1	1	1	1	1	1	1	1	1	1	1	31.3926	1	1	1
EXOC3L2	1	1	1	1	1	1	1	1	1	1	1	1	1	36.3337	1	1	1
EXOC6	10.258	16.8327	20.3868	1	1	1	18.1699	1	1	1	14.2109	1	1	46.7267	1	1	1
EZH2	18.4566	23.634	44.5831	27.2308	48.241	33.8731	1	1	1	24.6363	23.8283	1	19.4159	13.9412	1	1	1
F10	1	1	1	1	1	1	1	1	1	1	1	1	1	1	122.616	12.8132	22.819
F12	47.9188	1	1	1	1	1	1	1	1	1	1	1	1	1	1	1	1
F13A1	1	1	1	1	1	1	1	1	1	17.4188	1	569.588	40.4036	1	1	1	1
F2R	1	1	1	37.4622	28.497	33.0851	1	1	1	1	1	1	1	74.2194	26.6109	140.812	84.9301
F2RL1	50.3139	1	1	1	1	1	1	1	1	1	1	1	1	1	1	1	1
F2RL2	1	1	1	1	1	1	1	1	1	1	1	1	1	1	1	21.841	1
F2RL3	1	1	1	1	1	1	1	1	1	1	1	1	1	112.063	1	1	1
F3	91.0997	1	1	1	1	1	1	1	1	1	1	1	32.7854	29.9562	46.6307	335.684	65.1405
F5	1	1	32.8481	1	1	1	1	1	1	1	1	1	1	1	1	1	1
FA2H	25.2264	1	1	1	1	1	1	1	1	1	1	1	1	1	1	1	1
FAAH	20.4155	1	1	1	1	1	1	1	1	1	1	1	1	1	1	1	1
FABP1	1523.83	77.8021	70.877	74.9769	118.818	57.4742	60.0439	68.1403	59.4929	59.2784	33.0777	172.936	51.213	62.1689	78.5525	32.9359	36.4195
FABP3	1	1	1	1	1	1	1	1	1	1	1	19.4248	24.3264	1	17.919	1	1
FABP4	1	1	1	1	1	1	1	1	1	1	1	1	1	176.742	200.035	1	59.8119
FADD	12.9169	1	18.1255	1	1	1	1	1	1	1	1	1	1	13.5856	1	15.71	16.8362
FADS1	11.05	1	1	1	1	1	1	1	1	15.0072	150.737	20.9729	18.5177	19.391	13.3976	39.8806	24.951
FADS3	10.6237	1	1	1	1	1	40.8787	1	1	13.2245	17.9605	1	1	61.4292	24.4666	30.111	59.9516
FAIM2	1	1	1	1	1	1	1	1	1	1	1	1	1	1	36.0623	1	1
FAM101B	1	1	1	1	1	1	1	1	1	11.9937	32.5209	1	1	94.7783	1	36.2032	13.7822
FAM102A	38.5133	38.1336	28.0726	52.289	1	22.0756	45.5687	1	1	1	1	1	1	1	14.2744	19.4568	1
FAM107A	1	1	1	1	1	1	1	1	1	1	1	1	1	173.242	53.6779	1	1
FAM110A	12.3914	1	43.4465	18.0853	30.6904	27.869	1	1	1	70.1695	29.6253	41.9696	28.9977	14.2093	1	1	1
FAM110D	1	1	1	1	1	1	1	1	1	1	1	1	1	104.606	1	1	1
FAM114A1	21.6078	1	1	1	1	1	1	1	1	1	1	1	1	46.3165	109.888	118.331	109.494
FAM117A	1	1	16.2555	1	1	17.0887	1	1	1	1	11.8855	1	1	1	1	1	1
FAM118A	28.3449	73.6848	94.2986	92.2485	168.368	72.7957	17.8537	1	1	34.3409	81.5036	1	1	22.2032	18.9141	36.6799	16.307
FAM122C	1	17.6214	26.9607	23.5632	21.2087	1	1	1	1	1	1	1	1	1	1	1	1
FAM127B	35.3144	1	1	1	1	1	1	1	1	1	1	1	1	55.9452	55.8523	55.7557	70.5006
FAM129A	1	76.9303	178.152	117.24	92.2857	70.2065	1	14.195	1	44.2446	66.3877	1	27.9178	17.3088	28.7305	1	35.0124
FAM129C	1	1	1	1	1	1	40.901	1	1	1	73.1586	1	1	1	1	1	1
FAM134B	26.1863	22.7174	1	1	29.6852	1	1	1	1	1	1	1	1	1	1	1	1
FAM13C	1	1	1	1	1	1	1	1	1	1	1	1	1	32.8706	19.5352	1	66.5872
FAM159A	1	15.0043	1	1	1	1	42.9121	1	1	1	1	1	1	1	1	1	1
FAM160B1	1	1	19.3871	20.5532	26.7935	1	1	1	1	1	1	1	1	14.3747	1	1	1
FAM162B	1	1	1	1	1	1	1	1	1	1	1	1	1	20.6221	13.8733	1	89.6991
FAM167B	1	1	1	1	1	1	1	1	1	1	1	1	1	294.882	1	1	1
FAM177B	1	1	1	1	1	1	26.4757	1	1	1	1	1	1	1	1	1	1
FAM180B	1	1	1	1	1	1	1	1	1	1	1	1	1	1	28.6557	1	1
FAM184A	1	1	23.7181	1	1	1	1	1	1	1	1	1	1	1	1	1	1
FAM196A	1	1	1	1	1	1	1	1	1	1	11.2857	1	1	1	1	1	1
FAM198B	1	1	1	1	1	1	1	1	1	1	1	75.1644	35.1139	119.183	52.821	39.4891	18.1606
FAM20C	1	1	1	1	1	1	1	1	1	1	1	40.7479	29.8852	1	21.9093	78.582	41.3075
FAM213A	76.7123	1	1	1	1	1	1	1	1	13.3526	45.7057	51.3186	31.4651	171.833	26.7403	22.7376	60.8564
FAM215B	1	16.9155	25.4177	16.9566	1	1	19.5603	1	1	1	20.6795	1	1	1	1	1	1
FAM219A	1	1	1	1	1	1	1	1	1	1	1	1	1	30.0242	1	1	1
FAM229B	1	1	1	1	1	1	1	1	1	1	1	1	1	21.8263	40.3889	51.1494	36.4407
FAM26F	1	1	1	1	1	1	46.0344	1	1	273.596	18.2418	164.403	294.255	1	1	1	1
FAM3B	51.2043	1	1	1	1	1	1	1	1	1	1	1	1	1	1	1	1
FAM3D	212.446	1	1	1	1	1	1	1	1	1	1	1	1	1	1	1	1
FAM46C	1	89.316	152.857	137.061	156.245	110.73	85.8506	117.172	122.352	12.5091	27.8765	1	1	11.3544	18.0696	1	1
FAM49A	1	1	1	1	1	1	67.1623	43.6813	27.6185	129.802	90.8448	69.9438	92.1439	1	17.2984	1	16.1089
FAM53B	1	1	32.5038	26.2728	29.1208	29.2937	1	1	1	1	73.4698	1	1	11.2155	1	1	1
FAM65B	1	37.3149	33.7149	28.4578	1	36.2359	75.127	1	1	1	33.0828	1	1	1	1	1	1
FAM69B	1	1	1	1	1	1	1	1	1	1	1	1	1	29.3264	1	1	1
FAM76B	1	1	1	1	1	1	25.678	1	1	1	11.8643	1	1	11.7896	1	1	1
FAM83D	11.8015	1	1	25.2042	1	1	1	1	1	1	1	1	1	1	1	1	23.0422
FAM83H	33.974	1	1	1	1	1	1	1	1	1	1	1	1	1	1	1	1
FAM84A	117.309	1	1	1	1	1	1	1	1	1	1	1	1	11.9454	1	10.9901	15.6177
FAM84B	40.904	1	1	1	1	1	1	1	1	1	1	1	1	25.9118	1	1	1
FAM89A	1	1	1	1	1	1	1	1	1	1	1	1	1	33.1826	1	17.8005	1
FAM92B	1	1	1	1	1	1	1	12.1276	45.761	1	1	1	1	1	1	1	1
FAM98A	13.6501	1	1	1	1	1	1	1	10.1975	1	1	1	1	14.6103	1	19.3273	19.7944
FAM98B	14.3149	1	17.3649	1	21.801	1	1	1	1	1	14.2054	1	1	14.346	1	10.395	12.5382
FAM98C	19.5862	15.9677	29.7757	1	1	1	1	1	1	1	1	1	1	22.1806	18.0811	12.3709	18.4122
FANK1	1	1	74.4324	1	1	1	1	1	1	1	1	1	1	1	1	1	1
FAP	1	1	1	1	1	1	1	1	1	1	1	1	1	20.411	14.7976	121.186	42.3024
FARP1	26.8581	1	1	1	1	1	1	1	1	1	1	1	1	26.1924	50.9421	66.7407	64.2852
FARP2	16.3628	1	1	1	1	1	1	1	1	1	20.3578	12.2629	1	1	1	1	1
FARS2	10.6735	19.275	19.5439	1	1	1	1	1	1	1	1	1	1	16.2355	14.3477	12.4625	17.6997
FAS	1	54.9805	159.332	42.1841	54.3384	28.7511	1	1	1	18.9885	1	1	1	1	31.2238	34.3811	36.1174
FASLG	1	1	1	39.0761	51.7179	48.4799	1	1	1	1	1	1	1	1	1	1	1
FASN	54.8426	1	1	1	1	1	1	1	1	1	1	1	1	1	1	15.9051	1
FASTKD5	9.79806	1	1	1	1	1	1	1	1	1	15.565	1	1	1	1	1	1
FAT1	39.9467	1	1	1	1	1	1	1	1	1	1	1	1	1	16.8414	43.1846	62.1975
FBLIM1	21.3339	1	1	1	1	1	1	1	1	1	1	1	1	40.2354	51.9625	75.0914	113.975
FBLN1	1	1	1	1	1	1	1	10.328	1	1	1	11.6056	1	11.6943	3194.58	790.862	112.065
FBLN2	1	1	1	1	1	1	1	1	1	1	1	1	1	50.5467	548.513	146.008	19.7141
FBLN5	1	1	1	1	1	1	1	1	1	1	1	1	1	28.8362	213.401	48.949	20.2932
FBLN7	1	25.5793	42.7187	1	1	1	1	1	1	1	13.4185	1	1	1	12.945	1	21.4128
FBN1	1	1	1	1	1	1	1	1	1	1	1	1	1	40.9707	269.519	145.368	68.7292
FBP1	31.3796	1	1	1	1	1	1	10.114	1	67.4066	18.6277	18.7751	149.271	1	1	1	1
FBRSL1	18.696	1	1	1	1	1	1	1	1	11.6128	42.4063	1	1	1	1	1	1
FBXL20	1	1	21.5702	1	27.1951	14.9564	1	1	1	1	1	1	1	14.3001	12.8371	12.0747	14.7363
FBXL22	1	1	1	1	1	1	1	20.2162	14.5062	1	1	1	1	1	1	1	1
FBXL6	20.3155	1	1	1	1	1	1	1	1	1	1	1	1	1	1	1	1
FBXO17	1	1	1	1	1	1	1	1	1	1	1	1	1	1	40.8012	25.8681	24.9107
FBXO18	15.5343	1	33.2182	1	1	1	1	14.1445	19.7292	1	14.4681	1	1	30.0798	27.7804	37.4184	31.8763
FBXO2	11.8777	1	1	1	1	16.7034	1	1	1	1	1	1	1	1	1	1	1
FBXO32	31.3496	1	1	1	1	1	1	17.9416	15.235	1	1	1	1	22.2648	14.1087	77.981	123.122
FBXO42	1	1	1	1	1	19.3154	1	1	1	1	1	1	1	1	1	1	11.6955
FBXO44	1	1	1	1	25.8954	18.0999	1	1	1	1	1	1	1	1	22.1765	11.3478	1
FBXO6	10.3026	1	1	1	30.4118	21.633	1	1	1	33.0679	20.6847	1	30.2018	1	1	17.3408	1
FBXO8	1	1	20.2069	1	1	1	1	1	1	1	1	1	1	18.0066	20.29	11.9164	23.887
FBXW11	10.5212	1	1	1	1	1	19.9583	1	1	16.4214	67.9079	18.3572	17.5264	19.4307	11.2822	15.8124	20.137
FCER1A	1	1	1	1	1	1	1	1	1	336.201	25.5246	1	1	1	1	1	1
FCER1G	1	1	20.3589	67.4518	1	498.123	1	1	15.24	1348.64	576.956	2192.62	3050.66	13.6535	1	25.069	18.7441
FCER2	1	1	1	1	1	1	102.065	1	1	1	1	1	1	1	1	1	1
FCF1	1	1	1	1	1	1	13.9854	1	1	1	1	1	1	11.424	13.683	12.434	1
FCGBP	81.3217	1	1	1	1	1	1	1	1	1	1	15.4368	1	1	1	1	1
FCGR1A	1	1	1	1	1	1	1	1	1	26.6381	1	48.9033	121.756	1	1	1	1
FCGR1B	1	1	1	1	1	1	1	1	1	1	1	1	32.9601	1	1	1	1
FCGR2A	1	1	1	1	1	1	1	1	1	144.554	1	409.967	524.61	1	1	1	11.2467
FCGR2B	1	1	1	1	1	1	53.9546	11.766	33.8571	194.491	1	204.139	100.739	1	1	1	1
FCGR3A	1	1	1	1	1	262.468	1	1	1	29.5897	1	196.168	502.707	1	1	1	1
FCGRT	190.151	18.8176	19.1251	23.5296	32.6744	20.0688	34.7718	40.2292	32.0628	361.862	169.482	1137.07	553.659	214.96	467.806	166.238	139.039
FCHO2	1	1	1	1	1	1	1	1	1	1	1	52.9409	24.138	23.2837	1	1	1
FCHSD2	1	1	1	1	1	1	27.9074	1	1	16.5135	103.722	28.1643	18.0243	22.7825	1	11.678	16.4956
FCMR	1	51.5309	85.2162	35.0896	1	34.9925	133.296	1	1	1	1	1	1	1	1	1	1
FCN1	1	1	1	1	1	1	1	1	1	86.837	1	1	181.537	1	1	1	1
FCN3	1	1	1	1	1	1	1	1	1	1	1	1	1	45.1183	1	1	1
FCRL1	1	1	1	1	1	1	80.1836	1	1	1	1	1	1	1	1	1	1
FCRL2	1	1	1	1	1	1	43.3865	11.6253	16.1652	1	1	1	1	1	1	1	1
FCRL3	1	1	20.3709	1	1	1	13.9923	1	1	1	1	1	1	1	1	1	1
FCRL5	1	1	1	1	1	1	33.5059	55.1417	69.1185	1	1	1	1	1	1	1	1
FCRL6	1	1	1	1	1	32.4823	1	1	1	1	1	1	1	1	1	1	1
FCRLA	1	1	1	1	1	1	95.1949	1	1	1	17.0468	1	1	1	1	1	1
FEN1	17.0305	1	1	1	1	1	1	1	1	1	22.538	1	1	1	1	1	1
FENDRR	1	1	1	1	1	1	1	1	1	1	1	1	1	1	53.4154	73.0175	17.4084
FERMT1	153.59	1	1	1	1	1	1	1	1	1	1	1	1	1	1	1	1
FERMT2	1	1	1	1	1	1	1	1	1	1	1	1	1	90.6741	82.9493	87.4221	105.775
FES	1	1	1	1	1	55.2466	1	1	1	43.5728	21.1545	28.5193	29.6761	46.8733	15.1918	1	11.5064
FEZ1	1	1	1	1	1	20.5109	1	1	1	1	1	1	1	14.8185	105.586	38.2513	58.321
FGD2	1	1	1	1	1	1	31.274	1	1	31.255	22.0709	21.9482	23.2589	1	1	1	1
FGD3	1	21.8685	24.9799	25.0784	31.595	25.7607	1	1	1	1	1	1	1	1	1	1	1
FGD5	1	1	1	1	1	1	1	1	1	1	1	1	1	75.232	1	1	1
FGF13	1	1	1	1	1	1	1	1	1	1	1	1	1	1	27.5467	1	15.1774
FGF7	1	1	1	1	1	1	1	1	1	1	1	1	1	1	209.38	162.126	74.9054
FGFBP1	69.3722	1	1	1	1	1	1	1	1	1	1	1	1	1	1	1	1
FGFBP2	1	1	1	1	1	537.562	1	1	1	1	1	1	1	1	1	1	1
FGFR1	1	1	1	1	1	1	1	1	1	1	1	43.2576	1	54.4267	182.965	124.901	58.994
FGFR1OP	11.449	1	14.9756	1	1	1	1	1	1	1	13.374	1	1	1	1	1	1
FGFR4	23.4448	1	1	1	1	1	1	1	1	1	1	1	1	1	45.2981	1	1
FGGY	98.9904	1	1	1	1	1	1	1	1	1	1	1	1	1	1	1	1
FGL2	1	1	1	1	1	33.0711	1	28.3923	18.1386	229.461	1	698.809	202.852	27.5759	77.8665	1	1
FGR	1	1	1	1	1	51.3464	1	1	1	78.1068	1	1	66.0423	12.6627	1	1	1
FHIT	14.9663	1	1	1	1	1	1	10.1685	1	1	10.0375	20.1802	1	1	13.4068	13.18	1
FHL1	1	1	1	1	1	1	1	1	1	1	1	1	1	57.9847	335.125	77.0028	221.184
FHL2	241.019	1	1	1	1	1	1	1	1	1	1	1	1	26.8674	142.355	150.898	118.618
FHL5	1	1	1	1	1	1	1	1	1	1	1	1	1	1	1	1	45.8743
FIBCD1	20.773	1	1	1	1	1	1	1	1	1	1	1	1	1	1	1	1
FIBIN	1	1	1	1	1	1	1	1	1	1	1	1	1	1	33.9972	76.5426	13.5901
FICD	1	1	1	1	1	1	1	13.2817	11.3765	1	1	1	1	1	1	1	1
FIG4	1	1	1	1	1	1	1	1	1	1	1	19.718	14.3484	1	1	1	1
FIGF	1	1	1	1	1	1	1	1	1	1	1	1	1	1	36.6375	1	1
FILIP1	1	1	1	1	1	1	1	1	1	1	1	1	1	78.8449	24.3166	10.5685	60.3798
FILIP1L	1	1	1	1	1	1	1	1	1	17.7235	1	67.3411	14.1274	70.1238	173.271	158.328	318.002
FJX1	1	1	1	1	1	1	1	1	1	1	1	1	1	20.123	1	1	29.3595
FKBP10	21.114	1	1	1	1	1	1	1	1	1	1	1	1	50.2439	149.88	297.676	185.3
FKBP11	52.59	134.073	28.6713	116.824	135.522	114.148	23.2356	504.454	652.763	16.3106	19.6551	1	1	46.9103	71.8518	144.7	63.4963
FKBP14	1	1	1	1	1	1	1	1	1	1	1	1	1	10.2327	27.9264	42.5714	21.0127
FKBP15	1	1	1	1	1	1	1	1	1	1	1	28.1331	28.8414	13.9829	1	11.0964	10.3213
FKBP5	1	93.9167	37.7972	38.8512	71.4688	45.8659	18.6448	1	1	44.2324	41.3265	23.1953	34.018	15.5557	26.8161	17.2878	33.7341
FKBP7	1	1	1	1	1	1	1	1	1	1	1	1	1	27.6958	77.7586	94.2163	54.5569
FKBP9	38.6693	1	1	1	1	1	1	1	1	1	1	1	1	106.765	101.317	94.2501	69.5661
FLNB	69.9067	1	27.1212	1	1	1	1	1	1	1	80.3784	1	13.4287	87.6294	27.1888	33.5543	1
FLNC	1	1	1	1	1	1	1	1	1	1	1	1	1	1	12.4918	30.3597	15.465
FLRT2	1	1	1	1	1	1	1	1	1	1	1	1	1	1	30.1231	10.4845	1
FLT1	1	1	1	1	1	1	1	1	1	27.1541	1	1	20.2828	440.52	1	1	1
FLT3	1	1	1	1	1	1	1	1	1	12.9344	13.7477	1	1	1	1	1	1
FLT3LG	1	68.4342	41.7564	28.6171	1	26.7676	1	1	1	1	1	1	1	1	30.3968	11.9015	1
FLT4	1	1	1	1	1	1	1	1	1	1	1	1	1	34.2766	1	1	1
FLVCR2	1	1	1	1	1	1	1	1	1	1	1	1	16.2685	1	1	1	1
FMN1	1	1	1	1	1	1	1	1	1	1	1	1	15.5853	1	1	1	1
FMNL2	13.1001	1	1	1	1	1	1	1	1	1	1	17.9424	47.74	21.6913	12.1493	10.4074	1
FMOD	1	1	1	1	1	1	1	1	1	1	1	1	1	1	63.704	69.0234	53.0532
FN1	26.077	1	1	1	1	1	1	1	1	1	12.1846	1	145.438	158.498	790.779	1342.67	1230.98
FN3K	1	1	1	1	1	1	1	1	1	1	20.6225	1	1	1	1	1	1
FNDC1	1	1	1	1	1	1	1	1	1	1	1	1	1	1	21.6552	74.9469	16.5853
FNIP2	20.4988	1	1	1	1	1	1	1	1	106.406	31.4964	128.711	196.897	68.2175	28.9866	34.5543	31.8268
FOLR2	1	1	1	1	1	1	1	1	1	1	1	424.518	72.941	1	1	1	1
FOLR3	1	1	1	1	1	1	1	1	1	1	1	1	18.679	1	1	1	1
FOSL1	59.8674	1	1	1	1	1	1	1	1	11.1258	1	1	1	33.3904	16.6778	32.2211	15.1942
FOXA1	10.7078	1	1	1	1	1	1	1	1	1	17.331	1	1	1	1	1	1
FOXA3	35.274	1	1	1	1	1	1	1	1	1	1	1	1	1	1	1	1
FOXF1	1	1	1	1	1	1	1	1	1	1	1	1	1	31.0246	91.7722	100.832	75.7046
FOXF2	1	1	1	1	1	1	1	1	1	1	1	1	1	1	35.099	24.3205	15.5496
FOXN2	14.9339	1	1	1	1	1	1	1	1	15.2925	1	1	1	13.9527	1	1	1
FOXO1	1	39.9066	52.7932	37.819	37.4426	24.291	1	1	1	1	1	26.3085	1	49.8775	15.0267	21.8965	1
FOXP3	1	1	228.493	1	1	1	1	1	1	1	1	1	1	1	1	1	1
FOXP4	24.5341	1	1	1	1	1	1	1	1	1	1	1	1	1	1	13.8347	1
FOXRED2	1	1	1	1	1	1	1	1	1	1	1	17.5483	1	1	1	1	1
FOXS1	1	1	1	1	1	1	1	1	1	1	1	1	1	1	1	15.3817	102.794
FPR1	1	1	1	1	1	1	1	1	1	87.5005	1	1	104.326	1	1	1	1
FPR2	1	1	1	1	1	1	1	1	1	1	1	1	32.0686	1	1	1	1
FPR3	1	1	1	1	1	1	1	1	1	79.881	1	203.223	171.493	1	1	1	1
FRAT1	1	1	1	1	1	1	1	1	1	1	1	15.4407	1	1	1	1	1
FRAT2	20.7582	1	1	1	1	17.9304	1	1	1	8.28622	1	1	1	16.4875	1	1	1
FRMD4A	1	1	1	1	1	1	1	1	1	1	1	53.5787	23.1322	61.2969	1	20.3709	43.7806
FRMD4B	31.2015	45.1163	97.3793	27.2099	1	1	1	1	1	22.5482	17.2593	162.724	38.1012	65.1361	1	1	1
FRMD6	1	1	1	1	1	1	1	1	1	1	1	1	1	13.3193	46.8938	60.4512	16.7536
FRZB	1	1	1	1	1	1	1	1	1	1	1	1	1	78.3366	56.2492	209.843	409.939
FSCN1	24.2234	1	1	1	1	1	1	1	1	83.1181	17.3641	14.315	17.6241	163.645	52.3133	90.9527	25.9539
FSD1	1	1	1	1	1	14.7632	1	1	1	1	1	1	1	1	1	1	1
FST	1	1	1	1	1	1	1	1	1	1	1	1	1	1	42.5173	83.0086	1
FSTL1	1	1	1	1	1	1	1	1	1	1	1	1	1	180.463	475.328	519.277	302.53
FSTL3	12.7189	1	1	1	1	1	1	1	1	1	23.8813	1	1	1	44.1833	76.4547	45.0834
FTX	1	1	18.3228	1	1	1	1	1	1	1	13.632	1	1	1	13.2202	10.5997	16.0083
FUCA1	34.0395	1	1	17.0989	1	29.0536	1	1	1	16.9631	1	316.727	73.112	14.7242	28.2829	1	10.6677
FURIN	15.9661	83.0802	83.3779	26.7876	53.1881	65.307	1	1	1	27.2977	37.6056	21.8344	27.8947	56.8092	1	20.844	24.5494
FUT2	23.1002	1	1	1	1	1	1	1	1	1	1	1	1	1	1	1	1
FUT3	43.5358	1	1	1	1	1	1	1	1	1	1	1	1	1	1	1	1
FUT7	1	1	1	1	1	1	1	1	1	1	15.1996	1	1	1	1	1	1
FUT8	15.339	1	18.0604	1	53.4239	16.7275	17.9692	13.6068	21.6482	1	1	1	1	17.5844	28.2562	27.3894	15.4555
FUZ	1	1	1	1	1	1	1	1	1	1	140.519	1	1	1	13.2141	1	17.5486
FXYD1	1	1	1	1	1	1	1	1	1	1	1	1	1	14.7381	310.83	28.6098	145.932
FXYD2	1	1	1	1	1	1	1	1	1	1	34.1587	1	1	1	1	1	1
FXYD3	1086.35	44.6719	49.1014	42.615	53.1165	46.2054	40.2729	29.1194	43.2213	40.4639	55.0551	93.4824	53.3257	46.7487	38.0754	40.6266	52.3015
FXYD6	1	1	1	1	1	1	1	1	1	1	49.8077	37.7286	13.2317	91.3382	122.082	63.9699	97.0998
FYB	1	342.562	318.799	271.783	325.315	118.317	1	1	1	99.3845	94.5303	230.467	202.169	1	1	1	1
FYN	1	306.215	316.489	499.307	378.889	361.682	1	1	1	27.0242	20.5233	1	1	76.489	53.9195	50.1219	22.8357
FZD1	1	1	1	1	1	1	1	1	1	1	1	17.7099	1	1	48.3413	35.8717	17.0675
FZD4	1	1	1	1	1	1	1	1	1	1	1	1	1	45.8034	1	1	1
FZD5	22.2138	1	1	1	1	1	1	1	1	1	1	1	1	1	1	1	1
FZD6	9.26477	1	1	1	1	1	1	1	1	1	1	1	1	42.1602	1	1	1
G0S2	20.6434	24.6902	16.7453	1	1	20.6715	1	34.5085	27.7426	3525.61	18.375	318.775	3267.21	28.5502	162.441	277.275	126.994
GAA	15.712	1	1	1	1	1	1	1	1	33.7763	1	96.7598	73.7348	24.034	57.3928	36.3252	29.523
GAB1	1	1	1	1	1	1	1	10.6313	1	1	29.663	1	1	16.9536	1	1	1
GAB2	1	1	1	1	1	1	1	1	1	12.7306	23.5574	15.438	19.6168	1	1	1	1
GAL	76.3879	1	1	1	1	1	1	1	1	1	1	1	1	1	1	1	1
GAL3ST4	1	1	1	1	1	1	1	1	1	1	1	37.9871	35.8623	1	11.3958	1	1
GALE	59.2954	1	1	1	1	1	1	1	1	1	1	1	13.5674	15.1916	1	1	1
GALM	26.8252	63.1627	163.042	75.6617	103.688	36.4142	1	1	1	37.3399	1	41.3082	44.4765	1	19.3914	15.9478	12.153
GALNT10	10.9091	24.259	30.1595	20.3752	22.7717	18.8403	1	1	1	1	1	1	1	20.3791	11.8637	21.99	1
GALNT18	1	1	1	1	1	1	1	1	1	1	1	1	1	85.8897	1	1	1
GALNT3	53.3131	1	1	1	1	17.348	1	15.7027	1	15.4204	37.4213	1	1	1	1	1	1
GALNT5	20.6078	1	1	1	1	1	1	1	1	1	1	1	1	1	1	1	1
GALNT6	29.5517	1	1	1	1	15.8945	1	1	1	1	1	1	15.2184	1	1	1	1
GALNT7	26.0484	1	1	1	1	1	1	1	1	1	1	1	1	10.544	1	1	1
GALR2	1	1	1	1	1	1	1	1	1	15.3537	39.7482	1	1	1	1	1	1
GAMT	1	1	1	1	1	1	1	1	1	1	1	32.8518	1	1	22.2622	18.792	59.3396
GAN	19.6418	17.5039	16.4546	25.886	1	20.7826	1	1	1	1	1	1	1	15.2969	1	13.0623	12.3549
GAPLINC	1	1	1	1	1	1	1	1	1	1	1	1	17.7126	1	1	1	1
GAPT	1	1	1	1	1	1	41.8402	1	1	16.7189	42.999	1	1	1	1	1	1
GAS1	1	1	1	1	1	1	1	1	1	1	1	1	1	1	36.3445	77.8236	20.7552
GAS6	55.7989	1	1	1	1	1	1	21.576	68.5217	47.2982	281.901	74.4895	33.6124	174.122	156.982	80.5155	98.3192
GAS7	1	1	1	1	1	1	1	1	1	20.158	1	78.2071	19.9617	1	64.5842	35.0982	1
GATA2	1	1	1	1	1	1	1	1	1	1	1	1	1	41.3026	1	1	1
GATA3	1	75.3649	177.256	85.3861	143.621	80.8436	1	1	1	1	1	1	1	1	1	1	1
GATM	1	1	1	1	1	1	1	1	1	18.4694	1	127.291	24.3114	1	1	1	1
GBA	10.0255	1	1	1	1	1	1	1	1	9.93331	1	57.5113	44.8024	18.9699	25.9422	26.4986	20.1137
GBP2	16.0264	88.9964	320.165	97.0133	157.718	104.816	22.0047	1	1	76.9898	1	59.6146	100.161	107.408	94.2968	64.7733	138.901
GBP5	1	34.5866	142.194	45.1331	61.0682	29.8494	1	1	1	24.7284	1	1	62.3577	1	1	1	1
GCA	20.6423	1	18.0719	1	1	1	29.2494	1	1	58.0101	42.4609	35.5193	65.3735	19.5072	14.8134	1	15.4762
GCC1	1	1	1	17.7754	1	1	15.7626	1	1	1	1	1	1	1	1	1	1
GCHFR	58.3019	45.8654	113.71	64.976	68.7443	70.5416	15.4161	1	11.7532	14.5833	40.1379	1	112.446	15.4335	1	1	1
GCNT1	15.5415	1	59.3518	1	1	1	1	1	1	1	1	1	1	1	1	1	1
GCNT3	32.5446	1	1	1	1	1	1	1	1	1	1	1	1	1	1	1	1
GDAP2	1	1	1	1	1	1	1	1	1	9.74535	1	1	1	1	1	1	1
GDF15	731.403	19.0881	24.0576	1	33.6662	18.109	17.372	1	22.7075	16.3576	18.1673	1	25.432	27.4414	71.8562	119.614	24.6942
GEM	31.7356	1	43.0136	1	85.9253	30.3456	1	1	1	32.8036	18.7677	36.7702	54.7825	57.1274	378.572	304.257	441.875
GFI1	1	1	1	22.021	39.4628	20.2031	1	1	1	1	1	1	1	1	1	1	1
GFOD1	9.52953	1	1	29.1555	25.1486	44.7679	1	1	1	1	50.8672	1	1	35.0165	1	1	1
GFOD2	12.5991	1	1	1	1	1	1	1	1	1	1	1	1	45.8855	1	12.0517	12.3308
GFPT2	1	1	1	24.0681	1	1	1	1	1	1	1	1	1	1	57.116	70.9184	1
GFRA2	1	1	1	1	1	1	1	1	1	1	1	52.1012	1	1	1	1	1
GGA3	1	1	1	1	1	1	16.1572	1	1	1	1	15.5468	1	1	1	1	1
GGH	208.227	1	1	1	1	1	1	12.1832	31.069	1	22.6759	1	17.5202	22.5151	14.8564	27.1083	19.5209
GGT5	1	1	1	1	1	1	1	1	1	1	1	1	1	23.6409	128.483	121.188	156.406
GGT6	20.8067	1	1	1	1	1	1	1	1	1	1	1	1	1	1	1	1
GHRL	1	1	1	1	1	1	1	1	1	14.7238	1	1	1	1	1	1	1
GIMAP1	1	30.5792	1	24.731	1	30.1642	1	1	1	1	1	1	11.8242	83.7299	1	1	1
GIMAP2	1	28.4793	17.1236	22.9225	30.4634	29.4629	1	1	1	1	1	14.7596	15.7439	21.8217	1	1	1
GIMAP4	1	57.7178	24.6982	62.8199	49.4683	52.7389	1	1	1	13.3696	1	22.622	50.7828	175.54	1	1	1
GIMAP6	1	18.4854	1	1	18.3256	22.0345	1	1	1	1	1	1	1	86.9908	1	1	1
GIMAP7	1	105.108	44.4432	84.5333	59.2774	81.7158	1	1	1	1	1	1	1	184.593	1	1	1
GIMAP8	1	1	1	1	1	1	1	1	1	1	1	13.0535	1	37.5386	1	1	1
GINS2	28.1204	1	1	1	1	1	1	1	1	1	1	1	1	1	1	1	1
GIT1	16.0557	1	1	1	1	1	1	1	1	1	1	1	1	33.8125	1	1	1
GJA1	1	1	1	1	1	1	1	1	1	1	1	1	1	175.453	51.6527	126.951	1
GJA4	1	1	1	1	1	1	1	1	1	1	1	1	1	127.746	1	1	238.783
GJA5	1	1	1	1	1	1	1	1	1	1	1	1	1	43.3762	1	1	1
GJB1	39.3018	1	1	1	1	1	1	1	1	1	1	1	1	1	1	1	1
GJB2	15.5069	1	1	1	1	1	1	1	1	12.2796	1	1	1	1	1	231.139	1
GJB3	48.6212	1	1	1	1	1	1	1	1	1	1	1	1	1	1	1	1
GJC1	1	1	1	1	1	1	1	1	1	1	1	1	1	17.9976	1	1	65.0328
GK	16.7444	32.2509	129.417	1	24.0725	1	1	1	1	151.662	10.7145	86.7026	176.811	1	1	23.7126	1
GK5	13.1926	1	1	1	1	32.5652	1	1	1	1	1	1	1	1	1	1	1
GKAP1	1	1	1	1	1	1	14.3529	1	1	1	1	1	1	1	1	1	1
GLCCI1	1	22.6894	54.1817	27.3603	59.0622	37.3575	1	10.7873	14.08	1	1	1	1	1	1	1	1
GLIS3	1	1	1	1	1	1	1	1	1	1	1	1	1	11.9377	20.9205	37.2378	25.0443
GLMN	1	16.8593	19.1194	25.294	33.6049	21.8431	1	1	1	1	1	1	1	1	1	1	1
GLT1D1	1	1	1	1	1	1	1	1	1	1	73.7152	1	1	1	1	1	1
GLT8D2	1	1	1	1	1	1	1	1	1	1	1	1	1	27.4956	100.865	115.087	35.0271
GLUL	90.4897	30.2742	1	36.9773	27.902	90.3708	19.3312	1	10.5842	365.651	130.841	590.013	1072.9	116.794	190.92	121.126	133.398
GM2A	1	1	1	1	1	1	16.5581	1	15.8184	38.9541	23.3908	180.164	127.97	1	11.2867	10.0839	1
GMDS	130.469	1	24.1195	1	34.898	1	1	9.71179	20.5386	15.2596	13.3633	1	1	27.0747	11.7309	14.3533	18.6167
GMNN	39.3213	1	22.4388	1	1	1	1	1	1	1	1	1	1	14.3232	12.5963	15.5139	18.9777
GMPR	1	1	1	1	1	1	1	1	1	1	79.7305	1	1	11.2795	1	1	1
GNA12	1	1	1	1	1	1	1	1	1	35.6565	96.3855	38.85	30.9981	22.0543	15.6318	30.3181	22.711
GNA15	1	107.917	106.631	1	43.647	39.1509	1	1	1	185.247	466.86	75.615	92.026	1	1	1	1
GNAI1	1	1	1	1	1	1	1	1	1	1	1	1	1	25.3438	24.8047	39.3183	45.5216
GNB4	1	1	1	1	1	1	1	1	1	23.2802	38.2804	67.6708	68.6648	32.9332	33.8486	35.6683	41.2491
GNB5	1	29.9309	32.3974	34.0429	26.3179	18.8216	88.0344	1	1	1	64.6506	1	1	12.1582	16.8324	20.7788	24.9261
GNG11	1	1	1	1	1	1	1	1	1	1	1	21.363	1	1576.9	322.44	142.322	239.953
GNG12	37.4046	1	1	1	1	1	1	1	1	1	1	1	1	54.712	57.2881	66.9789	67.6832
GNG2	1	186.351	222.249	235.475	210.947	279.224	66.5192	1	9.64447	34.6276	23.7196	51.3929	27.3234	24.6646	21.0926	25.4377	14.6983
GNG4	13.6036	1	1	1	39.6435	1	1	1	1	1	1	1	1	1	1	1	1
GNG7	1	1	1	1	1	1	159.359	96.832	49.7643	33.304	125.773	26.7899	1	20.0027	15.3071	1	1
GNG8	1	1	27.2737	1	1	1	1	1	1	1	1	1	1	1	1	1	1
GNGT2	1	1	1	19.1641	32.5222	39.5836	1	1	1	17.8838	1	30.6246	19.5313	12.1058	1	1	1
GNLY	1	234.761	63.1357	1230.82	3634.6	6253.32	1	1	9.84094	1	21.1931	1	1	1	1	1	1
GNPDA1	21.3046	1	1	1	1	1	1	1	1	20.6314	1	78.1231	41.0528	11.7306	20.8242	12.0449	1
GNS	18.2863	1	1	1	1	1	1	1	1	48.7508	22.2291	126.125	135.013	54.0728	30.7864	36.7609	29.1064
GOLGA8A	1	16.9521	19.0018	1	1	17.752	1	1	1	1	1	1	1	10.811	1	1	1
GOLGA8B	1	31.8239	36.6656	26.7861	23.446	38.3484	15.3178	1	1	1	16.1466	1	1	1	1	10.7758	1
GOLM1	85.7622	1	1	1	1	1	1	1	1	1	1	1	1	43.8769	33.6757	78.2643	26.0804
GOT1	26.2536	1	15.4633	1	1	1	46.8264	1	1	1	1	1	1	16.6376	13.5566	17.6495	19.1086
GPA33	42.0268	1	1	1	1	1	1	1	1	1	1	1	1	1	1	1	1
GPAT2	1	1	1	1	1	1	1	1	1	1	1	1	1	1	1	1	30.7402
GPAT3	1	1	1	1	1	1	1	1	1	96.279	1	38.9225	18.1644	1	1	1	1
GPBAR1	1	1	1	1	1	1	1	1	1	1	1	1	1	1	25.0266	1	1
GPC1	12.5867	1	1	1	1	1	1	1	1	1	1	1	1	1	36.9271	72.9983	45.3722
GPC3	1	1	1	1	1	1	1	1	1	1	1	1	1	1	84.8041	1	1
GPC6	1	1	1	1	1	1	1	1	1	1	1	1	1	1	82.2912	62.5607	26.3677
GPD2	15.0307	1	1	1	1	1	1	1	1	1	1	1	18.9322	1	1	1	1
GPIHBP1	1	1	1	1	1	1	1	1	1	1	1	1	1	26.9314	1	1	1
GPM6B	1	1	1	1	1	1	15.3302	1	1	1	66.8254	1	1	1	1	24.61	63.7658
GPNMB	1	1	1	1	1	1	1	1	1	22.2158	1	758.566	518.877	1	334.967	106.954	41.3296
GPR146	1	1	1	1	1	1	1	1	1	1	40.0259	1	1	55.7759	1	1	1
GPR155	1	16.1415	27.2568	23.1955	1	1	1	1	1	1	1	52.8366	11.8539	1	1	1	1
GPR157	10.7058	1	1	1	1	1	1	1	1	102.994	83.3413	1	12.5571	1	1	1	1
GPR160	91.253	1	1	1	1	1	1	29.6117	16.761	22.0322	36.1792	44.5764	18.154	1	1	1	1
GPR171	1	114.909	33.8704	140.887	114.535	113.731	1	1	1	1	1	1	1	1	1	1	1
GPR176	1	1	1	1	1	1	1	1	1	1	1	1	1	1	1	23.755	29.8898
GPR18	1	27.087	1	46.2116	40.3671	30.8613	61.7255	1	1	1	1	1	1	1	1	1	1
GPR183	1	498.499	314.657	246.764	89.1975	97.6177	452.075	23.6024	27.303	1695.99	4163.99	1833.82	1106.2	1	1	1	27.2673
GPR20	1	1	1	1	1	1	1	1	1	1	1	1	1	1	1	1	23.8261
GPR34	1	1	1	1	1	1	1	1	1	1	1	175.641	59.6586	1	1	1	1
GPR35	39.2964	16.4879	1	23.3615	1	18.2145	1	1	1	51.2845	1	23.1879	27.2535	1	1	1	1
GPR4	1	1	1	1	1	1	1	1	1	1	1	1	1	53.437	1	1	41.7929
GPR65	1	103.842	48.6191	178.855	183.835	211.141	37.3333	1	1	59.3791	373.696	43.1897	33.1161	1	1	1	1
GPR68	1	1	1	1	19.6411	1	1	1	1	1	1	1	1	1	14.1852	30.6094	1
GPR82	1	19.964	53.9276	17.6317	19.0952	18.5312	1	1	1	1	1	18.6372	1	1	1	1	1
GPR84	1	1	1	1	1	1	1	1	1	24.1707	1	1	66.3045	1	1	1	1
GPRC5A	338.01	1	14.9968	1	1	1	1	1	10.6034	18.0886	14.9461	1	17.0148	16.6437	134.399	87.2491	57.1514
GPRC5B	1	1	1	1	1	1	1	1	1	1	1	1	1	74.8479	13.9276	1	1
GPRC5C	37.964	1	1	1	1	1	1	1	1	1	1	1	1	12.0318	1	1	53.4626
GPRIN3	1	50.5218	46.4222	35.8829	57.0636	39.9169	1	1	1	28.3919	1	20.9283	25.4104	1	1	1	1
GPS2	1	24.3222	23.1422	31.9664	23.7003	34.7213	26.5882	1	1	1	18.3653	1	1	15.2619	1	1	12.2813
GPSM2	34.4308	1	1	1	1	1	1	1	1	1	1	1	1	1	11.2579	1	1
GPT2	25.1155	1	1	1	1	1	1	1	1	1	1	1	1	1	1	1	1
GPX2	630.085	28.969	34.2008	20.1189	35.4329	31.9307	19.7466	1	28.1857	19.5786	31.5374	18.9603	28.7851	16.8534	1	21.6822	27.6558
GPX3	1	1	1	1	1	1	1	1	1	26.8488	1	38.0035	76.4439	80.6114	1020.06	73.8742	249.609
GPX7	1	1	1	1	1	1	1	1	15.5855	1	29.2536	1	1	16.2575	14.8403	64.1489	37.2457
GPX8	1	1	1	1	1	1	1	1	1	1	1	1	1	28.1733	84.8009	124.743	61.2468
GRAMD1B	1	1	1	1	1	1	1	1	1	1	26.9903	1	1	1	1	1	1
GRAMD3	10.2682	1	34.0539	1	1	39.7457	1	1	1	1	1	1	1	14.9204	1	1	19.2061
GRAMD4	1	1	31.7385	1	1	1	1	1	1	1	73.8718	44.5667	13.3874	1	1	1	1
GRAP2	1	37.3156	38.3767	47.2493	55.0889	26.2731	1	1	1	1	1	1	1	1	1	1	1
GRASP	1	1	1	1	1	18.6263	22.8549	1	1	37.7818	156.63	77.5839	28.2339	46.7177	1	9.70813	1
GRB10	1	1	1	1	1	1	1	1	1	1	1	1	1	86.5926	1	1	1
GREM1	1	1	1	1	1	1	1	1	1	1	1	1	1	1	140.232	197.944	51.4199
GREM2	1	1	1	1	1	1	1	1	1	1	1	1	1	1	33.3825	1	1
GRK5	1	1	17.0608	1	1	15.276	18.1352	1	1	1	1	1	1	65.1413	79.4504	24.9351	77.2347
GRPEL2	9.70208	1	27.3477	1	1	1	1	1	1	1	1	1	1	33.0689	1	1	1
GRTP1	25.9134	1	1	1	1	1	1	1	1	1	1	1	1	1	1	1	1
GSAP	1	1	1	1	1	1	27.8699	1	1	16.0407	1	49.8012	34.7396	1	1	1	1
GSE1	23.8202	1	1	1	1	21.9926	1	1	1	1	1	1	1	24.4498	14.5982	14.6737	1
GSN	88.7262	1	1	1	1	33.488	24.7244	15.4913	1	335.112	100.448	172.529	284.258	1175.34	4954.14	218.736	534.856
GSTA4	9.58215	1	1	1	1	1	1	1	1	1	1	1	1	22.8041	52.6232	32.3388	39.802
GSTM3	11.343	17.2503	1	1	1	1	1	1	1	1	1	1	1	29.3087	171.513	77.5822	81.5596
GSTM5	1	1	1	1	1	1	1	1	1	1	1	1	1	1	92.0315	11.7411	1
GSTO2	32.9059	1	1	1	1	1	1	1	1	1	1	1	1	1	1	1	1
GTDC1	1	1	1	19.6805	23.1488	18.7038	1	1	1	1	1	1	1	1	1	1	15.7053
GTF3C1	9.89806	1	1	18.5948	69.1693	74.4563	1	1	1	1	1	1	1	14.1284	12.1065	16.5874	13.801
GTF3C2	13.131	1	1	1	1	1	1	1	1	1	19.3702	1	1	1	1	1	12.1413
GUCA2A	95.493	1	1	1	1	1	1	29.2049	1	13.3622	1	33.7728	1	17.8921	30.6017	1	1
GUCA2B	76.3819	1	1	1	1	1	1	25.2479	1	15.7256	1	64.0646	1	17.0447	30.9695	1	1
GUCY1A2	1	1	1	1	1	1	1	1	1	1	1	1	1	1	1	1	47.4082
GUCY1A3	1	1	1	1	1	1	1	1	1	1	1	1	1	26.384	25.1069	86.4441	130.281
GUCY1B3	1	1	1	1	1	1	1	1	1	1	1	1	1	14.7687	12.8903	28.1153	131.57
GULP1	1	1	1	1	1	1	1	1	1	1	1	1	1	40.4835	92.4357	57.2612	26.0319
GXYLT1	1	1	22.6025	20.7072	21.2308	18.2786	1	1	1	1	1	1	1	14.8622	1	1	1
GYS1	1	1	1	1	1	1	1	1	1	1	35.0448	1	1	1	1	1	1
GZF1	1	1	1	1	1	16.2728	19.8148	1	1	18.55	1	22.3292	1	1	1	1	1
GZMA	1	392.352	70.8685	1681.91	3804.2	1776.25	1	1	1	1	1	1	1	1	1	1	1
GZMB	15.3279	233.275	70.7075	1304.05	3772.69	2330.2	1	1	42.1245	11.9952	8727.68	1	1	1	1	1	1
GZMH	1	24.2092	1	508.153	593.683	855.506	1	1	1	1	1	1	1	1	1	1	1
GZMK	1	59.6047	1	864.402	228.092	148.519	1	1	1	1	1	1	1	1	1	1	1
GZMM	1	142.769	97.8005	312.98	241.3	255.117	1	1	1	1	1	1	1	1	1	1	1
HAAO	14.0987	1	1	1	1	1	1	1	1	1	1	1	1	1	71.39	12.3838	30.5561
HACD1	1	1	33.5827	1	1	1	1	1	1	1	1	1	1	1	1	1	21.6987
HACL1	10.4456	1	1	1	19.4803	1	1	1	1	1	1	1	1	13.3686	1	1	10.3076
HAGHL	15.858	1	1	1	1	15.7431	16.5062	1	1	1	1	1	17.7775	1	1	13.8224	1
HAGLROS	1	1	1	1	1	1	1	1	1	1	1	1	1	25.5604	1	1	1
HAMP	1	1	1	1	1	1	1	1	1	1	39.1303	1	24.2398	1	1	1	1
HAPLN1	1	1	1	1	1	1	1	1	1	1	1	1	1	1	276.807	1	1
HAS1	1	1	1	1	1	1	1	1	1	20.2853	1	1	1	1	52.4413	54.5747	38.8457
HAS2	1	1	1	1	1	1	1	1	1	1	1	1	1	1	45.6458	40.4777	1
HAUS3	1	29.3732	39.7963	35.8325	35.5518	21.9169	1	1	1	1	18.3494	1	1	1	1	1	1
HAUS4	1	1	1	1	1	1	1	1	1	12.6412	1	13.3392	1	1	1	1	10.3889
HAVCR2	1	1	29.4716	49.8561	281.397	131.116	1	1	1	70.3558	39.8042	76.0006	85.8261	1	1	1	1
HBA2	20.2814	1	1	1	1	1	1	1	1	1	1	1	1	1	1	1	1
HBEGF	156.917	1	1	1	1	1	1	1	1	168.357	1	407.117	219.846	114.147	21.9918	27.9383	37.7782
HCAR2	1	1	1	1	1	1	1	1	1	20.004	1	1	21.4276	1	1	1	1
HCAR3	1	1	1	1	1	1	1	1	1	14.1378	1	1	23.3884	1	1	1	1
HCK	1	1	1	1	1	1	1	1	1	105.262	47.9225	96.5245	117.563	1	1	18.2761	1
HCST	1	375.395	331.068	839.141	824.8	906.614	60.82	13.675	29.6491	315.069	281.97	287.901	387.842	1	1	1	1
HDAC4	1	1	18.0225	1	1	1	1	1	1	1	1	1	1	1	12.388	1	1
HDAC6	1	1	1	1	1	1	1	1	1	1	18.3297	1	1	11.6724	1	1	1
HDAC7	11.2762	1	46.4559	1	25.9269	1	26.2092	1	1	1	1	1	1	103.701	40.7656	41.5184	33.913
HDAC9	1	1	1	1	1	1	17.6007	1	1	14.8413	18.5562	29.918	1	1	1	1	1
HDHD3	53.3505	15.3866	23.8671	16.3501	1	1	15.4036	1	1	1	12.3083	1	1	1	1	1	1
HEATR1	11.1452	1	1	1	1	1	1	1	1	1	25.9903	1	1	1	1	1	1
HECW2	1	1	1	1	1	1	1	1	1	1	1	1	1	44.8366	1	1	1
HEG1	1	1	1	1	1	21.427	1	1	1	1	1	1	1	219.286	39.4003	42.827	39.9509
HELB	1	15.2896	23.5527	17.9271	1	1	1	1	1	1	1	1	1	1	1	1	1
HELQ	1	1	1	1	1	1	1	1	1	1	1	16.1776	1	1	14.0596	1	1
HENMT1	12.73	17.2166	1	28.0508	38.2761	31.6737	1	1	1	1	12.2304	1	1	1	1	1	1
HEPH	49.7217	1	1	1	1	1	1	1	1	1	1	1	1	1	24.4924	33.0383	33.1918
HERC3	1	1	1	1	1	1	1	1	1	1	1	15.9606	1	1	1	1	1
HERC5	1	1	31.3251	1	1	1	1	1	1	1	17.0387	1	14.2786	11.8908	1	1	1
HERPUD1	202.035	182.632	367.722	226.954	289.675	215.343	627.035	1349.96	1483.34	304.562	1587.5	616.365	232.793	236.909	261.454	208.436	220.09
HES1	196.935	1	1	1	1	1	33.2837	1	12.1162	25.942	1	169.157	80.4668	796.051	318.929	396.893	338.23
HES6	121.496	1	1	1	1	31.6718	1	1	1	1	1	1	1	1	1	1	11.2473
HEXDC	1	1	1	1	1	19.6185	16.6278	1	1	10.8032	1	14.747	1	1	1	1	1
HEY1	1	1	1	1	1	1	1	1	1	1	1	1	1	92.7667	1	16.5255	24.4458
HEY2	1	1	1	1	1	1	1	1	1	1	1	1	1	1	1	1	42.1575
HEYL	1	1	1	1	1	1	1	1	1	1	1	1	1	1	1	1	74.7224
HHEX	1	1	1	1	1	1	37.893	1	1	1	1	1	1	97.9167	1	1	1
HHIP	1	1	1	1	1	1	1	1	1	1	1	1	1	1	1	23.4905	34.9679
HIBCH	22.8826	1	34.0481	1	23.4223	17.1112	1	1	1	1	1	1	1	35.5463	22.9544	16.104	22.0981
HIC1	1	1	1	35.9008	1	22.0838	1	1	1	53.5321	14.7377	47.6551	1	28.9722	51.8797	43.6688	37.2763
HID1	13.7112	1	1	1	1	1	1	11.7529	9.4905	1	1	1	1	20.6509	1	1	1
HIGD1B	1	1	1	1	1	1	1	1	1	1	1	1	1	49.3757	1	1	153.9
HILPDA	24.974	1	1	1	1	1	1	1	1	1	1	1	1	1	15.016	81.7605	26.1606
HIP1R	17.5627	1	1	1	1	19.9798	37.7957	1	1	1	1	1	1	23.7895	1	1	1
HIPK1.AS1	1	21.122	19.5387	18.839	1	1	1	1	1	1	1	1	1	1	1	1	1
HIRIP3	1	1	15.4295	17.3188	1	1	1	1	1	1	15.7153	1	1	21.3599	16.9213	1	16.9986
HIST1H1C	55.7659	45.4744	54.5732	42.2549	62.232	60.4973	30.6352	63.467	214.729	27.8771	212.439	20.2466	38.2053	22.6699	1	28.2361	33.1752
HIST1H2AE	12.4796	1	1	1	1	1	1	11.9255	16.288	1	8.98262	1	1	1	1	1	1
HIST1H2BC	1	1	1	1	1	1	1	21.7835	30.6748	1	12.8825	1	1	1	1	1	1
HIST1H2BD	19.7995	1	1	1	1	1	1	13.4073	21.5944	1	1	1	1	1	1	1	1
HIST1H2BG	18.9162	1	1	1	1	1	1	41.7928	62.203	1	21.7708	1	1	1	1	1	1
HIST1H2BJ	1	1	1	1	1	1	1	11.7272	23.0593	1	1	1	1	1	1	1	1
HIST1H2BN	1	1	31.2934	1	27.2811	1	1	1	1	1	1	1	1	1	1	1	1
HIST1H4H	1	1	1	1	18.1804	1	1	1	1	1	1	1	1	1	1	1	1
HIST2H2BE	12.582	1	1	1	1	1	1	12.6929	13.6694	10.8459	34.3049	1	1	11.9579	1	10.6937	12.8859
HIVEP1	1	1	22.8017	1	20.3129	1	17.8608	14.0069	1	17.6812	94.72	20.5128	15.3302	16.2321	12.4126	13.5614	1
HK2	25.696	1	1	1	1	1	1	1	1	9.51607	1	12.4376	43.391	1	1	14.6721	1
HK3	1	1	1	1	1	1	1	1	1	1	1	1	18.9202	1	1	1	1
HLA.DMA	34.1016	29.7261	112.573	100.667	202.677	50.6345	510.725	20.5938	50.9394	973.71	573.682	1028.02	629.133	155.562	12.498	1	12.9332
HLA.DMB	1	1	1	32.3492	38.7421	19.6945	260.428	1	1	547.944	355.25	677.895	406.848	48.5217	1	1	1
HLA.DOA	1	1	1	1	1	1	52.2499	1	1	56.5766	50.8691	113.57	46.5124	1	1	1	1
HLA.DOB	1	1	1	1	1	1	71.5126	15.7855	17.4262	20.6661	1	1	1	1	1	1	1
HLA.DPA1	43.629	107.146	265.903	362.342	546.866	229.448	1879.15	35.019	55.8217	6553.68	2017.38	4867.4	2334.13	339.459	84.4275	31.6778	36.9588
HLA.DPB1	33.3396	112.093	274.105	416.253	613.523	304.495	1991.09	10.6766	31.4836	7747.84	2324.11	4828.4	2570.39	335.996	78.6341	41.4225	50.701
HLA.DQA1	1	25.5705	120.933	142.616	203.052	79.3477	1167.23	21.9422	31.3628	3002.78	1297.81	1813.47	1157.15	48.7952	1	1	1
HLA.DQA2	1	1	43.7935	65.1045	143.358	46.2059	389.177	24.9218	24.1537	1030.36	621.378	728.597	312.449	21.9769	1	1	1
HLA.DQB1	23.2977	41.755	122.131	156.874	305.494	81.2632	1450.92	12.6414	28.8155	3055.6	1321.75	1785.78	1010.57	100.718	1	1	1
HLA.DQB2	1	1	1	1	1	1	1	1	1	40.9438	1	1	1	1	1	1	1
HLA.DRA	135.72	115.964	242.595	408.892	816.625	244.86	6302.54	28.0173	69.9176	16397.4	5341.21	12247.1	8174.63	670.078	67.4298	62.4269	67.6584
HLA.DRB1	81.3849	96.1743	313.87	421.811	687.925	266.96	2170.6	14.5004	50.5422	6605.7	2077.62	5000.97	3000.55	612.093	46.6126	24.3425	26.1099
HLA.DRB5	15.7176	45.1411	127.723	190.388	263.498	113.846	825.237	1	23.0066	2928.5	995.475	2664.06	1136.68	219.549	19.1904	1	1
HLF	1	1	31.22	1	1	1	1	1	1	1	1	1	1	1	1	1	1
HMBS	24.4595	1	1	1	1	1	1	1	9.54342	11.9972	1	1	11.8967	1	1	17.3812	17.6704
HMGB3	76.2483	1	1	1	1	1	1	1	14.4574	11.6743	1	21.8309	21.5187	23.0847	1	21.0511	1
HMGCR	28.0989	1	1	1	1	1	1	1	1	10.7223	1	1	1	11.642	1	1	1
HMGCS2	35.4375	1	1	1	1	1	1	1	1	1	1	1	1	1	1	1	1
HMHA1	20.8308	72.901	70.9148	90.7883	68.4163	71.4303	73.511	1	9.37017	50.1623	30.3682	30.3353	31.6106	1	1	1	1
HMOX1	12.7616	1	1	1	43.1086	1	1	1	1	43.6465	1	182.342	249.502	52.296	36.3902	49.379	66.6664
HN1L	33.2337	1	1	1	1	1	1	1	1	1	1	1	1	13.4434	1	14.1357	16.1904
HNF4A	58.94	1	1	1	1	1	1	1	1	1	1	1	1	1	1	1	1
HNMT	56.8664	1	1	1	1	1	1	1	1	43.5127	1	162.777	141.95	1	82.2314	63.0936	78.5359
HNRNPLL	20.1458	43.6932	107.238	59.1943	79.056	19.0769	1	1	1	25.5447	1	1	16.5222	20.9297	15.2871	20.3084	26.3271
HNRNPU.AS1	1	1	1	1	1	1	1	1	1	1	15.5731	33.7556	1	19.3588	16.4248	17.7338	19.002
HOMER3	1	1	1	1	1	1	1	14.0806	1	1	1	28.8418	19.8364	35.3394	19.7473	32.094	12.8736
HOOK1	22.3011	1	1	1	1	1	1	1	1	1	1	1	1	1	1	1	1
HOOK2	48.4291	23.1195	1	1	1	1	42.1541	1	1	13.1233	1	32.532	1	22.5406	20.4249	22.5627	24.4441
HOPX	1	85.2745	1	340.444	475.972	680.298	85.4765	1	1	1	1	1	1	1	1	104.065	158.747
HOXB.AS1	1	1	22.914	1	1	1	1	1	1	1	12.8298	1	1	1	14.0155	19.4151	50.5777
HOXB.AS3	1	1	1	1	1	1	1	1	1	1	1	1	1	1	38.9774	12.4688	16.8059
HOXB2	1	54.0698	97.1155	34.6125	77.5133	41.8251	1	1	1	1	25.0967	1	1	43.5387	33.9053	56.178	66.97
HOXB4	1	1	1	1	1	1	1	1	1	1	1	1	1	45.1296	16.4824	13.7836	21.7463
HOXB7	40.7529	1	1	1	1	1	1	1	1	1	1	1	1	57.2696	16.3145	23.7347	29.4755
HOXB9	35.9345	1	1	1	1	1	1	1	1	1	1	1	1	1	1	1	1
HOXD1	1	1	1	1	1	1	1	1	1	1	1	1	1	26.0694	1	1	1
HOXD8	1	1	1	1	1	1	1	1	1	1	1	1	1	50.1736	17.3734	1	18.4199
HPGD	20.2797	32.7067	151.205	28.5864	52.4143	71.89	1	1	23.7734	18.6031	1	1	1	1	19.712	1	1
HPS3	9.30842	1	1	1	1	1	1	1	1	19.0065	1	34.1389	19.0672	10.8194	1	1	1
HPS5	1	1	1	1	1	1	15.9681	1	1	18.7186	16.1681	1	21.6113	11.3469	1	1	1
HPSE	1	1	21.6308	1	1	1	1	1	1	1	1	38.3448	54.9795	1	1	1	1
HRASLS2	1	1	1	19.3025	28.6338	1	1	1	1	1	1	1	1	1	1	1	1
HRC	1	1	1	1	1	1	1	1	1	1	1	1	1	1	1	1	26.7684
HS3ST1	10.5542	1	1	1	1	1	1	1	1	21.9904	1	43.8276	46.9321	18.2016	1	1	1
HS3ST3B1	1	1	90.8305	1	1	1	1	1	1	28.3285	32.4731	1	28.9384	1	19.0219	18.9236	1
HSD11B1	1	1	1	1	1	1	1	1	1	1	1	1	1	1	58.789	57.4557	21.8256
HSD11B2	36.025	1	1	1	1	1	1	1	1	1	1	1	1	1	1	1	12.9544
HSD17B14	1	1	1	1	1	1	1	1	1	1	1	45.3622	30.664	13.9058	19.4667	12.2207	1
HSD17B2	1	1	1	1	1	1	1	1	1	1	1	1	1	1	1	105.866	1
HSD17B7	22.2581	1	20.3165	18.4643	26.2319	23.0651	1	1	1	1	1	1	1	1	1	1	10.5717
HSD17B8	16.4476	15.923	16.9219	1	17.8081	1	1	24.474	23.5973	1	1	1	1	1	15.7861	1	1
HSH2D	9.5245	17.0515	21.6211	29.6252	37.3831	61.7021	54.9368	24.6708	36.7918	13.9537	21.4777	1	1	1	1	1	1
HSPA12B	1	1	1	1	1	1	1	1	1	1	1	1	1	76.9291	16.5569	1	1
HSPA2	1	15.747	1	19.3361	1	31.9666	1	1	1	1	1	1	1	40.3665	21.8285	48.978	79.4906
HSPA6	173.395	55.332	40.1622	1	1	930.045	1	1	172.385	174.074	112.246	35.8487	201.236	94.3091	64.8515	501.048	252.015
HSPB2	1	1	1	1	1	1	1	1	1	1	1	1	1	1	51.0667	22.6712	70.4473
HSPB6	1	1	1	1	1	1	1	1	1	1	1	1	1	1	127.715	14.9275	62.0754
HSPB7	1	1	1	1	1	1	1	1	1	1	1	1	1	1	1	1	35.8967
HSPB8	1	1	1	1	1	1	1	1	1	1	1	1	1	20.1795	76.4922	36.5277	52.6296
HSPBAP1	1	1	1	1	1	1	18.8947	1	1	1	1	15.1335	1	1	1	1	1
HSPG2	16.5838	1	1	1	1	1	1	1	1	1	1	1	1	729.543	62.2968	96.1301	50.7798
HTRA1	1	1	1	1	24.2647	1	1	1	1	1	1	1	39.5311	258.107	319.359	327.133	129.89
HTRA3	1	1	1	1	1	1	1	1	1	1	1	1	1	1	219.324	246.222	39.8285
HULC	44.6795	1	1	1	1	1	1	1	1	1	1	1	1	1	1	1	1
HVCN1	1	1	1	1	1	1	73.4186	12.1285	1	17.945	91.2051	1	25.9365	11.0275	1	1	15.087
HYAL1	1	1	1	1	1	1	1	1	1	1	1	1	1	32.6466	1	1	1
HYAL2	29.4158	1	1	1	1	1	1	1	1	1	1	1	1	354.357	26.3413	37.6034	33.1657
HYI	28.0362	1	1	1	1	1	1	25.8018	18.2492	1	15.8123	21.6413	1	34.1898	59.0559	42.9272	56.2219
IBA57	1	1	1	19.0189	19.6108	18.7844	23.8564	1	1	1	18.5853	1	1	12.9911	1	1	1
IBSP	1	1	1	1	1	1	1	1	1	1	1	1	1	1	1	1	58.9334
ICA1	60.4257	24.6414	139.525	1	46.1886	1	1	1	1	1	1	13.4909	1	46.6087	1	1	1
ICAM2	1	96.7024	98.3242	29.4581	1	51.3774	27.0471	56.8657	60.4414	17.0546	1	30.5723	18.7645	343.934	17.921	1	17.2368
ICAM4	1	1	1	1	1	1	1	10.354	1	1	1	34.6368	24.1735	87.7481	60.0602	14.4866	16.339
ICE2	11.4548	20.1144	1	1	1	1	1	1	1	10.3637	14.8885	1	1	19.2184	17.8893	11.5632	16.5719
ICOS	1	251.291	636.392	103.73	227.249	33.7541	1	1	1	1	1	1	1	1	1	1	1
ICOSLG	1	1	1	1	1	1	44.0753	1	1	18.0631	98.1688	30.7376	12.74	1	1	1	1
ID4	1	1	1	1	1	1	1	1	1	1	1	1	1	34.4012	125.217	98.2627	350.669
IDH1	68.4551	1	1	1	1	1	1	1	1	17.3846	1	72.1855	64.8557	28.1164	22.115	20.9054	20.2167
IDNK	1	1	17.4506	1	1	1	1	1	1	1	1	1	1	1	1	1	1
IDO1	1	1	1	1	1	1	1	1	1	187.247	1	1	46.2347	18.6085	1	1	1
IDUA	1	1	1	1	1	1	1	11.7345	1	1	1	1	1	1	19.9417	11.2512	1
IER5L	19.6478	1	1	17.9275	1	1	1	1	1	1	1	1	1	29.314	15.1017	25.739	25.015
IFI30	1	1	1	1	1	1	34.0286	1	9.79924	235.49	46.3298	107.611	148.251	1	1	1	1
IFI44L	1	33.7423	26.9117	18.3309	34.8858	19.9507	26.4765	1	1	18.6316	176.729	25.3013	42.8779	103.359	1	22.1835	23.5329
IFIT1	1	1	1	1	1	1	1	1	1	1	1	1	31.9497	75.8332	38.1805	18.1799	30.7438
IFIT2	1	1	1	1	1	17.2238	1	1	1	37.7474	55.8771	1	152.533	49.9784	36.4054	1	32.6332
IFIT3	1	1	1	1	1	1	1	1	1	27.5878	1	1	105.096	118.714	39.3823	21.8039	58.5539
IFITM10	1	1	1	1	30.1402	19.4338	1	1	1	1	11.5269	41.4004	24.4955	1	1	1	1
IFNG	1	72.0922	1	448.401	929.591	356.271	1	1	1	1	1	1	1	1	1	1	1
IFNG.AS1	1	1	1	1	1	1	1	1	10.3839	1	1	1	1	1	1	1	1
IFT172	52.6869	1	1	1	1	1	1	1	1	1	1	1	1	1	1	1	1
IGF1	1	1	1	1	1	1	1	21.7075	30.2227	1	1	176.6	1	1	144.739	111.975	1
IGF2	125.857	1	1	1	1	1	1	1	1	1	1	1	1	164.345	28.3878	58.936	1
IGF2R	18.0133	1	17.9173	16.7632	21.6725	26.1375	1	1	1	1	123.727	42.6692	46.0429	33.507	17.4823	28.8815	21.737
IGFBP2	272.126	1	1	1	1	20.5541	1	1	1	1	1	1	1	267.941	1	99.6826	369.145
IGFBP3	1	1	1	27.4576	1	1	1	1	1	1	1	1	1	565.525	186.249	317.19	72.0051
IGFBP4	53.5771	18.2451	1	1	1	1	1	1	1	1	17.731	68.9255	31.3419	1008.36	867.414	836.164	724.876
IGFBP5	1	1	1	1	1	1	1	1	1	1	1	1	1	395.483	592.176	875.96	493.15
IGFBP6	1	1	1	1	1	1	1	14.2961	1	1	1	22.0279	1	92.208	2733.37	381.592	140.456
IGFBP7	11.6451	26.7746	31.0474	36.1386	1	66.8884	25.5388	26.4075	25.8925	68.7473	47.9217	51.2176	44.2192	6775.95	4297.34	4731.86	10341.3
IGFL2	17.6899	1	1	1	1	1	1	1	1	1	1	1	1	1	1	108.708	1
IGFLR1	1	1	28.8273	1	39.1935	1	1	1	1	18.3772	22.1228	35.7148	17.2572	1	1	1	1
IGHA1	176.382	918.275	358.361	1104.79	96.1054	508.172	1094.15	139727	29985.2	2817.68	173.639	2286.01	215.71	888.452	1658.42	254.88	507.977
IGHA2	38.8871	220.733	82.8261	335.648	1	112.374	493.714	34924.5	5178.85	185.554	50.9349	569.372	199.507	256.348	595.823	49.7297	137.038
IGHD	1	1	1	1	1	1	210.118	1	1	1	1	1	1	1	1	1	1
IGHG1	50.3561	83.3509	112.1	73.2554	27.3078	131.474	185.286	2831.24	57828.1	541.081	64.4936	36.0912	257.369	60.8889	16.6446	72.4869	336.717
IGHG2	1	1	1	1	1	22.6734	28.6545	1616.81	9384.64	1	9.53655	1	1	1	1	1	1
IGHG3	76.3558	96.3599	152.991	105.236	57.545	137.927	131.263	3604.3	42776.1	778.363	90.4542	85.4202	303.034	80.958	31.3738	121.432	192.704
IGHG4	81.0674	106.565	157.861	135.873	59.6366	154.935	168.527	2096.27	32693.9	295.287	109.669	118.189	238.274	126.913	40.9675	164.47	226.555
IGHGP	1	1	1	1	1	1	1	198.233	5332.77	1	1	1	1	1	1	1	1
IGHM	13.5038	53.9284	35.0632	58.6087	1	30.4322	338.676	7965	5403.71	35.9199	75.5525	86.1936	124.63	39.1613	49.8308	23.0609	35.0208
IGKC	519.733	1429.8	1291.56	1762.05	425.933	1288.59	4512.4	250046	272017	3818.63	2257.2	2415.93	2177.11	1448.94	1717.17	867.665	4596.76
IGKV1.12	1	1	1	1	1	1	1	210.787	255.771	1	1	1	1	1	1	1	1
IGKV1.5	1	1	1	1	1	1	1	34.0585	50.4866	1	1	1	1	1	1	1	1
IGKV3.11	1	1	1	1	1	1	1	24.4165	22.6268	1	1	1	1	1	1	1	1
IGKV3.15	1	1	1	1	1	1	1	19.1498	30.7855	1	1	1	1	1	1	1	1
IGKV3.20	1	1	1	1	1	1	1	25.0426	24.1822	1	1	1	1	1	1	1	1
IGKV4.1	1	1	1	1	1	1	1	63.8641	133.218	1	1	1	1	1	1	1	1
IGLC2	149.292	446.364	290.804	481.542	111.661	337.039	1386.08	121736	144827	1640.96	186.639	826.905	917.461	333.945	1050.18	187.094	266.449
IGLC3	72.1687	157.096	95.1691	162.807	36.855	133.494	648.28	51741.3	63931.8	720.755	67.3965	223.433	264.323	104.128	180.825	73.5393	86.5279
IGLC6	1	1	1	1	1	1	1	82.1502	63.8177	1	1	1	1	1	1	1	1
IGLC7	1	1	1	1	1	19.202	46.6258	889.33	148.336	18.4142	30.8013	10.8025	1	17.4314	24.0431	1	38.8542
IGLL1	1	1	1	1	1	1	1	13.4178	15.6941	1	1	1	1	1	1	1	1
IGLL5	1	1	1	1	1	1	1	841.364	789.066	1	1	1	1	1	1	1	1
IGLON5	1	1	1	1	1	1	1	1	1	1	98.9733	1	1	1	1	1	1
IGLV1.44	1	1	1	1	1	1	1	18.7061	1	1	1	1	1	1	1	1	1
IGLV1.51	1	1	1	1	1	1	1	42.5938	1	1	1	1	1	1	1	1	1
IGLV2.11	1	1	1	1	1	1	1	16.9008	1	1	1	1	1	1	1	1	1
IGLV2.14	1	1	1	1	1	1	1	26.9008	40.9358	1	1	1	1	1	1	1	1
IGLV2.8	1	1	1	1	1	1	1	21.5899	1	1	1	1	1	1	1	1	1
IGLV3.1	1	1	1	1	1	1	1	41.1905	143.9	1	1	1	1	1	1	1	1
IGLV3.19	1	1	1	1	1	1	1	1	26.2138	1	1	1	1	1	1	1	1
IGLV6.57	1	1	1	1	1	1	1	229.67	332.167	1	1	1	1	1	1	1	1
IGSF21	1	1	1	1	1	1	1	1	1	1	1	14.5011	16.5901	1	1	1	1
IGSF6	1	1	1	1	1	1	1	1	1	146.218	28.2621	298.193	209.569	1	1	1	1
IKBKE	11.0253	1	35.3317	1	1	1	1	1	1	1	1	1	19.9269	1	1	13.1405	1
IKZF1	1	82.5819	107.542	70.8953	53.0016	70.8261	35.6466	11.1619	10.2241	40.0532	79.293	24.8961	28.7877	1	1	1	1
IKZF2	1	1	46.0441	1	1	17.742	1	1	1	1	16.2614	1	1	1	1	1	1
IKZF3	1	49.9514	49.8109	60.8185	107.356	63.128	31.6146	14.0416	14.7496	1	1	1	1	1	1	1	1
IKZF4	1	1	32.963	1	1	1	1	1	1	1	1	1	1	1	12.4433	1	1
IKZF5	1	1	1	16.1757	1	20.5265	14.3493	1	1	1	13.4965	1	1	1	1	1	1
IL10	1	1	1	1	1	1	1	1	1	19.3895	1	46.3533	95.0433	1	1	1	1
IL10RB.AS1	1	1	1	1	1	1	1	1	1	20.6581	1	16.77	28.0533	1	1	1	1
IL11	1	1	1	1	1	1	1	1	1	1	1	1	1	1	1	85.9413	1
IL11RA	1	1	1	1	1	1	1	1	1	1	1	1	1	1	43.1403	16.3924	1
IL12RB1	1	54.4751	87.959	40.4948	59.2664	39.7181	14.5098	1	1	15.1916	1	13.7539	16.0099	1	1	1	1
IL12RB2	1	1	27.5188	1	1	1	1	1	1	1	1	1	1	1	1	1	1
IL13RA1	39.8627	1	1	1	1	1	16.7386	1	1	78.7322	30.6619	69.9924	74.0577	35.3062	25.1214	41.8486	47.9624
IL15RA	1	1	1	1	1	1	1	1	1	1	1	1	16.4553	30.009	56.1506	48.0007	19.3162
IL16	1	30.1629	39.8794	34.4322	25.7381	36.0459	62.6636	1	18.7723	23.8441	47.8738	1	1	1	1	1	1
IL17A	1	152.826	1	1	156.789	1	1	1	1	1	1	1	1	1	1	1	1
IL17B	1	1	1	1	1	1	1	1	1	1	1	1	1	1	1	1	36.9061
IL18	45.6277	1	1	1	1	1	1	1	1	43.4797	23.2584	69.18	82.9642	1	21.2837	1	1
IL18BP	1	1	1	1	1	1	1	1	1	34.3149	1	89.8713	32.4777	21.6292	1	1	1
IL18R1	1	17.5489	33.0449	1	1	1	1	1	1	1	16.9126	1	1	1	1	1	1
IL18RAP	1	1	1	17.9662	21.9191	24.3705	1	1	1	1	1	1	1	1	1	1	1
IL1A	1	1	1	1	1	1	1	1	1	34.9387	1	49.8491	132.177	1	1	1	1
IL1B	13.2139	1	21.2604	1	1	18.2247	1	1	13.8122	2500.28	30.2563	1117.58	4442.04	13.8362	1	50.1848	38.09
IL1R1	1	1	62.2342	1	1	1	1	1	1	30.8026	1	1	18.1898	45.9098	84.9176	145.472	31.304
IL1R2	11.4908	1	162.593	1	1	1	1	1	1	92.6945	1	17.9557	28.4948	1	1	1	1
IL1RAP	1	1	1	1	1	1	1	1	1	13.1441	1	17.3866	24.7535	1	1	1	19.5336
IL1RN	12.1893	1	17.9344	1	1	1	1	1	1	512.795	1	120.984	868.4	1	1	1	1
IL20RA	21.154	1	1	1	1	1	1	1	1	1	1	1	1	1	1	1	1
IL21R	1	31.4877	97.6547	62.7303	65.5521	61.7976	1	1	1	1	23.6554	1	1	1	1	1	1
IL22	1	100.51	1	1	1	1	1	1	1	1	1	1	1	1	1	1	1
IL23A	1	19.7189	23.5619	1	1	1	1	30.6708	1	100.736	1	1	102.07	1	1	1	1
IL23R	1	1	19.9075	1	1	1	1	1	1	1	1	1	1	1	1	1	1
IL24	1	1	1	1	1	1	1	1	1	1	1	1	1	1	1	79.1951	1
IL26	1	24.0545	1	1	35.3562	1	1	1	1	1	1	1	1	1	1	1	1
IL27RA	1	66.8433	68.1971	56.5129	52.0896	92.2466	46.8461	16.6172	1	22.1624	14.3147	1	1	25.1735	1	13.211	1
IL2RA	1	31.7388	612.468	1	36.4553	18.5957	18.2896	1	1	35.5275	1	32.322	40.513	1	1	1	1
IL2RB	1	97.1117	226.397	180.617	191.055	347.538	1	1	1	1	1	1	1	1	1	1	11.1276
IL2RG	30.409	333.359	565.521	329.755	512.682	330.552	133.413	88.1195	47.5098	113.594	169.213	30.4288	68.5155	1	1	1	1
IL32	602.681	1524.5	5227.27	2044.35	2690.65	2166.75	29.0819	15.3265	40.0209	48.7376	37.2797	42.4586	104.159	691.411	244.481	678.105	513.309
IL33	14.5712	1	1	1	1	1	1	1	1	1	1	1	1	71.332	30.3548	1	1
IL34	1	1	1	1	1	1	1	1	1	1	1	1	1	16.0098	60.6955	18.6745	60.4504
IL3RA	1	1	1	1	1	1	1	1	1	19.3932	374.242	17.8365	32.5542	151.462	1	1	1
IL4I1	1	49.1987	1	1	1	27.1989	1	1	1	199.393	231.403	89.1026	144.045	1	1	1	1
IL5RA	1	1	1	1	1	1	1	1	12.1593	1	1	1	1	1	1	1	1
IL6	1	1	1	1	1	1	28.0847	1	1	80.7447	1	141.231	484.462	74.3318	120.397	414.096	195.437
IL6R	1	1	23.3702	1	1	1	1	1	8.99501	55.7171	14.7557	66.0692	67.8475	14.6725	10.8	1	19.5879
IL7	1	1	1	1	1	1	1	1	1	1	1	1	1	1	27.4903	1	1
IL7R	1	699.638	285.957	323.85	52.8165	147.26	1	1	1	226.657	53.3113	18.5681	195.405	1	1	70.519	1
IMPA2	39.5493	1	1	1	1	1	1	1	1	21.0376	1	10.661	1	1	14.02	1	12.8854
INADL	25.3096	1	1	1	1	1	1	1	1	1	1	1	1	1	1	1	1
INAFM1	10.0013	1	1	1	1	1	1	1	1	11.2412	1	1	1	20.587	48.5281	83.8365	165.112
INAFM2	1	1	1	1	1	1	1	1	1	1	13.2012	1	1	1	1	1	1
ING5	10.1662	15.9223	1	1	1	1	17.3259	1	1	1	1	1	1	1	13.2513	1	1
INHBA	1	1	1	1	1	1	1	1	1	192.817	1	56.7199	237.26	1	1	478.666	71.0347
INHBB	1	1	1	1	1	1	1	1	1	1	1	1	1	93.9627	1	1	1
INMT	1	1	1	1	1	1	1	1	1	1	1	1	1	19.6069	40.7164	19.0469	1
INPP4A	1	24.2887	15.3992	29.0957	19.9463	29.9871	1	1	11.1438	1	150.541	20.6244	1	12.9352	1	1	1
INPP4B	1	34.6624	15.8136	19.9617	30.0461	1	1	1	1	1	1	1	1	12.3001	1	1	43.2462
INPP5D	10.8215	67.565	65.7627	94.402	83.8592	137.497	147.504	1	1	26.0741	39.3704	42.347	22.3786	16.4362	1	1	1
INPP5F	1	1	23.1797	1	36.1517	1	1	1	1	18.184	35.8646	1	1	16.42	1	11.4824	1
INSC	1	1	1	1	1	1	1	1	1	1	1	1	1	1	1	23.2619	1
INSR	28.986	1	1	1	1	1	1	23.9952	1	15.613	32.2916	15.8514	1	300.273	24.7499	17.7754	28.1387
IPCEF1	1	1	32.7444	1	1	1	1	1	1	1	1	1	1	1	1	1	1
IPMK	1	1	1	1	1	1	1	1	1	14.1282	1	24.0736	12.0856	1	1	1	1
IPO11	1	1	1	1	1	1	1	1	1	1	1	1	1	85.6841	1	1	1
IQCB1	12.2142	1	1	1	20.099	1	16.1469	1	1	1	1	1	1	1	1	1	1
IQGAP2	13.0967	52.3585	59.4384	72.2245	34.9238	74.7137	1	11.283	1	39.2125	75.8856	120.509	63.5184	1	1	1	1
IRAK2	1	1	1	1	1	1	1	1	1	41.9973	1	26.7896	45.0012	24.1402	1	1	1
IRAK3	1	1	1	1	1	1	1	1	1	14.7847	1	20.9251	39.7788	17.1049	14.3614	13.9498	12.2583
IRF4	1	1	21.6308	37.9099	27.0892	59.9941	20.9357	21.2809	13.474	37.5791	840.937	23.1885	1	1	1	1	1
IRF5	1	1	1	1	1	1	1	1	1	1	1	1	12.7559	1	1	1	1
IRF6	34.9482	1	1	1	1	1	1	1	1	1	1	1	1	1	1	1	1
IRF7	26.2115	60.6604	80.2137	65.1998	80.7927	118.819	76.3027	20.1544	47.214	94.4861	1151.69	45.2745	70.4776	96.9446	44.8279	28.1056	35.0293
IRF8	24.3712	1	1	1	1	71.2412	195.473	1	1	153.663	719.182	164.883	115.449	14.9152	111.211	17.7468	16.5455
IRG1	1	1	1	1	1	1	1	1	1	1	1	1	33.1156	1	1	1	1
IRS1	1	1	1	1	1	1	1	1	1	1	1	1	1	1	1	26.2706	12.2208
ISLR	1	1	1	1	1	1	1	1	1	1	1	1	1	1	173.378	237.659	37.8187
ISYNA1	1	1	1	1	1	18.7469	1	1	1	1	1	1	1	33.8708	15.0656	26.1038	115.95
ITGA1	1	29.1968	1	120.475	103.72	48.1632	1	1	1	1	1	1	1	106.729	20.6196	62.6007	254.458
ITGA11	1	1	1	1	1	1	1	1	1	1	1	1	1	1	20.5244	37.9745	1
ITGA2	32.89	1	1	1	1	1	1	1	1	1	1	1	1	20.0282	1	16.6478	1
ITGA4	1	55.9455	69.6188	75.6623	110.587	63.4376	24.6967	14.5489	1	24.5768	13.4755	39.2279	17.6275	1	1	1	23.1614
ITGA5	1	1	1	1	1	28.3532	1	1	1	30.785	1	1	48.9375	185.844	26.5603	162.482	51.5417
ITGA6	115.065	1	1	1	1	1	1	12.8725	16.1969	1	1	1	1	190.394	1	1	1
ITGA7	1	1	1	1	1	1	1	1	1	1	1	1	1	1	1	1	62.6425
ITGA8	1	1	1	1	1	1	1	12.1383	1	1	1	1	1	15.1716	12.3164	17.7955	25.4068
ITGA9	1	1	1	1	1	1	1	1	1	1	1	28.7904	1	24.8431	1	1	1
ITGAL	1	28.5461	39.6477	48.4736	55.6253	56.437	1	1	1	1	1	1	13.9617	1	1	1	1
ITGAM	1	1	1	1	1	20.2218	1	1	1	21.3202	1	65.069	65.7835	1	1	1	1
ITGAV	16.7915	1	1	1	1	1	1	1	1	13.3757	1	62.1057	50.719	64.0527	42.0148	115.927	113.823
ITGAX	1	1	1	1	1	27.4275	1	1	1	96.5734	1	106.978	116.944	1	1	1	1
ITGB2	1	131.398	220.757	181.723	174.079	298.549	68.9456	1	14.3525	507.523	67.2305	356.605	497.286	1	1	1	1
ITGB2.AS1	1	1	17.5399	1	1	1	1	1	1	19.8926	1	1	1	1	1	1	1
ITGB4	72.7961	1	1	1	1	1	1	1	1	1	1	1	1	53.9338	1	1	1
ITGB5	17.8159	1	1	1	1	1	1	1	1	1	1	69.7492	25.4711	29.1923	55.4151	79.5638	58.6096
ITGB7	1	63.9405	29.8051	99.7273	123.399	118.806	34.9172	66.8677	36.4227	43.8481	14.1136	64.4547	35.1364	1	1	1	1
ITGB8	24.6505	1	1	1	1	1	1	1	1	1	1	1	12.8789	1	1	1	1
ITGBL1	1	1	1	1	1	1	1	1	1	1	1	1	1	1	13.5799	50.2652	1
ITIH5	1	1	1	1	1	1	1	1	1	1	1	1	1	40.3857	132.837	34.8369	34.955
ITK	1	66.8138	69.2278	49.1058	55.9157	51.8295	1	1	1	1	1	1	1	1	1	1	1
ITLN1	126.31	1	1	1	1	1	1	1	1	1	1	1	1	1	1	1	13.461
ITM2A	1	285.225	292.646	360.044	578.883	190.271	19.4501	27.8471	22.2809	1	1	1	1	160.251	336.596	1	1
ITPKB	1	33.0514	30.7915	23.7194	1	17.2837	1	1	1	1	1	1	1	35.922	1	1	17.3577
ITPKC	33.8211	1	1	1	1	1	1	1	1	1	1	1	1	43.2095	11.6578	12.5252	1
ITPR3	32.5636	1	1	1	1	1	1	1	1	1	1	1	1	17.883	1	1	1
ITPRIPL1	1	1	16.023	1	1	1	1	1	1	1	1	1	1	1	1	1	1
IZUMO4	1	1	26.3549	1	1	1	1	1	1	1	14.2835	1	1	1	1	1	1
JADE2	1	23.2971	29.6793	24.3863	1	19.5922	24.7562	1	1	1	1	1	1	13.8312	11.8636	1	1
JAG1	36.3141	1	1	1	1	1	1	1	1	1	14.8358	1	12.3658	68.3137	23.6311	28.7764	126.256
JAG2	1	1	1	1	1	1	1	1	1	1	1	1	1	59.2303	1	1	1
JAK3	1	32.5285	47.6085	30.8109	37.8733	32.1451	22.2208	1	1	12.1351	21.3679	1	1	13.2632	1	1	10.9963
JAKMIP1	1	1	35.7359	18.9848	41.9513	19.6125	1	1	1	1	1	1	1	1	1	1	1
JAM2	1	1	1	1	1	1	1	1	1	1	1	1	1	299.115	24.6365	13.0928	1
JAM3	1	1	1	1	1	1	1	1	1	1	1	1	1	47.6491	21.6624	21.6005	28.982
JAML	1	118.533	57.7275	140.326	228.188	27.4019	1	1	1	364.448	201.133	231.338	51.5434	1	1	1	1
JCHAIN	62.5332	287.786	113.148	366.738	38	140.885	635.056	82685.9	16273.7	874.335	2222.58	841.907	194.72	359.806	727.29	82.7936	166.268
JHDM1D.AS1	12.9235	1	1	1	1	1	1	1	1	17.0034	1	1	18.3645	1	1	1	1
JSRP1	1	1	1	1	1	1	1	56.1029	151.508	1	1	1	1	1	1	1	1
JUP	116.065	1	1	1	1	1	1	1	1	1	1	1	1	99.6369	16.2334	20.8665	10.3003
KANK2	1	1	1	1	1	1	1	1	1	1	1	1	1	32.5071	73.8733	45.2531	103.914
KANK3	1	1	1	1	1	1	1	1	1	1	1	1	1	134.618	1	1	1
KAT2A	22.1775	1	1	1	1	1	20.053	1	1	1	1	18.3556	1	22.8102	11.7903	14.9179	16.0925
KAT2B	1	1	29.371	1	1	1	1	1	1	10.9767	33.4771	1	1	13.0089	1	1	1
KAZALD1	1	1	1	1	1	1	1	1	1	1	1	1	1	1	28.2681	1	1
KB.1507C5.4	1	1	1	1	1	1	1	1	1	14.502	1	1	26.3351	1	1	1	1
KB.1980E6.3	1	1	1	1	1	1	1	10.9131	1	1	1	1	1	1	1	1	1
KBTBD3	1	1	1	1	22.063	1	1	1	1	1	1	1	1	12.4882	1	1	1
KBTBD4	1	1	19.225	1	1	15.0414	1	1	1	1	1	1	1	1	1	1	1
KBTBD8	1	1	1	1	1	1	1	1	1	13.1949	1	1	12.6375	1	1	1	1
KCNE1	1	1	1	1	1	1	1	1	1	1	1	1	12.9761	1	1	1	1
KCNE4	1	1	1	1	1	1	1	1	1	1	1	1	1	13.7236	1	34.4306	99.7021
KCNE5	1	1	1	1	1	1	1	1	1	1	49.8627	1	1	1	1	1	1
KCNJ2	1	1	1	1	1	1	1	1	1	1	1	1	1	25.1461	1	1	1
KCNJ8	1	1	1	1	1	1	1	1	1	1	1	1	1	15.1698	1	1	143.654
KCNK1	50.301	1	1	1	1	1	1	1	1	1	1	1	1	1	1	15.0869	1
KCNK10	1	1	1	1	1	1	1	1	1	1	24.6761	1	1	1	1	1	1
KCNK17	1	1	1	1	1	1	1	1	1	1	36.2568	1	1	1	1	1	16.2817
KCNK5	15.6258	1	1	1	24.7173	1	1	1	1	1	1	1	1	1	1	1	1
KCNMA1	1	1	1	1	1	1	1	1	1	1	1	94.8371	59.032	1	1	1	23.0676
KCNMB1	1	1	1	1	1	1	1	1	1	25.7948	1	1	16.3375	1	1	1	91.5281
KCNN3	1	1	1	1	1	1	1	12.2621	27.818	1	1	1	1	37.3075	1	1	1
KCNN4	48.5311	1	31.3889	1	1	1	19.2141	1	1	14.1954	1	1	28.3878	1	1	1	1
KCNQ1	35.8504	1	1	1	1	1	1	1	1	9.65123	1	22.0596	1	10.8081	1	1	1
KCNS3	1	1	1	1	1	1	1	1	1	1	1	1	1	11.1345	36.2195	14.1257	74.9485
KCTD12	1	1	1	1	1	1	1	1	1	29.1853	13.8068	191.778	138.214	124.971	65.4577	28.3035	16.4658
KDELR3	23.0926	1	1	1	1	1	1	1	10.0358	1	1	1	1	12.7528	49.9592	106.374	50.2091
KDM3A	11.6656	1	1	1	1	16.5858	1	1	1	1	12.88	1	1	19.4574	1	1	10.9496
KDM4B	10.9873	1	27.8391	1	1	1	92.8767	11.4497	1	9.77494	60.5131	18.8495	1	16.2274	1	12.4991	13.7563
KDM4C	1	1	1	1	1	18.2572	23.0718	1	1	1	16.314	13.1557	1	1	1	1	1
KDM6A	1	1	1	1	1	16.8705	1	1	1	1	15.685	1	1	15.8402	1	1	1
KDM7A	22.1132	1	1	1	1	1	19.6475	1	1	39.4047	1	29.2119	25.6336	16.1586	1	12.1577	1
KDR	1	1	1	1	1	1	1	1	1	1	1	1	1	142.775	1	1	1
KHNYN	11.0075	1	1	15.8963	1	1	1	1	1	1	15.9971	1	1	16.1899	1	1	13.0164
KIAA0101	74.5367	1	1	1	23.2946	19.9042	1	1	1	1	1	1	1	13.5809	1	20.7935	15.339
KIAA0125	1	1	1	1	1	1	71.2489	46.7288	91.064	1	17.3378	1	1	1	1	1	1
KIAA0226L	32.6827	1	1	1	1	1	158.01	1	1	14.9834	46.1812	1	13.3375	1	1	1	1
KIAA0319L	16.4541	49.7373	29.1263	20.4412	34.9468	1	1	1	1	1	12.8458	1	1	23.1884	16.053	14.6466	14.9408
KIAA0355	10.2911	1	16.9157	1	1	1	15.5192	1	1	1	1	15.5577	1	84.3728	1	14.1386	11.8682
KIAA0430	1	1	18.278	1	1	1	20.0704	1	1	1	1	16.6241	1	17.0376	12.5374	11.7275	15.3123
KIAA0513	1	1	1	1	1	1	1	1	1	1	18.525	1	1	1	1	1	1
KIAA0922	1	1	1	1	1	1	19.51	1	1	1	1	1	1	1	1	1	1
KIAA1147	11.3649	1	1	1	1	1	1	1	1	1	1	11.2365	1	34.9715	1	1	1
KIAA1217	14.8483	1	1	1	1	1	1	1	1	1	1	1	1	23.6201	1	47.55	18.9145
KIAA1324	22.149	1	1	1	1	1	1	1	1	1	1	1	1	1	1	1	1
KIAA1462	1	1	1	1	1	1	1	1	1	1	1	1	1	49.4529	1	18.8922	1
KIAA1522	29.2258	1	1	1	1	1	1	1	1	1	1	1	1	1	1	1	1
KIAA1671	16.4173	1	1	1	1	1	1	1	1	1	1	1	1	41.9031	1	1	1
KIF13B	12.3197	1	1	1	1	18.7964	1	1	1	1	13.0041	11.9389	1	13.2203	1	1	1
KIF16B	24.5765	1	1	1	1	1	1	1	1	1	1	1	1	13.7472	1	1	1
KIF19	1	1	1	1	1	1	1	11.4681	1	1	1	1	1	19.3309	1	1	1
KIF1B	15.0738	1	15.3719	1	1	1	1	1	1	33.502	50.583	114.798	47.84	37.4228	23.9092	27.905	29.4577
KIF20B	15.774	23.429	38.3706	31.3464	56.6818	22.1574	21.7171	1	1	1	12.662	1	1	1	1	1	1
KIF21A	20.5846	15.8225	1	31.769	29.8457	21.9035	1	1	1	1	1	1	1	1	1	1	1
KIF3A	1	17.6369	15.7093	20.3773	30.4368	1	1	1	1	1	1	1	1	1	12.843	11.9925	16.0985
KIF9	53.6188	1	1	1	1	1	1	1	1	1	1	1	1	42.9016	12.3767	16.0972	12.8525
KIR2DL1	1	1	1	1	1	24.3332	1	1	1	1	1	1	1	1	1	1	1
KIR2DL3	1	1	1	1	1	42.1407	1	1	1	1	1	1	1	1	1	1	1
KIR2DL4	1	1	1	106.946	160.547	107.14	1	1	1	1	1	1	1	1	1	1	1
KIR3DL2	1	1	1	30.5107	1	45.207	1	1	1	1	1	1	1	1	1	1	1
KIRREL	1	1	1	1	1	1	1	1	1	1	1	1	1	1	1	15.1884	25.5294
KITLG	1	1	1	1	1	1	1	1	1	1	1	1	1	35.016	45.5276	12.8157	19.8061
KLF12	1	22.7164	1	27.1332	25.9238	24.4385	18.3545	1	1	1	1	1	1	1	1	1	14.2537
KLF4	234.338	1	1	1	1	19.4566	40.7605	19.5173	1	298.594	371.436	535.896	242.524	585.396	860.019	202.954	134.257
KLF5	191.453	1	1	1	1	1	1	1	1	1	1	1	1	1	13.9237	21.0688	14.3003
KLF9	1	17.7476	17.8636	16.3934	1	1	1	1	1	17.0505	1	31.9638	16.0617	145.009	149.656	75.0282	158.029
KLHDC4	13.8976	1	1	22.8643	1	30.7336	1	1	10.2008	1	53.3691	1	1	11.1653	10.6977	1	1
KLHL2	1	1	17.5459	1	1	1	1	1	1	1	1	1	1	16.3276	1	1	1
KLHL23	16.4483	1	1	1	1	1	1	1	1	1	1	1	1	1	1	1	34.02
KLHL6	1	1	1	1	1	23.6666	27.2507	15.9714	14.7037	10.3894	28.3137	1	22.1773	1	1	1	1
KLK1	84.9888	1	1	1	1	1	27.0801	1	1	1	1	1	1	1	1	1	1
KLK10	46.7911	1	1	1	1	1	1	1	1	1	1	1	1	1	1	1	1
KLK6	25.371	1	1	1	1	1	1	1	1	1	1	1	1	1	1	1	1
KLRB1	1	1720.31	497.956	564.718	1335.94	1495.35	1	1	1	1	1	1	1	1	1	1	1
KLRC1	1	1	1	85.3607	158.276	345.429	1	1	1	1	1	1	1	1	1	1	1
KLRC2	1	1	1	127.534	180.749	166.472	1	1	1	1	1	1	1	1	1	1	1
KLRC4	1	1	1	1	16.6527	1	1	1	1	1	1	1	1	1	1	1	1
KLRD1	1	1	1	237.457	396.058	646.413	1	1	1	1	1	1	1	1	1	27.0907	1
KLRF1	1	1	1	1	1	261.997	1	1	1	1	1	1	1	1	1	1	1
KLRG1	1	18.389	1	42.0111	21.0282	67.6031	1	1	1	1	1	1	1	1	1	1	1
KMO	1	1	1	1	1	1	1	1	1	36.5674	25.7521	57.6933	62.7856	1	1	1	1
KMT2D	1	1	1	1	1	19.0853	1	1	1	1	10.7957	20.2276	1	17.6381	1	1	1
KMT5C	15.8834	28.9167	21.1113	33.4955	25.9691	25.9832	1	1	1	1	1	1	1	1	1	1	1
KPNA5	1	1	1	1	1	1	15.5414	1	1	1	13.7877	1	1	1	1	1	1
KREMEN1	1	1	1	1	1	1	1	1	1	1	1	1	1	1	29.1696	35.0714	1
KRT17	156.049	1	1	1	1	1	1	1	1	1	1	1	1	1	1	19.1053	1
KRT18	2955.57	66.2937	86.7661	62.6568	118.112	70.7245	53.6128	33.146	67.2457	63.8277	81.7362	49.0197	80.8546	101.092	43.507	176.325	189.866
KRT19	1466.48	34.372	44.6585	35.8085	48.0247	49.106	28.1015	18.3847	35.1909	29.8375	39.859	21.2238	45.1979	32.8904	22.4287	103.225	38.4079
KRT20	165.26	1	1	1	1	1	1	1	1	1	1	18.3972	1	1	1	1	1
KRT23	67.4739	1	1	1	1	1	1	1	1	1	1	1	1	1	1	1	1
KRT24	1	1	1	1	1	1	1	1	1	1	1	1	1	1	101.876	1	1
KRT5	1	1	1	1	1	1	1	1	1	1	302.073	1	1	1	1	1	1
KRT6B	27.551	1	1	1	1	1	1	1	1	1	1	1	1	1	1	1	1
KRT7	76.306	1	1	1	1	1	1	1	1	1	1	1	1	1	1	11.0644	1
KRT8	2557.97	79.2288	94.2253	68.9543	116.463	89.8607	59.766	39.7956	81.5756	70.8464	86.9833	34.9826	90.0152	88.6116	69.8638	186.735	103.642
KRT80	23.7945	1	1	1	1	1	1	1	1	1	1	1	1	1	1	1	1
KRT81	1	1	1	1	40.0579	214.903	1	1	1	1	1	1	1	1	1	1	1
KRT86	1	1	1	55.5244	281.32	302.498	1	1	1	1	1	1	1	1	1	1	1
KRTCAP3	113.142	1	1	1	1	1	1	1	1	1	1	1	1	1	1	1	1
KSR1	1	1	1	1	1	1	1	1	1	1	15.2647	1	1	13.1194	1	1	1
KTI12	1	17.5259	21.1991	22.1797	1	18.4365	19.1954	1	1	1	1	1	1	12.6406	1	9.79835	1
KYNU	1	1	1	1	1	1	53.1231	1	1	195.366	34.0467	72.0693	174.978	1	1	1	1
LACC1	1	1	1	1	1	1	1	1	1	1	1	81.8122	25.5072	1	1	11.7466	1
[truncated: 2,149 more rows]

## Sheet: Sheet2
Table S4: Infered cellular fractions of TCGA-COADREAD cohort. Related to Figure 2B-E.
Mixture	Epithelium	CD4T	Treg	CD8T	Tex	ILC	Bcell	IgA_Plasma	IgG_Plasma	DC	pDC	Macro	TAM	Endo	Fibro	CAF	CSC	P.value	Correlation	RMSE
TCGA.AG.A014.01A.02R.A002.07	0.584706	0.0624673	0.0230987	0.0665267	0	0.0508177	0	0.00159358	0.000373748	0	0.0060927	0.0494998	0	0.0430567	0	0.111767	0	0	0.745786	0.815965
TCGA.DY.A1DD.01A.21R.A155.07	0.470928	0.173124	0.00056792	0.0812911	0	0.0204508	0	0	0.00510482	0	0.0147181	0.0502166	0	0.0511478	0.0201627	0	0.112288	0	0.603167	0.888524
TCGA.DC.6154.01A.31R.1928.07	0.557955	0.10599	0.0026322	0.0449206	0	0.0254203	0.0695673	9.27095e-05	0.00127098	0	0.0122756	0.0187919	0.0395456	0.0419067	0	0.0468358	0.0327951	0	0.783582	0.827194
TCGA.EI.6882.01A.11R.1928.07	0.562023	0.0859771	0.0238398	0.047228	0	0.0187247	0.0467773	0.0316555	0.000712843	0	0.00729058	0.0159378	0.0585284	0.0523471	0	0.0489576	0	0	0.594792	0.875985
TCGA.F5.6702.01A.11R.1830.07	0.196997	0.130353	0.0162616	0.0315525	0	0.0186388	0.0575489	0.00546763	0.00572136	0	0.0076346	0.017345	0.0277435	0.0433866	0	0.44135	0	0	0.962121	0.444346
TCGA.AF.4110.01A.02R.1736.07	0.362595	0.0630855	0.0211458	0.0266271	0	0.0142595	0.0884053	0.208389	0.00268697	0	0.00606998	0.0326532	0.0273767	0.0586299	0.0178228	0.0550335	0.0152193	0	0.889028	0.563005
TCGA.DT.5265.01A.21R.1830.07	0.357997	0.0788325	0.0201718	0.0533305	0	0.0195675	0.1046	0	0.000845892	0	0.0167723	0.0102595	0.0888598	0.0311649	0	0.135749	0.0818495	0	0.891862	0.752428
TCGA.AG.A00Y.01A.02R.A002.07	0.624923	0.10221	0.0146932	0.0329786	0	0.0434805	0.047241	0.0120014	0.00171244	0	0.0123523	0.022639	0.0141086	0.0411417	0.00227208	0.028246	0	0	0.729009	0.838004
TCGA.AH.6547.01A.11R.1830.07	0.378832	0.110732	0.0276012	0.0378737	0	0.0237574	0.0864824	0.140798	0.00419477	0	0.00376591	0.0403562	0.032071	0.0341644	0.0182968	0.0580548	0.00301886	0	0.774813	0.731391
TCGA.AH.6549.01A.11R.1830.07	0.476948	0.120448	0.0262198	0.0584629	0	0.00600944	0.0542779	0.00120026	0.00247083	0	0.0126618	0.0295134	0.00206726	0.0834072	0	0.110955	0.0153581	0	0.753389	0.825656
TCGA.AF.A56L.01A.31R.A39D.07	0.477334	0.114515	0.0266431	0.0644238	0	0.0127997	0.0862443	0.00143145	0.00727344	0	0.0237046	0.0165476	0.0272752	0.0498657	6.38292e-05	0.0918781	0	0	0.703144	0.851698
TCGA.AG.A036.01A.12R.A083.07	0.512183	0.101634	0.0232024	0.0317673	0	0.0441489	0.0563117	0.00181144	0.00562225	0	0.0148811	0.022539	0.0288901	0.0674334	0.00124627	0.0845876	0.00374168	0	0.790264	0.823862
TCGA.DC.4749.01A.01R.1736.07	0.690822	0.00715155	0.0561672	0.0417905	0	0.0173495	0.0638488	0.00940336	0.000761092	0	0.00818033	0.0169417	0.0157843	0.0165428	0.0034399	0.0518172	0	0	0.733031	0.821134
TCGA.AG.3896.01A.01R.1119.07	0.557064	0.0513051	0.0388882	0.0483881	0	0.045533	0.0505483	0.036059	0.00123974	0	0.00410032	0.0415162	0.00809264	0.0498474	0.000754848	0.0557115	0.0109513	0	0.855463	0.79527
TCGA.DC.4745.01A.01R.A32Z.07	0.563509	0.0938637	0.00328929	0.0407894	0	0.00613217	0.0981944	0.00243507	0.00995845	0	0.0110624	0.0304661	0.0258985	0.0485672	0.00683848	0.0273043	0.0316914	0	0.807794	0.821862
TCGA.AH.6544.01A.11R.1830.07	0.702335	0.0738126	0.0156539	0.0468183	0	0.0110698	0.076019	0.000531483	0	0	0.00456427	0.0153931	0	0.0230274	0	0.0307753	0	0	0.803686	0.800296
TCGA.AG.3882.01A.01R.0905.07	0.419473	0.0570033	0.0298495	0.0617518	0	0.0555675	0.101346	0.013451	0.0239585	0.0310012	0.00387103	0.0790574	0	0.0481736	0.0245501	0.0323583	0.0185878	0	0.674758	0.866769
TCGA.DC.6683.01A.11R.1830.07	0.554597	0.115474	0.00820649	0.0294664	0	0.0118243	0.0850578	0.000153477	0.00320953	0	0.00767916	0.0252457	0.0464213	0.0337537	0.0097883	0.0628044	0.0063183	0	0.68819	0.851808
TCGA.DC.6682.01A.11R.1830.07	0.589672	0.13504	0.0329541	0.0168721	0	0.0131934	0.0918913	0.00164379	0.00221405	0	0.00905567	0.026009	0	0.0442226	0.000937946	0.0274859	0.00880865	0	0.590836	0.882124
TCGA.AG.3583.01A.01R.0821.07	0.678508	0.0622387	0.0246118	0.0254349	0	0.0206774	0.0365439	0.0580441	0	0	0.0040615	0.00815226	0.0183866	0.0438809	0.00235379	0.00722889	0.00987767	0	0.686029	0.825922
TCGA.AG.4007.01A.01R.1119.07	0.545362	0.0830204	0.0254016	0.03561	4.60703e-05	0.020444	0.0528421	0.0449875	0.0116932	0	0.0106813	0.0397937	0.0117843	0.0397131	0.0177224	0.0493961	0.011502	0	0.831123	0.793518
TCGA.F5.6812.01A.11R.1830.07	0.264837	0.0908092	0.0528634	0.0466109	0	0.00766486	0.167221	0.00198894	0.0280015	0	0.0109791	0.0321584	0.0272154	0.0613681	0.0417251	0.0378713	0.128685	0	0.714142	0.853949
TCGA.AG.3726.01A.02R.0905.07	0.643242	0.0515563	0.0147872	0.0268747	0	0.046828	0.00220063	0.00112385	0.000703544	0	0.0228118	0.0281002	0	0.0643239	0	0.0792628	0.0181847	0	0.734354	0.819647
TCGA.DC.6160.01A.11R.1660.07	0.51927	0.14036	0.00776341	0.0444225	0	0.0269417	0.0609461	0.0669436	0.00584049	0	0.000227253	0.011761	0.035471	0.0453239	0	0.0347292	0	0	0.618682	0.857641
TCGA.AF.3913.01A.02R.1119.07	0.599755	0.114247	0.0208345	0.0482582	0	0.0137404	0.0111434	0.000867017	0.00157108	0	0.0116734	0.0291176	0.0122016	0.0304791	0.0102169	0.0827604	0.013134	0	0.840492	0.79165
TCGA.AH.6643.01A.11R.1830.07	0.452224	0.14442	0.0209187	0.0737514	0	0.0167659	0.0099853	0	0.000741571	0	0.0139311	0.010212	0.0657089	0.107971	0	0.0753448	0.00802561	0	0.682111	0.864338
TCGA.DC.5869.01A.01R.1660.07	0.543825	0.125686	0.0347867	0.0134285	0.002003	0.0208295	0.024125	0.00299612	0.00183358	0	0.00762825	0.0216029	0.0285274	0.0555529	0.0257898	0.0840667	0.00731893	0	0.637959	0.861553
TCGA.AF.6136.01A.11R.1830.07	0.577352	0.103495	0.0130259	0.0724147	0	0.0172135	0.0300227	0.0285916	0.000469454	0	0.00939818	0.0333694	0.00428757	0.0672144	0.0140873	0.0220529	0.00700507	0	0.743648	0.837216
TCGA.AG.3580.01A.01R.0821.07	0.550571	0.1069	0.0103356	0.052984	0	0.0304909	0.0543738	0.0194758	0.0194228	0	0.00567382	0.00795363	0.05642	0.0420202	0.000871942	0.040947	0.00155952	0	0.267897	0.963711
TCGA.DY.A1H8.01A.21R.A155.07	0.702481	0.0949946	0.0286664	0.0174672	0	0.0225219	0.0818882	0.000193829	0.000185543	0	0.0123405	0.00624155	0.0039914	0.0185004	0	0.00435767	0.00616971	0	0.712024	0.832294
TCGA.AG.A032.01A.01R.A00A.07	0.635686	0.106509	0.0169276	0.0302679	0	0.0405799	0.0266761	0.0062086	0.00219057	0.00130107	0.000363328	0.0346941	0	0.0388354	0.00592899	0.0538307	0	0	0.73611	0.830141
TCGA.AF.6672.01A.11R.1830.07	0.639808	0.129883	0.0141541	0.0198688	0	0.0330827	0.0453027	0.00930012	0.00147242	0	0.000940645	0.0163185	0.0028863	0.0496146	0.00712848	0.0293839	0.000855055	0	0.715783	0.840056
TCGA.EI.6514.01A.11R.1736.07	0.478051	0.141359	0.025838	0.0408874	0	0.0199647	0.0307252	0	0.000991574	0	0.0193436	0.0544873	0.0220138	0.0485057	0.0292453	0.00253025	0.0860567	0	0.6472	0.877141
TCGA.AH.6644.01A.21R.1830.07	0.331828	0.162737	0.0563283	0.0296268	0	0.01888	0.0506187	0.000597769	0.000681184	0	0.0195122	0.0309221	0.0137765	0.0758713	0.00138203	0.207239	0	0	0.796046	0.768122
TCGA.F5.6861.01A.11R.1928.07	0.558239	0.0895665	0.0192277	0.0614892	0	0.0290506	0.0622719	0.000919469	0.0018114	0	0.0142234	0.0262122	0.0189797	0.0348012	0	0.0567382	0.0264693	0	0.663262	0.860089
TCGA.G5.6235.01A.11R.1736.07	0.746306	0.0868634	0.00401469	0	0	0.0456169	0.038118	0.00154897	0	0	0.00905828	0.0225657	0.00949235	0.0279167	0	0.00849872	0	0	0.759095	0.807928
TCGA.AG.3999.01A.01R.1119.07	0.596799	0.109189	0.0182062	0.00514428	0	0.0544005	0.0218573	0.00204823	1.21403e-05	0	0.0198621	0.0162777	0.0173061	0.0544906	0.0197626	0.0447416	0.0199027	0	0.767915	0.826706
TCGA.AG.A02N.01A.11R.A083.07	0.624181	0.126724	0.0349597	0.00300494	0	0.0527945	0.0623093	0.0066224	0.00165061	0	0.00538125	0.033778	0.0120959	0.0223741	0.00149173	0.0117331	0.000899784	0	0.764506	0.829896
TCGA.AF.2687.01A.02R.1736.07	0.153081	0.148481	0.0458698	0.0640445	0	0.00103808	0.0665881	0.000422977	0.0263942	0	0.0143618	0.0229785	0.101387	0.0791976	0.0387397	0.195408	0.0420078	0	0.883288	0.717693
TCGA.AG.3883.01A.02R.0905.07	0.406428	0.0436662	0.0507154	0.0179	0	0.06304	0.0187142	0.00633519	0.00493928	0	0.0112129	0.0451045	0.0304247	0.0557119	0.0221776	0.168953	0.0546765	0	0.887869	0.727116
TCGA.CL.4957.01A.01R.1736.07	0.551873	0.061514	0.0264956	0.0628211	0	0.0413557	0.0363028	0.00463519	0.00693138	0	0.00762506	0.0238222	0.00297575	0.0719056	0	0.0974154	0.00432715	0	0.728722	0.83125
TCGA.AG.A01Y.01A.41R.A083.07	0.341173	0.12391	0.0420029	0.0334241	0	0.0214449	0.0946437	0	0.0629917	0	0.0255281	0.0322482	0.0503811	0.0379601	0	0.131427	0.00286492	0	0.740309	0.809279
TCGA.AG.3890.01A.01R.1119.07	0.499378	0.0551293	0.0297716	0.0630839	0	0.0344145	0.103156	0.0571384	0.00871923	0	0.00214782	0.0376254	0	0.0454807	0.0251214	0.0284911	0.0103428	0	0.815841	0.801655
TCGA.AG.A011.01A.01R.A002.07	0.523148	0.0514655	0.0532834	0.0467799	0	0.0554767	0.104096	0.00433587	0.00872195	0	0.0124272	0.0336437	0.0128634	0.0425986	0.00259289	0.0475105	0.00105657	0	0.608616	0.882007
TCGA.AG.3592.01A.02R.1736.07	0.524762	0.0697357	0.0304106	0.0514375	0	0.0301657	0.0966876	0.0259809	0.000553585	0	0.00511414	0.0173795	0.041055	0.0561841	0.0047646	0.0422034	0.00356628	0	0.724519	0.84814
TCGA.AG.3892.01A.01R.1119.07	0.562324	0.0304469	0.0395135	0.0314452	0.0199897	0.0232461	0.0887227	0.0370233	0.00807384	0.0380226	0.00708817	0.0320438	0.0232391	0.0237588	0.0154195	0.0139867	0.00565625	0	0.722922	0.835497
TCGA.AF.A56N.01A.12R.A39D.07	0.448106	0.131981	0.0242454	0.0531797	0	0.0286035	0.0417169	0	0.00846495	0	0.0122225	0.0179203	0.0126715	0.0522459	0	0.168643	0	0	0.559823	0.869799
TCGA.EI.6513.01A.21R.1736.07	0.470218	0.12319	0.0274752	0.0313002	0	0.0303352	0.0914791	0	0.0117612	0	0.0158431	0.0261183	0.0218042	0.0530076	0	0.0915337	0.00593447	0	0.689626	0.854831
TCGA.DY.A0XA.01A.11R.A155.07	0.583982	0.119133	0.00310485	0	0.0060354	0.0199137	0.101605	0	0.0218141	0	0.00852152	0.0207459	0.0161733	0.029089	0	0.0698814	0	0	0.713356	0.83815
TCGA.F5.6814.01A.31R.1928.07	0.350064	0.115676	0.0306599	0.0820434	0	0.0375991	0.108749	0	0.0113312	0	0.0272464	0.0459488	0.0363731	0.072357	0	0.0468248	0.0351276	0	0.661975	0.884209
TCGA.AG.3893.01A.01R.1119.07	0.575265	0.0566733	0.039804	0	0	0.0728401	0.0285422	0.00187976	0	0	0	0.056929	0	0.0466955	0.0102535	0.105726	0.00539224	0	0.848493	0.782114
TCGA.EF.5831.01A.01R.1660.07	0.515688	0.0752612	0.00769906	0.0693818	0	0.0114877	0.0685998	0	0.0156865	0	0.0105519	0.0239625	0.0406776	0.0372071	0	0.123797	0	0	0.708657	0.829801
TCGA.CL.5918.01A.11R.1660.07	0.606518	0.0653934	0.0478508	0.0463886	0	0.0335156	0.0833598	0	0.00077621	0	0.015396	0.027925	0.0168411	0.0401611	0	0.0158744	0	0	0.739115	0.839494
TCGA.AG.3885.01A.01R.0905.07	0.576251	0.0545876	0.0211828	0.0420779	0	0.0373119	0.0414786	0.0371798	0.00882659	0.0394604	0.00582732	0.034765	0	0.0512922	0.0155938	0.0222605	0.0119052	0	0.724834	0.833436
TCGA.AF.5654.01A.01R.1660.07	0.666205	0.107442	0.00671049	0.0778946	0	0.0100811	0	0.00270686	0	0	0.00352742	0.0422433	0.0114179	0.0452172	0.00404361	0.022256	0.000254155	0	0.531412	0.890395
TCGA.BM.6198.01A.11R.1736.07	0.413357	0.0678169	0.0299308	0.0519141	0	0.0174581	0.131946	0.0277403	0.0247278	0	0.00887042	0.0102444	0.0611799	0.0444694	0.00328151	0.107063	0	0	0.781078	0.812653
TCGA.AG.3728.01A.01R.0905.07	0.370392	0.070228	0.059718	0.00930595	0	0.0589733	0.0709149	0.0563018	0.011767	0.00995126	0.00904899	0.0739385	0	0.0501756	0.0341071	0.0753499	0.0398273	0	0.809195	0.796102
TCGA.AF.3400.01A.01R.0821.07	0.199416	0.112222	0.0164997	0.0270632	0.0103287	0.00527115	0.0368782	0.000868608	0.00199757	0	0.00626391	0	0.253908	0.0618215	0	0.267461	0	0	0.898344	0.658396
TCGA.G5.6572.01A.11R.1830.07	0.352818	0.190948	0.0139316	0	0	0.0237703	0.0856577	0	0.000939545	0	0.00493204	0.0314282	0.00927543	0.0697439	0.039129	0.177426	0	0	0.823678	0.770264
TCGA.AG.3574.01A.01R.0821.07	0.65903	0.0745877	0.00363298	0.0219925	0.00180187	0.0274248	0.0564565	0.00982722	0	0	0.00684843	0.0245228	0.0334341	0.0372673	0.0115606	0.00829558	0.0233179	0	0.497389	0.900181
TCGA.DC.6681.01A.11R.A32Z.07	0.519462	0.0745609	0.0170774	0.0849838	0	0	0.0633605	0.00829614	0.00278042	0	0.0119323	0.0172971	0.0138861	0.0402378	0.0403889	0.0349135	0.0708232	0	0.80418	0.823119
TCGA.AG.3732.01A.11R.1660.07	0.485452	0.192527	0.00791839	0.0460625	0	0.0141618	0.108245	0.0410331	0.00766978	0	0.0045949	0.0248768	0	0.0347682	0.0183959	0.00183328	0.012462	0	0.714151	0.85326
TCGA.EI.6885.01A.11R.1928.07	0.327915	0.192844	0.0236437	0.00240922	0	0.0191026	0.0265045	0	0.00907626	0	0.02273	0.0284838	0.101136	0.0794448	0.00115086	0.165559	0	0	0.756636	0.807001
TCGA.DC.5337.01A.01R.1660.07	0.677173	0.0426215	0.0419715	0.0349401	0.0149775	0	0.0639709	0.00860295	0.00184969	0	0.00910863	0.0236633	0.0110502	0.0201508	0.0102598	0.0274344	0.0122257	0	0.745628	0.822344
TCGA.F5.6863.01A.11R.1928.07	0.483638	0.101193	0.034232	0.0594926	0	0.0143902	0.0276729	0.000602571	0.00133094	0	0.0182834	0.0202044	0.00156118	0.0758939	0.0210895	0	0.140415	0	0.64939	0.870696
TCGA.EI.6510.01A.11R.1736.07	0.653185	0.0681411	0.0251369	0.0233857	0	0.0126446	0.0907588	0.0545403	0.0151177	0	0.00378936	0.0210047	0.00254127	0.024189	0	0.00556549	0	0	0.703836	0.81907
TCGA.AG.3587.01A.01R.0821.07	0.537424	0.137455	0.0214526	0.0132919	0	0.0473882	0.0277424	0.00281518	0.00265966	0	0.0185222	0.0424839	0.00272502	0.0512524	0.00657468	0.0695256	0.0186879	0	0.741634	0.837685
TCGA.F5.6464.01A.11R.1736.07	0.218454	0.121385	0.0292001	0.0639174	0	0.00765429	0.100498	0.00310445	0.00596087	0	0.0084248	0.0279895	0.0822945	0.0689546	0	0.174078	0.0880845	0	0.858042	0.740091
TCGA.DC.6156.01A.11R.1660.07	0.182348	0.206677	0.00379232	0.0215567	0.00299955	0.00301954	0.12743	0.00156453	0.00195611	0	0.0146152	0.0534981	0.0921644	0.0786949	0.00628369	0.194462	0.00893771	0	0.845673	0.753457
TCGA.AG.A016.01A.01R.A002.07	0.711905	0.0819446	0.012125	0.0664256	0	0.0249792	0.00301675	0.00130673	0	0	0.013579	0.0190906	0	0.0385053	0	0.0226168	0.00450502	0	0.715672	0.828466
TCGA.F5.6810.01A.11R.1830.07	0.407763	0.138832	0.0268239	0.0261379	0	0.0420768	0.0191435	0.00275865	0.00211288	0	0.00767737	0.0165429	0.00394696	0.0693114	0.00102722	0.141831	0.0940142	0	0.629235	0.842253
TCGA.F5.6811.01A.11R.1830.07	0.343781	0.119348	0.034517	0.0162284	0	0.0258543	0.0681516	0.0156799	0	0	0.00869406	0.025696	0.0262555	0.0267874	0	0.289007	0	0	0.912725	0.636952
TCGA.AG.3584.01A.01R.0821.07	0.54161	0.0688347	0.0291258	0.0547105	0	0.0340832	0.0604944	0.0195097	0.00121319	0	0.0186618	0.0305463	0.0263876	0.036761	0.0131572	0.0502927	0.0146122	0	0.788682	0.826239
TCGA.AG.3591.01A.01R.1736.07	0.670912	0.103929	0	0.023879	0.00170837	0.00295476	0.0699663	0.0208452	0.00524234	0	0	0.0195038	0.0193057	0.0328808	0.00554309	0.00411965	0.0192092	0	0.759256	0.81821
TCGA.CI.6620.01A.11R.1830.07	0.450406	0.139112	0	0.0672946	0	0.0114313	0.0961855	0.0138126	0.00168208	0	0.0123462	0.011133	0.0379566	0.0784986	0.00321292	0.0485716	0.0283567	0	0.733835	0.857091
TCGA.AG.A01W.01A.21R.A083.07	0.555998	0.0991515	0.025785	0.0519443	0	0.0380469	0.0728658	0	0.0146465	0	0.0136602	0.0179964	0.0285173	0.037874	0	0.042825	0.000689214	0	0.638527	0.871277
TCGA.AG.A025.01A.01R.A00A.07	0.568491	0.0804286	0.0183768	0.0182471	0	0.0812419	0.0297256	0.00317198	0.000309732	0	0.00970167	0.033865	0	0.0626692	0	0.0937713	0	0	0.781106	0.815111
TCGA.DC.6155.01A.11R.1660.07	0.663597	0.0305968	0.0756405	0.0255211	0	0.0194529	0.00500072	0.0201102	0.0237823	0	0.00780881	0.0240897	0	0.0272666	0.0135468	0.0486454	0.0149414	0	0.703853	0.826885
TCGA.AH.6903.01A.11R.1928.07	0.654934	0.102155	0.0277168	0.0147856	0	0.028478	0.0605922	0.011013	0	0	0.00447065	0.0243505	0.0144323	0.0309809	0.00545985	0.0141182	0.0065129	0	0.428017	0.920463
TCGA.AG.3599.01A.02R.0826.07	0.628433	0.0534881	0.0395827	0.041734	0	0.0295592	0.0701519	0.0153633	0.00168426	0.0187827	0.00940532	0.0314207	0.00237819	0.0290665	0.012352	0.0100288	0.00656936	0	0.844871	0.801389
TCGA.AG.3581.01A.01R.0821.07	0.604507	0.0587774	0.0267338	0.0507095	0	0.0338098	0.0197137	0.0472253	0.00296258	0	0.0067828	0.040148	0.00424129	0.0449749	0.018392	0.025328	0.0156936	0	0.797605	0.80241
TCGA.AG.3901.01A.01R.1119.07	0.343041	0.0843235	0.0204569	0.0341466	0	0.0116448	0.10729	0.0131579	0.00762103	0	0.00557992	0.0192993	0.0916599	0.0484986	0.0457577	0.11245	0.0550722	0	0.754755	0.815979
TCGA.AG.3894.01A.01R.1119.07	0.619293	0.120585	0.0251196	0	0	0.0552523	0.00701093	0.00553023	0.00312212	0.00799038	0.0119369	0.0340992	0	0.0531772	0.0127618	0.0324093	0.0117115	0	0.360689	0.939616
TCGA.AG.4015.01A.01R.1119.07	0.633741	0.0827908	0.0302824	0.0081212	0	0.0654702	0.0139873	0.0198582	0.00739453	0.00963932	0	0.0276283	0.00717479	0.035288	0.00694948	0.0485863	0.00308846	0	0.768116	0.817746
TCGA.AG.3727.01A.01R.0905.07	0.53033	0.109702	0	0.0896328	0	0.0389759	0.00175082	0.00583635	0	0.0154461	0.0146015	0.0300733	0	0.0603578	0	0.0849833	0.0183103	0	0.174319	0.98719
TCGA.CI.6623.01B.11R.1830.07	0.545778	0.103128	0.0323924	0.0383828	0	0.0131859	0.068744	0.01095	0.000686132	0	0.0138903	0.0146358	0.0334895	0.0589107	0	0.0658256	0	0	0.715005	0.846779
TCGA.AG.A02G.01A.01R.A00A.07	0.631119	0.13999	0.025964	0.0123526	0	0.0407286	0.0345163	0.00189839	0.00114082	0	0.0160954	0.0370891	0.00279559	0.0379643	0.00727689	0.0101636	0.000906166	0	0.727581	0.839615
TCGA.AG.3578.01A.01R.0821.07	0.552032	0.149766	0.018046	0.00763181	0	0.0351762	0.0565334	0.0100943	0	0	0.000567312	0.021436	0.0356617	0.047671	0	0.0633404	0.00204409	0	0.682116	0.856188
TCGA.F5.6813.01A.11R.1830.07	0.373888	0.101379	0.0245054	0.073459	0	0	0.0808245	0	0.0862913	0	0.0168985	0.0413544	0.0385639	0.0518195	0.0110871	0.0582867	0.0416429	0	0.813976	0.778237
TCGA.AG.A020.01A.21R.A083.07	0.738467	0.0458335	0.00381885	0.0680301	0	0.0224067	0.049419	0.000827496	0.00334577	0	0.00935691	0.00378111	0.0134052	0.0184962	0	0.0228125	0	0	0.768755	0.805749
TCGA.EI.6511.01A.11R.1736.07	0.313623	0.0535479	0.0389741	0.0842535	0	0.0127475	0.137604	0.0172417	0.0925672	0	0.0127658	0.0421231	0.0416107	0.0349241	0	0.118017	0	0	0.837302	0.736966
TCGA.AG.3608.01A.01R.0826.07	0.54213	0.0413629	0.0380211	0.049407	0	0.0466786	0.096004	0.0228207	0.00428148	0	0.00964182	0.048698	0.0146991	0.0342164	0.0129375	0.0328362	0.00626478	0	0.870055	0.804763
TCGA.AG.A01L.01A.01R.A002.07	0.653875	0.0725141	0.0466484	0.072948	0	0.0217465	0	0.00648134	0	0	0.0115876	0.0362067	0	0.0476951	0.00561009	0.0246871	0	0	0.795078	0.813623
TCGA.DY.A1DC.01A.31R.A155.07	0.541713	0.0935232	0.0303518	0.0454417	0	0.00581278	0.0851044	0.00343709	0.00912584	0	0.017189	0.0148915	0.0170511	0.0498305	0.00517191	0.0736013	0.00775479	0	0.873031	0.797442
TCGA.EI.6507.01A.11R.1736.07	0.290889	0.132474	0.00734524	0.0738757	0	0.0102493	0.0684245	0	0.00897446	0	0.0191737	0	0.137969	0.0430703	0	0.207555	0	0	0.782657	0.771575
TCGA.DY.A1DE.01A.11R.A155.07	0.549883	0.116295	0.00391426	0.0303821	0	0.0094432	0.0644469	0	0.0129033	0	0.0134602	0.0386242	0.0327067	0.0345347	0.00314827	0.0138909	0.0763667	0	0.774796	0.831578
TCGA.AG.3594.01A.02R.0821.07	0.444631	0	0.0188299	0.0878203	0.012778	0.00967298	0.210707	0.0046739	0.00162235	0.0940506	0.0102759	0.0315401	0.00773765	0.0371169	0.0027108	0.0258326	0	0	0.673629	0.863949
TCGA.AG.A00H.01A.01R.A00A.07	0.466647	0.0764491	0.0459634	0.0616109	0	0.027996	0.0313092	0.000201496	0.000453014	0	0.00973273	0.028363	0.00290008	0.0340312	0	0.214343	0	0	0.831911	0.736441
TCGA.AG.3898.01A.01R.1119.07	0.482727	0.034311	0.0871495	0.0885012	0	0.0467952	0.0467065	0.000747589	0.0016757	0	0.00992522	0.0273805	0.0174646	0.0527265	0.00102876	0.0816027	0.0212583	0	0.810439	0.822976
TCGA.EI.6884.01A.11R.1928.07	0.459789	0.0997999	0.0420843	0	0	0.0535862	0.0850543	0.0565838	0.000623383	0	0	0.0265126	0.033747	0.0529683	0.0179073	0.0696976	0.00164589	0	0.800022	0.807794
TCGA.AG.A002.01A.01R.A002.07	0.538795	0.115567	0.0083938	0.0579924	0	0.00891283	0.0265574	0	0.000982254	0	0.0193914	0.0234507	0.0349127	0.116638	0	0.0484071	0	0	0.545828	0.895706
TCGA.AG.3725.01A.11R.1736.07	0.681804	0.10155	0.0316494	0.0245339	0	0.0292754	0.0391201	0.00605809	0.000755278	0	0.00632027	0.0268777	0.0135874	0.0266269	0.0027824	0.00725423	0.00180507	0	0.723959	0.831513
TCGA.CI.6619.01B.11R.1830.07	0.493088	0.0777966	0.0306939	0.0560883	0	0.0499216	0.0534288	0.0208662	0.00175277	0	0.0100272	0.0125311	0.0314824	0.104209	0.0148583	0.0298616	0.0133945	0	0.701381	0.862561
TCGA.AG.A00C.01A.01R.A002.07	0.737223	0.0471619	0.0239667	0.0397247	0	0.0243611	0.066717	0.00217035	0.00262625	0	0.0106657	0.0195234	0	0.0175119	6.68102e-05	0.00828093	0	0	0.694434	0.831614
TCGA.AF.6655.01A.11R.1830.07	0.373118	0.0800293	0.0171806	0.0579459	0	0.0118684	0.100861	0.00962515	0	0	0.0065088	0.0129041	0.0194613	0.0476362	0.000214729	0.262646	0	0	0.933284	0.64759
TCGA.AF.A56K.01A.32R.A39D.07	0.395837	0.169507	0	0.0647395	0	0.00250582	0.0312395	0.00423105	0.0180507	0	0.00498029	0.0232179	0.028897	0.11129	0.012234	0.127929	0.00534214	0	0.79994	0.808652
TCGA.G5.6641.01A.11R.A32Z.07	0.797182	0.0582045	0.0276697	0	0	0.0481588	0.015883	0.00926384	0	0	0.00239076	0.00965302	0.00881105	0.0150988	0.00244418	0.000906909	0.00433324	0	0.801435	0.782576
TCGA.DY.A1DG.01A.11R.A32Y.07	0.699759	0.128382	0.0184465	0.0261193	0	0.022137	0.0214448	0	0.00212072	0	0.012937	0.0302165	0	0.0267489	0	0.0101536	0.00153471	0	0.708269	0.833601
TCGA.AG.4001.01A.02R.1119.07	0.366564	0.13553	0.0154941	0.0381835	0	0.0194937	0.0750102	0.000990159	0.00204552	0	0.0128272	0.0394552	0.0481164	0.0450895	0.00498916	0.18839	0.00782245	0	0.914629	0.724337
TCGA.AG.A026.01A.01R.A00A.07	0.575655	0.106817	0.000538952	0.0536119	0	0.0366337	0.0399461	0.000713808	0.00163454	0	0.0154341	0.0297279	0.00172008	0.0400607	0.00581653	0.00413439	0.0875552	0	0.659036	0.863485
TCGA.EI.7004.01A.11R.1928.07	0.14248	0.121919	0.0198215	0.0171965	0	0.0136272	0.0935419	0.00223366	0.000804548	0	0.0101859	0.0138904	0.0728223	0.125235	0.0093309	0.338313	0.0185986	0	0.887027	0.605464
TCGA.AG.3878.01A.02R.0905.07	0.435599	0.0639998	0.0248314	0.019841	0	0.0749573	0.0637551	0.0109481	0.0128118	0.00709296	0.000805948	0.0718578	0	0.0521522	0.00466874	0.156678	0	0	0.799675	0.787082
TCGA.AG.3611.01A.01R.0826.07	0.669281	0.0888918	0.0108146	0	0.00267698	0.0648016	0.0241278	0.0286274	0.000120644	0	0	0.0323716	0.0288508	0.0270352	0.00485759	0.013857	0.00368583	0	0.652249	0.850724
TCGA.AG.3881.01A.01R.0905.07	0.422019	0.0689903	0.017677	0.0217374	0.000536274	0.0406671	0.0286247	0	0.0173293	0	0.013093	0.0468539	0.063693	0.069708	0.0206724	0.0650182	0.103381	0	0.797771	0.811978
TCGA.CL.5917.01A.11R.1660.07	0.591903	0.154807	0	0.045153	0	0.00256927	0.00386912	0	0.0015917	0	0.00501578	0.0270365	0.00455529	0.0658629	0.000979439	0.0966564	0	0	0.762778	0.815573
TCGA.AG.3902.01A.01R.A32Z.07	0.459816	0.0963062	0.0361666	0.0435537	0	0.0630654	0.0929858	0.0468668	0	0	0.0164089	0.0527142	0.0299916	0.0307835	0.0150204	0.0163204	0	0	0.844229	0.81537
TCGA.CI.6624.01C.11R.1830.07	0.513931	0.110966	0.0220778	0.0311337	0	0.0179262	0.0749898	0.0345957	0	0	0.00533748	0.0227822	0.0328168	0.045483	0.0137568	0.0676405	0.00656303	0	0.748001	0.832147
TCGA.AF.2692.01A.01R.0821.07	0.572379	0.0764392	0.0208146	0.071233	0	0.0363164	0.0528935	0.00649007	0	0	0.00830806	0.0141511	0.0131382	0.0404505	0	0.0873862	0	0	0.284095	0.959186
TCGA.AG.3586.01A.02R.0821.07	0.631704	0.0717295	0.0193619	0.0254647	0	0.0628623	0.0239513	0.00263574	0.00311611	0	0.0116563	0.0419159	0.0113379	0.0496377	0.00426247	0.0381565	0.00220822	0	0.828424	0.80465
TCGA.AF.3911.01A.01R.1736.07	0.557186	0.105537	0.0157567	0.0378049	0	0.0270246	0.0475105	0.00245531	0.00204024	0	0.00316692	0.0221474	0.0260182	0.0459216	0.0122496	0.0623341	0.0328463	0	0.809878	0.813947
TCGA.DY.A1DF.01A.11R.A155.07	0.517841	0.164054	0.0150976	0.0687779	0	0.0292519	0	0	0.00101727	0	0.0106164	0.0186863	0	0.0573141	0.0187617	0	0.098582	0	0.635923	0.877441
TCGA.AF.2690.01A.02R.1736.07	0.13261	0.140978	0.0271067	0.0335363	0.019136	0.00784654	0.100051	0.00422904	0.0942045	0	0.00942403	0.0769651	0.0479073	0.0699193	0.087894	0.0819506	0.0662421	0	0.790757	0.763518
TCGA.EI.7002.01A.11R.1928.07	0.47772	0.15639	0	0.035542	0	0.0328909	0.081419	0.000162527	0.00255812	0	0.00185205	0.0321886	0.0236672	0.04789	0.00573232	0.0782309	0.0237562	0	0.669557	0.862065
TCGA.AG.3593.01A.01R.0821.07	0.469451	0.134392	0.0292607	0.034459	0	0.0360959	0.0839619	0.016563	0.0108667	0	0.014675	0.0417054	0.0225109	0.0586639	0.0052703	0.0291852	0.0129391	0	0.351952	0.946461
TCGA.AG.3600.01A.01R.0826.07	0.528817	0.0561799	0.0171711	0.0667161	0	0.0183005	0.0888818	0.0110993	0.00407335	0	0.0097607	0.0382337	0.0750874	0.0408221	0.00339793	0.0398291	0.00162991	0	0.778994	0.832288
TCGA.EF.5830.01A.01R.1660.07	0.668387	0.0860224	0.0238717	0.0362849	0	0.027435	0.0168204	0	0.000413564	0	0.0108774	0.0439196	0.0130902	0.0435853	0.00209631	0.021961	0.00523499	0	0.361825	0.937804
TCGA.DC.6158.01A.11R.1660.07	0.228999	0.143973	0.0377985	0.0248386	0	0.0417673	0.102792	0.00927512	0.00854996	0	0.0116558	0.0297496	0.0599406	0.0525825	0.0147637	0.233314	0	0	0.92124	0.688245
TCGA.F5.6465.01A.11R.1736.07	0.241978	0.214618	0.01011	0.0397681	0	0.0181566	0.0699927	0.0129629	0.0443827	0	0.00389043	0.0316577	0.0336248	0.0561588	0	0.222699	0	0	0.831454	0.731916
TCGA.DC.6157.01A.11R.1660.07	0.546592	0.182603	0.0166369	0.0247131	0	0.015499	0.014616	0	0.0058107	0	0.00736312	0.0576449	0	0.0696236	0.00712986	0.0517682	0	0	0.715598	0.850396
TCGA.AF.2691.01A.01R.0821.07	0.542267	0.0750749	0.0209705	0.0383711	0.00388829	0.0228883	0.0703278	0.0161567	0.0032635	0	0.0101781	0.0499149	0.0294218	0.0326729	0.0330806	0.0178902	0.0336331	0	0.816655	0.821377
TCGA.AH.6897.01A.11R.1928.07	0.646297	0.124609	0.0146612	0.0103368	0	0.0292409	0.0392781	0.00593975	0	0	0.0116686	0.0165716	0.0193406	0.0348555	0	0.0375291	0.00967116	0	0.634371	0.861455
TCGA.CI.6621.01A.11R.1830.07	0.382803	0.0899469	0.0252471	0.0596247	0	0.0318412	0.0952135	0.0156441	0	0	0.0132797	0.0178663	0.0746781	0.0945942	0.00437036	0.0863472	0.00854331	0	0.758111	0.844092
TCGA.AG.3909.01A.01R.1119.07	0.630939	0.0797085	0.0246159	0.0442464	0	0.0309881	0.0283406	0.0228216	0.00251327	0	0.00831433	0.0431606	0.00324921	0.0290112	0.0137793	0.0280527	0.0102591	0	0.786273	0.815044
TCGA.AG.3612.01A.01R.0826.07	0.51562	0.118235	0.0308384	0.0122885	0	0.04591	0.0290943	0.00621338	0.0181275	0	0.00832009	0.0455456	0.00803431	0.0603342	0.0262123	0.066695	0.0085308	0	0.853032	0.805747
TCGA.AG.4005.01A.01R.1119.07	0.500695	0.111538	0.0141874	0.0801273	0	0.02506	0.0243251	0.01763	1.43001e-05	0	0.00935828	0.0316429	0.0124583	0.055975	0	0.114815	0.00217313	0	0.85842	0.788611
TCGA.EI.6883.01A.31R.1928.07	0.466276	0.0306709	0.0229911	0.0285971	0	0.0189813	0.283367	0.00274832	0.00735871	0	0.0122238	0.0410547	0.00134451	0.0340034	0	0.0421647	0.00821853	0	0.837446	0.823016
TCGA.EI.6508.01A.11R.1736.07	0.54843	0.15621	0	0.065821	0	0.0116317	0.058402	0.013117	0.000781615	0	0.0157065	0.0261453	0.00432641	0.0415353	0.00158795	0.0386748	0.0176311	0	0.716492	0.85214
TCGA.EI.6881.01A.11R.A32Z.07	0.573765	0.114253	0.0227447	0.0715119	0	0.00712602	0.0431867	0.00952384	0.0118341	0	0.00458425	0.00339569	0.0480866	0.0605001	0	0.029488	0	0	0.676692	0.859708
TCGA.AG.3598.01A.01R.0826.07	0.56783	0.0455604	0.0313962	0.0545895	0.00679843	0.016959	0.15033	0.00557149	0.00211602	0.0048248	0.00837279	0.0241105	0.0169165	0.0306192	0.00883028	0.0129633	0.0122122	0	0.818504	0.822278
TCGA.F5.6864.01A.11R.1928.07	0.282184	0.0883023	0.0263572	0.030011	0	0.0220789	0.125426	0	0.0190473	0	0.00645273	0.0281822	0.0412574	0.0658987	0.00327087	0.186683	0.0748478	0	0.869022	0.724768
TCGA.AG.4008.01A.01R.1119.07	0.462761	0.115735	0.0198424	0	0	0.0767578	0.033854	0.0157663	0.000824421	0	0	0.0426304	0.0108358	0.0595251	0.0137311	0.147737	0	0	0.893485	0.757229
TCGA.F5.6571.01A.12R.1830.07	0.320408	0.161371	0.0412437	0.0376483	0	0.0245593	0.108407	0.00249358	0.0203623	0	0.00754938	0.0489995	0.0240269	0.0554972	0.0355348	0.0908714	0.0210271	0	0.724722	0.852103
TCGA.AG.3601.01A.01R.0826.07	0.645762	0.11421	0.0247059	0	0	0.0461395	0	0.000993112	0.000783685	0	0.00117175	0.0268346	0.0263327	0.0458337	0.00418957	0.0456773	0.0173661	0	0.670437	0.848459
TCGA.AG.3609.01A.02R.0826.07	0.489523	0.0925188	0.0475627	0.0607488	0	0.0132039	0.0294466	0.00412472	0.00971065	0	0.0144372	0.0332381	0.0314019	0.0418523	0.0149305	0.106164	0.0111365	0	0.798368	0.810491
TCGA.AG.3887.01A.01R.1119.07	0.575886	0.0612147	0.0351435	0.00879889	0.0153797	0.021747	0.0827149	0.0116722	0.00270606	0.0363664	0.000149207	0.0256992	0.00183049	0.0580708	0.00550497	0.0383023	0.0188136	0	0.558483	0.888012
TCGA.AG.4021.01A.01R.1736.07	0.432268	0.132026	0.00984394	0.0778207	0	0.00754607	0.0430973	0	0.00152839	0	0.018824	0.0167381	0.0815713	0.0540835	0	0.113739	0.0109141	0	0.741843	0.8322
TCGA.AG.A023.01A.01R.A00A.07	0.523752	0.121142	0.011005	0.0287051	0	0.0381077	0.0357535	0.00285238	0.00419374	0	0.00245336	0.0340088	0	0.0656118	0	0.119528	0.0128861	0	0.862441	0.779079
TCGA.AG.3605.01A.01R.0826.07	0.638119	0.0341328	0.0486894	0.0229092	0	0.0162315	0.0885568	0.0196751	0.00508691	0	0.012257	0.0280466	0.0319953	0.0308589	0.00744594	0.00255149	0.0134438	0	0.794112	0.812132
TCGA.AG.3731.01A.11R.1736.07	0.240969	0.126703	0.0322407	0.0628652	0	0.021042	0.0956366	0.0177747	0.03435	0	0.00896033	0.0220901	0.0428187	0.0803077	0	0.214242	0	0	0.915185	0.700209
TCGA.AG.A01J.01A.01R.A00A.07	0.720345	0.0489476	0.0206195	0.0482592	0	0.0454361	0.0246201	0.00507228	0.000329352	0	0.0132703	0.0280456	0.00217699	0.020263	0.00409255	0.0145017	0.00402105	0	0.806869	0.796572
TCGA.AG.A01N.01A.01R.A00A.07	0.561478	0.00949321	0.0769993	0.108152	0	0.0634734	0.0352519	0.00120062	0.000567067	0	0.0149345	0.0187284	0.00121128	0.0466071	0.00929517	0.0358794	0.0167284	0	0.713296	0.852972
TCGA.AG.3602.01A.02R.0826.07	0.635391	0.0532649	0.0523273	0.0230555	0.0111334	0.016957	0.0391506	0.0151493	0.00389965	0	0.00268834	0.0154248	0.0490118	0.0191052	0.0166337	0.0418438	0.00496336	0	0.791306	0.81151
TCGA.EI.6506.01A.11R.1736.07	0.510796	0.104741	0.0203518	0.0139532	0	0.056555	0.0704101	0.0719705	0.00109841	0	0.00854475	0.0205492	0.0276578	0.0479986	0	0.0308924	0.0144811	0	0.811532	0.791265
TCGA.CI.6622.01A.11R.1830.07	0.655395	0.0899373	0.0217409	0.0491868	0	0.0345569	0.0281213	0.0085715	0.000298892	0	0.00730726	0.0242439	0.00312795	0.0446114	0	0.0314953	0.00140535	0	0.814728	0.80651
TCGA.AG.A02X.01A.01R.A00A.07	0.745591	0.111725	0.0147881	0.0270009	0	0.0201951	0	0.00328016	0.00309861	0	0.0145856	0.0136688	0	0.0260606	0	0.0200066	0	0	0.758658	0.808159
TCGA.AG.A015.01A.01R.A002.07	0.708319	0.0996588	0.0342368	0.0341493	0	0.0245675	0	0.00268409	0.00301472	0	0.00540152	0.0302621	0	0.0324936	4.06153e-05	0.0251719	0	0	0.740736	0.820632
TCGA.AF.2693.01A.02R.1736.07	0.555496	0.0948635	0.0104947	0.0555885	0	0.0304486	0.0567839	0.0552889	0	0	0.00416521	0.0248476	0.019365	0.0432623	0.000643218	0.0335558	0.0151972	0	0.829139	0.795237
TCGA.AG.4022.01A.01R.1736.07	0.431334	0.136686	0.0221105	0.0566982	0	0.0145261	0.0791778	0.00883934	0	0	0.00427276	0.0367666	0.042889	0.0520379	0.0255429	0.0830188	0.00609995	0	0.826059	0.823008
TCGA.AG.A008.01A.01R.A002.07	0.709074	0.0294488	0.0190792	0.0583321	0	0.0170128	0.0795076	0.000241473	0.000159316	0.0181718	0.00340695	0.0166812	0.00274965	0.0354136	0	0.00953578	0.00118542	0	0.575747	0.872916
TCGA.AG.3582.01A.01R.0821.07	0.520211	0.0905539	0.0374106	0.0412632	0	0.0478312	0.0372656	0.0166258	0.00341564	0	0.00256308	0.0322218	0.0249362	0.0512284	0	0.0944736	0	0	0.804402	0.813141
TCGA.G5.6233.01A.11R.1736.07	0.591804	0.0841008	0.00704477	0.0419813	0	0.0139357	0.0567616	0.00556976	0.00177913	0	0.0160402	0.01793	0.0334395	0.0684567	0	0.0546978	0.00645846	0	0.863195	0.796732
TCGA.AG.3742.01A.11R.1660.07	0.496294	0.130381	0.0150135	0.0497492	0	0.0455416	0.0395582	0	0.00137732	0	0.0087675	0.0246245	0.0197458	0.0738427	0	0.0951046	0	0	0.689999	0.852446
TCGA.EI.6509.01A.11R.1736.07	0.472373	0.180933	0.0177507	0.0556352	0	0.0237377	0.00789225	0	0.000111955	0	0.0148355	0.0202055	0.0290261	0.0566509	0	0.119601	0.00124739	0	0.451553	0.913995
TCGA.EI.6512.01A.11R.1736.07	0.550091	0.101704	0.0431128	0.0761805	0	0.0502537	0	0.0109839	0.000245026	0.00341711	0.00690699	0.0448499	0.00062782	0.0426148	0	0.0690126	0	0	0.735175	0.841235
TCGA.AG.3575.01A.01R.0821.07	0.252567	0.108938	0.0393883	0.0113384	0.0318245	0	0.143096	0.00251662	0.00133164	0	0.0178625	0.00417701	0.11624	0.0661429	0.00874555	0.187502	0.00833024	0	0.705909	0.812146
TCGA.EI.6917.01A.11R.1928.07	0.225309	0.15918	0.021615	0.0314535	0	0.0199745	0.186716	0.000106259	0.00775911	0	0.0223206	0.0593246	0.0953069	0.0370955	0	0.133839	0	0	0.838003	0.801738
TCGA.AA.3956.01A.02R.1022.07	0.568167	0.102583	0.010171	0.0219516	0	0.0182501	0.0484409	0.0528599	0.00358788	0	0.000944543	0.0293217	0.0256534	0.0490202	0.0167957	0.0419552	0.0102986	0	0.762185	0.812575
TCGA.AA.3678.01A.01R.0905.07	0.56944	0.0950126	0.00932554	0.0157481	0	0.063286	0.0592681	0.037928	0.00177281	0	0.0103733	0.0227651	0.0301123	0.0438559	0.00515925	0.0297479	0.00620512	0	0.522394	0.895762
TCGA.CA.5796.01A.01R.1653.07	0.621646	0.114361	0.0276056	0.0109503	0	0.0155731	0.0378553	0.0584426	0.00280684	0	0.00437957	0.0229739	0.0306797	0.0422027	0.00322979	0.00729382	0	0	0.707632	0.824423
TCGA.NH.A50U.01A.33R.A37K.07	0.569977	0.105071	0.00858415	0.0271509	0	0.0370135	0.0659911	0	0.0004276	0	0.0172727	0.0225399	0.0428126	0.0400629	0	0.0509964	0.0121007	0	0.816461	0.816212
TCGA.CA.6718.01A.11R.1839.07	0.216006	0.004546	0.0808797	0.127285	0.0101069	0.000581594	0.232846	0.00116118	0.0183852	0.0679617	0.0180463	0.029757	0.0343424	0.0645179	0	0.0912732	0.00230444	0	0.78569	0.836326
TCGA.A6.5667.01A.21R.1723.07	0.528006	0.129977	0.0171492	0.0772564	0	0.0188337	0.0141123	1.92901e-05	0.000564243	0	0.00897202	0.0389654	0.0110935	0.0415187	0.00722649	0.0424359	0.0638694	0	0.639725	0.869643
TCGA.A6.2675.01A.02R.1723.07	0.358182	0.0847802	0.0442426	0.0317228	0	0.0459693	0.108737	0.0175671	0.00140864	0	0.0127838	0.03288	0.0640332	0.0397748	0.001115	0.156804	0	0	0.837773	0.7819
TCGA.A6.5660.01A.01R.1653.07	0.548592	0.109658	0.00716972	0.0323337	0	0.00729996	0.0993619	0.00084693	0.00325059	0	0.0137422	0.0158549	0.0455466	0.0298017	0.00534515	0.0628104	0.0183858	0	0.80592	0.817716
TCGA.D5.6898.01A.11R.1928.07	0.362947	0.100793	0.031601	0.0626362	0	0.0164887	0.0941496	0.00355636	0.00571536	0	0.0367657	0.0325861	0.0785064	0.0674839	0.0137258	0.0504223	0.0426224	0	0.703893	0.866843
TCGA.AA.3517.01A.01R.0821.07	0.487806	0.10849	0.0183531	0.0331061	0	0.0223994	0.0891836	0.0302768	0	0	0.0151293	0.0403372	0.0280522	0.0547774	0	0.0702975	0.00179198	0	0.760609	0.833632
TCGA.AA.3972.01A.01R.1022.07	0.582462	0.136432	0.0078589	0.0442018	0	0.00520471	0.0432997	0.00192826	0	0	0.00404397	0.0250036	0.0270198	0.0540245	0	0.0685203	0	0	0.742395	0.833099
TCGA.AA.3543.01A.01R.0826.07	0.548461	0.0803964	0.0419266	0.0375595	0.0103716	0.0375721	0.0328692	0.00621336	0.015096	0	0.00663061	0.0408611	0.0563406	0.0288437	0.00463768	0.0519629	0.000258054	0	0.724802	0.843745
TCGA.G4.6586.01A.11R.1774.07	0.66	0.0305681	0.0342742	0.0895185	0.00261907	0.0232015	0.0514184	0	0.00266865	0	0.0130494	0.0177991	0.0320489	0.0239326	0	0.0189018	0	0	0.74105	0.829151
TCGA.CK.6746.01A.11R.1839.07	0.187884	0.0126881	0.0944183	0.0805195	0.0508008	0	0.246611	0	0.00105277	0	0.0290662	0.111193	0.0776755	0.0729601	0	0.0327526	0.0023788	0	0.62663	0.885971
TCGA.AA.3664.01A.01R.0905.07	0.622208	0.088978	0.0197137	0.0297345	0.00601847	0.00162061	0.077201	0.0099283	0	0	0.0154536	0.0228964	0.025596	0.0384429	0	0.0422086	0	0	0.644872	0.860032
TCGA.D5.6929.01A.31R.1928.07	0.384045	0.105153	0.0121336	0.00220149	0.0109009	0.0255505	0.0729527	0	0.132975	0	0.00798565	0.022535	0.0259612	0.0334214	0	0.164184	0	0	0.879388	0.651891
TCGA.CM.5860.01A.01R.1653.07	0.397101	0.0934131	0.0333847	0.0632675	0	0.00302584	0.0749132	0.004278	0.00328897	0	0.0125316	0.0242118	0.064833	0.0387544	0.0146833	0.170334	0.00197942	0	0.888385	0.747554
TCGA.AA.3672.01A.01R.0905.07	0.36341	0.00364568	0.0389221	0.0596324	0.0151402	0.0378365	0.196121	0.00571635	0.0107449	0.0204168	0.0232046	0.0660499	0.0513314	0.0489956	0.0110348	0.0444463	0.00335165	0	0.731178	0.855883
TCGA.AA.3949.01A.01R.1022.07	0.385354	0.0616754	0.029907	0.0374641	0.0535155	0.0141655	0.0930511	0.00243032	0.0294393	0	0.00902843	0.02363	0.152091	0.032002	0.0101398	0.0445833	0.0215233	0	0.80509	0.831384
TCGA.AA.3841.01A.01R.0905.07	0.610137	0.103697	0.0201358	0.00767149	0	0.0529462	0.0182041	0.0151704	0.0055137	0.0111393	0.00947287	0.0309545	0.00043304	0.038697	0.0119452	0.056087	0.00779501	0	0.741867	0.828982
TCGA.AZ.4313.01A.01R.1410.07	0.729603	0.0444266	0.0123047	0.0310122	0	0.0185257	0.0432938	0.000660525	0.000648851	0.0219751	0.0119301	0.00766799	0.00448245	0.0263035	0	0.037643	0.00952267	0	0.817356	0.787051
TCGA.AD.5900.01A.11R.1653.07	0.514963	0.0832673	0.040924	0.0416652	0.00507789	0.0231103	0.0708903	0.000703928	0.0135832	0	0.0136207	0.0136432	0.0634235	0.0359693	0.00299026	0.0571689	0.0189993	0	0.783345	0.831227
TCGA.A6.5659.01B.04R.A277.07	0.312201	0.31376	0.00790871	0.00335553	0	0.00273323	0.0839458	0.000499904	0	0	0.0386167	0.0416935	0.00563517	0.0801084	0.0145967	0.0514426	0.0435032	0	0.345373	0.952096
TCGA.A6.2674.01B.04R.A277.07	0.0195732	0.314397	0	0	0	0.00128013	0.0807537	0	0.0078962	0	0.0167713	0	0.1656	0.0563046	0	0.337424	0	0	0.574574	0.824016
TCGA.AA.3549.01A.02R.0821.07	0.568708	0.0867667	0.0291584	0.0719099	0	0.027785	0.00219041	0.0140531	0.0043451	0	0.00630712	0.0267092	0.039932	0.0499744	0.00265113	0.0695098	0	0	0.629395	0.866035
TCGA.AA.3877.01A.01R.1022.07	0.380703	0.00952217	0.0481619	0.066289	0	0.00229004	0.164412	0.00346201	0.00254855	0.0617815	0.00916942	0.0186306	0.0724489	0.0603883	0.00510296	0.0927479	0.00234189	0	0.57981	0.882353
TCGA.AA.A02O.01A.21R.A16W.07	0.712339	0.0545805	0.0228854	0.0471103	0	0.0180445	0.0360629	0.000703709	0.00678324	5.59886e-05	0.0098934	0.0134983	0.00708189	0.0347758	0.00458336	0.0297683	0.00183338	0	0.80423	0.79749
TCGA.AA.A00Q.01A.01R.A002.07	0.572529	0.0663705	0.0346208	0.066571	0	0.0198298	0.0784025	0.00109868	0.00672976	0	0.00727554	0.0274364	0.0182247	0.0539261	0.00275831	0.0359928	0.00823398	0	0.751263	0.83899
TCGA.AA.A01D.01A.01R.A00A.07	0.440803	0.143387	0.0364374	0.00882487	0	0.0442059	0.0349738	0	0.00117132	0	0	0.0318967	0.0588415	0.0552591	0	0.140557	0.00364247	0	0.820811	0.79294
TCGA.AZ.4684.01A.01R.1410.07	0.497205	0.0657742	0.0339182	0.0332633	0	0.0243364	0.0605061	0.0215499	0.0217176	0	0.0159635	0.0380669	0.0339469	0.0444784	0.0114566	0.0978167	0	0	0.880189	0.777606
TCGA.A6.3810.01A.01R.A278.07	0.290299	0.164933	0.0424888	0.0158726	0	0.0157912	0.0921684	0.000969653	0.0129086	0	0.0117571	0.0317748	0.0964546	0.0565204	0.0118565	0.156206	0	0	0.762739	0.811371
TCGA.AA.A02R.01A.01R.A00A.07	0.18708	0.0115682	0.0830835	0.0750325	0.0177805	0.0177903	0.255551	0.00258082	0.00708102	0.0376228	0.0279191	0.0937419	0.0516185	0.0623082	0.000682138	0.06496	0.00360027	0	0.815673	0.829139
TCGA.AA.3534.01A.01R.0821.07	0.514404	0.175531	0.0211688	0.0171656	0	0.0297323	0.0433606	0.00821434	0.00110332	0	0.0175294	0.0245878	0.0283374	0.055455	0.00828788	0.041479	0.0136437	0	0.453172	0.921682
TCGA.D5.7000.01A.11R.A32Z.07	0.527247	0.0810686	0.0234859	0.0801081	0	0.0123117	0.0600835	0.00223989	0.00480486	0	0.00509635	0.0255252	0.030241	0.0388389	0	0.108949	0	0	0.880702	0.781731
TCGA.A6.6780.01B.04R.A277.07	0.0870076	0.222572	0.0219846	0.0618869	0.0159454	0	0.201518	0.000800553	0.0170761	0	0.0303328	0	0.220979	0.0395684	0	0.0803284	0	0	0.478248	0.918037
TCGA.AA.3561.01A.01R.0821.07	0.685972	0.101117	0.00919737	0.0320344	0	0.00725774	0.0340406	0.00801698	0	0	0.0124187	0.0187168	0.0248592	0.0278914	0.0014594	0.0154267	0.0215915	0	0.508085	0.895148
TCGA.F4.6460.01A.11R.1774.07	0.387849	0.181126	0.00624513	0	0	0.0635161	0.0136746	0.00709834	0.00279036	0	0.0191361	0.0428885	0	0.0589577	0.0411876	0.0502942	0.125236	0	0.334275	0.947436
TCGA.AA.3864.01A.01R.1022.07	0.565445	0.0597226	0	0.0837552	0.00313134	0.00181581	0.082795	0.00771786	0	0	0.0193345	0.017237	0.0456167	0.0448645	0	0.068565	0	0	0.704994	0.844752
TCGA.AA.A022.01A.21R.A16W.07	0.313476	0	0.120595	0.0694042	0.0177419	0.0341293	0.175002	0.0176888	0.00926633	0.0561268	0.017613	0.0438599	0.0257781	0.0361246	0.00249594	0.0606976	0	0	0.789035	0.845138
TCGA.AA.3867.01A.01R.1022.07	0.476722	0.104226	0.0103976	0.00926368	0	0.0422858	0.0665367	0.0250631	0	0	0.00960004	0.0400754	0.0208563	0.0469978	0.00813503	0.125967	0.0138742	0	0.872625	0.771057
TCGA.NH.A5IV.01A.42R.A37K.07	0.382052	0.0613046	0.010788	0.0343871	0.024829	0.058348	0.126956	0.00891233	0.0111813	0	0.0146045	0.0589065	0.101234	0.0486388	0	0.0534593	0.00439822	0	0.731736	0.855388
TCGA.F4.6805.01A.11R.1839.07	0.312974	0.130484	0.00906336	0.0498577	0	0.00927495	0.104591	0.00895187	0.00227315	0	0.00754937	0.0123196	0.0759929	0.0552966	0	0.199654	0.0217169	0	0.912573	0.714353
TCGA.A6.2672.01A.01R.0826.07	0.388911	0.0542841	0.0375593	0.0824614	0.0116112	0.0153766	0.114485	3.58518e-05	0.0144231	0	0.0183881	0.0300753	0.0964669	0.0443509	0	0.0915707	0	0	0.764385	0.838299
TCGA.AZ.4682.01B.01R.A32Z.07	0.743728	0.0666256	0.0150805	0.00217601	0.00148259	0.0300165	0.00955281	0.0150923	0.000918701	0	0.0033318	0.0138685	0.0167117	0.0331079	0.0117221	0.0172847	0.0193007	0	0.763338	0.804236
TCGA.AA.A01I.01A.02R.A089.07	0.67662	0.106918	0.0177125	0.0507504	0	0	0.048054	0.00164741	0.00438538	0	0.00161636	0.00932112	0.0239229	0.0349055	0.00334337	0.0208028	0	0	0.760623	0.820415
TCGA.CM.6169.01A.11R.1653.07	0.222153	0.193029	0.0446152	0.0189594	0	0.00526907	0.107453	0.00668054	0.0280715	0	0.010933	0.0539728	0.0848257	0.0783819	0.0286624	0.093926	0.0230666	0	0.728558	0.846768
TCGA.CM.4746.01A.01R.1410.07	0.784553	0.0572433	0.0070338	0.000457267	0.0159298	0.0367333	0	0	0.000794046	0.0255449	0	0.0166691	0.00437334	0.029401	0.00193111	0.0143645	0.00497178	0	0.497575	0.890877
TCGA.AA.3979.01A.01R.1022.07	0.670994	0.114731	0.0121531	0.0375164	0	0.013116	0.0426083	0.000888237	0	0	0.0152072	0.0226851	0.0259916	0.0246101	0.00156888	0.0169608	0.000969281	0	0.761652	0.820757
TCGA.A6.2679.01A.02R.1410.07	0.501271	0.0268788	0.0484581	0.0389992	0	0.0420555	0.0364518	0.081609	0.0676375	0.00951745	0.0106982	0.0440606	0.00456004	0.0371251	0.0195253	0.0228257	0.00832629	0	0.693021	0.782279
TCGA.AA.3525.01A.02R.0826.07	0.582867	0	0.0352287	0.030593	0	0.0145561	0.100616	0.0691606	0.00142481	0	0.0237869	0.0207946	0.0508671	0.0445375	0.00348324	0.0131707	0.00891423	0	0.577427	0.864436
TCGA.AY.A69D.01A.11R.A37K.07	0.593662	0.0956322	0.0133861	0.0764972	0	0.012857	0.0555685	0.00996401	0	0	0.0162835	0.00959703	0.013389	0.0382764	0	0.0620375	0.0028498	0	0.65116	0.860087
TCGA.G4.6323.01A.11R.1723.07	0.563086	0.13383	0.0292902	0.0226365	0	0.0155195	0.132682	0.0412808	0	0	0	0.00693847	0.0183608	0.0259039	0.00652975	0.00119388	0.00274769	0	0.691612	0.850187
TCGA.AZ.6599.01A.11R.1774.07	0.73207	0.0950235	0	0.0324461	0	0.0452392	0.0353325	0.00843937	0	0	0.00664376	0.00838336	0.005242	0.02905	0.00171668	0.000139859	0.000273753	0	0.638279	0.851379
TCGA.A6.6138.01A.11R.1774.07	0.343805	0.0977105	0.0498977	0.0741628	0	0.00753911	0.107873	0.00028967	0.0336867	0.00938489	0.00935767	0.0429058	0.077649	0.0723687	0.00799786	0.0549862	0.0103856	0	0.824748	0.832923
TCGA.AA.3821.01A.01R.1022.07	0.505596	0.0881535	0.02835	0.0352121	0.00145886	0.0228879	0.0834029	0	0.00183784	0	0.00722638	0.0235889	0.0440429	0.043807	0	0.114436	0	0	0.671202	0.847636
TCGA.AA.3855.01A.01R.1022.07	0.6144	0.0760005	0.00618062	0.0154997	0.00478239	0.0280521	0.0426661	0.0842152	0.00698505	9.2736e-05	0.00250727	0.034701	2.49203e-05	0.0461832	0.0120172	0.0158486	0.0098436	0	0.755338	0.783882
TCGA.AD.6965.01A.11R.1928.07	0.532285	0.106525	0.00988595	0.0885645	0	0.0127533	0.0583847	0.00145217	0.00189296	0	0.0171584	0.0184476	0.0195313	0.0624062	0.00575929	0.0593152	0.005638	0	0.765466	0.837476
TCGA.F4.6806.01A.11R.1839.07	0.563796	0.0710699	0.0304135	0.0247012	0	0.0311196	0.105866	0.0206315	0.00883341	0	0	0.0200063	0.0151089	0.042601	0.00500163	0.0543186	0.00653295	0	0.836545	0.806619
TCGA.A6.5661.01A.01R.1653.07	0.632844	0.106743	0.0254325	0.0508827	0	0	0.0603118	0.01226	0.00392979	0.00730855	0.00682479	0.00812247	0.0188075	0.0242563	0	0.0422769	0	0	0.7168	0.838057
TCGA.AD.6548.01A.11R.1839.07	0.440517	0.0910197	0.0239631	0.0427301	0	0.0170774	0.0975156	0.00552625	0.00704927	0	0.0170314	0.0299448	0.0509609	0.0519308	0	0.124734	0	0	0.868904	0.785904
TCGA.AA.3489.01A.21R.1839.07	0.126085	0.108608	0.023561	0.0360983	0	0.0156372	0.161253	0	0.116245	0	0.00660117	0.0374207	0.0451327	0.0846846	0.00740052	0.231273	0	0	0.930622	0.60402
TCGA.F4.6809.01A.11R.1839.07	0.337309	0.0747873	0.0416507	0.102306	0	0.0124701	0.113004	0.00351092	0.00808601	0	0.0146815	0.0308081	0.0320715	0.0836908	0.0620702	0.0188837	0.0646706	0	0.835195	0.847145
TCGA.CM.6679.01A.11R.1839.07	0.333611	0.170663	0.0302153	0.00863066	0	0.0331125	0.0286833	0	0.0828383	0	0.0128696	0.0233426	0.0126214	0.0554526	0.00687413	0.196509	0.00457676	0	0.852788	0.709107
TCGA.AA.3837.01A.01R.0905.07	0.608315	0.0582693	0.000961146	0.0659359	0	0.0189851	0.0506985	0.0167745	0.00191841	0	0.0077876	0.0303914	0.0153109	0.0357418	0.0049889	0.0839217	0	0	0.849856	0.785841
TCGA.AA.3851.01A.01R.1022.07	0.636423	0.074245	0.0350686	0.00930565	0	0.0210799	0.0558303	0.0244024	0.00346353	0	0.00576936	0.0217136	0.0325699	0.0273045	0.0189399	0.022522	0.0113626	0	0.717452	0.834505
TCGA.D5.6540.01A.11R.1723.07	0.467917	0.0510391	0.042084	0.012081	0	0.0319361	0.107088	0	0.00121519	0.0128628	0.0244293	0	0.0533215	0.0567578	0	0.139269	0	0	0.762951	0.809166
TCGA.AA.3554.01A.01R.0826.07	0.394581	0.106566	0.0261635	0.0667021	0	0.0249729	0.0572189	0.0155889	0.0153132	0	0.0078838	0.0173057	0.0965412	0.0453641	0	0.125799	0	0	0.852617	0.792123
TCGA.AZ.4308.01A.01R.1410.07	0.542227	0.0660658	0.0364302	0.00136287	0	0.0539686	0.0236395	0.00305158	0.0014846	0	0.0146097	0.0144362	0.0216853	0.0398763	0.0118954	0.123022	0.0462446	0	0.879159	0.755834
TCGA.CM.6161.01A.11R.1653.07	0.405134	0.225661	0	0.0358593	0	0.0327822	0.0740767	0	0.0116544	0	0.0276926	0.0421851	0.0218244	0.0404885	0.0127516	0.0592967	0.0105931	0	0.431353	0.9311
TCGA.D5.6535.01A.11R.1723.07	0.494467	0.065683	0.0215831	0.0561464	0	0.0111752	0.130721	0.00334173	0.0221	0.00204825	0.00361182	0.033302	0.00705976	0.0515216	0	0.0972392	0	0	0.729152	0.835083
TCGA.AA.A02H.01A.01R.A089.07	0.578762	0.0789006	0.0342079	0.0234787	0	0.0452601	0.0582101	0.00441964	0.00373796	0	0.0133215	0.0255117	0.0131564	0.0378034	0.00427836	0.0753042	0.00364697	0	0.767506	0.82347
TCGA.DM.A0XF.01A.11R.A155.07	0.550654	0.124515	0.0327085	0.0054195	0	0.0315902	0.0912663	0	0.00150099	0.00912834	0.0213414	0.0110116	0.0113148	0.0270395	0	0.08251	0	0	0.792148	0.819572
TCGA.5M.AATE.01A.11R.A41B.07	0.559339	0.132855	0.0250757	0.0795717	0	0.0112932	0	0.0104412	0.00325213	0	0.0105039	0.0418026	0	0.0656226	0.00993654	0.0457758	0.00453089	0	0.589479	0.883214
TCGA.AA.3518.01A.02R.0826.07	0.482064	0	0.0486143	0.0554028	0.0151159	0	0.193764	0.0126003	0.0114197	0.038807	0.0142974	0.0198795	0.0293892	0.0451785	0	0.0332399	0.000228478	0	0.858193	0.813841
TCGA.A6.3810.01B.04R.A277.07	0.0492572	0.415287	0.0125176	0	0	0	0.0621456	0.00104469	0.00620372	0	0.0120394	0.0419989	0.0637183	0.114211	0	0.219778	0.00179839	0	0.426237	0.910292
TCGA.AA.A02J.01A.01R.A00A.07	0.749526	0.097616	0	0.0183326	0	0.0341942	0.00910346	0	0.000727006	0	0.00483845	0.0304918	0	0.0293068	0	0.0233023	0.00256168	0	0.577065	0.867956
TCGA.AZ.4315.01A.01R.1410.07	0.609657	0.0375063	0.0345394	0.027128	0.0133597	0.0111198	0.095775	0	0.0175953	0.00514992	0.00771876	0.0353774	0.0200512	0.0215568	0.00604258	0.048827	0.00859611	0	0.835918	0.799339
TCGA.AA.3980.01A.02R.1022.07	0.509788	0.0800178	0.0406858	0.0340756	0	0.0300243	0.101906	0.00309551	3.44215e-05	0	0.00971759	0.0190677	0.0842244	0.0427412	0.0143903	0.0272456	0.00298574	0	0.549894	0.898118
TCGA.AD.6895.01A.11R.1928.07	0.503083	0.101822	0	0.105803	0	0.0116033	0.0606983	0.000249929	0.00107326	0	0.0163081	0.0125118	0.0251875	0.0608686	0	0.100791	0	0	0.812145	0.813245
TCGA.A6.2684.01C.08R.A277.07	0.056076	0.307878	0	0.0400624	0	0	0.118453	0.000185	0	0	0.0226534	0.00107485	0.0739931	0.100458	0	0.238218	0.0409482	0	0.550403	0.854446
TCGA.AA.3973.01A.01R.1022.07	0.531847	0.181155	0	0.0288332	0	0.0237975	0.0287366	0	0.00346664	0	0	0.0551935	0.0151761	0.0518523	0.0182765	0.0410794	0.0205865	0	0.614635	0.878925
TCGA.AA.3852.01A.01R.0905.07	0.542484	0.0398358	0.0274974	0.0691877	0.00162674	0.0119798	0.0650569	0.0145058	0.00896972	0	0.0130024	0.0158381	0.0405342	0.0332518	9.75541e-05	0.116132	0	0	0.836513	0.785905
TCGA.A6.2684.01A.01R.A278.07	0.347754	0.191004	0	0.0430226	0	0.0162437	0.0815481	0.00204847	0.00546993	0	0.0105448	0.0157777	0.0821824	0.0485167	0.0158801	0.090629	0.0493783	0	0.66863	0.863137
TCGA.AA.3685.01A.02R.A32Z.07	0.507642	0.030719	0.0549134	0.04114	0.0228749	0.00427289	0.0981115	0.0577325	0.00459659	0	0.0129238	0.0394356	0.0504659	0.0216039	0.0178927	0.0234063	0.0122688	0	0.766402	0.815446
TCGA.T9.A92H.01A.11R.A37K.07	0.666399	0.0500124	0.00472085	0.060727	0	0.00736433	0.126774	0.00183671	0.00101741	0	0.00871387	0.0163883	0	0.0262931	0	0.0297531	0	0	0.834141	0.797092
TCGA.AA.3560.01A.01R.0821.07	0.625481	0.0934952	0.0404882	0.013899	0	0.00878307	0.0611281	0.00668737	0.0108744	0	0.00945574	0.0320087	0.0148606	0.0361592	0.0162286	0.020243	0.0102082	0	0.727769	0.836658
TCGA.CM.6172.01A.11R.1653.07	0.551055	0.0563471	0.0238874	0.0457232	0	0.0264704	0.0672801	0.042044	0.000580884	0	0.00154926	0.0301231	0.0207065	0.0552527	0.00948567	0.0694947	0	0	0.755176	0.820343
TCGA.AA.3519.01A.02R.0821.07	0.598	0	0.0609585	0.0734205	0	0.0269944	0.0649556	0.0385747	0.00629252	0	0.00743112	0.0334562	0.0130985	0.038211	0.00453299	0.0287101	0.00536424	0	0.78787	0.811544
TCGA.D5.6930.01A.11R.1928.07	0.3532	0.0257449	0.0325919	0.0747093	0	0.0219842	0.124276	0	0.0682565	0.0509201	0.014508	0.0123323	0.0243555	0.0682999	0.00804165	0.12078	0	0	0.742694	0.80512
TCGA.AA.A02F.01A.01R.A089.07	0.593531	0.122222	0.0184356	0.0697209	0	0	0.0305165	0.000228621	0.000295933	0	0.0164729	0.00564609	0.014341	0.0596547	0	0.0556205	0.0133147	0	0.809374	0.814652
TCGA.CK.5914.01A.11R.1653.07	0.499996	0.133712	0.00794241	0.0251313	0	0.0194711	0.123576	0	0.000642708	0	0.0178083	0.010791	0.019089	0.0418792	0	0.0999608	0	0	0.659215	0.85841
TCGA.AA.3506.01A.01R.1410.07	0.590644	0.0909805	0.013589	0.0608547	0	0.017064	0	0.0317219	0.00370305	0.0187422	0	0.0410838	0.0108515	0.03194	0.00991152	0.0591628	0.0197514	0	0.598706	0.868331
TCGA.AA.3538.01A.01R.0821.07	0.516145	0.0729999	0.0171931	0.0464758	0	0.0321506	0.0557872	0.0362314	0	0	0.011158	0.0360016	0.0298027	0.0445772	0.0109141	0.0905635	0	0	0.842284	0.792751
TCGA.D5.6924.01A.11R.1928.07	0.226206	0.146289	0.0213674	0.0456384	0	0.0299627	0.0870619	0.00276733	0.0723201	0	0.0066587	0.0285645	0.040243	0.0517986	0	0.241123	0	0	0.858274	0.689416
TCGA.DM.A28K.01A.21R.A32Y.07	0.667459	0.0327574	0.0101581	0.063347	0	0.0161546	0.0882245	4.41061e-06	0.000205964	0	0.0120697	0.00269078	0.0320936	0.0361614	0	0.0342014	0.00447243	0	0.568978	0.878176
TCGA.D5.6530.01A.11R.1723.07	0.473728	0.088568	0.0398007	0.0664301	0	0.0316771	0.0886994	0	0.0233236	0	0.0154546	0.0265442	0.0551947	0.0302616	0	0.0603179	0	0	0.71389	0.85516
TCGA.DM.A1DA.01A.11R.A155.07	0.587252	0.0739345	0.023997	0.0897082	0	0.0125799	0.0417387	0.00133903	0.0102432	0	0.019712	0.0269638	0.0285752	0.0369571	0	0.0469997	0	0	0.731843	0.840035
TCGA.AA.A00R.01A.01R.A002.07	0.24712	0	0.112794	0.104675	0.042062	0.0764767	0.135963	0	0.0362395	0	0.0354732	0.0634075	0.0437012	0.041427	0	0.0606608	0	0	0.792639	0.851653
TCGA.AA.3858.01A.01R.0905.07	0.535062	0.0455124	0.0328928	0.0341744	0	0.045772	0.0659347	0.0176398	0.0149761	0	0.00994321	0.0291078	0.0158199	0.0504198	0.00933083	0.0867276	0.00668653	0	0.799467	0.809061
TCGA.CM.5862.01A.01R.1653.07	0.491599	0.127213	0.0254094	0.0278392	0	0.00784323	0	0	0.0022468	0	0.0224739	0.0406003	0.0440533	0.0993118	0.0280461	0.0708809	0.0124839	0	0.632844	0.869348
TCGA.CM.4744.01A.01R.A32Z.07	0.580304	0	0.0735372	0.0960981	0.0212367	0	0.0986233	0.00100088	0.00172855	0.0392182	0.0137518	0.0377493	0.00466915	0.0186775	0.00248972	0.00678644	0.00412968	0	0.813071	0.819781
TCGA.A6.A565.01A.31R.A28H.07	0.419045	0.169976	0.0196381	0.0571009	0	0.0122886	0.0758019	0.0105633	0.00787427	0	0.00605305	0.0136932	0.0496709	0.0841584	0.011159	0.0499812	0.0129957	0	0.723092	0.865512
TCGA.AY.4070.01A.01R.1113.07	0.421532	0.141107	0.0291722	0.0545703	0	0.0133056	0.037214	0.0230828	0.0503314	0	0.0179494	0.0421442	0	0.0631208	0.0376532	0.0434947	0.025322	0	0.725218	0.832334
TCGA.AA.A00D.01A.01R.A002.07	0.308415	0.0536546	0.0533748	0.0667046	0	0.0132888	0.168444	0.00321555	0.0482234	0.0329299	0.0127053	0.0405473	0.0766312	0.05141	0.0171421	0.0533131	0	0	0.8521	0.809252
TCGA.AA.3866.01A.01R.1022.07	0.336705	0.0825732	0.0419491	0	0.009316	0.0311984	0.197017	0.00254779	0.0213663	0	0.00361358	0.0475194	0.0763544	0.0328251	0.00881819	0.0902184	0.0179787	0	0.749269	0.838796
TCGA.AA.3939.01A.01R.1022.07	0.638103	0.0498862	0.0359268	0.05358	0.0148034	0	0.0349872	0.0296659	0.00430802	0	0.00381669	0.0216333	0.0306718	0.0271203	0.00807417	0.0416981	0.00572519	0	0.871022	0.779757
TCGA.CM.5863.01A.21R.1839.07	0.485894	0.0952387	0.0147442	0.0502956	0	0.0211846	0.055944	0.00933367	0.00319791	0	0.0100409	0.0255454	0.057148	0.0428301	0.00703711	0.103411	0.018155	0	0.757004	0.823477
TCGA.G4.6627.01A.11R.1774.07	0.446663	0.0862516	0.0293876	0.0795529	0	0.0128048	0.0563693	0.0480068	0.00459898	0	0.00601034	0.0282511	0.0202838	0.0521623	0.0193852	0.0539275	0.0563449	0	0.830317	0.803138
TCGA.CK.6747.01A.11R.1839.07	0.595521	0.0619496	0.015626	0.0686801	0	0.0128039	0.0842339	0.0150542	0.00435343	0.000960678	0.00423112	0.023132	0	0.057764	0.0107236	0.0384565	0.00650994	0	0.658268	0.859578
TCGA.AA.A017.01A.01R.A00A.07	0.535405	0.078136	0.0305448	0.0491022	0	0.0407947	0.0722686	0.00218604	0.0075118	0	0.00811106	0.0216216	0.0234886	0.0375658	0	0.0932639	0	0	0.792087	0.817064
TCGA.AA.3971.01A.01R.1022.07	0.529908	0.120594	0.0138218	0	0	0.0643355	0.055926	0.0688729	0.0073427	0.00427134	0	0.0592403	0	0.0303827	0.0231783	0.0100666	0.0120592	0	0.832214	0.781532
TCGA.G4.6299.01A.11R.1774.07	0.25552	0.151456	0.0382052	0.0067966	0.0225824	0.0245015	0.149423	0	0.0300215	0	0.0184372	0.0424264	0.0512295	0.0546317	0	0.15477	0	0	0.818237	0.793998
TCGA.A6.5656.01A.21R.A278.07	0.542783	0.149512	0.00617908	0.0231151	0	0.00485088	0.097665	0	0.000884357	0	0.0171198	0.0208942	0.0455814	0.03715	0	0.042972	0.0112936	0	0.59415	0.883117
TCGA.G4.6321.01A.11R.1723.07	0.79042	0.0813234	0.0114355	0.0249367	0	0.0155276	0.0115257	0.0156391	0.00016588	0	0.00165785	0.0148066	0.00613243	0.015562	0.00958324	0.00123823	4.55243e-05	0	0.668358	0.831604
TCGA.CM.6168.01A.11R.1653.07	0.298058	0.165738	0.0144505	0.0363767	0	0.00589181	0.0890489	0.00924929	0.00206996	0	0.0113706	0.0292083	0.058402	0.0729474	0.0244138	0.167841	0.0149336	0	0.541923	0.876573
TCGA.D5.6531.01A.11R.1723.07	0.442734	0.0635949	0.0445515	0.077217	0	0.00636078	0.108228	0.00047882	0.00607946	0	0.030128	0.0364642	0.0519646	0.040704	0	0.0883536	0.00314181	0	0.477509	0.912169
TCGA.D5.6920.01A.11R.1928.07	0.525254	0.0798314	0.0191378	0.0530674	0	0.0386279	0.0415625	0.0723934	0.00984282	0	0.0127	0.0280142	0.0297964	0.0440125	0	0.0457596	0	0	0.572247	0.866176
TCGA.DM.A28A.01A.21R.A32Y.07	0.495587	0.113794	0.0177459	0.031762	0	0.00796166	0.0836245	4.76396e-05	0.0031512	0	0.0239825	0.0207974	0.0288214	0.0342282	0	0.138497	0	0	0.848277	0.778565
TCGA.A6.2682.01A.01R.1410.07	0.579747	0.0721258	0.0274649	0.0349872	0.00945908	0.00456916	0.000603163	0.0143752	0.0153295	0	0	0.0200678	0.0569322	0.03268	0.0109588	0.0908159	0.0298845	0	0.933979	0.74696
TCGA.CM.5341.01A.01R.1410.07	0.406855	0.155617	0.0223536	0.00716891	0.0199069	0	0.0621563	0.00300084	0.00354138	0	0.00253403	0.0164268	0.17613	0.0199621	0.0474746	0.0398371	0.0170352	0	0.6528	0.87364
TCGA.A6.2676.01A.01R.0826.07	0.287693	0	0.112544	0.060667	0	0.0237375	0.207913	0	0.0018088	0	0.0240781	0.0815343	0.0975842	0.0484398	0	0.0447755	0.00922583	0	0.616858	0.88613
TCGA.A6.6653.01A.11R.1774.07	0.595876	0.0231339	0.037206	0.050764	0	0.0226925	0.0909226	0	0.00198228	0.0262853	0.0137146	0.00403082	0.0209414	0.0324142	0	0.0800364	0	0	0.840587	0.794721
TCGA.AA.3815.01A.01R.1022.07	0.414523	0.10543	0.0149262	0.0778022	0.000194127	0.0180858	0.107143	0.0164897	0.00462678	0	0.0179207	0.0336504	0.105448	0.0344398	0	0.0475353	0.00178603	0	0.614972	0.885663
TCGA.NH.A8F8.01A.72R.A41B.07	0.476145	0.126872	0	0.0524481	0	0.0117758	0.090738	0	0.00738945	0	0.0169299	0.0167525	0.0438162	0.0392676	0	0.0778795	0.0399864	0	0.788049	0.825814
TCGA.AD.6901.01A.11R.1928.07	0.316514	0.0886112	0.0619938	0.0439976	0	0.0263097	0.093857	0	0.00346362	0	0.0096303	0.037906	0.0377746	0.0583256	0.024948	0.196669	0	0	0.92408	0.715836
TCGA.A6.6650.01B.02R.A277.07	0.432819	0.250681	0.00648739	0.0600966	0	0	0.0682259	0.00577267	0.00700254	0	0.0302753	0.00925872	0.0260993	0.0613526	0	0.0362876	0.00564149	0	0.544147	0.91074
TCGA.F4.6704.01A.11R.1839.07	0.155818	0.144742	0.0109151	0.053856	0	0.0171309	0.0334787	0	0.108821	0	0.00635105	0.0343853	0.0288246	0.0903916	0.0167922	0.226339	0.0721554	0	0.844945	0.656686
TCGA.AA.3848.01A.01R.0905.07	0.63988	0.129544	0.00912406	0.0110249	0	0.0501199	0.00214349	0.00710138	0.00561406	0	0.0147621	0.0412754	0	0.0476781	0	0.0304515	0.0112813	0	0.732305	0.833576
TCGA.CA.5797.01A.01R.1653.07	0.493991	0.0805649	0.0478624	0.0437273	0	0.0305494	0.0639999	0.00334731	0.0065442	0	0.017792	0.0387055	0.0131529	0.0596754	0.000665574	0.0717717	0.0276508	0	0.769065	0.833482
TCGA.A6.5659.01A.01R.1653.07	0.50609	0.110124	0.0593485	0.0559621	0	0.0177785	0.00864016	0.00160226	0.00586032	0	0.025676	0.0449057	0.0050072	0.0565712	0.0231614	0.0342827	0.0449903	0	0.714097	0.855809
TCGA.AZ.6605.01A.11R.1839.07	0.276931	0.139769	0.0191981	0.0538104	0	0.0162803	0.0598046	0.021139	0.0456601	0	0.0067346	0.012576	0.0310381	0.0664563	0.00860418	0.241998	0	0	0.91706	0.661493
TCGA.CM.6170.01A.11R.1653.07	0.433474	0.166806	0.0210754	0.0407716	0	0.0230823	0.0583406	0.00831486	0.00923412	0	0.00747229	0.0238714	0.0343884	0.0515124	0.0160429	0.105613	0	0	0.630871	0.869271
TCGA.CM.5868.01A.01R.1653.07	0.460537	0.113948	0.0515173	0.0224626	0	0.0151118	0.0660662	0.000381844	0.0178395	0	0.0121394	0.0354765	0.0306634	0.0399872	0.00458557	0.10478	0.024504	0	0.752353	0.826234
TCGA.AA.3984.01A.02R.1022.07	0.504644	0.117646	0.0174244	0.0395373	0	0.0155805	0.0857752	0.00286508	0.00425796	0	0.0160288	0.006244	0.0485437	0.0387881	0	0.102665	0	0	0.822716	0.807539
TCGA.A6.6649.01A.11R.1774.07	0.519984	0.111421	0.0226412	0.0505716	0	0.0181811	0.0365828	0.0346249	0.00222718	0	0.0114875	0.02551	0.00304752	0.0935735	0.0150473	0.0265029	0.0285971	0	0.796868	0.825639
TCGA.DM.A28C.01A.11R.A32Y.07	0.634345	0.101284	0.0257688	0.00918886	0	0.0502153	0.0713794	0.0014466	8.91226e-05	0	0.0118645	0.0189665	0.0046139	0.0328966	0	0.0379414	0	0	0.545596	0.889055
TCGA.AA.A03F.01A.11R.A16W.07	0.663037	0.0149068	0.0295203	0.0202344	0	0.0395851	0.0372005	0.0551467	0.0118454	0.0297324	0.0102066	0.0342624	0	0.0306689	0.00212065	0.0152597	0.00627308	0	0.73611	0.805243
TCGA.A6.2671.01A.01R.1410.07	0.414817	0.0856673	0.0331814	0.110258	0	0.0224491	0.0684873	8.43958e-05	0.00122414	0	0.0150649	0.0409586	0.0115803	0.0485445	0.0153835	0.116313	0.0159864	0	0.852109	0.798702
TCGA.CM.4747.01A.01R.1410.07	0.65435	0.0888795	0.0190492	0.0211522	0	0.0207104	0.0293598	0.000313833	0.00663583	0	0.01222	0.0244027	0.00590887	0.0340154	0.00876738	0.0450782	0.0291566	0	0.68623	0.841252
TCGA.G4.6303.01A.11R.1774.07	0.458063	0.145339	0.0221821	0.0382579	0	0.0124429	0.0692378	0.00484323	0.0020774	0	0.00978427	0.0354477	0.0385088	0.0559004	0.0116389	0.0847421	0.0115345	0	0.676407	0.860109
TCGA.F4.6461.01A.11R.1774.07	0.363297	0.145001	0.0105307	0.082245	0	0.0111093	0.10752	0.00122895	0.00594014	0	0.0122974	0.0338664	0.0292805	0.079948	0.00691605	0.0990287	0.0117904	0	0.576852	0.890022
TCGA.AA.3930.01A.01R.1022.07	0.427187	0.125184	0.0149986	0.0813137	0	0.00993666	0.0702182	0.0301121	0.00153243	0	0.020443	0.00917638	0.11543	0.0469965	0.00131269	0.0453567	0.000801335	0	0.774233	0.843761
TCGA.F4.6459.01A.11R.1774.07	0.309067	0.123331	0.0123109	0.0847369	0	0.0085952	0.0688862	0.000976315	0.00253105	0	0.0206035	0.0397216	0.0460077	0.073211	0.0063353	0.138829	0.0648579	0	0.749354	0.81155
TCGA.5M.AAT4.01A.11R.A41B.07	0.690841	0.0757112	0.00225315	0.0248631	0	0.0317134	0.0361698	0.000566789	0.00252956	0	0.0117076	0.00528325	0.017602	0.0539795	0	0.0362506	0.0105293	0	0.750636	0.81822
TCGA.CM.6674.01A.11R.1839.07	0.498246	0.0748832	0.0239431	0.0456512	0.0170585	0	0.10017	0	0.00294925	0.00809612	0.0159443	0.00833853	0.0428993	0.0448611	0	0.101281	0.0156793	0	0.556171	0.884406
TCGA.F4.6854.01A.11R.1928.07	0.454724	0.0932819	0.0170945	0.0777538	0	0.0389824	0.0595475	0.00200916	0.00735139	0	0.0112078	0.039574	0.0204789	0.0646881	0	0.0759279	0.0373785	0	0.811357	0.824379
TCGA.A6.5665.01A.01R.1653.07	0.709036	0.061635	0.0235155	0.049652	0.00699688	0.00640121	0.0391894	0.0133194	0.00443377	0	0.0089292	0.0092343	0.0320029	0.0183811	0	0.0172731	0	0	0.807355	0.796778
TCGA.A6.6781.01B.06R.A277.07	0	0.287592	0.0197319	0.00110659	0.0149971	0	0.0888663	0.00404711	0.0162838	0	0.0267083	0	0.126954	0.0674193	0	0.346293	0	0	0.763585	0.701451
TCGA.D5.5540.01A.01R.1653.07	0.526928	0.108497	0.0150231	0.0280077	0.0276689	0.00643787	0.0771093	7.63218e-05	0.000322637	0	0.0217717	0.00918851	0.0695277	0.0379633	0	0.0534761	0.0180018	0	0.575908	0.887022
TCGA.CK.4947.01B.11R.1653.07	0.443901	0.138352	0.0292935	0.0725948	0	0.00693958	0.072219	0.0459092	0.00327983	0	0.00383591	0.0355009	0.0203182	0.0408798	0.0268074	0.0570139	0.00315446	0	0.508477	0.902734
TCGA.RU.A8FL.01A.11R.A37K.07	0.72722	0.0834319	0	0.0299957	0	0.0222557	0.0465005	0	0.000427903	0	0.0240879	0.025005	0.0107544	0.0255851	0	0.00362035	0.00111515	0	0.638419	0.850996
TCGA.D5.6922.01A.11R.1928.07	0.361319	0.137258	0.032838	0.0601545	0	0.035158	0.0629208	0.000589192	0.00254797	0	0.0161117	0.0316719	0.0183166	0.0544861	0.0248562	0.118616	0.0431552	0	0.820128	0.804547
TCGA.CM.5348.01A.21R.1723.07	0.267543	0.20159	0	0.0295734	0	0.00823952	0.116795	9.16722e-05	0.00139452	0	0.0163009	0.0154985	0.11325	0.0406623	0.0280474	0.135276	0.0257384	0	0.801359	0.805268
TCGA.AZ.6608.01A.11R.1839.07	0.762295	0.0648018	0.0211686	0.0198601	0	0.0303423	0.0461371	0.000955971	0	0	0.00878183	0.0148978	0	0.0229278	0	0.00587902	0.00195227	0	0.864171	0.767282
TCGA.G4.6628.01A.11R.1839.07	0.184935	0.0270291	0.0587377	0.0699358	0.0637179	0	0.266864	0.000900271	0.0273267	0.0529984	0.0203924	0.076238	0.0262476	0.065269	0.0185449	0.0380397	0.00282305	0	0.816312	0.835568
TCGA.SS.A7HO.01A.21R.A37K.07	0.501461	0.190652	0	0	0.0171113	0.0385283	0.052001	1.2745e-05	0.00067147	0	0.0238915	0.0294861	0.0171427	0.0889703	0	0.0266197	0.0134516	0	0.255304	0.967827
TCGA.DM.A28G.01A.11R.A16W.07	0.678492	0.0804938	0.0131134	0.00145375	0	0.0244113	0.0777703	0.0115956	0.00432484	0	0.0096311	0.028703	0.00600831	0.0311516	0.0162367	0.0107397	0.0058747	0	0.497487	0.898616
TCGA.AU.6004.01A.11R.1723.07	0.351389	0.0390622	0.0326909	0.0455809	0.0051947	0.00435945	0.244966	0	0.00885447	0.0298141	0.0154778	0.0284437	0.0276436	0.0414092	0	0.125114	0	0	0.807667	0.808099
TCGA.G4.6302.01A.11R.1723.07	0.164023	0.110855	0.0305573	0.0291084	0	0.00289549	0.0979446	0.00272503	0.0209958	0	0.0110783	0.0261103	0.0188262	0.0742639	0	0.248458	0.162158	0	0.844624	0.661129
TCGA.CK.6751.01A.11R.1839.07	0.476843	0.0842478	0	0.0963289	0	0.0118806	0.0772671	0.0024113	0.00498133	0	0.0130275	0.0207712	0.00624955	0.0612071	0	0.140406	0.00437838	0	0.804725	0.795136
TCGA.AA.3986.01A.02R.1022.07	0.400439	0.0772829	0.0320671	0.0349186	0	0.0417008	0.0961066	0.102389	0.0552173	0	0.00522199	0.0231602	0.045502	0.0333187	0.0173582	0.0353174	0	0	0.630033	0.810724
TCGA.CK.5913.01A.11R.1653.07	0.482277	0.105947	0.00130079	0.023257	0.00572423	0.0123442	0.135467	0	0.00111435	0.0154221	0.0189287	0.0087614	0.047688	0.0360937	0	0.105674	0	0	0.778066	0.819905
TCGA.A6.5665.01B.03R.2302.07	0.268701	0.178434	0.0151825	0.0766062	0	0	0.057838	0	0.0164021	0	0.0195613	0	0.0561736	0.102412	0	0.208688	0	0	0.48326	0.890234
TCGA.QG.A5YV.01A.11R.A28H.07	0.673275	0.0619329	0.0193799	0.0346445	0	0.0233679	0.058738	0.00940762	0.00188432	0	0.0164088	0.0147878	0.0191637	0.0388131	0.00155261	0.0185928	0.00805071	0	0.754956	0.821576
TCGA.AA.3994.01A.01R.1113.07	0.601493	0.111251	0.0113871	0.0447365	0	0.0124123	0.0389338	0.00181033	0.00215104	0	0.0120876	0.0283973	0.0316044	0.0441373	0.00940717	0.035416	0.0147747	0	0.566508	0.88512
TCGA.G4.6297.01A.11R.1723.07	0.341767	0.168017	0.0233824	0.0208051	0.00139726	0.0124036	0.050645	0.00599801	0.00172159	0	0.00559483	0.0222401	0.0406466	0.0586467	0	0.246735	0	0	0.917613	0.67511
TCGA.AA.3555.01A.01R.0821.07	0.494112	0.114523	0.0203002	0.0520002	0	0	0.063627	0	0.00137304	0	0.0190901	0	0.0839274	0.0516002	0	0.0959565	0.00349074	0	0.656223	0.858964
TCGA.AA.3696.01A.01R.0905.07	0.515067	0.131881	0.0207912	0.0644696	0	0.0291348	0.0379802	0.00936287	0.000111927	0	0.00873894	0.0413043	0.0023515	0.0375036	0	0.0991215	0.00218212	0	0.603049	0.873307
TCGA.A6.2683.01A.01R.0821.07	0.746935	0.0933521	0.00991676	0.0206821	0	0.0275828	0	0.00243326	0.000313668	0	0.00592319	0.0359859	0.000664007	0.026082	0.00214302	0.0184564	0.00952981	0	0.782913	0.798527
TCGA.D5.6536.01A.11R.1723.07	0.457287	0.0907429	0.0163767	0.0575633	0	0.0167573	0.0461588	0	0.000211947	0	0.0153689	0.00423822	0.100194	0.0688128	0	0.126288	0	0	0.244933	0.969629
TCGA.AA.3712.01A.21R.1723.07	0.42371	0.0966836	0.00308522	0.068994	0	0.0224626	0.114555	0	0.00384031	0	0.00850263	0.0190817	0.00973723	0.0403397	0	0.189008	0	0	0.828844	0.760492
TCGA.AA.3662.01A.01R.1723.07	0.430884	0.121235	0.00682938	0.071978	0	0.0377519	0.0603277	0.00322873	0.00612209	0	0.00449752	0.0415696	0.0621233	0.0653656	0.00677534	0.0813124	0	0	0.728749	0.851768
TCGA.A6.3808.01A.01R.1022.07	0.381567	0.0738058	0.0306076	0.0663883	0	0.000478389	0.0870141	0.00258931	0.0100829	0	0.0128892	0.0322661	0.0830504	0.0402472	0.0451175	0.0739958	0.0599003	0	0.702326	0.848963
TCGA.AA.A01C.01A.01R.A00A.07	0.542102	0.0341823	0.0288235	0.0948628	0	0.0231439	0.0506787	0.00394841	0.00292467	0	0.0141436	0.0247862	0.0124265	0.032111	0.00294387	0.106885	0.0260375	0	0.88014	0.773975
TCGA.AA.3673.01A.01R.0905.07	0.512679	0.134795	0.0185842	0.0412013	0	0.0175441	0.0652917	0.00588935	0.00889159	0	0.0205464	0.0246201	0.0184079	0.0554896	0.0136899	0.0567102	0.00565938	0	0.806634	0.828516
TCGA.AD.6889.01A.11R.1928.07	0.678173	0.0527836	0.0265839	0.0720084	0.00327122	0	0.0616188	0.00045874	0.00111515	0	0.0106102	0.00851089	0.0251452	0.0258629	0	0.0333956	0.000462771	0	0.780021	0.81209
TCGA.CM.6676.01A.11R.1839.07	0.531406	0.116012	0.0176715	0.0525869	0	0.0323032	0.0425809	0.000259628	0.0011001	0	0.0171575	0.019318	0.00484402	0.0562728	0.0219371	0.0516817	0.0348686	0	0.74851	0.840024
TCGA.DM.A1D0.01A.11R.A155.07	0.696466	0.11607	0	0.0481281	0	0.0180355	0.0382154	0	2.41379e-05	0	0.0114583	0.0191141	0.00601581	0.0322891	0	0.0126096	0.00157395	0	0.525806	0.88994
TCGA.A6.2681.01A.01R.1410.07	0.491092	0.0797159	0.0204678	0.0885609	0	0.0105223	0.0224894	0.00297518	0.00223475	0	0.00954135	0.0236955	0.0613236	0.0493378	0.0120965	0.0992314	0.0267155	0	0.822093	0.802701
TCGA.NH.A8F7.01A.11R.A41B.07	0.6917	0.0817829	0	0.0499642	0	0.0168675	0.0447073	0	0.000379725	0	0.0200796	0.0299378	0.0130399	0.0151065	0	0.0162851	0.0201498	0	0.580632	0.872857
TCGA.AA.3663.01A.01R.1723.07	0.638038	0.0667796	0.0157512	0.0949267	0	0.000387596	0.0452134	0.000254468	0.000659095	0	0.0139939	0.0250734	0.0385039	0.0354156	0.0025747	0.0136596	0.00876896	0	0.804502	0.813287
TCGA.AA.3875.01A.01R.0905.07	0.493867	0.094726	0.0136137	0.0523615	0	0.0357271	0.084585	0.0247099	0.00604607	0	0.00898267	0.026437	0.0419251	0.0309892	0.00576658	0.0802631	0	0	0.836831	0.808697
TCGA.AA.A00O.01A.02R.A089.07	0.296134	0.138189	0.0425559	0.0275345	0	0.0544196	0.0601913	0	0.00103797	0	0.0189949	0.0457386	0.0275224	0.172847	0.0197503	0.0576222	0.0374624	0	0.646794	0.885345
TCGA.G4.6320.01A.11R.1723.07	0.701591	0.102779	0.0114059	0.00680178	0	0.0349147	0.0613677	0.000415383	0.00128676	0	0.0122084	0.0125142	0.00559836	0.0269127	0	0.022205	0	0	0.685776	0.839852
TCGA.5M.AATA.01A.31R.A41B.07	0.421712	0.147383	0.00777792	0.0621405	0	0.034516	0.0828984	0.00522574	0.00176697	0	0.0200623	0.00904089	0.019942	0.121108	0	0.0459716	0.0204551	0	0.457271	0.926413
TCGA.AY.4071.01A.01R.1113.07	0.558075	0.0863051	0.0369398	0.0329478	0	0.0453846	0.0337301	0.0409979	0.0144653	0.00387822	0	0.0513599	0.00209125	0.0376975	0.0165876	0.0233637	0.0161761	0	0.789236	0.812513
TCGA.G4.6317.01A.11R.1723.07	0.756277	0.0543021	0.00482953	0.0450055	0	0.00456506	0.0597686	0	0.000395026	0	0.0145696	0.0166739	0.00628	0.013454	0	0.0225099	0.00137015	0	0.793236	0.792662
TCGA.DM.A1D6.01A.21R.A155.07	0.768795	0.0621522	0	0.051315	0	0.000786126	0.035902	0	0.000641695	0	0.0124933	0.00483976	0.0140456	0.0184122	0	0.030617	0	0	0.705142	0.821377
TCGA.AA.3975.01A.01R.1022.07	0.539479	0.100138	0.00707788	0.0348524	0	0.0586604	0.0639119	0.0174908	0.00208513	0	0.00916982	0.0344062	0.00753857	0.0584525	0.0205645	0.0461735	0	0	0.840385	0.81605
TCGA.AA.A029.01A.01R.A00A.07	0.770332	0.0857571	0.0122645	0.0518325	0	0.00092469	0.0154541	0.000965898	0.000369357	0	0.0071446	0.0192241	0.000243856	0.0161225	0	0.0193648	0	0	0.858567	0.76651
TCGA.AA.3872.01A.01R.1022.07	0.339549	0.147955	0.0164982	0.0594627	0	0.0161073	0.0296042	0.000606119	0.0045341	0	0.00884544	0.0322367	0.0627845	0.0779035	0.0311612	0.138309	0.034443	0	0.708327	0.828165
TCGA.AA.A00E.01A.01R.A002.07	0.432868	0.0657839	0.0260429	0.0647839	0	0.0469676	0.0958312	0.00336808	0.00612397	0	0.0235423	0.00877075	0.119399	0.0489617	0	0.057557	0	0	0.447467	0.92418
TCGA.CA.5255.01A.11R.1839.07	0.763466	0.075369	0.0262084	0.0381883	0	0.00609953	0.0273279	0.000607892	0.00153186	0	0.0075042	0.0204028	0.00500081	0.0147346	0	0.0122541	0.00130408	0	0.812681	0.785357
TCGA.AA.3869.01A.01R.1022.07	0.525468	0.0580539	0.0430869	0.0494004	0	0.0172927	0.0825964	0.00679224	0.000978964	0	0.00909262	0.0375154	0.0750519	0.0421087	0.00500731	0.0475545	0	0	0.574423	0.887459
TCGA.A6.6652.01A.11R.1774.07	0.566529	0.137477	0.0124243	0.03122	0	0.0284018	0.0707164	0	8.00892e-06	0	0.0110757	0.0183931	0.0133083	0.0634594	0	0.0469874	0	0	0.595008	0.881918
TCGA.CA.5254.01A.21R.1839.07	0.581298	0.0981487	0.0100523	0.0124206	0	0.0120196	0.0674891	0	0.0351929	0	0.0234217	0.0112015	0.0157112	0.0311678	0	0.101876	0	0	0.643577	0.847456
TCGA.AZ.4615.01A.01R.1410.07	0.388975	0.0652722	0.0237277	0.0692902	0.0181464	0.00183478	0.173587	0.00101802	0.00265887	0.0525303	0.0149411	0.015735	0.0690484	0.0283366	0.0095253	0.0653728	0	0	0.826027	0.828044
TCGA.AA.A00L.01A.01R.A002.07	0.62952	0.111773	0.0357758	0.0430198	0	0.0409602	0.00398476	0.000604746	0.00295874	0	0.0083219	0.0345218	0	0.0515221	0	0.0370373	0	0	0.694322	0.847458
TCGA.AA.A02Y.01A.43R.A32Y.07	0.744907	0.0264005	0.0451661	0.030287	0	0.0173019	0.0666385	0.00163937	0.000296581	0.0243764	0.00410836	0.0136289	0.0116983	0.0106542	0	0.00289705	0	0	0.466219	0.903634
TCGA.CK.5916.01A.11R.1653.07	0.292657	0.0165652	0.0113206	0.0998015	0.032748	0	0.24345	0.000296822	0.0229593	0.0149871	0.0186709	0.035037	0.0806448	0.0564067	2.54105e-05	0.0700074	0.0044227	0	0.707533	0.859386
TCGA.AA.3553.01A.01R.0821.07	0.472285	0.116723	0.0379635	0.0394068	0	0.0249898	0.058054	0.00638398	0.0256179	0	0.0186679	0.0266452	0.0350535	0.0517753	0.0209586	0.0581305	0.007345	0	0.808191	0.826915
TCGA.NH.A6GC.01A.12R.A41B.07	0.49294	0.0869131	0	0.0609961	0	0.0179808	0.0605473	0.00480795	0.0336215	0	0.00872793	0.0275074	0.00817591	0.0466543	0	0.151128	0	0	0.615063	0.849003
TCGA.DM.A1D9.01A.11R.A155.07	0.61794	0.113615	0.0179334	0.0442893	0	0.0172199	0.0585434	0	0.00349274	0	0.0180344	0.0127254	0.0161743	0.0379371	0.0017525	0.0403431	0	0	0.808018	0.815035
TCGA.AA.A01K.01A.01R.A00A.07	0.465827	0.0710352	0.0205619	0.0788092	0	0.00790999	0.0846745	0.00849545	0.00373886	0	0.00756287	0.0317991	0.0280999	0.0491688	0	0.134428	0.00788999	0	0.882069	0.770608
TCGA.AA.3693.01A.01R.0905.07	0.621783	0.12944	0.0207504	0.0120665	0	0.0432151	0	0.000441487	0.00120268	0	0.0123111	0.066017	0.00238232	0.0363023	0.0176549	0	0.0364331	0	0.686212	0.851068
TCGA.G4.6295.01A.11R.1723.07	0.424778	0.14357	0.0304209	0.0655151	0.00579329	0.0105167	0.11961	0.00657699	0.0245926	0	0.0253445	0.045622	0.0137434	0.0511971	0.00414966	0.0285692	0	0	0.605853	0.89168
TCGA.A6.5666.01A.01R.1653.07	0.695319	0.124123	0.00668386	0.020537	0	0.00157649	0.0588108	0.000160514	0.000760644	0	0.000985582	0	0.032585	0.0348355	0	0.0209061	0.0027167	0	0.739793	0.823359
TCGA.AA.3845.01A.01R.1022.07	0.418894	0.140153	0.00419225	0	0.0145615	0.0370485	0.104956	0.0403717	0.00222988	0	0.0117668	0.0112802	0.0611503	0.0766693	0	0.0767262	0	0	0.745111	0.839227
TCGA.AA.3527.01A.01R.0821.07	0.533598	0.05958	0.0118523	0.0174785	0.00117286	0.0406512	0.0643782	0.000233325	0.00593236	0.0239269	0.0191471	0.0764563	0	0.0383668	0.00284674	0.0826783	0.0217008	0	0.715272	0.835213
TCGA.A6.2678.01A.01R.0821.07	0.548024	0.0543553	0.031143	0.0269019	0.000816102	0.0167166	0.156326	0.00138368	0.00258701	0	0.0035317	0.0306541	0.0398595	0.0349162	0	0.0527854	0	0	0.811124	0.81953
TCGA.NH.A6GA.01A.11R.A37K.07	0.584915	0.130126	0.00891933	0.0219961	0	0.0119112	0.0570993	0.00936429	0.00383245	0	0.0187954	0.0269185	0.0127375	0.057897	0.0240114	0.0304556	0.00102143	0	0.736021	0.840992
TCGA.AA.3675.01A.02R.0905.07	0.628118	0.064782	0.0347565	0.0139445	0	0.0202147	0.0819209	0.00444717	0.000736556	0	0.000349527	0.00801794	0.0493675	0.0312308	0	0.0602153	0.00189848	0	0.530673	0.890223
TCGA.G4.6309.01A.21R.1839.07	0.667118	0.0700875	0.0153399	0.0648397	0	0.0139171	0.0300661	0.00645939	0.00166096	0	0.0118678	0.0141962	0.0165453	0.0424746	0	0.0454272	0	0	0.71433	0.833155
TCGA.CM.6163.01A.11R.1653.07	0.406249	0.148237	0.0184655	0.0570187	0	0.0125232	0.0814707	0.0585079	0.00671865	0	0	0.0305475	0.0386696	0.0506668	0.0286042	0.0623215	0	0	0.691628	0.844739
TCGA.AA.3831.01A.01R.0905.07	0.538587	0.0705152	0.0252022	0.0382197	0	0.0299582	0.0674252	0.0680005	0.00318889	0	0.00435151	0.0362867	0.0173345	0.0495312	0.00885813	0.0326354	0.00990532	0	0.565878	0.872034
TCGA.AA.3977.01A.01R.1022.07	0.585554	0.0921356	0	0.0755015	0	0	0.0711851	0.0034493	0.00461305	0	0.00768308	0.0337621	0.0437174	0.0256957	0.00186958	0.0505819	0.00425174	0	0.758541	0.830045
TCGA.D5.6923.01A.11R.A32Z.07	0.337093	0.114327	0.00781549	0.0913074	0	0.0147994	0.0466848	0	0.00270007	0	0.0130553	0.00856844	0.0242683	0.061951	0	0.27743	0	0	0.92808	0.639693
TCGA.DM.A28E.01A.11R.A32Y.07	0.692412	0.109032	0.0117861	0.0421773	0	0.0237041	0.0363864	3.05776e-05	0.00107067	0	0.00836508	0.0331673	0	0.0343091	0	0.00734804	0.000210717	0	0.650615	0.852714
TCGA.G4.6304.01A.11R.1928.07	0.583657	0.0174887	0.0324091	0.0634769	0	0.0225952	0.174105	0	0.000776378	0	0.0146405	0.027896	0.0219908	0.0201259	0	0.0208388	0	0	0.806969	0.820403
TCGA.AA.A02W.01A.01R.A00A.07	0.557411	0.169983	0.0277147	0.0309711	0	0.0259701	0	0.00069161	0.00897912	0	0.0159757	0.0473356	0.00447508	0.0486331	0.0204514	0.0343095	0.00709909	0	0.682365	0.860516
TCGA.A6.5659.01A.01R.A278.07	0.513213	0.165076	0.00645858	0.0198255	0	0	0.0214177	0	0.00704166	0	0.0235082	0.0389656	0.0193709	0.0600412	0.0210052	0.0632048	0.0408709	0	0.604815	0.875535
TCGA.CM.4751.01A.02R.1839.07	0.464162	0.0897913	0.00784388	0.09182	0	0.0186073	0.117698	0.0213723	0.0115867	0.0205509	0.0064164	0.0136807	0.0109931	0.0489889	0.0106864	0.0598723	0.0059293	0	0.87668	0.810437
TCGA.AA.3510.01A.01R.1410.07	0.526911	0.0717343	0.033373	0.0216592	0	0.0514057	0.0902223	0.019968	0.00853102	0	0.00993808	0.0446013	0.046493	0.0355483	0.00602829	0.0246459	0.00894085	0	0.656978	0.866371
TCGA.DM.A285.01A.11R.A16W.07	0.516868	0.113675	0	0.0543268	0	0.00995305	0.0561583	0	0.00168573	0	0.0180655	0.0120424	0.0211033	0.0441455	0	0.138748	0.0132284	0	0.844247	0.774175
TCGA.A6.6140.01A.11R.1774.07	0.598718	0.111732	0.0121227	0.0211217	0	0.0435543	0.0798583	0.0139689	0	0	0.00387117	0.0284723	0.0197334	0.0380693	0	0.028778	0	0	0.710256	0.847063
TCGA.CM.4750.01A.01R.1410.07	0.618016	0.0644426	0.0765943	0.0327829	0	0.0293604	0.0190491	0.00462659	0.0161049	0	0.0167141	0.0175147	0	0.0229608	0.0129243	0.0565278	0.0123813	0	0.796964	0.810595
TCGA.D5.6539.01A.11R.1723.07	0.538331	0.0921229	0.03097	0.0551779	0	0.0353384	0.0435929	0.0505134	0	0	0.0124011	0.0376998	0.00828038	0.0667058	0.000572867	0.0214413	0.00685227	0	0.714727	0.839597
TCGA.AA.3692.01A.01R.0905.07	0.539882	0.0708175	0.0273758	0.0296756	0.00231548	0.0013409	0.102114	0.0113349	0.00118957	0	0.00266167	0.00963104	0.105531	0.038523	0.0166777	0.0251453	0.0157837	0	0.720635	0.847701
TCGA.AD.6963.01A.11R.1928.07	0.519534	0.0573416	0.0765419	0.0659342	0	0.0271527	0.105888	0.00500564	0.00317974	0.00735049	0.0151494	0.0292847	0.000781802	0.0453602	0.00380121	0.0376942	0	0	0.790085	0.839019
TCGA.G4.6310.01A.11R.1723.07	0.45015	0.147279	0.0220493	0.0364626	0	0.0129886	0	3.53411e-06	0.000375994	0	0.0135995	0.030963	0.004433	0.0438127	0.0362559	0	0.201627	0	0.533578	0.894377
TCGA.AA.3688.01A.01R.0905.07	0.620267	0.118205	0.0290781	0.0144861	0	0.0547188	0.00530107	0.0271531	0.00275982	0	0.00393786	0.0455127	0	0.0298036	0.00713871	0.0416385	0	0	0.775343	0.818087
TCGA.AA.3667.01A.01R.0905.07	0.621649	0.0811647	0.00161108	0.0152088	0	0.048911	0.045095	0.00539325	0.00963119	0.00437255	0.0159482	0.0437128	0	0.0451392	0.0101444	0.0428748	0.00914413	0	0.675503	0.849799
TCGA.5M.AAT6.01A.11R.A41B.07	0.213021	0.11458	0.0224149	0.0428111	0.0185024	0.00691311	0.142945	0.00260448	0.0423092	0	0.0226011	0.0358122	0.0427429	0.0727211	0	0.220021	0	0	0.888488	0.708026
TCGA.D5.6529.01A.11R.1774.07	0.341879	0.10297	0.0287001	0.0717712	0	0.019802	0.0767358	0.0995083	0.00141222	0	0.00583636	0.0322158	0.0258395	0.0295903	0	0.16374	0	0	0.891904	0.690846
TCGA.D5.6532.01A.11R.1723.07	0.570805	0.101828	0.00892276	0.0437321	0	0.0240774	0.0941937	0.00379946	0.0120509	0	0.00959999	0.0312439	0.0171938	0.031874	0	0.0506789	0	0	0.712181	0.84676
TCGA.F4.6808.01A.11R.1839.07	0.646904	0.121844	0.0394561	0.0402204	0	0.0318002	0	0.000210313	0.00075479	0	0.0103096	0.0157413	0.00167983	0.0424466	0	0.0386142	0.0100179	0	0.483053	0.905288
TCGA.AA.3530.01A.01R.1022.07	0.584483	0.143358	0.01705	0.0177207	0	0.0114364	0.0702149	0.046951	0.00424519	0	0.00288436	0.0339038	0.00838463	0.0243921	0.0114353	0.0147235	0.00881675	0	0.7275	0.830167
TCGA.AZ.4323.01A.21R.1839.07	0.0600042	0.258469	0.034522	0.0694854	0	0.00749451	0.192329	0	0.125235	0	0.0064932	0.0189308	0.011141	0.0678072	0.0280065	0.0618238	0.0582581	0	0.861628	0.716775
TCGA.AA.3509.01A.01R.1410.07	0.555053	0.108767	0.0133195	0.0462075	0	0.0237366	0.0583632	0.010611	0.00654254	0	0.00694409	0.0359324	0.0286084	0.052857	0.00754274	0.0411971	0.0043181	0	0.615309	0.87616
TCGA.AA.A02E.01A.01R.A00A.07	0.656965	0.12889	0.0118813	0.0394275	0	0.0413109	0	0.00319961	0.000973594	0	0.000849009	0.0226284	0.0101702	0.048605	0.00595093	0.0291486	0	0	0.79129	0.814324
TCGA.A6.6137.01A.11R.1774.07	0.590522	0.110788	0.031846	0.0261564	0	0.0270772	0.0477391	0.0373646	0.00314608	0.00180684	0.00340167	0.0334421	0.000282878	0.0542509	0.010215	0.0219611	0	0	0.749037	0.828836
TCGA.QG.A5Z1.01A.11R.A28H.07	0.555328	0.0910019	0.0136898	0.0143173	0	0.0174683	0.0911122	0.00101464	0.00094671	0	0.00996742	0.0304326	0.0280019	0.0389217	0.00306305	0.0430592	0.0616751	0	0.6933	0.849296
TCGA.AA.3870.01A.01R.1022.07	0.387906	0.109468	0.0336206	0.0457141	0	0.0219735	0.0715845	0.00703319	0.0127864	0	0.0111786	0.0270729	0.0824264	0.047321	0.0025942	0.119757	0.0195638	0	0.790219	0.813857
TCGA.AA.3850.01A.01R.1022.07	0.488396	0.0795284	0.0343443	0.0209159	0	0.0265025	0.0608478	0.0831753	0.0229146	0	0.00599787	0.0338891	0.0292384	0.0452517	0.0235646	0.0311429	0.0142908	0	0.730096	0.796348
TCGA.A6.5656.01B.02R.A277.07	0.0552826	0.384421	0	0	0	0	0.0968812	0.000943663	0	0	0.0227846	0.0105202	0.0989637	0.0871826	0.0168971	0.211129	0.0149935	0	0.430623	0.908501
TCGA.A6.6654.01A.21R.1839.07	0.172808	0.155337	0.0236562	0.0382903	0	0.0172941	0.10217	0.00981063	0.00956212	0	0.00947886	0.0296989	0.0997405	0.0600882	0	0.244259	0.0278065	0	0.928964	0.663433
TCGA.DM.A280.01A.12R.A16W.07	0.670133	0.0701537	0.0119702	0.0575891	0	0.00801265	0.0144733	0	0	0	0.0136683	0.0142713	0.027551	0.0266512	0	0.0855258	0	0	0.741983	0.813497
TCGA.AA.3854.01A.01R.0905.07	0.684499	0.0804978	0.0223669	0.0081757	0	0.0505147	0.0268608	0.00924808	7.58812e-05	0	0.00800889	0.0266295	0.0232121	0.0372524	0.000285371	0.0201135	0.00225937	0	0.606158	0.866125
TCGA.AY.A54L.01A.11R.A28H.07	0.742746	0.115624	0.00239889	0.0312411	0	0.00375267	0.0350716	0.00164058	0.00495745	0	0.00221091	0.0116858	0.0198052	0.0229453	9.58671e-05	0.00305758	0.00276676	0	0.83431	0.782463
TCGA.AA.A02K.01A.03R.A32Y.07	0.642868	0.0917181	0.000859795	0.0315942	0	0.0277484	0.069662	0.00233103	0.000380896	0	0.0159779	0.0236048	0.0252766	0.0380798	0	0.0298989	0	0	0.759946	0.82477
TCGA.CM.5349.01A.21R.1723.07	0.413128	0.106653	0.0205831	0.0405835	0	0.00703972	0.110934	0	0.00133306	0	0.0128228	0.00542441	0.0875309	0.0358724	0	0.0826262	0.0754692	0	0.845025	0.804006
TCGA.DM.A0XD.01A.12R.A155.07	0.604376	0.0746972	0.00722011	0.0697117	0	0.0192091	0.0476301	0.00105158	0.00498936	0.00203301	0.00861298	0.00557945	0.0251711	0.0256855	0	0.104032	0	0	0.77782	0.805978
TCGA.F4.6570.01A.11R.1774.07	0.297495	0.0799501	0.0250131	0.0638531	0	0.0207139	0.122622	0.000478665	0.0219319	0.00960559	0.0118039	0.0330568	0.103639	0.0502851	0	0.158722	0.000829671	0	0.876072	0.764983
TCGA.AA.3842.01A.01R.1022.07	0.507643	0.084466	0.0240478	0.0542426	0	0.010223	0.0680117	0	0.00140983	0	0.0149666	0.0218081	0.0689211	0.031544	0	0.112716	0	0	0.868563	0.78389
TCGA.CM.6164.01A.11R.1653.07	0.496428	0.0714376	0.0432888	0.0334469	0	0.0291837	0.114139	0	0.0137015	0	0.020901	0.028593	0.00973228	0.0615897	0.0149392	0.0289679	0.0336521	0	0.649799	0.874249
TCGA.AA.3511.01A.21R.1839.07	0.468338	0.09079	0.0191079	0.0876638	0	0.0444574	0.030083	0.00797572	0	0	0.00796227	0.0300605	0.00626068	0.0638804	0	0.143421	0	0	0.717177	0.825692
TCGA.5M.AAT5.01A.21R.A41B.07	0.722637	0.0518421	0.0174329	0.0849312	0	0.0128572	0.0357667	0.00350581	0.0030842	0	0.00529462	0.0102604	0.00426062	0.0233091	0	0.022454	0.00236368	0	0.707281	0.829538
TCGA.AA.A01S.01A.21R.A083.07	0.766786	0.0833194	0.00662994	0.018625	0	0.0278163	0.0238211	0.000538743	1.6833e-05	0	0.0159934	0.0143211	0	0.0230104	0	0.0147846	0.00433724	0	0.619767	0.852278
TCGA.AA.3542.01A.02R.1873.07	0.727046	0.0634314	0.0198401	0.00131982	0	0.0398558	0.0063102	0.00074509	0.00661157	0	0.0123523	0.0236214	0.0208911	0.0264685	0.0175355	0.018036	0.0159355	0	0.763321	0.808008
TCGA.AA.A010.01A.01R.A089.07	0.503149	0.0569488	0.0227788	0.0558594	0	0.0309485	0.10798	0.00805097	0.0164061	0	0.0113019	0.0269693	0.0440379	0.0575395	0	0.0542315	0.0037993	0	0.777424	0.834454
TCGA.D5.6541.01A.11R.1723.07	0.356098	0.118014	0.0256139	0.004679	0	0.036348	0.126937	0.000396831	0.0189482	0	0.00281816	0.0483252	0.0678303	0.0365106	0.00123133	0.134486	0.0217643	0	0.787473	0.805945
TCGA.AZ.6606.01A.11R.1839.07	0.673544	0.0949435	0.0195312	0.0555086	0	0.0140937	0.0410132	0.00237918	0.000173443	0	0.00708342	0.0151614	0.0107983	0.0447941	0	0.0209757	0	0	0.735886	0.829058
TCGA.DM.A28H.01A.11R.A16W.07	0.652915	0.0781807	0.0111442	0.0455688	0	0.00738556	0.0736814	0.00200324	0.00750273	0	0.0113232	0.0175874	0.0205374	0.0340019	0	0.0300758	0.00809235	0	0.785828	0.814452
TCGA.AA.3526.01A.02R.A32Z.07	0.537998	0.0429369	0.0429207	0.0550554	0.00111244	0.002847	0.110339	0.00361889	0.0017158	0.0361141	0.00521797	0.007816	0.0390639	0.0297952	0.00143397	0.0737509	0.00826403	0	0.510655	0.899642
TCGA.F4.6856.01A.11R.1928.07	0.594421	0.0775383	0.0314429	0.0333558	0	0.0395467	0.0656397	0.0045558	0.00511822	0	0.0152616	0.0132185	0.00703881	0.0489015	0	0.0556248	0.00833675	0	0.682241	0.851935
TCGA.AA.3970.01A.01R.1022.07	0.554256	0.0813485	0.021282	0	0	0.0486133	0.0855735	0.0572461	0.000912549	0	0.00884874	0.0336481	0.0282679	0.0494077	0.00820658	0.0118944	0.0104945	0	0.799395	0.803806
TCGA.AA.3496.01A.21R.1839.07	0.352747	0.119647	0.0197893	0.0448718	0	0.0138789	0.153393	0.00544737	0.0173166	0	0.00888777	0.0420566	0.0466786	0.0625392	0	0.112748	0	0	0.616694	0.873372
TCGA.AA.A01V.01A.23R.A083.07	0.613662	0.0053382	0.0317345	0.0694557	0	0.0105327	0.12492	0.00580273	0.000736795	0.0286245	0.0126921	0.037567	0	0.0434349	0	0.0154992	0	0	0.381972	0.933821
TCGA.AA.3968.01A.01R.1022.07	0.440778	0.126664	0.0110149	0.0262078	0	0.0343109	0.0663319	0.0395117	0.00336564	0	0.00787082	0.0397104	0.0239867	0.0471084	0.0247909	0.0919936	0.0163542	0	0.789978	0.812625
TCGA.AA.3952.01A.01R.1022.07	0.512782	0.0439135	0	0.0406352	0.0019721	0.0301981	0.0890889	0.0048557	0	0	0.0158832	0.0271296	0.064822	0.0505641	0.0225007	0.0749944	0.0206603	0	0.793907	0.816761
TCGA.A6.5656.01A.21R.1839.07	0.639985	0.0954461	0.0235668	0.0311993	0	0.0262709	0.0679258	0	0.000404458	0	0.00841321	0.0204136	0.0309788	0.0121068	0	0.0107662	0.0325225	0	0.692004	0.846886
TCGA.AA.A00K.01A.02R.A002.07	0.646996	0.0486094	0.0230862	0.0698129	0	0.01424	0.0311652	0.00944118	0.0015	0	0.0165035	0.0228281	0.0241209	0.0314418	0	0.0357714	0.0244833	0	0.80856	0.805944
TCGA.A6.2677.01B.02R.A277.07	0.243174	0.352949	0	0.0129192	0	0.0044826	0.083878	0.00113171	0	0	0.026927	0.0224813	0.0171193	0.0814889	0.0248666	0.0909854	0.0375972	0	0.423793	0.932036
TCGA.A6.A56B.01A.31R.A28H.07	0.367734	0.108892	0.0184077	0.0957439	0	0.0144528	0.0755894	0	0	0	0.0189231	0.0176489	0.0226238	0.0472878	0	0.203036	0.00966095	0	0.857067	0.739962
TCGA.AD.6899.01A.11R.1928.07	0.379362	0.0646088	0.0297311	0.0619939	0	0.0221424	0.133247	0.00234763	0.0265535	0	0.010042	0.0408426	0.0420533	0.0523863	0.0167527	0.10073	0.017207	0	0.80618	0.815497
TCGA.AA.3548.01A.01R.1873.07	0.544085	0.0583802	0.0399026	0.0419977	0	0.0266993	0.0707625	0.0233834	0.00431566	0	0.00290873	0.0557374	0.0113671	0.0316772	0.0192008	0.0485926	0.0209897	0	0.823077	0.811465
TCGA.AA.3862.01A.01R.1022.07	0.541683	0.018566	0.0221429	0.0292356	0.00944508	0.0058665	0.188617	0.0183445	0	0.0346215	0.00917113	0.0313225	0.0244001	0.0327841	0.0151402	0.0186597	0	0	0.623539	0.871285
TCGA.AA.A01Q.01A.01R.A002.07	0.579293	0.0504753	0.0131555	0.0622045	0.00578988	0.00556279	0.159724	0.000543721	0.00163345	0.0109888	0.0144313	0.0381143	0.00174834	0.0405241	0	0.0158113	0	0	0.772511	0.83119
TCGA.DM.A1D7.01A.11R.A155.07	0.626812	0.0541117	0.0202948	0.0741427	0	0.0168148	0.0535615	0.0111943	0.00141326	0	0.00857551	0.022597	0.0324098	0.0395251	0.000567104	0.0220878	0.0158924	0	0.803836	0.814205
TCGA.AA.3532.01A.01R.0821.07	0.43023	0.0692974	0.0339262	0.0252835	0.00781639	0.0346241	0.123292	0.0491528	0.00895609	0	0.00893423	0.0372006	0.039553	0.0340926	0.00617636	0.0826845	0.00877988	0	0.762906	0.818345
TCGA.A6.6648.01A.11R.1774.07	0.610837	0.117469	0	0.0337584	0	0.0303188	0.0430061	0.048921	0	0	0.0132338	0.0184409	0.00239694	0.054099	0.000335497	0.0189204	0.0082634	0	0.737394	0.82369
TCGA.D5.6928.01A.11R.1928.07	0.107041	0.0494926	0.0535532	0.0883294	0.0221636	0.0214314	0.19998	0.00309811	0.144716	0.0430918	0.00225305	0.0448493	0.0488834	0.0498401	0.00624026	0.115037	0	0	0.902592	0.64113
TCGA.D5.6538.01A.11R.1723.07	0.596991	0.118911	0.0133252	0.0368587	0	0.00681035	0.0377415	4.69943e-05	0.000475837	0	0.0308326	0.0397942	0.00652477	0.0632568	0	0.0264042	0.0220274	0	0.449454	0.917358
TCGA.D5.5539.01A.01R.1653.07	0.492655	0.0531048	0.0379218	0.0444785	0	0.0175788	0.0904796	0.0170062	0.000991463	0	0.0134746	0.0109511	0.0705117	0.0469112	0.0119541	0.0905017	0.00147979	0	0.788534	0.81941
TCGA.A6.6142.01A.11R.1774.07	0.389717	0.149148	0.0224958	0.0269606	0	0.0180504	0.0218245	0	0.00209297	0	0.00345597	0.0307749	0.0658135	0.0603088	0.000285092	0.205723	0.00334847	0	0.869686	0.729064
TCGA.G4.6625.01A.21R.1774.07	0.375819	0.074115	0.0570739	0.048138	0	0.0250718	0.140163	0.02545	0.0278331	0	0.0109603	0.0475532	0.0267128	0.0550505	0.0266951	0.0538154	0.0055492	0	0.834868	0.819314
TCGA.AA.3713.01A.21R.1723.07	0.519448	0.119833	0.0219298	0.0394178	0	0.0298418	0.0706073	0.0466769	0.00685275	0	0.0170575	0.0243638	0.026657	0.0399647	0	0.0373498	0	0	0.786821	0.818846
TCGA.A6.2674.01A.02R.A278.07	0.196659	0.244478	0.00159959	0.0022983	0	0.00822569	0.0498601	0	0.025186	0	0.0139542	0.000339067	0.175081	0.0667059	0	0.215613	0	0	0.739053	0.78441
TCGA.A6.A5ZU.01A.11R.A28H.07	0.368039	0.163785	0	0.0598168	0	0.00885235	0.0382167	0.00122905	0.0241311	0	0.00817215	0.0532699	0.0434159	0.0606792	0	0.170393	0	0	0.747303	0.803934
TCGA.AA.3941.01A.01R.1022.07	0.654599	0.149714	0.0177538	0.0421504	0	0	0.0245564	0.00767312	0.00219381	0	0.00934003	0.0287172	0.00841401	0.0323008	0.0108468	0.00791958	0.00382149	0	0.773286	0.821307
TCGA.F4.6463.01A.11R.1723.07	0.424024	0.10947	0.0161116	0.0293359	0	0.0186146	0.0838298	0.00416428	0.0123818	0	0.0233284	0.0298273	0.0133041	0.0839946	0.0181222	0.102519	0.0309723	0	0.486437	0.905003
TCGA.D5.6533.01A.11R.1723.07	0.526579	0.0635059	0.0443162	0.0719819	0	0.0300566	0.0646323	0.00811798	0.0122672	0	0.00952107	0.0389945	0.0201486	0.0540105	0	0.0534922	0.00237582	0	0.617519	0.877097
TCGA.G4.6314.01A.11R.1723.07	0.269765	0.147364	0.0158228	0.0545544	0	0.0168607	0.0627055	0.00292759	0.00223255	0	0.0166012	0.0272822	0.0140945	0.0519292	0	0.239654	0.0782065	0	0.482633	0.880052
TCGA.CK.4951.01A.01R.1410.07	0.406795	0.0883212	0.0439307	0.0515317	0	0.0182945	0.0948646	5.5043e-05	0.00424943	0	0.0118477	0.0376971	0.0462067	0.0298853	0	0.166321	0	0	0.903365	0.747969
TCGA.A6.2677.01A.01R.0821.07	0.660064	0.135382	0	0.0339551	0	0.00262456	0.0670789	0.000252689	0.00103605	0	0.00429343	0.0197393	0.0168755	0.0351061	0.00974024	0.00753192	0.00632019	0	0.719126	0.836644
TCGA.AA.3860.01A.02R.0905.07	0.472765	0.100526	0.0207954	0.0208739	0.0183256	0	0.0839679	0.0433003	0.00369925	0	0.0114391	0.0271953	0.0440867	0.0342641	0.00149768	0.110632	0.00663252	0	0.827812	0.787384
TCGA.AA.3710.01A.01R.1022.07	0.419963	0.0334108	0.0466119	0.0691232	0.0271483	0	0.160785	0.0192273	0.00226957	0.0259655	0.00656416	0.0379526	0.0687608	0.0379587	0	0.0442584	0	0	0.827882	0.829149
TCGA.A6.3810.01A.01R.1022.07	0.372045	0.10946	0.0375076	0.0262516	0	0.0108704	0.0833993	0.00578505	0.0107879	0	0.00661435	0.0259379	0.107575	0.0346837	0.0209102	0.141957	0.00621569	0	0.84434	0.781703
TCGA.QG.A5YW.01A.11R.A28H.07	0.535357	0.0921908	0.00984347	0.0595281	0	0.0128748	0.0676285	0.0540577	0.0222179	0	0	0.023895	0.0293203	0.0401732	0.00443561	0.0415594	0.00691773	0	0.719975	0.821683
TCGA.CM.6165.01A.11R.1653.07	0.413155	0.0876828	0.0307869	0.0747061	0	0.0132569	0.0936802	0.000285168	0.00689608	0	0.0116111	0.0430185	0.0549876	0.0664107	0.0184531	0.0723107	0.0127586	0	0.783278	0.838723
TCGA.CK.4952.01A.01R.1723.07	0.547715	0.14888	0.00698417	0.0712896	0	0.00393669	0.0521654	0.00190846	0.000263999	0	0.0189588	0	0.065847	0.046829	0	0.0344655	0.000756569	0	0.510971	0.906215
TCGA.4N.A93T.01A.11R.A37K.07	0.765968	0.0903729	0.00121145	0.0211607	0	0.0214255	0.0278107	0.0174283	0.00125322	0	0.0053214	0.0116691	0.00728591	0.0193055	0.00137591	0.00456307	0.00384851	0	0.784666	0.793646
TCGA.AA.3947.01A.01R.1022.07	0.33995	0.168767	0.0216082	0.022481	0.0239548	0	0.0673526	0	0.0109862	0	0.00227218	0	0.238969	0.0430127	0.0014098	0.0495947	0.00964183	0	0.367432	0.942721
TCGA.D5.6534.01A.21R.1928.07	0.117565	0.144029	0.030991	0.0486522	0.0123562	0	0.14968	0.0185032	0.00983558	0	0.00162809	0.0322635	0.101042	0.0790187	0.0387006	0.215734	0	0	0.888912	0.711372
TCGA.CM.4743.01A.01R.1723.07	0.542999	0.00649716	0.0634312	0.0433117	0.0143022	0.0147751	0.097932	0	0.00908239	0.0581827	0.0192011	0.010646	0	0.0563079	0	0.02954	0.0337915	0	0.776539	0.832033
TCGA.AA.3679.01A.02R.0905.07	0.634436	0.0750124	0.0116822	0.0188993	0	0.0442546	0.0218512	0.0289002	0.00357041	0	0.00389134	0.0365895	0.0141673	0.0426708	0.0138429	0.040161	0.010071	0	0.844938	0.789553
TCGA.AA.3819.01A.01R.0905.07	0.609346	0.11393	0	0.0460406	0	0.0419246	0.0320865	0.02386	0	0	0.00238666	0.0278956	0.000314821	0.04219	0.00562413	0.0491337	0.00526722	0	0.349719	0.941871
TCGA.AZ.6607.01A.11R.1839.07	0.102888	0.149749	0.0282213	0.0418559	0	0.0124861	0.0504734	0.00503002	0.00271689	0	0.00956326	0.0121946	0.0573935	0.0590814	0	0.468347	0	0	0.943289	0.445845
TCGA.A6.5661.01B.05R.2302.07	0.181126	0.0924706	0.0164685	0.13055	0	0	0.190658	0.0360697	0.0287527	0.061228	0.00610694	0	0.0293388	0.0679067	0	0.159324	0	0	0.626315	0.846245
TCGA.A6.6780.01A.11R.A278.07	0.297645	0.209828	0.0259679	0	0.023564	0.00406638	0.127904	0	0.00886203	0	0.0131886	0.0181171	0.20799	0.0350973	0	0.0277711	0	0	0.415914	0.935303
TCGA.AA.3655.01A.02R.1723.07	0.470146	0.0687513	0.0262737	0.0688271	0	0.00731393	0.10492	0.0161348	0.000744047	0	0.0149825	0.0382675	0.0144835	0.0504734	0	0.118683	0	0	0.783753	0.813217
TCGA.AY.6197.01A.11R.1723.07	0.54138	0.0952799	0.0155483	0.0628228	0	0	0.133095	0.00945561	0	0.00664677	0.0135794	0.0203022	0.00746362	0.0513843	0	0.0430423	0	0	0.646748	0.87049
TCGA.NH.A50V.01A.11R.A28H.07	0.421779	0.0942375	0.0228917	0.0578298	0	0.00174911	0.112487	0.0309008	0.00700449	0	0.00617213	0.0318987	0.0524101	0.0620888	0.00450839	0.0940418	0	0	0.646856	0.862232
TCGA.A6.2684.01A.01R.1410.07	0.418281	0.0863037	0.018544	0.0286788	0	0.0435142	0.0817191	0.00392265	0.00647218	0	0.0149364	0.0454469	0.0514194	0.0436339	0.00818008	0.0830963	0.0658511	0	0.860572	0.798747
TCGA.A6.6141.01A.11R.1774.07	0.533773	0.0502239	0.0369697	0.0692889	0	0.00479102	0.0996518	0.0417514	0.0119892	0	0.0130995	0.0324321	0	0.0467623	0.0233037	0.0312575	0.00470615	0	0.768607	0.822266
TCGA.CM.5864.01A.01R.1653.07	0.584393	0.114951	0.0323504	0.0467094	0	0.0137881	0.0409663	0.0077844	0.0143102	0	0.00181905	0.0367753	0.0198449	0.0574814	0.0070594	0.0211345	0.000632679	0	0.728142	0.843738
TCGA.D5.6932.01A.11R.1928.07	0.426912	0.126686	0.0141426	0.064303	0	0.0166176	0.0887491	6.99476e-05	0.000906241	0	0.0175192	0.0145342	0.060638	0.04942	0	0.1082	0.0113013	0	0.815963	0.814905
TCGA.AA.3715.01A.01R.0905.07	0.208653	0.0821941	0.0372915	0.0366879	0.0150504	0.0365718	0.148488	0	0.0369675	0.029903	0.020586	0.0468989	0.0617699	0.0578032	0	0.181135	0	0	0.82329	0.766497
TCGA.AY.6196.01A.11R.1723.07	0.0102747	0.178747	0.0278616	0.0267674	0	0.00731418	0.157507	0	0.102992	0	0.00199409	0.0719245	0.0808259	0.0897833	0.041309	0.188121	0.0145796	0	0.90265	0.65618
TCGA.AA.3697.01A.01R.1723.07	0.540779	0.10159	0.0289981	0.0352549	0	0.0421091	0.0267945	0.055799	0.00209644	0	0.00711889	0.0357368	0.0344215	0.049943	0.0022774	0.0305026	0.00657973	0	0.818555	0.79986
TCGA.A6.3809.01A.01R.1022.07	0.363763	0.072376	0.0681682	0.0494088	0.0314811	0.00575783	0.105781	0.0068477	0.00747412	0	0.0221657	0.0166817	0.152221	0.0326044	0.00611419	0.0591552	0	0	0.788121	0.84454
TCGA.G4.6298.01A.11R.1723.07	0.474622	0.159409	0.0140403	0.039477	0	0.0135348	0.0220667	0	0.000874859	0	0.0259279	0.0304542	0.02375	0.0542098	0	0.141634	0	0	0.479976	0.900813
TCGA.AA.3684.01A.02R.0905.07	0.394213	0.122869	0	0.0742451	0	0.0202049	0.000875671	0.0168106	0.00460695	0.00418229	0.00303223	0.0487846	0.0505373	0.0693662	0.0149942	0.145924	0.0293536	0	0.841975	0.773013
TCGA.A6.6651.01A.21R.1839.07	0.0938762	0.147217	0.0192699	0.0474285	0	0.0105031	0.133207	0.00886067	0.0717301	0	0.0126975	0.0385682	0.0605831	0.0728544	0.0523293	0.115854	0.115021	0	0.844778	0.736619
TCGA.A6.5657.01A.01R.A32Z.07	0.303165	0.14355	0.0180059	0.11081	0	0.00130354	0.0899628	0.0012659	0.0198043	0	0.0166536	0.00664359	0.0157662	0.0618759	0	0.165054	0.046138	0	0.8993	0.746686
TCGA.CA.6717.01A.11R.1839.07	0.280813	0.0831891	0.0470596	0.0439483	0.00623611	0.00249288	0.126718	0.00248452	0.0845122	0	0.0107793	0.0304218	0.0587221	0.0698014	0.0316291	0.066756	0.0544364	0	0.858405	0.760199
TCGA.AA.A01X.01A.21R.A083.07	0.459655	0.16834	0.0484121	0.0187776	0	0.0813901	0.00950305	0.0016681	0.000437402	0	0.0127091	0.0433472	0	0.0624116	0.0228106	0.0324935	0.0380454	0	0.104546	0.999218
TCGA.CK.5912.01A.11R.1653.07	0.565728	0.139251	0.0185622	0.0119947	0	0.00792645	0.0390907	0.00342751	0.0281725	0	0.0141331	0.0258342	0.00603534	0.0909781	0.00495453	0.0349071	0.00900497	0	0.654285	0.861484
TCGA.D5.6931.01A.11R.1928.07	0.49358	0.0921101	0.0141277	0.0633761	0	0.0139395	0.057778	0.0339863	0.0230955	0	0.00520972	0.0368604	0.0327523	0.0380918	0	0.0950921	0	0	0.804621	0.798639
TCGA.F4.6703.01A.11R.1839.07	0.0578984	0.0872782	0.0357766	0.0711151	0	0.0107526	0.0939151	0.00499904	0.0371728	0.0213275	0.00549883	0.00644998	0.142559	0.0630751	0	0.362182	0	0	0.926313	0.55234
TCGA.CM.5861.01A.01R.1653.07	0.485212	0.0415526	0.0103921	0.0286464	0	0.00597769	0.196053	0	7.38555e-05	0.0656309	0.0114828	0.00854782	0.026833	0.0716472	0	0.035006	0.0129442	0	0.554853	0.893297
TCGA.AZ.4614.01A.01R.1410.07	0.657508	0.126952	0.0171762	0.039321	0	0.0154077	0	0	0.000768087	0.0239989	0.0173355	0.0286083	0	0.0447579	0	0.0195091	0.00865779	0	0.625393	0.864061
TCGA.AD.6890.01A.11R.1928.07	0.591068	0.0452484	0.00460603	0.0673238	0.000862814	0.035041	0.0665119	0.00717216	0.00831986	0	0.0176701	0.0255764	0.00785186	0.037231	0.000705471	0.0835513	0.00125997	0	0.853524	0.790047
TCGA.AD.A5EK.01A.11R.A28H.07	0.502343	0.146984	0.0217746	0.0476525	0	0.0189069	0.0782139	0	0.000520059	0	0.0130343	0.0314555	0.00928035	0.0662844	0	0.0635498	0	0	0.722313	0.853562
TCGA.AD.A5EJ.01A.11R.A28H.07	0.55626	0.111196	0	0.0729838	0	0.0381239	0.0350378	0	0.0092274	0	0.0172016	0.00761756	0.0275701	0.0404495	0	0.0843327	0	0	0.799855	0.815879
TCGA.CA.6716.01A.11R.1839.07	0.481736	0.179595	0.0188389	0.0327591	0	0.0262638	0.0344829	0	0.0064911	0	0.00515208	0.0317416	0.00153825	0.0548725	0	0.0857243	0.0408041	0	0.439277	0.919948
TCGA.CM.6167.01A.11R.1653.07	0.127375	0.139202	0.025119	0.0204057	0	0.022489	0.0910019	0.00644821	0.0140729	0	0.00947071	0.0287753	0.0178613	0.107774	0.0615118	0.151082	0.17741	0	0.830206	0.726324
TCGA.A6.3809.01A.01R.A278.07	0.272538	0.214094	0.0262701	0.0640391	0.0120494	0	0.090874	0	0.018785	0	0.0165443	0.0158124	0.172708	0.0315093	0.0016489	0.0631272	0	0	0.477927	0.922367
TCGA.DM.A1D8.01A.11R.A155.07	0.623173	0.035967	0.0340136	0.101144	0	0.0240229	0.0348574	0	0.000906692	0.0176609	0.00944423	0.0382608	0	0.0434114	0.00574454	0.0303618	0.00103143	0	0.559685	0.885975
TCGA.AA.A00U.01A.01R.A002.07	0.59498	0.0576468	0.0359099	0.0487596	0	0.0355681	0.0744706	0.00147364	0.00211689	0	0.0130856	0.00303684	0.0221995	0.058603	0	0.0507926	0.00135662	0	0.739109	0.837209
TCGA.CM.6162.01A.11R.1653.07	0.243526	0.0918888	0.0277889	0.0662131	0	0	0.13556	0.00578356	0.00986305	0.00166132	0.00799716	0.0177961	0.0713463	0.055297	0	0.265278	0	0	0.745232	0.754793
TCGA.AA.3514.01A.02R.0821.07	0.493239	0.136474	0	0.0290694	0	0.0268683	0.050153	0.00108008	0.00523415	0	0.0133562	0.0596469	0.00863238	0.0503793	0.00930104	0.0722969	0.0442699	0	0.142975	0.994521
TCGA.AA.A01P.01A.21R.A083.07	0.244689	0.012558	0.0533771	0.0758583	0.0391999	0.00730191	0.116049	0	0.094103	0.0720859	0.0119339	0.0307172	0.0432373	0.0611624	0	0.137727	0	0	0.79473	0.756506
TCGA.AA.3552.01A.01R.0821.07	0.483909	0.078772	0.0451123	0.0263097	0	0.032726	0.0812046	0.0671545	0.0143962	0	0.00818821	0.0579016	0.00395813	0.0467936	0.0185267	0.0284836	0.00656418	0	0.8501	0.775767
TCGA.QG.A5Z2.01A.11R.A28H.07	0.529365	0.145225	0.0175605	0.0228671	0	0.0204453	0.154788	0.0320753	0.00311252	0.00378155	0.0083907	0.0175457	0.0115265	0.0233456	0	0.00997082	0	0	0.700071	0.855398
TCGA.DM.A1D4.01A.21R.A155.07	0.666429	0.0773333	0.0145629	0.0483945	0	0.0133418	0.104183	0.00215618	0	0	0.0109266	0.0190067	0.010648	0.0221064	0	0.0108142	9.80793e-05	0	0.771252	0.818999
TCGA.DM.A0X9.01A.11R.A155.07	0.608173	0.102141	0.0295292	0.0551678	0	0.0154459	0.0818887	0.00138134	0.00647753	0	0.00646926	0.0247924	0	0.0319072	0	0.0334471	0.00317946	0	0.764748	0.830875
TCGA.A6.A566.01A.11R.A28H.07	0.157632	0.0861561	0.0297403	0.0537788	0.0068136	0.00197005	0.0815394	0.00231464	0.00208313	0	0.00859727	0.0331793	0.0590193	0.0793563	0	0.393939	0.00388067	0	0.953531	0.499994
TCGA.AA.3818.01A.01R.0905.07	0.683286	0.071035	0.0203754	0.0374337	0	0.0189226	0.0425792	0.00192308	0.00890899	0	0.00699058	0.0297589	0.0111086	0.0348518	0.0107055	0.0117921	0.0103283	0	0.831007	0.795297
TCGA.A6.A567.01A.31R.A28H.07	0.544178	0.142393	0.0284392	0.0595468	0	0.0133316	0.000507743	0	0.00012245	0	0.00347605	0.0322648	0.00823601	0.0622453	0.00526623	0.058217	0.0417762	0	0.731442	0.84048
TCGA.A6.4105.01A.02R.1774.07	0.390488	0.128909	0.00943674	0.0605293	0.000910579	0.00846603	0.0857362	0.015249	0.00440707	0	0.0169191	0.0494524	0.0639989	0.0460983	0.0140069	0.104751	0.000641325	0	0.857585	0.803734
TCGA.A6.6780.01A.11R.1839.07	0.358564	0.00411262	0.0508163	0.0490258	0.0382395	0.0134741	0.2154	0.00159965	0.00583945	0	0.00908619	0.0584458	0.133229	0.0320582	0	0.030109	0	0	0.774799	0.843707
TCGA.4T.AA8H.01A.11R.A41B.07	0.74404	0.11587	0	0.0345705	0	0.0138774	0.0300563	0.0121757	0	0	0.00421594	0.016081	0.00303415	0.016722	0	0.00547821	0.00387863	0	0.831189	0.783001
TCGA.AA.3524.01A.02R.0821.07	0.609351	0.0764365	0.0155591	0.040539	0	0.016334	0.0715513	0.006849	0.00266683	0	0.0171947	0.00523058	0.0565823	0.0231908	0.00518048	0.0533345	0	0	0.841048	0.800594
TCGA.AA.3812.01A.01R.0905.07	0.583681	0.063735	0.0132236	0.0230079	0	0.0445967	0.00232281	0.0135315	0.00148482	0	0.00669532	0.0514615	0.0236546	0.0300273	0.0281961	0.0775671	0.036815	0	0.825279	0.79161
TCGA.AA.A00Z.01A.01R.A002.07	0.564956	0.0912055	0.0230089	0.0501385	0	0.0456347	0.0668752	0.00714734	0.00326599	0	0.0134243	0.019797	0.0100058	0.0431621	0	0.0613786	0	0	0.591824	0.880514
TCGA.AA.3660.01A.01R.1723.07	0.563011	0.0526097	0.0255875	0.0238204	0	0.0492006	0.0792519	0.0256169	0.00413204	0	0.00401219	0.0365349	0.0175712	0.0408946	0.00415562	0.0736011	0	0	0.68995	0.844487
TCGA.DM.A282.01A.12R.A16W.07	0.635189	0.114931	0.0109674	0.0681639	0	0.0152569	0	0	0.000520303	0.00109469	0.00583641	0.0304042	0	0.0266704	0	0.0792728	0.0116941	0	0.314528	0.950264
TCGA.AY.5543.01A.01R.1653.07	0.628473	0.0472178	0.0362621	0.0425259	0.00321464	0	0.142868	0.00697503	0.00077329	0.00169735	0.00966501	0.0367591	0.0073488	0.024626	2.78239e-05	0.00943132	0.00213438	0	0.615174	0.869418
TCGA.AY.6386.01A.21R.1723.07	0.6225	0.0570083	0.0177115	0.0720023	0	0.0132127	0.057176	0.0215749	0.00102476	0	0.0155971	0.0119992	0.0507039	0.0345118	0	0.0246338	0.000343556	0	0.798871	0.813868
TCGA.D5.6927.01A.21R.1928.07	0.325248	0.0818969	0.0592646	0.0978419	0	0.0283669	0.0566722	0	0.0140861	0	0.0184924	0.0201633	0.0921826	0.0366529	0	0.169132	0	0	0.63455	0.848782
TCGA.G4.6294.01A.11R.1774.07	0.631919	0.151891	0.0225498	0	0	0.010556	0.0464103	0.000282234	0.000658129	0	0.01099	0.0331664	0.0149798	0.0432959	0.00930642	0.0217765	0.00221806	0	0.62508	0.867288
TCGA.NH.A50T.01A.11R.A28H.07	0.690399	0.0841753	0.0121907	0.0294481	0	0.0141349	0.0556173	0.000180232	0.000602654	0	0.00828467	0.0155347	0.00125437	0.0319516	0	0.0562265	0	0	0.467195	0.905272
TCGA.AU.3779.01A.01R.1723.07	0.494456	0.127197	0.0352519	0.0405026	0	0.0129941	0.0556248	0.0164281	0.0175977	0	0.0143048	0.020771	0.0441379	0.0361287	0.0148047	0.0674711	0.00233025	0	0.747787	0.838282
TCGA.CM.6677.01A.11R.1839.07	0.445605	0.0873866	0.0134885	0.0862816	0	0.0116655	0.0610817	0.00947098	0.0465665	0	0.0125022	0.0227049	0.0142254	0.0655061	0.00922	0.114295	0	0	0.740529	0.816604
TCGA.A6.2672.01B.03R.2302.07	0.266836	0.177348	0.0160847	0.0824521	0	0.00325882	0.0870904	0.000250109	0.0122862	0	0.0188248	0.0193515	0.0868858	0.0828052	0	0.146526	0	0	0.55239	0.885541
TCGA.AA.3833.01A.01R.0905.07	0.47657	0.0827961	0.0183398	0.0459854	0	0.0341535	0.0657871	0.0316946	0.00921193	0	0.0116804	0.0146872	0.0518731	0.0502491	0.00614214	0.0921349	0.00869447	0	0.878553	0.785317
TCGA.AA.3680.01A.01R.0905.07	0.594734	0.108648	0.0341548	0.00775039	0	0.0398398	0.0640401	0.0368234	0	0	0.00360976	0.0376882	0.00253636	0.0381816	0.0160951	0.00982691	0.00607155	0	0.724082	0.837309
TCGA.AA.3976.01A.01R.1022.07	0.622709	0.121327	0.00801011	0.0297241	0	0.029676	0.0140192	0.00786045	0.002154	0	0	0.0327052	0.013987	0.0508066	0.0183523	0.0351119	0.0135573	0	0.748374	0.830112
TCGA.AM.5821.01A.01R.1653.07	0.24667	0.0651154	0.00368788	0.0717947	0.0353502	0	0.200228	0	0.070852	0.0368323	0.0191127	0.0124365	0.0512495	0.0598454	0	0.126826	0	0	0.71536	0.815192
TCGA.NH.A6GB.01A.11R.A37K.07	0.545906	0.0947528	0.011707	0.0687386	0	0.0213667	0.0787249	0.0178205	0.00143132	0.00319255	0.00655455	0.0274437	0.0139889	0.0313516	0	0.0770207	0	0	0.743757	0.834256
TCGA.G4.6306.01A.11R.1774.07	0.644709	0.000678098	0.0802705	0.084311	0	0.0222882	0.064878	0.00197593	0.000971785	0.0248544	0.00711239	0.0465122	0	0.0144638	0.00055732	0.00641778	0	0	0.823035	0.8055
TCGA.DM.A288.01A.11R.A16W.07	0.650664	0.107383	0	0.0529403	0	0.00224966	0.0489026	0	0.00606685	0	0.00727929	0.0150212	0.0372842	0.0360026	0	0.0362063	0	0	0.782435	0.81567
TCGA.AD.6964.01A.11R.1928.07	0.188015	0.0873017	0.0437857	0.0480392	0	0.0191686	0.165385	0.01362	0.027999	0	0.00686824	0.0694088	0.0962712	0.0436927	0.00967195	0.180772	0	0	0.832961	0.759652
TCGA.DM.A1DB.01A.11R.A155.07	0.606579	0.148871	0.0209026	0.0412793	0	0.0196235	0.0549965	0.000925777	0.00175205	0	0.0132262	0.0201043	0.0152085	0.0348309	0	0.014223	0.00747764	0	0.726062	0.844641
TCGA.F4.6807.01A.11R.1839.07	0.23578	0.118363	0.0265566	0.0834841	0	0.0070602	0.0978335	0.00317913	0.0413906	0	0.0139747	0.041596	0.0359127	0.0894407	0.0395534	0.149042	0.0168336	0	0.815506	0.782444
TCGA.CK.5915.01A.11R.1653.07	0.606268	0.133525	0.00699982	0.041456	0	0.00782753	0.0763742	0	0	0	0.0156599	0.0169142	0.0176335	0.0416514	0	0.0356907	0	0	0.475069	0.910548
TCGA.CA.5256.01A.01R.1410.07	0.632561	0.0464235	0.0677743	0.064632	0	0.00601537	0.0376307	0.0040744	0.0143309	0	0.0135652	0.0387895	0	0.023064	0.0252895	0.0192482	0.00660162	0	0.664066	0.854599
TCGA.G4.6588.01A.11R.1774.07	0.480433	0.0635884	0.0269937	0.0820342	0	0.0200983	0.0797921	0	0.00537196	0	0.0284204	0	0.080469	0.0389872	0	0.0938112	0	0	0.823075	0.813996
TCGA.A6.3807.01A.01R.1022.07	0.50768	0.0551599	0.0448948	0.0307749	0.0050927	0.0361108	0.121093	0.00145028	0.000481194	0	0.0073934	0.0380527	0.0274244	0.0340753	0.00902198	0.0762525	0.00504218	0	0.842894	0.809922
TCGA.A6.6782.01A.11R.1839.07	0.348798	0.130941	0.0148473	0.0568044	0	0.0230089	0.0848478	0.000895581	0.0494952	0	0.00584966	0.0276845	0.036341	0.0749499	0.0180399	0.120634	0.00686201	0	0.844125	0.78639
TCGA.D5.5541.01A.01R.1653.07	0.332864	0.154342	0.0136029	0.0142043	0	0.0210379	0.114095	0.00092029	0.0302556	0	0.018866	0.024178	0.121849	0.0587987	0.0276562	0.0562734	0.0110567	0	0.731643	0.855163
TCGA.AA.A004.01A.01R.A00A.07	0.434121	0.00681868	0.0369055	0.0279871	0.00331965	0.0291092	0.123074	0.0290018	0.0122378	0.0739411	0.0198148	0.0517608	0	0.0862821	0.0157932	0.0349442	0.014889	0	0.629423	0.86993
TCGA.AA.A03J.01A.21R.A16W.07	0.527331	0	0.0476668	0.0948085	0	0.0360832	0.101962	0.00435712	0.00155295	0.0103818	0.0218332	0.0398885	0.00142678	0.0426013	0.00724458	0.0554118	0.00745026	0	0.827204	0.81912
TCGA.G4.6315.01A.11R.1723.07	0.698894	0.0661434	0.0208823	0.0337797	0	0.0547839	0.010325	0.00401342	0	0	0.00499354	0.0276074	0	0.0650131	0	0.013564	0	0	0.722388	0.829001
TCGA.G4.6311.01A.11R.1723.07	0.359909	0.118875	0.0211018	0.0672931	0	0.0311427	0.0722513	0.0111832	0	0	0.00995457	0.0194595	0.0607597	0.0297473	0	0.198323	0	0	0.908178	0.724234
TCGA.AA.3516.01A.02R.0826.07	0.555109	0.0029631	0.0710544	0.0519879	0.0144809	0.000395304	0.100822	0.00856904	0.000580455	0.0367974	0.0197721	0.0175454	0.025745	0.041767	0	0.0524114	0	0	0.828898	0.812188
TCGA.AA.3856.01A.01R.0905.07	0.473904	0.079512	0.0374005	0	0	0.0545422	0.129388	0.0296027	0.03593	0.0244579	0.00539126	0.0592155	0.000948249	0.0332552	0.0211286	0.0101452	0.00517909	0	0.874397	0.789726
TCGA.AD.6888.01A.11R.1928.07	0.752982	0.0207982	0.0540642	0.0484829	0	0.0264947	0.0324013	0.00293068	0	0	0.00577464	0.0174093	0.0121225	0.0188535	0	0.00572079	0.00196509	0	0.742611	0.812647
TCGA.AA.3955.01A.02R.1022.07	0.587445	0.148855	0.0460709	0.0250054	0	0.017164	0.00719146	0.0134887	0.000775684	0	0.013542	0.0442831	0.0059183	0.0439837	0.0195202	0.0147806	0.0119766	0	0.765752	0.834471
TCGA.AA.A024.01A.02R.A00A.07	0.756384	0.0541689	0.0176312	0.036491	0	0.0283638	0.0190142	0.00148235	0.00127459	0	0	0.0344554	0.00371721	0.0286754	0.00139014	0.0169516	0	0	0.680797	0.832594
TCGA.G4.6307.01A.11R.1723.07	0.704232	0.0503134	0.0422234	0.0677419	0	0.0298777	0.00946645	0	0.000951159	0	0.0220453	0.0224204	0	0.0251616	0.00139057	0.0165218	0.00765454	0	0.754617	0.817482
TCGA.AA.3495.01A.01R.1410.07	0.593089	0.0796038	0.0301871	0.0171767	0	0.0257775	0.0614475	0.0488836	0.00611584	0	0.0145152	0.0282388	0.0232417	0.0343726	0.0104731	0.0196108	0.00726644	0	0.816422	0.796202
TCGA.CM.4748.01A.01R.1410.07	0.526732	0.0199746	0.0615843	0.0974755	0	0.0262218	0.0218445	0.00326805	0.00155555	0	0.0129515	0.0219591	0.0573251	0.0468544	0.00944963	0.0740071	0.0187965	0	0.824702	0.811361
TCGA.AA.3966.01A.01R.1113.07	0.359737	0.177935	0.00903674	0	0.0177236	0.0370198	0	0	0.0132787	0	0.00179673	0	0.237782	0.0427093	0.0100904	0.0813052	0.0115848	0	0.727036	0.845652
TCGA.AA.3502.01A.01R.1410.07	0.63483	0.110358	0.0251379	0.0360244	0	0.0130422	0.0570558	0.0195001	0.000517526	0	0.00823874	0.0517695	0.0129579	0.0158444	0.00999236	0.00176812	0.00296334	0	0.624261	0.865541
TCGA.CM.6675.01A.11R.1839.07	0.486093	0.134077	0	0.0406071	0	0.019243	0.114733	0	0.00177874	0	0.0110216	0.034183	0.00842661	0.0500664	0	0.0997707	0	0	0.742704	0.835577
TCGA.A6.2674.01A.02R.0821.07	0.224811	0.149309	0.016076	0.0425216	0	0.00183887	0.0387139	0	0.0495096	0	0.00900093	0.00591646	0.154003	0.039105	0	0.269195	0	0	0.943108	0.624561
TCGA.AA.3544.01A.01R.1873.07	0.426697	0.0173552	0.0488619	0.027017	0.0192383	0.0204012	0.114618	0.028108	0.0173742	0.0366965	0.00377709	0.0530771	0.0662904	0.058519	0.0179562	0.0345241	0.00948898	0	0.685751	0.854942
TCGA.A6.6781.01A.22R.A278.07	0.18177	0.0963711	0.0325958	0.0990868	0	0	0.0700932	0.000816194	0.00900471	0	0.0249783	0	0.153982	0.0594262	0.00196221	0.269913	0	0	0.736812	0.75613
TCGA.AA.3529.01A.02R.0821.07	0.639574	0.120563	0.00958978	0.0191346	0	0.0417915	0.0239326	0.00692641	0	0	0.0112235	0.0383768	0.004143	0.0403223	0.007998	0.0287198	0.00770473	0	0.757728	0.82649
TCGA.AA.A00J.01A.02R.A002.07	0.411458	0.151342	0.0262317	0.0380093	0	0.0180063	0.0962125	0	0.00227667	0	0.0266487	0.0129105	0.0798668	0.0496802	0	0.0873572	0	0	0.702205	0.859456
TCGA.AZ.6598.01A.11R.1774.07	0.466076	0.0615125	0.0275414	0.0282076	0.00997273	0.0568214	0.107661	0	0.00343692	0	0.0137817	0.0322193	0.0739049	0.0382381	0	0.0806261	0	0	0.445844	0.92025
TCGA.AA.3562.01A.02R.0821.07	0.578059	0.0752302	0.0222581	0	0	0.057837	0.0512045	0.0514056	0.000443112	0	0.000768345	0.0369955	0.0136409	0.0349015	0.0176665	0.0552712	0.00431837	0	0.883189	0.769538
TCGA.AA.3982.01A.02R.1022.07	0.495869	0.11722	0.0382465	0.0309558	0.00257597	0.027031	0.0817858	0.0180889	0.00374052	0	0.00944842	0.0583109	0.0202839	0.0349362	0.0327931	0.0173699	0.0113445	0	0.807777	0.834744
TCGA.AZ.5407.01A.01R.1723.07	0.642301	0.108435	0.0165573	0.0439473	0	0.00728748	0.0415451	0.0533426	0	0	0.00291667	0.022769	0.0140073	0.0354678	0.0047176	0.00286115	0.00384479	0	0.765861	0.80656
TCGA.AA.3531.01A.01R.0821.07	0.585763	0.100957	0.0259477	0.0455257	0	0.0445307	0.0581253	0.00234399	0.000611817	0	0.0198369	0.0214286	0.00863624	0.0448899	0	0.0327233	0.00868016	0	0.134374	0.995721
TCGA.AM.5820.01A.01R.1653.07	0.463829	0.141405	0	0.0880791	0	0.00166491	0.0511318	0	0	0	0.017061	0.0428604	0.0332196	0.0428338	0	0.032901	0.0850143	0	0.77122	0.842343
TCGA.DM.A1HA.01A.11R.A155.07	0.638468	0.0842098	0.0224469	0.0796499	0.00014106	0.00780516	0.0555187	0	0.000397678	0.0480586	0.0101242	0.0106947	0	0.0309303	0	0.00644864	0.00510609	0	0.654432	0.858551
TCGA.AZ.4616.01A.21R.1839.07	0.504798	0.0570549	0.0468488	0.0643143	0.0088101	0.00173505	0.11348	0.00184614	0.00355315	0.0567372	0.0143165	0.0117386	0.0100995	0.0373617	0	0.0496162	0.0176901	0	0.834568	0.820072
TCGA.F4.6569.01A.11R.1774.07	0.179369	0.0872955	0.0500366	0.0392598	0	0.00344267	0.0936362	0	0.0262054	0	0.0155387	0.0167161	0.0546214	0.0590438	0.00159669	0.373239	0	0	0.955004	0.520102
TCGA.CM.6171.01A.11R.1653.07	0.502924	0.128913	0.00889932	0.0672942	0	0.0089169	0.06711	0	0.00239698	0	0.0168677	0.00872298	0.0798723	0.0698339	0	0.0382491	0	0	0.61967	0.882476
TCGA.AA.3556.01A.01R.0821.07	0.59227	0.120279	0.019272	0.0484206	0	0.0297833	0.0402311	0.012194	0.000211281	0	0.016665	0.0217934	0.0176397	0.0405107	0.0145145	0.0262151	0	0	0.729643	0.843725
TCGA.A6.6650.01A.11R.A278.07	0.688646	0.122107	0	0.0271448	0	0.00219808	0.0535323	0.00201519	0.00899204	0	0.0175033	0.014255	0.00732036	0.0355184	0	0.0149228	0.00584439	0	0.707078	0.834811
TCGA.AA.3494.01A.01R.1410.07	0.612711	0.149726	0.0214484	0.00452812	0	0.0432412	0.00849717	0.0118992	0	0	0.0108611	0.0435374	0.0163084	0.039922	0.00274239	0.0262469	0.008331	0	0.744457	0.835077
TCGA.DM.A1HB.01A.21R.A180.07	0.619469	0.081699	0.0336112	0.0525196	0	0.0295233	0	0	0.00217721	0	0.0147413	0.00175373	0.0475042	0.0376548	0	0.079347	0	0	0.684475	0.842236
TCGA.D5.5538.01A.01R.1653.07	0.341042	0.0981456	0.0302379	0.0509677	0	0.0181651	0.129906	0.00856727	0.0305812	0	0.00653637	0.0273421	0.125882	0.0379093	0.00709631	0.0858157	0.00180488	0	0.820889	0.818135
TCGA.AA.3846.01A.01R.1022.07	0.560221	0.109225	0.0341637	0	0.00970265	0.0330724	0.0839445	0.0309742	0.00559679	0.000667784	0	0.0306745	0.0211409	0.0373174	0.00912399	0.0341748	0	0	0.803483	0.818215
TCGA.A6.3809.01B.04R.A277.07	0.0911408	0.316789	0.0135226	0.0587456	0.0375548	0	0.132759	0.00114064	0.0105948	0	0.0297485	0.00192541	0.0936276	0.0446978	0	0.167754	0	0	0.600759	0.86982
TCGA.WS.AB45.01A.11R.A41B.07	0	0.122661	0.0153494	0.0398595	0	0.00999417	0.0500585	0.000732874	0.00491557	0	0.00403309	0.0187956	0.0574868	0.124917	0	0.551196	0	0	0.946726	0.373488
TCGA.A6.5662.01A.01R.1653.07	0.54583	0.109747	0.0253936	0.0378275	0	0	0.0797477	7.28291e-05	0.000284947	0	0.014799	0.0159319	0.0409382	0.050989	0	0.0481863	0.0302522	0	0.707126	0.850132
TCGA.AA.3950.01A.02R.1022.07	0.28098	0.111834	0.042743	0.0344253	0	0.00589764	0.102545	0.000596004	0.00350297	0	0.0220762	0.00431109	0.207729	0.0543588	0	0.124085	0.00491616	0	0.686901	0.845572
TCGA.CM.6678.01A.11R.1839.07	0.62295	0.103215	0.00417542	0.0532162	0	0.00750597	0.0599536	0.000840833	0.00253331	0	0.00235874	0.0195842	0.0142471	0.045678	0.0163825	0.0323822	0.0149767	0	0.82993	0.806456
TCGA.AA.A01T.01A.21R.A16W.07	0.737994	0	0.0301354	0.0216216	0	0.0275655	0.0586833	0.000504606	0.000362867	0.0398288	0.0115537	0.0167862	0	0.0270159	0	0.0221144	0.00583395	0	0.823126	0.783811
TCGA.CM.4752.01A.01R.1410.07	0.518159	0.0254347	0.101109	0.0542433	0	0.02012	0.0727642	0.0111852	0.00904911	0	0	0.0643636	0.00720717	0.0369998	0.0148705	0.060371	0.00412281	0	0.832497	0.815228
TCGA.AA.3844.01A.01R.1022.07	0.62009	0.0617841	0.0443974	0.0607464	0	0.00473063	0.0782112	0.00868561	0.00183245	0	0.00810474	0.0287633	0.0141199	0.0375577	0.00267377	0.0224526	0.00585059	0	0.735234	0.836852
TCGA.AA.3861.01A.01R.1022.07	0.653005	0.0382678	0.036011	0.0508294	0	0.010206	0.0622211	0.075518	0.000808257	0	0.002435	0.0269382	0.0175117	0.0191485	0.00519818	0.000587489	0.00131465	0	0.731105	0.799731
TCGA.CA.6715.01A.21R.1839.07	0.603254	0.117707	0.00236174	0.0213428	0	0.0337666	0.0681092	0	0.00494175	0	0.00442726	0.0194846	0.00896754	0.0444428	0	0.0645979	0.00659713	0	0.592446	0.874864
TCGA.AA.A01R.01A.21R.A083.07	0.33554	0	0.0721643	0.0880608	0.022559	0.00842872	0.199259	0.000971686	0.00672503	0.0817678	0.0185412	0.0375462	0.0288802	0.0341158	0	0.06544	0	0	0.802416	0.834277
TCGA.G4.6626.01A.11R.1774.07	0.656384	0.0571835	0.0151791	0.0433317	0	0.00963864	0.102608	0.000461948	0.00201303	0	0.0181859	0.0151538	0.00655262	0.0315081	0	0.0418001	0	0	0.764465	0.819326
TCGA.AA.A00W.01A.01R.A002.07	0.704543	0.0674343	0.0240792	0.0537161	0	0.038213	0.0124742	0.00174771	0.0116564	0	0.00841414	0.0365849	0	0.0345008	0	0.00663645	0	0	0.724384	0.826752
TCGA.G4.6293.01A.11R.1723.07	0.570691	0.0631127	0.0213184	0.0424042	0.00193406	0.0200558	0.0781736	0.0799766	0.003309	0	0.00536107	0.0339963	0.00112977	0.0455718	0.00603925	0.0269263	0	0	0.467454	0.898618
TCGA.AZ.6600.01A.11R.1774.07	0.386142	0.102452	0.0194013	0.0593708	0	0.0128306	0.0804498	0.00419774	0.045156	0	0.0126949	0.0137889	0.0691893	0.0612558	0	0.121613	0.0114572	0	0.851495	0.781092
TCGA.QG.A5YX.01A.11R.A28H.07	0.773538	0.0548958	0.0215566	0.0201214	0	0.0178359	0.0432711	0.00357776	0	0	0.00283637	0.0189252	0.00347122	0.0248719	0	0.0150984	0	0	0.671818	0.833355
TCGA.AA.3681.01A.01R.0905.07	0.598186	0.0666022	0.039417	0.0526021	0	0.029238	0.0391201	0.0579459	0.000274479	0	0	0.0290841	0.027992	0.0284371	0	0.0307687	0.00033177	0	0.858689	0.775543
TCGA.A6.2685.01A.01R.1410.07	0.38001	0.0351099	0.0416123	0.0660554	0	0.0379214	0.0469775	0.0210861	0.00399087	0	0.0121091	0.0279434	0.0884382	0.0433495	0.0377294	0.101333	0.0563342	0	0.861641	0.784579
TCGA.AZ.6601.01A.11R.1774.07	0.378141	0.106952	0.0261797	0.0473866	0.00214387	0.0152417	0.134967	0	0.0169579	0	0.00898879	0.0307297	0.0975482	0.0444297	0	0.0883059	0.0020272	0	0.822142	0.824149
TCGA.D5.6537.01A.11R.1723.07	0.652429	0.101193	0.0234878	0.0554123	0	0.00243768	0.0556841	0.000254929	0.000356754	0	0.0142509	0.0125128	0.0242699	0.0232935	0	0.0344173	0	0	0.607833	0.869178
TCGA.AA.3492.01A.01R.1410.07	0.577191	0.0354799	0.0338625	0.0344252	0.01981	0.0122395	0.09024	0.00186611	0.00430604	0	0.0115456	0.0257382	0.0585376	0.0314905	0.00454062	0.0472174	0.0115095	0	0.683269	0.851934
TCGA.AA.3521.01A.01R.0821.07	0.578996	0.137145	0.00557674	0.00247223	0	0.052564	0	0.0250559	0	0	0	0.0578599	0.0150038	0.0424212	0	0.0730233	0.00988176	0	0.805405	0.806616
TCGA.AA.A00N.01A.02R.A00A.07	0.472264	0.0746194	0.0326635	0.0362213	0	0.0348555	0.05284	0.0013403	0.00162726	0	0.0160854	0.0237443	0.0279512	0.0526049	0	0.173183	0	0	0.820809	0.768448
TCGA.CA.6719.01A.11R.1839.07	0.374786	0.118366	0.0278858	0.0629455	0	0.0128567	0.0694817	0	0.0156009	0	0.0161179	0.026534	0.0644522	0.067887	0.004192	0.096618	0.0422761	0	0.768206	0.830751
TCGA.AA.A00A.01A.01R.A002.07	0.498552	0.0464873	0.0408892	0.0448348	0	0.0255955	0.140898	0.00248146	0.00526669	0	0.00649038	0.0406165	0.0289473	0.0397244	0	0.0792161	0	0	0.786925	0.826617
TCGA.A6.2686.01A.01R.A32Z.07	0.311952	0.127105	0.0331387	0.0385386	0.0188928	0.0365719	0.133345	0.0111529	0.0164757	0	0.0102266	0.0344028	0.113255	0.0380272	0.0234106	0.0333485	0.020156	0	0.781592	0.856446
TCGA.A6.6650.01A.11R.1774.07	0.647194	0.102936	0	0.0723549	0	0.0104329	0.0534684	0.00546863	0.00486342	0	0.00518257	0.0142329	0.0165881	0.0385814	0	0.0253582	0.00333804	0	0.804226	0.812115
TCGA.F4.6855.01A.11R.1928.07	0.275947	0.122635	0.0138578	0.0246592	0	0.0180498	0.107657	0.000531753	0.0014547	0	0.00676106	0.034078	0.0394017	0.0408543	0	0.314113	0	0	0.937451	0.597495
TCGA.AY.A71X.01A.12R.A37K.07	0.770395	0.0782874	0.00307789	0.0402185	0	0.0212026	0.0436663	0	0.00165743	0	0.00508796	0.0134619	0.00366723	0.0168439	0	0.00206023	0.00037336	0	0.713744	0.81992
TCGA.AA.A01Z.01A.11R.A083.07	0.632537	0.109715	0.00958009	0.0777588	0	0.0135296	0.0264499	0.000941164	0.00011184	0	0.0163644	0.028726	0.013343	0.0319402	0	0.0384311	0.000571349	0	0.7165	0.839728
TCGA.DM.A28M.01A.12R.A16W.07	0.719704	0.057981	0.0105742	0.0420618	0	0.00991363	0.0672815	0	3.69883e-05	0	0.000870893	0.0116577	0.0332106	0.0188435	0	0.0205143	0.0073496	0	0.622446	0.856448
TCGA.CM.6680.01A.11R.1839.07	0.471977	0.0574552	0.0395371	0.0410732	0.000559739	0.00613431	0.126604	0.0156371	0.00441326	0	0.00369262	0.0294177	0.0619304	0.0501768	0.00819507	0.078937	0.00425972	0	0.695326	0.851907
TCGA.DM.A28F.01A.11R.A32Y.07	0.662575	0.0841882	0.0304534	0.0285286	0	0.0313792	0.0481147	0.00828579	0.00201216	0	0.0126367	0.0225591	0.00852806	0.0225303	0	0.0382087	0	0	0.773897	0.81643
TCGA.AZ.5403.01A.01R.1653.07	0.504896	0.0713952	0.029444	0.0434408	0	0	0.0680361	0.00121863	0.00143399	0	0.0144325	0.0212358	0.0563841	0.0545145	0.0196885	0.0787572	0.0351229	0	0.776685	0.820954
TCGA.AA.3520.01A.01R.0821.07	0.419383	0.0756405	0.0283489	0.0468291	0	0.0273115	0.0949017	0.0553713	0	0	0.00513623	0.0268678	0.0520884	0.0567918	0.00947874	0.094114	0.0077366	0	0.697871	0.835711
TCGA.AA.3522.01A.01R.0821.07	0.649056	0.100511	0.0318414	0.00555379	0	0.00689649	0.0673548	0.0272089	0.00312702	0	0.00230912	0.0207651	0.0406097	0.0196297	0.0129645	0.0119461	0.000226108	0	0.694423	0.839871
TCGA.CK.4948.01B.11R.1653.07	0.428487	0.110417	0	0.0936017	0	0.01323	0.0616236	0	0.00256365	0	0.0165468	0.0205344	0.0328926	0.0504372	0	0.169667	0	0	0.90977	0.74214
TCGA.G4.6322.01A.11R.1723.07	0.608115	0.0900599	0	0.0764362	0	0.0188277	0.0355531	0.013898	0.0063823	0	0.00104579	0.0203086	0.0214812	0.0720314	0	0.0235025	0.0123579	0	0.473165	0.91047
TCGA.AA.3811.01A.01R.1022.07	0.426084	0.0306497	0.0529315	0.084368	0	0.0147278	0.106402	0.0499111	0.0226662	0	0.00767171	0.051507	0.0267337	0.0603043	0	0.0604877	0.00555517	0	0.75534	0.819764
TCGA.CK.6748.01A.11R.1839.07	0.405767	0.125107	0.0169903	0.0553044	0	0	0.0691308	0.000500834	0.000377665	0	0.0141753	0.0176689	0.0447141	0.0517577	0	0.179717	0.0187889	0	0.798943	0.774107
TCGA.AA.3666.01A.02R.0905.07	0.591716	0.116878	0.0202745	0.0285937	0	0.0203773	0.0175844	0.0226258	0	0	0.000951211	0.0211059	0.0727619	0.0500718	0.00203691	0.0265753	0.00844667	0	0.664293	0.857392
TCGA.AY.A8YK.01A.11R.A41B.07	0.628995	0.0738413	0.0370681	0.0436302	0	0.0526945	0.0207352	0.022394	0	0	0.00679346	0.0302693	0	0.0505809	0.00130216	0.0316957	0	0	0.746977	0.829651
TCGA.A6.4107.01A.02R.1410.07	0.527508	0.07329	0.0264529	0.0234364	0.00260995	0.0231301	0.043027	0.0969236	0.00682227	0	0.00259084	0.039341	0.0156298	0.0346654	0.0279882	0.0434569	0.0131277	0	0.916028	0.703989
TCGA.QL.A97D.01A.12R.A41B.07	0.573047	0.108154	0.0245918	0.047002	0	0.0141003	0.090687	0.0417566	0.00348398	0.00105607	0.00503392	0.0274783	0.00926571	0.0416695	0	0.0126739	0	0	0.710764	0.840931
TCGA.A6.6781.01A.22R.1928.07	0.177278	0.0201102	0.0512132	0.0626582	0	0.0115446	0.117701	0	0.00963815	0	0.010359	0.0107759	0.0999088	0.0496363	0	0.379176	0	0	0.928698	0.541005
TCGA.D5.5537.01A.21R.1928.07	0.601856	0.0344394	0.0169749	0.0866875	0	0.00925734	0.0567783	0	0.0261724	0	0.000697518	0.0292982	0	0.0423601	0	0.0954785	0	0	0.671689	0.840541
TCGA.A6.2680.01A.01R.1410.07	0.574844	0.0831719	0	0.0808034	0	0.0521648	0.00660243	0.0138388	0.00919905	0	0	0.0377567	0.0145409	0.0570533	0	0.0651758	0.00484884	0	0.832563	0.805592
TCGA.CM.5344.01A.21R.1723.07	0.466212	0.081968	0.0110606	0.0685606	0	0.0132888	0.0876434	0	0.00448719	0	0.0146158	0	0.0307227	0.0326975	0	0.155323	0.0334203	0	0.865539	0.755692
TCGA.CK.4950.01A.01R.1723.07	0.543286	0.0810809	0.0143343	0.070613	0	0.0188116	0.0506436	0.0733653	0.00615331	0	0.00581667	0.0271626	0.0178265	0.0441814	0	0.0467247	0	0	0.830788	0.772777
TCGA.3L.AA1B.01A.11R.A37K.07	0.478269	0.121536	0.0196039	0.0599504	0	0.010792	0.090098	0.00778483	0.0292397	0	0.00867819	0.0225541	0.00954063	0.0470867	0.034807	0.0238248	0.0362351	0	0.743723	0.847593
TCGA.AA.3488.01A.01R.1410.07	0.709749	0.0369859	0.0352363	0.0145628	0	0.0483029	0.0067104	0.00843709	0.00663927	0	0.0141195	0.0377998	0.00489699	0.0513063	0.00761913	0.00773666	0.00989822	0	0.69619	0.833945
TCGA.A6.5664.01A.21R.1839.07	0.325987	0.09712	0.0388386	0.0638397	0	0.0198464	0.0807242	0.00461161	0.0206645	0	0.00545983	0.0497994	0.0226238	0.0782991	0.0346414	0.152977	0.00456711	0	0.659972	0.841381
TCGA.CM.6166.01A.11R.1653.07	0.592523	0.13813	0.00110177	0.0436883	0	0.00466708	0.0625283	0	0.000522101	0	0.0220013	0.0117683	0.00133169	0.0404887	0.00630316	0.0448841	0.0300623	0	0.549367	0.889722
TCGA.D5.6926.01A.11R.1928.07	0.305781	0.183199	0.0246408	0.0181215	0	0.0385049	0.0198904	0.000493763	0.0127001	0	0.00975031	0.0333092	0.0427501	0.0481039	0	0.262755	0	0	0.905091	0.669308
TCGA.AA.A01G.01A.01R.A002.07	0.694447	0.0606958	0.0295577	0.0723478	0	0.0250262	0.022656	0.00536053	0	0	0.00946913	0.0170573	0	0.0259474	0	0.037435	0	0	0.824353	0.794493
TCGA.AA.A01F.01A.01R.A002.07	0.68209	0.0584774	0.0347525	0.0550921	0	0.0297159	0.0376437	0	0.000590392	0	0.00603811	0.0183194	0.0412978	0.0238455	0	0.0121373	0	0	0.784566	0.811478
TCGA.AA.3989.01A.01R.1022.07	0.56151	0.084211	0.0239459	0.0464733	0	0.0365931	0.0347383	0.0317956	0.00797994	0	0.00698659	0.045365	0.0139524	0.0379885	0.00448282	0.0555018	0.00847607	0	0.67574	0.849688
TCGA.AZ.6603.01A.11R.1839.07	0.454716	0.118391	0.0281186	0.0463067	0	0.0216887	0.0618357	0.00548314	0.0035121	0	0.012558	0.0546402	0.00672561	0.050874	0.012949	0.0909862	0.0312157	0	0.710007	0.845211
TCGA.AA.A00F.01A.01R.A002.07	0.521104	0.0776699	0.0224284	0.0533279	0	0.0435524	0.0340408	0.0145096	0.00324362	0	0.0166373	0.0237472	0.0161169	0.0595847	0.000977034	0.11306	0	0	0.886698	0.776766
TCGA.AA.3814.01A.01R.0905.07	0.471377	0.108094	0.029022	0.0466618	0	0.011373	0.0693749	0.0338765	0	0	0.00537348	0.0218429	0.0716474	0.0216529	0.020763	0.0769956	0.011946	0	0.890028	0.7892
