# Supplementary material for: Decoding the colorectal cancer ecosystem emphasizes the cooperative role of cancer cells, TAMs and CAFsin tumor progression
Source: J Transl Med. 2022 Oct 8;20:462. doi: 10.1186/s12967-022-03661-8 (PMC9548187; doi:10.1186/s12967-022-03661-8)
Supplement: Supplementary file 5 — Additional file 5: Table S5. Biological functional difference between colorectal cancer cells and adjacent normal epithelia in SMC and KUL3 cohort. Related to Figure 3A and S3A. [file 12967_2022_3661_MOESM5_ESM.xlsx]

## Sheet: sheet1
Table S5: Biological functional difference between colorectal cancer cells and adjacent normal epithelia in SMC cohort. Related to Figure 3A.
Differentially expressed genes between colorectal cancer cells and adjacent epithelia.								Gene Ontology enrichment analysis of upregulated genes in colorectal cancer cells.											Gene Ontology enrichment analysis of upregulated genes in adjacent normal epithelia.
Gene	logFC	logCPM	F	PValue	FDR			ID	Description	GeneRatio	BgRatio	pvalue	p.adjust	qvalue	geneID	Count			ID	Description	GeneRatio	BgRatio	pvalue	p.adjust	qvalue	geneID	Count
MMP7	11.1056	7.17584	804.065	6.35063e-16	3.12006e-12			GO:0042119	neutrophil activation	21/237	498/18670	1.64337e-06	0.00300539	0.00267927	PSMD14/CNN2/ANXA3/ATP11A/CPNE1/PRDX4/PDXK/IMPDH1/DPP7/PSMC2/CXCL8/ALDOC/CTSH/CSTB/S100A11/LAMP2/TUBB/CEACAM6/CD44/CD68/LCN2	21			GO:0006882	cellular zinc ion homeostasis	7/229	36/18670	2.35037e-07	0.000546058	0.000479612	SLC30A1/SLC39A8/MT2A/MT1G/MT1X/MT1E/SLC39A5	7
FXYD5	4.23086	7.07156	234.628	1.7499e-11	3.47774e-08			GO:0010565	regulation of cellular ketone metabolic process	12/237	181/18670	3.56346e-06	0.00300539	0.00267927	TRIB3/PSMD14/NQO1/ELOVL5/PSMC2/PSMB9/INSIG2/PSMA7/MID1IP1/INSIG1/ANXA1/PDP1	12			GO:0055069	zinc ion homeostasis	7/229	38/18670	3.48004e-07	0.000546058	0.000479612	SLC30A1/SLC39A8/MT2A/MT1G/MT1X/MT1E/SLC39A5	7
BMP4	5.97199	4.79305	229.064	2.1236e-11	3.47774e-08			GO:0043312	neutrophil degranulation	20/237	485/18670	4.1057e-06	0.00300539	0.00267927	PSMD14/CNN2/ANXA3/ATP11A/CPNE1/PRDX4/PDXK/IMPDH1/DPP7/PSMC2/ALDOC/CTSH/CSTB/S100A11/LAMP2/TUBB/CEACAM6/CD44/CD68/LCN2	20			GO:0071241	cellular response to inorganic substance	14/229	217/18670	4.99596e-07	0.000546058	0.000479612	FOSB/JUN/AOC1/DNM2/FOS/BAD/JUND/ID2/CAMK2D/MT2A/MT1G/MT1X/MT1E/CEBPA	14
ETV4	3.81199	5.15859	211.288	4.0642e-11	4.99186e-08			GO:0006732	coenzyme metabolic process	18/237	403/18670	4.23929e-06	0.00300539	0.00267927	MTHFD1L/PGK1/SCD/LDHA/RAE1/ELOVL5/MTHFD2/SHMT2/PPT1/PDXK/ACOT9/G6PD/LDHB/ALDOC/SLC5A6/DDIT4/SLC2A1/PDP1	18			GO:0061687	detoxification of inorganic compound	5/229	17/18670	1.45827e-06	0.000956332	0.000839962	SLC30A1/MT2A/MT1G/MT1X/MT1E	5
CRNDE	4.95268	4.35092	203.81	5.42255e-11	5.3282e-08			GO:0002283	neutrophil activation involved in immune response	20/237	488/18670	4.50178e-06	0.00300539	0.00267927	PSMD14/CNN2/ANXA3/ATP11A/CPNE1/PRDX4/PDXK/IMPDH1/DPP7/PSMC2/ALDOC/CTSH/CSTB/S100A11/LAMP2/TUBB/CEACAM6/CD44/CD68/LCN2	20			GO:0097501	stress response to metal ion	5/229	17/18670	1.45827e-06	0.000956332	0.000839962	SLC30A1/MT2A/MT1G/MT1X/MT1E	5
IFITM3	2.49771	9.4244	162.323	3.28948e-10	2.69354e-07			GO:0002446	neutrophil mediated immunity	20/237	499/18670	6.2683e-06	0.00322035	0.0028709	PSMD14/CNN2/ANXA3/ATP11A/CPNE1/PRDX4/PDXK/IMPDH1/DPP7/PSMC2/ALDOC/CTSH/CSTB/S100A11/LAMP2/TUBB/CEACAM6/CD44/CD68/LCN2	20			GO:0003094	glomerular filtration	5/229	21/18670	4.6071e-06	0.00215056	0.00188888	EMP2/F2RL1/IGHA1/JCHAIN/GAS6	5
TESC	5.90691	5.74498	155.611	5.29902e-10	3.71915e-07			GO:0046394	carboxylic acid biosynthetic process	19/237	462/18670	7.48493e-06	0.00322035	0.0028709	TRIB3/MTHFD1L/PGK1/SCD/LDHA/PSAT1/RAE1/GPT2/ELOVL5/SHMT2/SLC27A5/ALDOC/INSIG2/ASS1/PLOD3/MID1IP1/DDIT4/INSIG1/ANXA1	19			GO:0097205	renal filtration	5/229	22/18670	5.90274e-06	0.00215056	0.00188888	EMP2/F2RL1/IGHA1/JCHAIN/GAS6	5
CLDN1	4.62729	5.00721	144.137	8.31165e-10	4.15158e-07			GO:0016053	organic acid biosynthetic process	19/237	463/18670	7.71802e-06	0.00322035	0.0028709	TRIB3/MTHFD1L/PGK1/SCD/LDHA/PSAT1/RAE1/GPT2/ELOVL5/SHMT2/SLC27A5/ALDOC/INSIG2/ASS1/PLOD3/MID1IP1/DDIT4/INSIG1/ANXA1	19			GO:0032530	regulation of microvillus organization	4/229	13/18670	1.44528e-05	0.00394924	0.00346868	ATP8B1/CDHR5/KLF5/EZR	4
LY6E	4.39505	7.30178	166.449	9.05424e-10	4.15158e-07			GO:0001666	response to hypoxia	16/237	359/18670	1.50482e-05	0.00558122	0.0049756	PGK1/PSMD14/LDHA/HILPDA/ERO1A/AGTRAP/CA9/PSMC2/PSMB9/FUNDC1/PSMA7/DDIT4/EIF4EBP1/SLC2A1/PAM/ASCL2	16			GO:0044242	cellular lipid catabolic process	12/229	217/18670	1.59376e-05	0.00401996	0.0035308	ACADS/PDXDC1/FABP5/SCP2/ACADVL/ABHD3/ECI2/FAAH/FUCA1/ECHDC2/MGLL/HADH	12
TRIB3	4.87793	5.79439	146.839	9.08622e-10	4.15158e-07			GO:0062012	regulation of small molecule metabolic process	18/237	459/18670	2.46559e-05	0.00748193	0.00667006	TRIB3/PGK1/SCD/PSMD14/NQO1/RAE1/ELOVL5/SHMT2/PSMC2/PSMB9/INSIG2/PSMA7/MID1IP1/DDIT4/INSIG1/ANXA1/PDP1/TM7SF2	18			GO:0001977	renal system process involved in regulation of blood volume	4/229	16/18670	3.57388e-05	0.00689339	0.00605458	HSD11B2/EMP2/F2RL1/GAS6	4
C15orf48	-2.74443	9.67856	142.072	9.29522e-10	4.15158e-07			GO:0006695	cholesterol biosynthetic process	7/237	75/18670	4.63297e-05	0.0105324	0.0093895	SCD/NSDHL/G6PD/INSIG2/INSIG1/TM7SF2/HSD17B7	7			GO:0060263	regulation of respiratory burst	4/229	17/18670	4.62867e-05	0.00843189	0.00740587	GRN/INSR/IGHA1/JCHAIN	4
PITX1	4.44415	4.76075	136.67	1.2542e-09	5.1349e-07			GO:0034612	response to tumor necrosis factor	14/237	312/18670	4.80408e-05	0.0105324	0.0093895	CLDN1/PSMD14/RBCK1/STAT1/CPNE1/PSMC2/PSMB9/CCL3/CXCL8/ASS1/PSMA7/CASP4/CXCL16/LCN2	14			GO:0043392	negative regulation of DNA binding	6/229	54/18670	5.03728e-05	0.00869253	0.00763479	PER2/JUN/SRI/ID2/ID3/ID1	6
NEDD4L	-2.33048	5.69333	129.955	1.84784e-09	6.98343e-07			GO:0034341	response to interferon-gamma	11/237	199/18670	4.9468e-05	0.0105324	0.0093895	IFITM3/CLDN1/IFITM1/STAT1/NMI/CCL3/ASS1/OAS1/ZYX/CD44/CXCL16	11			GO:1903531	negative regulation of secretion by cell	11/229	211/18670	6.16318e-05	0.00918594	0.00806816	LGALS9/FAM3D/VPS4B/MIDN/SLC30A1/RAB11FIP1/F2RL1/HADH/GAS6/EZR/RGCC	11
PER2	-1.92617	4.94396	111.161	6.05915e-09	2.12633e-06			GO:1902653	secondary alcohol biosynthetic process	7/237	76/18670	5.04847e-05	0.0105324	0.0093895	SCD/NSDHL/G6PD/INSIG2/INSIG1/TM7SF2/HSD17B7	7			GO:0032970	regulation of actin filament-based process	15/229	388/18670	9.43707e-05	0.0125771	0.0110467	DSC2/CDC42EP5/LIMA1/MYADM/AKAP13/SRI/PKP2/SMIM22/RHOV/CAMK2D/TRPM4/F2RL1/ID1/PDGFA/RGCC	15
BCL2L1	2.23344	5.87183	105.443	9.00613e-09	2.90872e-06			GO:0006575	cellular modified amino acid metabolic process	11/237	202/18670	5.66534e-05	0.0111241	0.00991697	MTHFD1L/DPEP1/ERO1A/PRDX4/MTHFD2/SHMT2/P4HA1/G6PD/ASS1/PLOD3/SLC5A6	11			GO:0006656	phosphatidylcholine biosynthetic process	5/229	38/18670	9.58911e-05	0.0125771	0.0110467	SLC44A4/STARD10/FABP5/SLC44A1/ABHD3	5
MYEOV	2.92385	4.4429	104.733	9.47274e-09	2.90872e-06			GO:0071356	cellular response to tumor necrosis factor	13/237	291/18670	9.35395e-05	0.0148683	0.0132549	CLDN1/PSMD14/RBCK1/STAT1/CPNE1/PSMC2/PSMB9/CCL3/CXCL8/ASS1/PSMA7/CASP4/LCN2	13			GO:0086004	regulation of cardiac muscle cell contraction	5/229	43/18670	0.00017496	0.0205618	0.0180598	DSC2/SRI/PKP2/CAMK2D/TRPM4	5
MT-CO3	-1.29589	14.1374	101.268	1.21741e-08	3.51831e-06			GO:0006767	water-soluble vitamin metabolic process	7/237	88/18670	0.00012889	0.0187719	0.0167349	MTHFD1L/PSAT1/MTHFD2/SHMT2/PDXK/SLC5A6/SLC2A1	7			GO:0071242	cellular response to ammonium ion	6/229	68/18670	0.000185089	0.0205618	0.0180598	GNA11/CASP7/AOC1/GNAQ/DNM2/ID1	6
FRYL	-1.72773	5.32855	100.256	1.31171e-08	3.58023e-06			GO:0008203	cholesterol metabolic process	9/237	150/18670	0.000129345	0.0187719	0.0167349	SCD/SULT2B1/NSDHL/G6PD/INSIG2/SCARB1/INSIG1/TM7SF2/HSD17B7	9			GO:0032528	microvillus organization	4/229	24/18670	0.000193181	0.0205618	0.0180598	ATP8B1/CDHR5/KLF5/EZR	4
PDE4C	-2.01611	5.81834	99.2803	1.4105e-08	3.64727e-06			GO:0035999	tetrahydrofolate interconversion	3/237	10/18670	0.000226924	0.0291336	0.0259723	MTHFD1L/MTHFD2/SHMT2	3			GO:0086003	cardiac muscle cell contraction	6/229	69/18670	0.000200665	0.0205618	0.0180598	NEDD4L/DSC2/SRI/PKP2/CAMK2D/TRPM4	6
DHRS11	-2.20485	5.06597	98.0713	1.54459e-08	3.79429e-06			GO:0006520	cellular amino acid metabolic process	14/237	366/18670	0.000256757	0.0317428	0.0282984	PSMD14/NQO1/PSAT1/GPT2/DPEP1/ERO1A/PRDX4/SHMT2/P4HA1/PSMC2/PSMB9/ASS1/PLOD3/PSMA7	14			GO:0001508	action potential	8/229	133/18670	0.000238531	0.0217262	0.0190825	NEDD4L/DSC2/GNA11/GNAQ/SRI/PKP2/CAMK2D/TRPM4	8
GRINA	1.78419	5.81611	92.1224	2.45004e-08	5.73192e-06			GO:0052548	regulation of endopeptidase activity	15/237	425/18670	0.000366994	0.0408342	0.0364032	PSMD14/SERPINE2/PERP/PDCD5/ADRM1/DPEP1/TIMP1/RIPK2/PSMB9/CTSH/CSTB/PRR7/IFI6/CD44/CASP4	15			GO:0060359	response to ammonium ion	8/229	135/18670	0.00026408	0.0223484	0.019629	FOSB/GNA11/CASP7/AOC1/GNAQ/DNM2/PPP1R1B/ID1	8
SNHG19	-1.65343	5.28624	91.2212	2.63319e-08	5.88038e-06			GO:0003337	mesenchymal to epithelial transition involved in metanephros morphogenesis	3/237	12/18670	0.000408276	0.0439622	0.0391918	BMP4/STAT1/LIF	3			GO:0060992	response to fungicide	3/229	11/18670	0.00027944	0.0223484	0.019629	KLF4/KDM6B/KDM5B	3
ACADS	-2.52324	5.47191	88.7299	3.22422e-08	6.88721e-06														GO:0030048	actin filament-based movement	8/229	138/18670	0.000306567	0.0236385	0.0207621	NEDD4L/DSC2/SRI/PKP2/EMP2/CAMK2D/TRPM4/SYNE2	8
MTHFD1L	2.47599	4.21193	85.0543	4.38599e-08	8.97849e-06														GO:0009649	entrainment of circadian clock	4/229	27/18670	0.000309989	0.0236385	0.0207621	PER2/GNA11/GNAQ/ID2	4
PGK1	1.53819	8.31763	84.2233	4.70929e-08	9.2547e-06														GO:0032873	negative regulation of stress-activated MAPK cascade	5/229	50/18670	0.000359204	0.025605	0.0224893	PDCD4/F2RL1/DUSP1/TAOK3/EZR	5
XXbac-BPG32J3.19	6.06697	4.97928	94.4253	7.0195e-08	1.28429e-05														GO:0070303	negative regulation of stress-activated protein kinase signaling cascade	5/229	50/18670	0.000359204	0.025605	0.0224893	PDCD4/F2RL1/DUSP1/TAOK3/EZR	5
HSD11B2	-2.84532	5.87569	86.7891	7.058e-08	1.28429e-05														GO:0072659	protein localization to plasma membrane	11/229	260/18670	0.000382337	0.0266741	0.0234283	MYADM/ATP2C2/PKP2/LGALS3/EMP2/ANKRD9/ARHGEF16/VAMP2/AMN/GAS6/EZR	11
LGALS4	-1.66252	10.7709	78.6542	7.7056e-08	1.32572e-05														GO:0044282	small molecule catabolic process	15/229	445/18670	0.00041325	0.0282301	0.024795	ACADS/TST/BDH1/SCP2/ACADVL/IMPA2/BAD/ABHD3/ECI2/HK2/FAAH/ENOSF1/PGM1/ECHDC2/HADH	15
PDCD4	-2.1044	6.04237	78.4849	7.82535e-08	1.32572e-05														GO:2000649	regulation of sodium ion transmembrane transporter activity	5/229	52/18670	0.000431948	0.0289053	0.025388	NEDD4L/WNK2/DNM2/FXYD3/CAMK2D	5
MT-CO1	-1.04169	14.3845	76.3322	9.54362e-08	1.56293e-05														GO:0035358	regulation of peroxisome proliferator activated receptor signaling pathway	3/229	14/18670	0.000599906	0.0363758	0.0319495	STARD10/FABP5/CITED2	3
FOSB	-2.00522	8.64963	74.1428	1.17349e-07	1.85979e-05														GO:0072567	chemokine (C-X-C motif) ligand 2 production	3/229	14/18670	0.000599906	0.0363758	0.0319495	KLF4/FOXP1/F2RL1	3
GAL	4.58577	5.50779	89.5579	1.23769e-07	1.86162e-05														GO:0086069	bundle of His cell to Purkinje myocyte communication	3/229	14/18670	0.000599906	0.0363758	0.0319495	DSC2/PKP2/TRPM4	3
KRT23	6.81177	5.60009	101.029	1.27353e-07	1.86162e-05														GO:0086065	cell communication involved in cardiac conduction	5/229	56/18670	0.000610147	0.0363758	0.0319495	DSC2/SRI/PKP2/CAMK2D/TRPM4	5
LINC00152	2.45077	5.77657	73.171	1.28832e-07	1.86162e-05														GO:0002028	regulation of sodium ion transport	6/229	85/18670	0.000622266	0.0364359	0.0320023	NEDD4L/WNK2/DNM2/PKP2/FXYD3/CAMK2D	6
ITM2C	-2.98912	8.67667	85.0484	1.43543e-07	1.98565e-05														GO:0098901	regulation of cardiac muscle cell action potential	4/229	34/18670	0.000765934	0.0431407	0.0378912	DSC2/PKP2/CAMK2D/TRPM4	4
MUC12	-2.64254	7.04607	79.4266	1.45499e-07	1.98565e-05														GO:0001836	release of cytochrome c from mitochondria	5/229	59/18670	0.000776244	0.0431407	0.0378912	JUN/CHCHD10/LMNA/BAD/TNFSF10	5
PXMP2	-1.54058	5.77474	70.0966	1.74287e-07	2.31425e-05
EPSTI1	2.32067	5.64283	69.5154	1.84759e-07	2.38874e-05
S100A2	3.85408	5.15048	70.6824	1.90206e-07	2.39611e-05
IFITM1	2.81718	6.60441	73.4596	1.95583e-07	2.40225e-05
ST6GALNAC1	-2.67007	6.04692	74.5426	2.05087e-07	2.45754e-05
SLC44A4	-1.61714	6.81952	67.2706	2.32332e-07	2.67129e-05
KLF4	-2.32207	8.62981	71.2399	2.33799e-07	2.67129e-05
MET	1.82351	4.90722	65.9501	2.66628e-07	2.97714e-05
AC013461.1	2.05602	5.49513	63.9049	3.31474e-07	3.61896e-05
TGFBI	5.87552	7.07227	96.8041	3.7123e-07	3.9649e-05
GPCPD1	1.77602	4.95832	62.5037	3.86038e-07	4.03533e-05
SCD	3.4497	6.60563	75.5447	3.97747e-07	4.07111e-05
VSNL1	2.40261	5.03986	61.701	4.2177e-07	4.22889e-05
PSMD14	1.19548	6.15572	60.5475	4.79765e-07	4.58184e-05
RBCK1	1.65817	7.63945	60.5435	4.79981e-07	4.58184e-05
WNK2	-1.65345	4.61844	60.4521	4.8495e-07	4.58184e-05
GLTP	-1.51641	4.85137	60.1188	5.03545e-07	4.66777e-05
TMEM30B	-1.50465	4.98845	59.2667	5.54821e-07	5.00612e-05
LDHA	1.44598	9.40534	59.179	5.60425e-07	5.00612e-05
DSC2	-2.0142	6.1483	59.2258	5.8071e-07	5.0947e-05
KLF13	-1.31283	4.67471	57.9219	6.4804e-07	5.58565e-05
CCDC85B	1.62035	6.63644	57.697	6.6528e-07	5.63538e-05
TST	-1.48294	6.41515	57.3934	6.89359e-07	5.74037e-05
CDC42EP5	-1.65268	7.41805	57.0463	7.18095e-07	5.88e-05
JUN	-1.28416	9.60322	55.8603	8.2685e-07	6.65953e-05
SHROOM3	-1.80576	5.68657	55.6475	8.48245e-07	6.70473e-05
LGALS9	-1.48929	6.22956	55.5355	8.59755e-07	6.70473e-05
FBXO32	-2.17232	5.53428	57.4827	9.1239e-07	7.00402e-05
NRARP	-2.03143	4.58183	54.6951	9.51901e-07	7.19491e-05
MALSU1	1.38955	5.69188	53.6511	1.08208e-06	8.05494e-05
ATP8B1	-1.99516	5.6791	53.8778	1.104e-06	8.09545e-05
MLXIP	-1.47266	6.6839	53.2733	1.134e-06	8.19312e-05
NQO1	2.21128	7.19057	56.6809	1.17955e-06	8.39876e-05
SERPINE2	2.77449	4.80992	54.0473	1.27976e-06	8.93897e-05
CNN2	1.40355	5.98254	52.2335	1.29181e-06	8.93897e-05
LINC00675	-1.85728	4.58789	52.0057	1.32957e-06	9.07248e-05
UBE2L6	1.78308	5.47256	51.521	1.4141e-06	9.51709e-05
PRNP	1.74716	4.97238	51.3883	1.43826e-06	9.54889e-05
SULT2B1	2.55569	4.53817	50.8885	1.53355e-06	0.000100458
EIF2S2	1.49669	8.00385	50.7408	1.56304e-06	0.000101043
NFE2L3	2.35832	5.12588	51.5556	1.6861e-06	0.000107582
PPP2R5E	-1.12839	5.14104	49.8938	1.74488e-06	0.0001092
GNPDA1	2.18078	4.17388	49.8456	1.75592e-06	0.0001092
FAM3D	-2.82398	8.24881	61.5133	1.88495e-06	0.000114485
MT-CYB	-0.865581	13.0854	49.2957	1.88751e-06	0.000114485
SGSM3	-1.63798	4.67131	48.9454	1.97706e-06	0.000118455
CHPF	1.91034	5.48302	48.8165	2.0112e-06	0.000119048
SMIM14	-1.59324	6.04768	48.2458	2.17045e-06	0.000125686
DTD1	1.69431	5.77037	48.232	2.1745e-06	0.000125686
AVPI1	-1.75457	6.76926	48.0419	2.24033e-06	0.000127069
CDX1	-1.10718	7.52953	47.9671	2.25334e-06	0.000127069
PLS3	1.76254	4.37198	47.8391	2.29255e-06	0.000127069
RBM47	-1.2175	6.70129	47.7178	2.33043e-06	0.000127069
ANXA4	1.06599	7.46202	47.659	2.34906e-06	0.000127069
CDHR5	-2.16965	5.84827	50.9317	2.36098e-06	0.000127069
CD81	1.26871	6.17144	47.5641	2.37947e-06	0.000127069
FBXO34	-1.16532	4.40953	47.1753	2.50867e-06	0.000132528
CDC25B	2.08008	5.02628	47.0693	2.54523e-06	0.000132852
PSAT1	4.21151	4.83751	57.9708	2.5689e-06	0.000132852
KRT7	6.04224	5.50336	57.3466	2.63923e-06	0.000135068
ANXA3	1.71005	6.62064	46.4584	2.76795e-06	0.000140195
NANS	-1.20607	7.20827	46.2518	2.84813e-06	0.000142784
DUSP10	2.09432	4.62546	46.1468	2.88989e-06	0.000143414
ARPC1B	1.28014	7.59798	46.0137	2.94376e-06	0.000144627
FOXA3	-1.63926	5.49807	45.9263	2.97978e-06	0.000144947
KLF5	-1.04833	7.98973	45.3647	3.22319e-06	0.000155251
PERP	1.56055	9.02581	44.559	3.61208e-06	0.000172293
RCN1	1.38354	6.62952	44.3091	3.74316e-06	0.000176828
XPOT	1.75714	4.54155	44.0402	3.89018e-06	0.000181932
GNA11	-1.21823	5.21672	43.9777	3.92526e-06	0.000181932
SMOX	2.7736	4.01081	43.69	4.12548e-06	0.00018936
ATP6V1F	1.31023	7.31657	43.536	4.1835e-06	0.00018936
CAPN5	-1.84396	4.70796	43.7256	4.20115e-06	0.00018936
LIMA1	-1.5568	6.30422	42.9527	4.5541e-06	0.000203403
VPS4B	-1.43432	5.26507	42.7754	4.67387e-06	0.00020555
PDCD5	1.1877	7.69531	42.758	4.68585e-06	0.00020555
MYADM	-1.72723	6.80749	43.8515	4.79049e-06	0.00020828
CASP7	-1.20915	5.01527	42.4215	4.92369e-06	0.000211547
NET1	-0.947669	6.70119	42.383	4.95175e-06	0.000211547
TPD52L2	1.52138	5.50265	42.1468	5.12787e-06	0.000217183
NQO2	1.76796	4.63205	41.9204	5.30328e-06	0.000217871
AKAP13	-1.37267	5.89902	41.861	5.35038e-06	0.000217871
CNIH4	1.14441	6.60209	41.8394	5.36765e-06	0.000217871
FBLIM1	-1.29638	4.78167	41.8207	5.38265e-06	0.000217871
RAE1	1.23663	4.90462	41.8157	5.38665e-06	0.000217871
RNF138	-1.42123	4.54547	41.7865	5.41018e-06	0.000217871
VMA21	1.36134	5.28207	41.4229	5.71276e-06	0.000228185
SLCO4A1	1.99908	5.02006	41.2831	5.8341e-06	0.000230006
GARS	1.47809	5.82903	41.2628	5.85196e-06	0.000230006
CETN2	1.17881	5.51796	41.0803	6.01522e-06	0.000231902
ATP11A	1.71605	4.07522	41.077	6.01826e-06	0.000231902
ATP2C2	-1.75635	4.75284	41.0511	6.04182e-06	0.000231902
SMC5	-1.16068	4.66105	40.8767	6.20349e-06	0.000236261
PDXDC1	-1.05531	5.76111	40.7823	6.29296e-06	0.000237826
CCDC167	1.11817	5.32379	40.3334	6.73875e-06	0.000252729
HILPDA	2.58461	4.59389	43.4164	6.84105e-06	0.000254622
MIR4435-2HG	2.57647	5.74204	44.7095	6.93972e-06	0.000256352
ADRM1	1.22002	7.35728	39.7913	7.32476e-06	0.000268556
STARD10	-1.25578	7.50848	39.559	7.59314e-06	0.000276334
RBM38	-1.8982	4.90294	40.666	7.71318e-06	0.00027671
SRM	1.22717	6.23613	39.4403	7.73452e-06	0.00027671
TMEM2	-1.3336	5.15281	39.3638	7.82715e-06	0.00027671
RHEB	1.12618	7.53501	39.3471	7.84755e-06	0.00027671
MYO1D	-1.30615	5.44124	39.2817	7.92791e-06	0.00027671
CLINT1	-1.27159	5.46397	39.2708	7.94142e-06	0.00027671
CRIM1	-1.06748	4.49809	38.8531	8.47845e-06	0.000293342
MALAT1	-1.43266	14.7821	45.8029	8.77155e-06	0.000299803
SLC40A1	1.98358	5.55733	38.7955	8.8015e-06	0.000299803
AOC1	-2.53648	5.88378	46.0889	8.84823e-06	0.000299803
STAT1	1.9041	5.30305	39.3525	8.99945e-06	0.000302838
NAA38	-1.29908	7.01665	38.1221	9.51852e-06	0.000318126
GNAQ	-1.23891	5.34933	37.8999	9.86236e-06	0.000323838
SUCLG2	-1.51489	6.69478	37.8957	9.86897e-06	0.000323838
BLOC1S1	-1.28041	7.83426	37.8662	9.91563e-06	0.000323838
GPT2	2.23835	4.40017	39.1967	9.95309e-06	0.000323838
TMEM98	-1.14722	6.18235	37.7533	1.00968e-05	0.000324453
CHCHD10	-1.1977	8.8244	37.7192	1.01521e-05	0.000324453
CPNE1	1.6885	6.18078	37.7082	1.01701e-05	0.000324453
PHGR1	-3.81883	11.6879	61.6566	1.03441e-05	0.000325353
DPEP1	5.54173	6.95638	59.7227	1.03504e-05	0.000325353
POMP	0.980845	8.8656	37.5635	1.04096e-05	0.000325353
METRNL	-1.31321	4.71215	37.5316	1.04632e-05	0.000325353
DESI1	1.1138	5.31596	37.4075	1.06749e-05	0.000329847
CLDN3	-1.15427	10.585	37.2749	1.09062e-05	0.000334889
ERO1A	1.68617	6.30136	37.1255	1.11736e-05	0.000340968
FABP5	-1.22169	8.69905	37.0679	1.12786e-05	0.000342049
MT-ND5	-1.04878	10.9932	36.8505	1.16854e-05	0.000349803
MAFF	-1.38116	6.74217	36.8051	1.17722e-05	0.000349803
DNM2	-1.04862	5.99015	36.8041	1.17741e-05	0.000349803
EPB41L2	1.54948	5.82696	36.7808	1.18191e-05	0.000349803
ANKRD12	-1.36166	5.53381	36.5039	1.23677e-05	0.000362781
BDH1	-1.06825	4.96724	36.4804	1.24157e-05	0.000362781
TTYH3	1.86214	4.42866	36.4494	1.24792e-05	0.000362781
TLE3	-1.28567	4.68812	36.3762	1.26303e-05	0.000363431
MAD2L2	1.42142	4.43999	36.3142	1.27601e-05	0.000363431
SRI	-1.29212	8.879	36.2584	1.28782e-05	0.000363431
LMNA	-1.51022	8.98118	36.4917	1.291e-05	0.000363431
MT-ND3	-1.45542	12.1638	39.2557	1.29354e-05	0.000363431
NAP1L1	1.18447	8.19018	36.2269	1.29453e-05	0.000363431
C9orf152	-1.41861	4.99194	36.1184	1.31798e-05	0.000367912
LIF	2.46216	4.59079	36.7005	1.3282e-05	0.000368669
CCDC14	-1.21556	4.95395	36.0366	1.33597e-05	0.000368742
TRMT112	1.0375	7.77292	35.9988	1.34436e-05	0.000368986
MARCKS	-1.44654	6.93997	35.6925	1.41466e-05	0.000384805
NDUFB1	-1.2812	7.63275	35.6798	1.41766e-05	0.000384805
RSRP1	-1.25619	5.7256	35.6331	1.42877e-05	0.000384932
CLMN	-1.33938	4.7243	35.5898	1.43915e-05	0.000384932
S100A4	1.85871	8.05695	37.15	1.44163e-05	0.000384932
DCTD	0.993316	5.22389	35.5236	1.45518e-05	0.000386448
FOSL2	-1.32642	5.79385	35.2561	1.52203e-05	0.000401034
GOLM1	-1.55153	6.81403	35.695	1.53457e-05	0.000401034
FOXP1	-1.40693	6.16844	35.177	1.54247e-05	0.000401034
SHISA5	1.10675	5.6196	35.1639	1.54589e-05	0.000401034
PHLDA3	3.46034	4.42317	38.1363	1.55092e-05	0.000401034
LITAF	-0.946182	6.33115	35.0427	1.57785e-05	0.000405863
SQRDL	-1.19258	6.72372	34.8991	1.61666e-05	0.00041368
STRAP	1.29932	7.26678	34.8384	1.6334e-05	0.000415798
ARID3A	2.37513	4.6262	36.6597	1.67077e-05	0.000423118
GRAMD1A	1.22157	5.05238	34.6309	1.69209e-05	0.000426321
CCT3	0.963561	7.35757	34.4001	1.76014e-05	0.000441203
SCP2	-1.14997	7.30494	34.0198	1.87907e-05	0.000468624
MIDN	-1.03844	7.09938	33.9089	1.91541e-05	0.000473982
GMNN	-1.62183	5.83994	34.3401	1.91985e-05	0.000473982
EPB41L4B	-1.15447	4.65209	33.7636	1.96424e-05	0.000482516
ATP5G1	-1.16963	8.4708	33.674	1.99502e-05	0.000487638
NBL1	-1.18245	7.3873	33.5657	2.03296e-05	0.000494453
SH3RF1	-1.33402	4.66482	33.4822	2.06275e-05	0.000499227
ELOVL5	2.55394	4.4922	36.8249	2.13418e-05	0.000513982
UTP14A	1.5527	4.23883	33.1519	2.18555e-05	0.000523785
PKP2	-1.27839	5.75633	33.0481	2.2258e-05	0.000530843
PRDX4	1.19287	7.55105	32.9932	2.24743e-05	0.00053286
LGALS3	-1.01343	10.7672	32.9717	2.25595e-05	0.00053286
ACADVL	-1.30472	7.19772	32.7169	2.35991e-05	0.00055372
C16orf13	0.930321	7.01911	32.7004	2.36681e-05	0.00055372
FOS	-1.69765	9.77463	35.2873	2.41752e-05	0.000557576
IMPA2	-1.22559	5.59203	32.5661	2.42394e-05	0.000557576
BAD	-1.2123	5.91964	32.5364	2.43675e-05	0.000557576
TCEA3	-3.03788	6.29075	43.8721	2.47293e-05	0.000557576
EMP2	-1.52997	6.84001	33.3133	2.47378e-05	0.000557576
PSMD7	0.937893	6.82703	32.4441	2.47713e-05	0.000557576
SLC44A1	-1.10934	6.30032	32.4341	2.48154e-05	0.000557576
MTHFD2	1.61986	6.10129	32.6673	2.48338e-05	0.000557576
SHMT2	1.37816	5.65074	32.3959	2.49851e-05	0.000557576
CHMP1B	-1.06763	6.78512	32.3807	2.5053e-05	0.000557576
SLC30A1	-1.01074	5.36761	32.3744	2.50813e-05	0.000557576
BTG2	-1.15121	7.71827	32.297	2.54305e-05	0.000562793
C19orf24	0.910208	6.79602	32.253	2.56315e-05	0.000564698
MGAT5	1.90888	4.3533	32.1901	2.59216e-05	0.00056854
TIMP1	2.86867	7.96678	42.5621	2.62751e-05	0.000572374
MRPL17	1.26618	5.89433	32.1031	2.63295e-05	0.000572374
FRAT2	-1.20338	4.56409	32.0407	2.66261e-05	0.000574561
DCUN1D5	1.26846	5.39776	32.0328	2.66639e-05	0.000574561
SMIM22	-1.22509	8.54665	31.9925	2.68581e-05	0.000576218
PCF11	-1.17842	4.95715	31.8967	2.73254e-05	0.000583694
STAP2	-1.31519	6.5924	31.8672	2.74712e-05	0.000584269
NTMT1	1.07353	5.62823	31.7901	2.78563e-05	0.000589904
MPC1	-1.06348	6.34215	31.6969	2.83296e-05	0.000597354
PPT1	1.47843	4.75592	31.6666	2.84857e-05	0.000598078
SRSF5	-1.08632	7.33193	31.6355	2.86466e-05	0.000598227
DEF8	1.64736	4.97631	31.6182	2.87366e-05	0.000598227
MT-CO2	-0.599626	14.0805	31.595	2.88581e-05	0.000598227
FAM49B	1.21287	5.67052	31.4842	2.94447e-05	0.000607824
AARS	1.27001	4.29284	31.3585	3.01263e-05	0.000614756
AIFM2	1.01329	4.30807	31.3434	3.02095e-05	0.000614756
RIOK3	-1.36224	5.82295	31.3345	3.02587e-05	0.000614756
RIPK2	1.49127	4.7087	31.3223	3.03262e-05	0.000614756
SON	-0.86303	7.28806	31.287	3.05224e-05	0.000614756
JUND	-1.15972	8.09565	31.2854	3.05313e-05	0.000614756
TSEN15	1.37111	4.30791	30.9249	3.26178e-05	0.000654087
PDXK	1.00104	6.22222	30.796	3.34017e-05	0.000667083
NMI	1.18145	4.86675	30.4476	3.56294e-05	0.000708693
UGP2	-0.880803	6.36005	30.3927	3.59954e-05	0.000713086
CSE1L	1.52469	5.03373	30.2773	3.67784e-05	0.000725672
TSC22D2	-1.00146	5.5661	30.2165	3.71983e-05	0.000729075
SEC23B	0.965076	4.70217	30.2094	3.72477e-05	0.000729075
SLC7A5	1.99907	5.04445	31.7088	3.95475e-05	0.000771019
IMPDH1	1.35393	4.73266	29.7821	4.03611e-05	0.000780151
FXYD3	-1.18965	10.5045	29.777	4.03994e-05	0.000780151
UQCR10	-0.930766	8.50892	29.7649	4.04923e-05	0.000780151
CD47	0.962653	6.79316	29.686	4.11001e-05	0.000788769
ZFP36L2	-0.930641	8.50123	29.5517	4.21592e-05	0.000803591
KDM2A	-0.921397	5.15482	29.5467	4.21996e-05	0.000803591
BAG1	-0.987436	7.41826	29.4317	4.31315e-05	0.000812966
MAGOHB	1.23866	5.05851	29.4265	4.31737e-05	0.000812966
FNIP2	-1.33493	4.64746	29.4248	4.31883e-05	0.000812966
RAN	0.849992	8.84033	29.3915	4.34629e-05	0.000815013
BAMBI	2.28585	4.80865	30.7143	4.4241e-05	0.00082645
RHOV	-1.66684	4.62313	30.2533	4.45859e-05	0.000829736
SH3BGRL2	-1.05445	5.03579	29.187	4.51924e-05	0.00083785
ZFAS1	1.07653	9.43856	29.1017	4.59359e-05	0.000842516
COX7C	-0.885821	9.99843	29.1011	4.59414e-05	0.000842516
CENPN	1.23153	4.74173	29.0992	4.59585e-05	0.000842516
ID2	-1.36259	8.09447	29.2685	4.6819e-05	0.000854163
PRDX1	0.911058	8.82274	28.9726	4.70883e-05	0.000854163
ENO1	0.810177	8.96468	28.9694	4.71174e-05	0.000854163
LAGE3	1.04238	6.20377	28.9505	4.72893e-05	0.000854163
ABHD3	-1.02449	5.34094	28.911	4.76495e-05	0.000857372
EIF2S3	0.840408	6.65366	28.8818	4.79183e-05	0.000857372
CBX3	1.01416	7.38678	28.874	4.79905e-05	0.000857372
DPP7	1.11273	5.88882	28.8351	4.83515e-05	0.000859383
GTF3A	1.20622	6.92525	28.8152	4.85376e-05	0.000859383
CYP2S1	1.28821	5.02159	28.7794	4.88736e-05	0.000859383
FAM120AOS	-0.868758	5.01647	28.7735	4.89295e-05	0.000859383
CMSS1	1.18044	5.06176	28.7684	4.89776e-05	0.000859383
SPPL2A	-1.1983	5.06982	28.7491	4.91604e-05	0.000859519
CMTM7	1.88696	4.18172	28.8147	4.98622e-05	0.0008658
CAMK2D	-1.29784	4.60413	28.6717	4.99021e-05	0.0008658
NSDHL	1.21859	4.20429	28.6335	5.02724e-05	0.0008658
ZBTB7A	-0.899429	6.05406	28.6307	5.02998e-05	0.0008658
AGTRAP	1.28567	4.85012	28.6203	5.04008e-05	0.0008658
TRPM4	-1.66679	5.75526	29.8822	5.19377e-05	0.000889094
PLA2G16	3.68147	6.2615	38.4234	5.23262e-05	0.000892634
FAM210B	1.48061	5.31351	28.3933	5.26725e-05	0.000895432
RPS29	-1.0552	11.743	28.2492	5.41744e-05	0.000917789
C4orf3	0.994671	7.47743	28.1479	5.52578e-05	0.000931954
ELF3	-0.921657	9.71206	28.1357	5.53899e-05	0.000931954
TUBB2A	-1.11823	6.13595	28.0418	5.64195e-05	0.000946038
BHLHE40	1.50834	6.11434	28.1077	5.76505e-05	0.00096339
HIST1H1C	-1.83143	6.35227	30.9543	5.8735e-05	0.000974951
SLC27A5	1.67026	4.04909	27.8371	5.87392e-05	0.000974951
ACOT9	1.3512	4.5882	27.8122	5.90275e-05	0.000976438
C6orf1	1.40859	4.05764	27.7595	5.96455e-05	0.000981163
ETHE1	-1.00398	8.03547	27.7538	5.97125e-05	0.000981163
IAH1	0.900022	5.51717	27.7189	6.01261e-05	0.000984665
C19orf48	1.07277	6.1874	27.6131	6.13993e-05	0.00100218
CHKA	-0.969898	4.87771	27.5732	6.18876e-05	0.0010068
REL	-1.08301	5.937	27.4507	6.34124e-05	0.0010282
UBE2C	1.423	6.07962	27.3423	6.47972e-05	0.0010472
CLN3	-0.96746	5.50493	27.2722	6.57102e-05	0.00105847
CKMT1A	-1.11084	5.07461	27.0758	6.83467e-05	0.00109734
P4HA1	1.36644	4.8047	27.027	6.90208e-05	0.00110456
PET117	1.18494	4.5067	26.982	6.96489e-05	0.00110783
KIAA1522	-1.37762	5.14628	26.98	6.96763e-05	0.00110783
MCFD2	1.0519	5.06237	26.8985	7.083e-05	0.00112254
FRMD4B	-1.20548	5.04491	26.8583	7.14064e-05	0.00112804
ARHGAP21	-0.992866	4.53901	26.8191	7.19737e-05	0.00113019
MRPS10	0.915781	5.39395	26.8171	7.20025e-05	0.00113019
PTP4A1	-0.900258	7.25517	26.7834	7.24943e-05	0.00113105
UGDH	-1.3032	6.18486	26.7818	7.25182e-05	0.00113105
ASH1L	-0.950932	5.13503	26.6671	7.42217e-05	0.00115396
2021-03-03	-1.63905	4.62019	27.7683	7.53536e-05	0.0011644
CHCHD6	1.15374	4.3536	26.5917	7.5367e-05	0.0011644
SYNJ2BP	-0.907005	4.64528	26.5486	7.60299e-05	0.00116858
CA9	4.26335	5.3406	34.7606	7.61138e-05	0.00116858
FAR1	-1.11005	4.73591	26.3283	7.95223e-05	0.00121471
ATPIF1	-0.821563	8.55618	26.3184	7.96824e-05	0.00121471
PSMC2	1.16378	5.61867	26.3076	7.98598e-05	0.00121471
GOLT1B	1.0494	4.62367	26.2541	8.07383e-05	0.00122148
HELZ2	1.21709	4.5765	26.2502	8.08024e-05	0.00122148
LAMTOR4	-0.918966	8.28991	26.2268	8.11915e-05	0.0012236
MT-ND4	-0.543433	13.7331	26.1851	8.18878e-05	0.00122671
LPP	-0.873722	5.87958	26.1846	8.18971e-05	0.00122671
G6PD	1.19424	4.12317	26.1559	8.23807e-05	0.00122743
RPL41	-0.85498	12.6958	26.1521	8.24448e-05	0.00122743
ALKBH2	1.17385	4.0652	26.1014	8.33069e-05	0.00123652
TSPAN14	-0.970291	4.51056	25.9648	8.56835e-05	0.00126796
CCT4	0.847034	7.18637	25.9209	8.6463e-05	0.00127565
RAB11FIP1	-1.20997	7.76567	25.8822	8.71574e-05	0.00128205
WASL	-0.846899	5.36974	25.8247	8.81989e-05	0.0012865
CLUH	-1.08399	4.85152	25.8228	8.82334e-05	0.0012865
PTRHD1	-0.837837	6.64167	25.8222	8.82456e-05	0.0012865
MVP	-0.962611	6.81925	25.7806	8.90077e-05	0.00129377
TRIM47	1.02656	4.46833	25.7042	9.04283e-05	0.00131054
SERTAD1	-0.924256	7.09771	25.6828	9.08312e-05	0.00131251
MYO10	-1.06806	5.5942	25.6292	9.18484e-05	0.00132332
FAM133B	-0.804332	6.54457	25.5811	9.27733e-05	0.0013327
DHRS4L2	-1.16491	5.12114	25.564	9.31034e-05	0.0013327
PSMB9	1.38176	6.73338	26.0613	9.35759e-05	0.0013327
PSMA1	0.909475	7.43434	25.5392	9.35848e-05	0.0013327
MT-ND1	-0.64214	13.08	25.4	9.63437e-05	0.00136738
F2RL1	-1.02797	6.04957	25.3885	9.65767e-05	0.00136738
CCDC53	0.983321	5.09548	25.3731	9.68878e-05	0.00136784
ECI2	-1.20954	4.87456	25.2715	9.89724e-05	0.00139327
LINC00969	-0.94985	5.4166	25.2401	9.96262e-05	0.00139847
GPA33	-2.16701	6.06689	30.3363	0.000101351	0.00141863
GRN	-1.0555	7.39136	25.1236	0.000102095	0.00142499
SSB	1.00499	7.07417	25.1089	0.000102412	0.00142536
TUFT1	-0.951178	5.15794	25.0928	0.00010276	0.00142616
TMPRSS2	-0.997789	6.476	24.9087	0.000106833	0.00147851
NDUFA13	-0.905386	7.59868	24.8449	0.000108286	0.00149441
PHF19	1.34907	4.25172	24.7543	0.00011039	0.00151749
USP8	-0.857861	5.23201	24.7463	0.000110576	0.00151749
EIF4G3	-0.983083	4.34512	24.7312	0.000110933	0.00151814
GADD45GIP1	0.73987	7.6676	24.7074	0.000111495	0.00152159
VPS37B	-1.07882	6.07505	24.6885	0.000111945	0.00152351
FLNA	2.8751	5.35114	30.2273	0.00011853	0.00160865
NDUFA2	-0.820881	7.50469	24.408	0.000118856	0.00160865
TMEM54	-1.28286	8.0531	24.7779	0.000119788	0.00161681
DLGAP4	0.964325	5.11027	24.2828	0.000122095	0.00164343
LDHB	1.17652	8.56318	24.2679	0.000122486	0.00164419
COX8A	-0.848975	9.28756	24.2165	0.000123847	0.00165691
PLK3	-1.38543	5.92359	24.6084	0.000124108	0.00165691
SYNE4	1.39626	4.04689	24.1441	0.000125797	0.00167127
RP11-532F12.5	-1.11035	5.88404	24.1327	0.000126105	0.00167127
CCL3	1.9602	5.42516	25.4698	0.000126204	0.00167127
MAZ	-0.924151	6.06451	24.1018	0.000126949	0.0016749
NDUFA4	0.715044	9.45928	24.0868	0.000127363	0.0016749
RPS26	-0.804158	10.3286	24.0747	0.000127696	0.0016749
PPA1	0.940232	8.83102	24.0694	0.000127842	0.0016749
LYPLAL1	1.2605	4.29881	24.0369	0.000128744	0.00168223
VPS51	-0.881703	6.36497	23.9272	0.000131839	0.0017181
CXCL8	2.18427	8.62164	29.0175	0.000132606	0.00172353
HK2	-1.23953	5.11324	23.853	0.000133981	0.0017368
ALDOC	1.97343	4.29824	24.8453	0.000135035	0.00174586
CCDC64B	-0.955804	5.63829	23.7813	0.000136088	0.00175485
NAA20	1.26258	6.60711	23.7889	0.000136545	0.00175537
HM13	0.96032	6.7253	23.725	0.000137768	0.00175537
MIER1	-1.05362	4.74639	23.7219	0.00013786	0.00175537
MBNL1	-0.871653	5.25916	23.7124	0.000138148	0.00175537
TMEM87A	-0.763706	5.89213	23.7085	0.000138264	0.00175537
WSB1	-0.8552	6.37048	23.7083	0.000138271	0.00175537
PVT1	1.96062	3.83447	23.7674	0.00013952	0.00176566
INSIG2	1.18615	4.32647	23.6579	0.000139801	0.00176566
CTSH	1.61619	6.06828	24.8128	0.000143794	0.00181143
RNASE1	-1.64594	5.97736	25.4388	0.000145096	0.00182316
BID	0.984366	6.23546	23.471	0.000145641	0.00182535
MINOS1	-0.783107	8.42375	23.4351	0.000146794	0.00182819
SUGT1	0.952069	6.12936	23.4326	0.000146876	0.00182819
B3GNT5	-1.06647	5.73877	23.4292	0.000146985	0.00182819
TP53I3	-1.05261	5.10999	23.4094	0.000147626	0.00183153
RPL34	-0.595915	12.0977	23.3933	0.00014815	0.0018334
AFG3L2	-1.05499	5.19318	23.3234	0.000150447	0.00185715
RNF128	1.21173	4.6171	23.2684	0.000152282	0.00187328
GAK	-0.758993	5.13977	23.2615	0.000152516	0.00187328
MTG2	1.4253	4.42061	23.2211	0.000153883	0.00188535
NAA60	-0.794626	4.6056	23.2057	0.000154406	0.00188705
FUNDC1	1.07479	4.5	23.1175	0.000157449	0.00191755
RPS6KA1	-1.01124	4.67375	23.1108	0.000157682	0.00191755
SPPL2B	-1.00945	4.57954	23.0667	0.000159234	0.00192813
HEXIM1	-1.20861	5.90718	23.0638	0.000159337	0.00192813
MRPS23	0.949619	5.69263	22.9876	0.000162055	0.00195621
CSTB	1.13683	9.14491	22.9575	0.000163143	0.00196451
DAAM1	-0.865671	4.74707	22.9393	0.000163805	0.00196766
PELI1	-0.958821	4.95571	22.9067	0.000164998	0.00197716
OCIAD2	0.87101	8.13491	22.8938	0.000165473	0.00197718
CHP1	-0.835634	6.46275	22.8848	0.000165805	0.00197718
ANKRD9	-1.10565	4.8753	22.8067	0.000168722	0.00199925
MARS	1.12122	4.3137	22.8	0.000168975	0.00199925
C1GALT1	0.951335	4.87993	22.7995	0.000168994	0.00199925
GOLGB1	-0.826615	6.03627	22.7918	0.000169283	0.00199925
HP1BP3	-0.985906	5.84853	22.7804	0.000169715	0.00199955
FAM162A	-0.972209	7.51792	22.7576	0.000170582	0.00200495
INSR	-1.05246	5.17129	22.7401	0.000171251	0.00200801
MTRNR2L8	-2.08846	6.93322	27.5234	0.000174404	0.00204011
PFDN2	1.03909	7.26823	22.5892	0.000177145	0.00206286
QTRT1	-1.56211	6.67413	24.4263	0.000177189	0.00206286
C16orf72	-0.840548	5.45401	22.4601	0.00018237	0.00211816
ACAT1	-0.929002	5.54467	22.441	0.000183155	0.00212166
NKAP	1.15318	5.18442	22.4318	0.000183534	0.00212166
MEF2D	-1.03241	4.53826	22.378	0.000185779	0.00214257
TMEM147	0.879101	7.31097	22.3657	0.000186297	0.00214351
CCNL1	-0.792459	7.60405	22.2856	0.000189702	0.00217758
LRP11	1.06959	4.25259	22.2086	0.000193043	0.00220646
NEU1	0.925981	6.10807	22.1846	0.000194099	0.00220646
YARS	0.973473	4.90703	22.1746	0.000194539	0.00220646
NXF1	-0.893782	4.71597	22.1737	0.000194578	0.00220646
TRA2B	-0.797504	7.16098	22.1672	0.00019487	0.00220646
MYL6	-0.723622	10.4307	22.1602	0.00019518	0.00220646
MGRN1	-0.828425	4.61869	22.1561	0.000195361	0.00220646
MARVELD3	-0.876401	5.02255	22.1421	0.000195983	0.00220841
COX6C	-0.698524	9.74114	22.1065	0.000197578	0.00222129
HSBP1L1	-1.25979	5.6307	22.1814	0.000198217	0.00222218
CHD9	-0.966395	5.15368	22.0846	0.000198563	0.00222218
USP16	-0.766052	6.01331	22.055	0.000199909	0.00223217
PPP1R10	-1.1168	5.29642	22.0122	0.000201866	0.00224891
NELFCD	1.16698	5.85741	22.0021	0.000202334	0.00224902
HMGN2	-0.853514	8.41599	21.978	0.000203451	0.00225633
ATP5I	-0.912196	8.85965	21.9529	0.000204622	0.00226141
EIF3A	-0.667499	7.31469	21.9484	0.000204829	0.00226141
PANK3	-0.996491	4.54503	21.9252	0.000205918	0.00226833
MNT	-1.09132	4.32675	21.8916	0.000207508	0.00227963
FAAH	-1.10679	4.68805	21.8593	0.000209048	0.00227963
GLRX3	0.964722	6.44398	21.853	0.000209354	0.00227963
CDH17	-0.932456	7.10761	21.8523	0.000209385	0.00227963
PCSK7	-0.899389	6.03137	21.8517	0.000209415	0.00227963
ARHGEF16	-1.00182	4.46029	21.8424	0.00020986	0.00227963
TRIM29	2.07165	4.8305	22.7332	0.000210192	0.00227963
C9orf16	0.916619	7.82675	21.8119	0.000211333	0.0022862
STAT3	-0.851732	6.16962	21.802	0.000211815	0.0022862
FAM58A	1.2168	5.00643	21.7942	0.000212193	0.0022862
MORF4L2	0.795409	7.18849	21.7826	0.000212761	0.00228729
PPP4R3A	-1.0015	4.95764	21.7566	0.000214033	0.00229595
COPRS	1.18274	5.19193	21.6932	0.000217178	0.00232461
ACP1	0.793566	7.30994	21.6326	0.000220233	0.00235218
DYNLT3	1.49439	5.43977	22.1611	0.000222624	0.00236946
PTRH1	0.896871	4.85396	21.582	0.000222815	0.00236946
NDRG3	0.984025	4.04048	21.4785	0.000228211	0.0024216
ERF	-0.785645	4.57936	21.4577	0.000229315	0.00242807
PAFAH1B3	0.916812	6.34359	21.4173	0.000231474	0.00244239
FAM195B	1.02681	4.76443	21.4138	0.000231662	0.00244239
RNF187	0.82086	5.96156	21.3395	0.000235692	0.00247956
TDP2	-1.12907	6.17145	21.3283	0.000236303	0.00248068
PPP1R1B	-1.33029	7.45255	22.2066	0.000238166	0.00249036
CDK11B	-0.923724	4.89255	21.2878	0.000238542	0.00249036
MFSD12	1.31426	4.39622	21.2751	0.000239246	0.00249036
KLF3	-1.02894	6.68734	21.2704	0.000239512	0.00249036
TC2N	-1.14224	4.85942	21.2659	0.000239759	0.00249036
PHF14	0.828149	6.10674	21.2512	0.000240582	0.00249362
AMD1	-0.794345	6.57497	21.2298	0.000241785	0.00250082
PDRG1	0.920308	4.52331	21.193	0.000243872	0.0025171
CREBBP	-0.847261	4.41014	21.1739	0.00024496	0.00252304
DHRS4	-1.02021	5.50575	21.1086	0.000248726	0.00255647
ASS1	1.40055	7.10143	22.0831	0.00025003	0.00256451
POLR1D	0.683107	7.86554	21.0319	0.000253233	0.00259194
APOA1BP	0.740618	6.36144	21.0082	0.000254643	0.00259739
CRK	-0.942094	5.61275	21.0052	0.000254823	0.00259739
FAM207A	0.949444	5.33141	20.9799	0.000256342	0.00260638
CHD1	-0.844422	5.10731	20.9715	0.000256848	0.00260638
OAS1	1.43182	5.65396	21.5064	0.000257561	0.00260638
SMS	0.845466	7.08641	20.9484	0.000258247	0.00260638
FBXW7	-0.816908	4.29439	20.9465	0.000258357	0.00260638
TOB2	-0.861895	5.60728	20.9285	0.000259455	0.0026121
NIPSNAP3A	-1.07803	4.41347	20.8758	0.00026269	0.00263926
FAT1	0.939906	5.35392	20.7576	0.000270114	0.00270438
GPN3	0.961403	4.27361	20.7552	0.000270272	0.00270438
NCOR1	-0.85745	6.41019	20.7219	0.000272406	0.00272018
FTL	0.956639	12.0174	21.1156	0.00027361	0.00272172
OLA1	0.799503	6.92769	20.7023	0.000273668	0.00272172
YDJC	0.966605	5.44795	20.6827	0.000274946	0.00272891
VDR	-0.861175	4.53395	20.646	0.000277346	0.00274717
HDAC1	-0.653367	6.58637	20.6363	0.000277981	0.00274793
MMADHC	0.687442	6.58143	20.625	0.000278729	0.00274979
PLOD3	1.01867	5.39827	20.5707	0.000282338	0.00277981
FTSJ1	1.07058	4.10644	20.5539	0.000283469	0.00278537
PKM	0.909274	8.62159	20.5204	0.000285733	0.00279896
OXR1	-0.882225	4.24523	20.5131	0.000286232	0.00279896
PRR7	1.03338	4.84813	20.5083	0.000286562	0.00279896
C14orf2	-0.664712	8.73756	20.491	0.000287737	0.00280487
NAA10	0.958122	7.08231	20.3703	0.000296142	0.00288108
TAP1	1.07707	6.23917	20.3462	0.00029785	0.00289197
PYCR1	0.942235	6.18125	20.3315	0.000298897	0.00289642
S100A11	1.75733	10.2314	24.1707	0.000299933	0.00289747
HERC2	-0.82583	4.44217	20.3085	0.000300548	0.00289747
RNF11	-0.995312	5.07486	20.3053	0.000300775	0.00289747
SPEN	-0.893109	4.90785	20.2917	0.000301755	0.00289818
DDX5	-0.719929	8.54528	20.2879	0.000302029	0.00289818
CYB5B	0.782442	6.60506	20.2753	0.000302941	0.00290127
NUTF2	0.778494	6.87077	20.256	0.000304349	0.00290908
PTEN	-0.75509	5.06872	20.1612	0.000311352	0.00296551
LARP1B	-0.880523	4.93237	20.1597	0.00031146	0.00296551
DUSP6	1.2129	5.29527	20.1182	0.000314586	0.00298425
NMB	1.15476	4.84067	20.1174	0.000314643	0.00298425
RAB22A	0.943954	5.515	20.0894	0.000316769	0.00299862
KMT2C	-0.830577	5.01513	20.0748	0.000317884	0.00300295
SPIRE2	-0.914778	4.5875	20.0675	0.000318448	0.00300295
LRRFIP2	-0.777974	5.43778	20.0476	0.00031998	0.00301133
PSMD1	0.772035	5.49965	20.04	0.000320562	0.00301133
GPR35	0.922815	5.07949	20.0213	0.000322013	0.00301918
ATP5A1	-0.93813	7.93363	20.0022	0.000323495	0.0030273
DUSP1	-1.17503	8.39076	20.3336	0.000324343	0.00302946
ZDHHC4	1.10732	5.15024	19.977	0.000325469	0.00303421
CWC25	-0.949414	5.09926	19.9608	0.000326751	0.00304008
GLO1	0.871435	6.40367	19.9534	0.000327336	0.00304008
TPD52	-0.927381	7.35121	19.9274	0.000329399	0.00304918
ENOSF1	-1.08307	4.38762	19.9254	0.000329557	0.00304918
TP53TG1	-0.80461	5.15285	19.888	0.00033255	0.00307109
DSP	-0.965457	7.16093	19.8713	0.000333897	0.00307774
IGHA1	-5.43942	9.81659	29.444	0.000335969	0.00309104
ARHGAP27	-0.808936	5.26839	19.8091	0.000338974	0.00311285
C19orf53	0.703804	8.01707	19.7939	0.000340228	0.00311285
JCHAIN	-5.36609	8.50907	29.2175	0.000340241	0.00311285
CRTAP	0.981003	4.6191	19.7579	0.000343212	0.00313401
GTF2I	1.06017	6.14199	19.7505	0.000343829	0.00313401
UBXN4	0.604002	7.11352	19.6579	0.000351672	0.00319957
CNPY3	0.857974	5.32598	19.6154	0.000355338	0.00322694
ARIH1	-0.901971	5.20373	19.5165	0.000364023	0.00329882
BET1	0.901494	4.92184	19.5101	0.000364596	0.00329882
GID8	0.827176	6.22411	19.5004	0.000365469	0.00330064
C7orf55	-0.906407	5.33917	19.4759	0.000367664	0.00331438
CARS	1.20449	4.58718	19.4606	0.000369045	0.00332073
ATP6V1C1	1.02852	4.35845	19.453	0.000369737	0.00332087
PDLIM1	-0.750436	8.09175	19.4013	0.000374454	0.0033571
NEDD9	-1.32783	5.96166	20.0803	0.000378962	0.00339133
PSMD6	0.727894	5.56987	19.3033	0.000383587	0.00342648
SMCO4	-1.01838	5.19513	19.2415	0.000389475	0.00347276
G3BP2	-0.749577	5.97448	19.2107	0.000392447	0.00349292
PSMA7	1.40353	9.27449	20.5655	0.00039496	0.00350634
LLGL2	-0.73619	6.75787	19.1805	0.000395382	0.00350634
NME4	0.86672	6.29647	19.1416	0.000399208	0.00353389
UBE2F	0.752315	5.55657	19.1279	0.000400561	0.00353669
WEE1	-0.843194	5.95162	19.1239	0.000400964	0.00353669
RRAS	1.19637	4.94849	19.1155	0.000401795	0.00353767
CTD-3252C9.4	-1.06928	4.97571	19.0535	0.00040802	0.00358423
EEPD1	1.25366	4.18392	19.0483	0.000408542	0.00358423
SLC5A6	1.59828	4.44334	19.8673	0.000410044	0.00358583
ZFP91	-0.81042	4.33813	19.0322	0.000410184	0.00358583
PNP	-0.805248	5.73956	19.0064	0.000412815	0.00360241
SCARB1	1.18286	4.53882	18.9698	0.000416591	0.00362892
TMEM70	0.853888	5.41884	18.9601	0.000417592	0.00363121
SLC39A8	-1.71254	4.96938	20.9772	0.000419636	0.00364253
CDC123	0.78656	5.77719	18.9068	0.00042317	0.00365916
TRAM1	0.733652	6.34527	18.9038	0.000423493	0.00365916
STXBP6	-0.943292	5.16567	18.901	0.000423786	0.00365916
JUNB	-0.863356	8.99179	18.8525	0.000428947	0.00369722
SLC39A6	1.18771	3.96776	18.8298	0.000431386	0.00371173
ST14	-0.637347	7.26671	18.8152	0.000432962	0.00371878
VAMP2	-1.39207	5.7634	19.6412	0.000436835	0.0037455
FAM177A1	-0.852271	7.00583	18.7698	0.000437903	0.00374812
PPIL1	1.00423	4.11508	18.7077	0.00044476	0.00380018
COMMD5	0.844749	4.53997	18.6686	0.000449151	0.00382905
ATP5L	-0.619894	9.44898	18.6637	0.000449697	0.00382905
C21orf2	-0.98471	4.36445	18.6336	0.000453113	0.00385146
COMT	0.761845	6.86859	18.5914	0.000457946	0.00388581
GYG1	0.987555	4.56281	18.5822	0.000459007	0.0038881
C12orf75	1.56763	7.65682	20.6249	0.000463525	0.00391344
GGPS1	0.862547	4.60625	18.5398	0.00046393	0.00391344
ZBTB44	-0.787998	4.50896	18.5359	0.000464387	0.00391344
EIF2AK2	0.916977	5.01098	18.4713	0.000472016	0.00397092
IVNS1ABP	-0.919997	5.47998	18.4375	0.000476063	0.00399811
POLR3H	1.00885	4.13136	18.4224	0.000477884	0.00400656
TTC19	-0.779956	5.39763	18.4121	0.000479128	0.00401015
C12orf57	-1.4372	7.27551	20.0838	0.000484049	0.00404445
C2	2.24369	4.54039	20.3858	0.000487478	0.00406446
ID3	-2.05149	7.66528	22.4902	0.000488099	0.00406446
DDX6	-0.856601	5.42907	18.3283	0.000489407	0.00406846
TMEM141	-0.83641	8.38497	18.3015	0.000492746	0.00408929
DNTTIP1	1.16755	6.22109	18.3004	0.000500939	0.00415028
CKMT1B	-1.17315	5.15834	18.359	0.000505532	0.00418128
BCAP31	0.771244	7.60605	18.1641	0.000510256	0.00421325
AGR3	-3.51469	7.71429	24.9163	0.000511876	0.0042178
PTPN12	1.07203	5.21332	18.1467	0.000512523	0.0042178
MAD2L1	1.0143	5.00222	18.0771	0.000521716	0.0042854
ID1	-1.73625	8.76504	21.0292	0.000522482	0.0042854
LINC01207	-1.80551	5.2646	20.5526	0.000533845	0.0043713
TAOK3	-1.00164	5.38072	17.9387	0.000540525	0.0044066
NDUFV1	-0.737622	6.90195	17.9367	0.000540812	0.0044066
ACIN1	-0.686689	5.11979	17.9364	0.000540847	0.0044066
MRPL36	1.11783	6.51502	18.0677	0.000543414	0.00441337
C11orf73	0.889559	5.55058	17.9146	0.000543877	0.00441337
SNHG12	-0.74654	4.88245	17.9111	0.000544373	0.00441337
CEP170B	-1.143	4.72045	17.8901	0.000547318	0.00442994
ZCCHC10	-0.895014	4.83926	17.8745	0.000549508	0.00444035
CMTM8	0.821106	5.38147	17.8339	0.000555287	0.00447968
STX12	-0.906914	4.42336	17.8009	0.000560018	0.00451044
KDM6B	-1.36352	5.64179	18.6816	0.000571854	0.00459754
GLRX2	0.79176	4.89601	17.7124	0.000572962	0.00459754
ANAPC10	0.844538	4.23306	17.7078	0.00057364	0.00459754
HCCS	0.818557	5.11569	17.6985	0.000575018	0.00460108
CUL5	-0.73634	4.36286	17.6728	0.000578855	0.00461871
CDC42BPA	-1.14268	4.51031	17.7308	0.000579102	0.00461871
DCAF13	0.802704	5.44691	17.656	0.000581378	0.00462935
RYBP	-0.804146	5.06077	17.5824	0.000592568	0.00470841
SFPQ	-0.728274	7.36633	17.5764	0.000593494	0.00470841
UBC	-0.617578	10.134	17.5677	0.000594825	0.00470841
CSRNP1	-1.16876	5.95041	17.8986	0.00059539	0.00470841
THUMPD1	-0.793283	4.80693	17.5595	0.000596099	0.00470841
CTNND1	-0.847035	6.30796	17.5525	0.000597177	0.00470936
RPS8	-0.591763	11.9069	17.5423	0.000598765	0.00471194
ARL14	-2.01487	7.37127	21.6368	0.000599422	0.00471194
PREB	0.868995	4.74464	17.5058	0.000604467	0.004744
PGM1	-1.09661	4.95841	17.4553	0.000612469	0.00479914
HNRNPAB	-0.711054	7.47613	17.4297	0.000616565	0.00481796
PLS1	-0.896168	5.78458	17.4281	0.000616832	0.00481796
PSEN1	-0.833343	4.71007	17.4131	0.000619242	0.0048291
MPDU1	-1.02961	5.06671	17.3919	0.00062267	0.00484814
MPZL2	-0.890336	4.59992	17.3782	0.000624902	0.00485782
C6orf136	-0.711869	4.51753	17.3176	0.00063488	0.00492759
TMEM9B	-0.642907	5.77688	17.2029	0.00065425	0.00506992
MRPL50	0.910481	5.64415	17.1955	0.000655518	0.00507175
PPM1A	-0.745357	4.81825	17.1774	0.000658657	0.00508802
POLR3K	1.07899	5.12917	17.1328	0.000666423	0.00513993
HMGA1	0.881351	8.58551	17.1083	0.00067073	0.00516504
QARS	-0.759028	6.65329	17.0979	0.000672562	0.00517104
MID1IP1	1.05285	5.06904	17.0891	0.000674122	0.00517315
FAM120A	-0.773542	6.54591	17.0845	0.000674942	0.00517315
DUSP8	-0.895458	4.67021	17.0564	0.000679968	0.00520356
ABLIM1	-0.917812	5.35928	17.0228	0.000686024	0.00524174
TSC22D3	-0.936946	5.44946	16.9837	0.000693141	0.00528789
CALCOCO2	-0.743605	5.15849	16.9552	0.000698389	0.00531786
FUCA1	-1.12667	5.43647	17.0605	0.000699234	0.00531786
ECHDC2	-1.0186	4.98611	16.9374	0.000701682	0.00532823
PROSC	-0.7472	4.92191	16.9309	0.000702901	0.00532925
GTF2E2	1.1189	4.94533	16.9016	0.000708364	0.00535976
DHCR7	0.930694	4.87378	16.8901	0.00071054	0.00535976
MYO1C	-0.947395	5.37864	16.8861	0.000711278	0.00535976
MT-ND4L	-0.970804	8.9266	16.8853	0.000711436	0.00535976
HSD17B11	-0.999571	7.01533	16.8735	0.000713669	0.00535976
CTNNBL1	0.910015	4.96411	16.8693	0.000714454	0.00535976
HADHA	-0.669767	6.36892	16.8688	0.000714562	0.00535976
SMG1	-0.720873	5.36754	16.8396	0.000720119	0.00539321
TMEM189	0.769647	4.9591	16.8274	0.000722453	0.00540245
PCBD1	0.789407	8.00518	16.7911	0.000729467	0.00544662
PFDN4	1.30937	7.086	17.826	0.000735336	0.00547716
MCTS1	0.810849	6.47265	16.7586	0.000735788	0.00547716
AK3	-0.654004	6.1658	16.7473	0.000738006	0.00548536
IFI6	4.25667	7.8863	23.1177	0.000750978	0.00557335
CCDC186	-0.764353	5.52189	16.6602	0.000755346	0.0055939
TPD52L1	1.45194	4.90463	17.2165	0.000756025	0.0055939
GAPDH	0.576072	11.9397	16.6503	0.000757351	0.00559504
LAMP2	1.08359	5.58737	16.6449	0.000758456	0.00559504
ZYX	1.0371	5.73706	16.6356	0.00076034	0.00560052
SSBP1	0.744354	7.63246	16.625	0.000762497	0.005608
CDC34	0.681953	5.36909	16.5872	0.000770242	0.00565008
CLK3	-0.828731	4.72674	16.5859	0.000770517	0.00565008
RBMX2	0.890694	5.09734	16.5723	0.000773331	0.00566226
PSMB2	0.770914	7.07865	16.5449	0.000779029	0.00569549
HMGCL	-0.988337	4.66615	16.523	0.000783613	0.00571095
SDHA	-0.773122	6.10908	16.5206	0.000784114	0.00571095
PTPRF	-0.983787	6.12373	16.5181	0.000784631	0.00571095
EXOSC8	0.861734	5.28946	16.4572	0.000797575	0.00579657
POP4	0.727043	4.8856	16.4514	0.000798814	0.00579701
ZFAND1	0.805347	5.51727	16.4456	0.00080007	0.00579756
DDIT4	1.14726	7.27448	16.8645	0.00080269	0.00580797
ASL	-0.840078	6.12234	16.4259	0.000804332	0.0058113
EPC1	-0.864652	5.37028	16.3985	0.000810283	0.0058457
SNRPB2	1.07861	7.26201	16.7056	0.00081196	0.00584921
TIMM50	0.83656	5.87932	16.3725	0.000815977	0.00586954
SGMS2	-1.15181	4.64293	16.4147	0.000818357	0.00587805
SPAG7	-0.759501	5.42629	16.356	0.000819613	0.00587848
KTN1	-0.701685	7.33793	16.3401	0.000823143	0.00588384
MGAT4B	-0.802248	6.17026	16.3376	0.000823689	0.00588384
WARS	1.48237	4.79853	17.015	0.000823953	0.00588384
SLC35A3	-0.874477	5.74107	16.3302	0.000825332	0.00588514
HOOK1	-0.82975	4.64999	16.3136	0.000829038	0.00590299
ACO2	-0.67042	5.98379	16.2973	0.000832704	0.00592051
SERF2	-0.621342	10.6043	16.271	0.000838645	0.00595414
NCBP2	0.817364	5.8692	16.2568	0.000841874	0.00596148
MISP	-0.843874	7.90328	16.2558	0.000842106	0.00596148
GPBP1L1	-0.768876	5.31605	16.2494	0.000843571	0.00596326
BCL2L12	0.824045	5.08919	16.2439	0.000844816	0.00596348
IRF6	-0.755525	5.3714	16.2382	0.000846123	0.00596414
IARS	0.796917	5.23397	16.2307	0.000847847	0.00596772
COA1	0.793691	5.27196	16.2114	0.000852286	0.00599039
ARL6IP1	-0.702732	7.38332	16.1947	0.000856143	0.0060089
TUBB	1.02535	7.64286	16.2907	0.00086337	0.00605098
MGAT4A	-0.965913	4.78543	16.1533	0.000865814	0.00605947
EXOSC7	1.00596	4.89326	16.1447	0.000867851	0.00606412
TNFSF10	-1.11817	5.44447	16.277	0.000868948	0.00606412
C11orf58	0.759545	6.9906	16.1307	0.000871162	0.00607095
PET100	-0.775813	6.55952	16.0948	0.000879703	0.00612179
AKAP9	-0.979439	6.53391	16.0805	0.000883132	0.00612868
STAU1	0.785087	6.47742	16.077	0.000883981	0.00612868
CCL15	-2.48083	5.27076	20.4592	0.000884436	0.00612868
GCSH	0.914606	6.15982	16.0668	0.000886425	0.00613381
ITGB1BP1	0.730952	5.75958	16.0582	0.000888511	0.0061396
C2orf82	-1.25621	6.04254	16.7088	0.000890271	0.00614059
ALG3	0.827713	5.62549	16.0473	0.000891155	0.00614059
C22orf39	-0.796256	5.11734	16.0355	0.000894009	0.00615164
SF3B6	0.679165	7.93707	16.0205	0.000897692	0.00616834
RSBN1	-1.02545	5.02411	15.9856	0.000906276	0.00621862
EIF4EBP1	1.06017	6.88035	16.1517	0.000913467	0.00625923
TRMT6	1.05872	4.49415	15.9199	0.000922698	0.00631367
SEPP1	-1.19432	6.38367	16.3493	0.000944176	0.00645165
ATP5F1	-0.769833	7.86971	15.8237	0.000947346	0.00646432
SSR3	0.634767	7.24775	15.787	0.000956922	0.00651197
PHF3	-0.849981	4.75235	15.7868	0.000956979	0.00651197
TMEM170A	-0.665721	5.2244	15.7791	0.000959022	0.00651684
CLDN4	-0.816023	10.8091	15.7452	0.000967993	0.00656872
SLC2A1	1.40605	6.31568	16.7073	0.000970813	0.00657876
AP1S1	0.674891	6.88505	15.6998	0.000980162	0.00663297
GPX1	0.719808	8.50252	15.6695	0.000988402	0.0066742
MCUR1	0.737831	5.70207	15.6674	0.000988972	0.0066742
LSM8	0.754128	6.63563	15.6608	0.000990764	0.00667712
NUP37	0.91438	4.81208	15.6406	0.000996309	0.00670529
TSPAN1	-1.6706	7.97195	18.0337	0.000998346	0.00670982
SLC20A1	-0.724045	6.4189	15.625	0.0010006	0.00671581
HIGD1A	-0.893842	6.77704	15.6173	0.00100275	0.00672102
HIGD2A	-0.579435	8.13451	15.6031	0.00100669	0.00673823
ETS2	-0.963096	7.72096	15.5887	0.00101203	0.00676475
HADHB	-0.62329	5.93877	15.5692	0.00101618	0.00677549
TIPARP	-0.815669	5.29561	15.5684	0.00101639	0.00677549
MGLL	-1.11728	6.30395	15.8772	0.00102337	0.00680987
CCND1	0.980983	6.95884	15.5404	0.00102432	0.00680987
TCF25	-0.660618	6.6641	15.5325	0.00102657	0.00681558
GALNT6	1.0604	4.55661	15.4647	0.00104604	0.00693549
NPM1	0.641155	9.87734	15.4293	0.00105639	0.00699464
MSRB1	0.888213	5.08818	15.4225	0.0010584	0.00699857
ECE2	1.12531	4.398	15.4061	0.00106322	0.00701353
GDI1	0.877561	4.6199	15.4051	0.00106352	0.00701353
EDEM2	0.774531	4.47755	15.3851	0.00106947	0.00703567
SAC3D1	0.9307	4.44254	15.3801	0.00107095	0.00703567
CCNK	-0.720278	4.57287	15.377	0.00107188	0.00703567
LINC00493	0.756954	7.51463	15.3722	0.00107331	0.00703567
TMEM11	-0.667352	5.30175	15.3698	0.00107404	0.00703567
SPG7	-0.770297	4.84702	15.3606	0.0010768	0.00704439
ARHGEF5	-0.789267	4.35173	15.3499	0.00108001	0.00705594
MTRNR2L12	-2.24766	7.26126	19.3731	0.00108259	0.00706343
NUDT5	0.785599	6.0636	15.311	0.00109179	0.00711398
CEACAM6	2.16968	8.50405	18.7933	0.00110467	0.00718759
POLD2	0.69498	6.3416	15.2647	0.00110601	0.00718759
CITED2	-1.0246	5.69855	15.2575	0.00110823	0.00719252
ATG4D	-0.814134	4.63905	15.2506	0.00111037	0.00719693
ERBB2	-0.931221	5.24893	15.2375	0.00111447	0.00721045
PBDC1	0.704967	5.52276	15.2345	0.0011154	0.00721045
PSMA3	0.614634	6.82868	15.2231	0.00111896	0.00722401
TUBG1	1.10029	4.29184	15.2057	0.00112444	0.00724984
EAPP	-0.81568	5.57654	15.1982	0.0011268	0.00725555
FAM50A	0.753565	6.0743	15.1433	0.00114427	0.00735839
C20orf27	1.51561	6.09495	16.5568	0.00115435	0.00741256
CISD3	-0.774177	7.35661	15.1079	0.00115571	0.00741256
NR4A1	-0.960327	8.25304	15.1426	0.00115934	0.00742615
PRSS23	2.41786	6.11197	18.5895	0.00116323	0.00744131
CTBP2	-0.733221	6.09953	15.0723	0.00116736	0.00745803
TMC4	-0.917104	5.38176	15.0586	0.00117189	0.00747724
RHPN2	-0.746531	5.80636	15.0489	0.00117508	0.007481
TMBIM4	-0.671238	6.46425	15.0476	0.00117552	0.007481
MPC2	-0.667223	8.03627	15.0387	0.00117846	0.00748569
PLK2	-0.833477	5.67098	15.0361	0.00117931	0.00748569
SNHG18	-0.713196	5.657	15.0264	0.00118255	0.00749658
TOMM34	1.33051	4.7838	15.4446	0.001189	0.0075278
YKT6	0.906388	5.09712	14.9809	0.00119783	0.00757392
ACBD6	0.765298	4.99164	14.9759	0.00119953	0.0075749
FZD5	-0.80795	4.70079	14.9663	0.00120278	0.00758074
TRAF4	-0.813836	6.69926	14.9641	0.00120354	0.00758074
MRGBP	1.40857	4.46627	15.4717	0.00120683	0.00759175
KDM5B	-1.1567	4.80399	15.1752	0.00121733	0.00764802
MPG	0.736097	6.31228	14.889	0.00122938	0.00771385
CD3EAP	0.880284	4.11367	14.8732	0.00123488	0.00773847
NUB1	0.816322	4.81048	14.8657	0.00123752	0.00774513
DPM1	1.06733	6.55507	15.0067	0.00125933	0.00787162
RP1-313I6.12	-1.66497	5.62466	16.8469	0.00127147	0.00792969
CCT7	0.666819	7.03997	14.7693	0.00127185	0.00792969
NONO	0.690958	6.81018	14.7057	0.0012951	0.0080644
TKT	0.723001	7.87959	14.6742	0.00130678	0.00812686
2021-09-11	-0.703436	5.40637	14.6611	0.00131167	0.00814695
TIMM17B	0.835402	6.19117	14.6533	0.00131461	0.00814848
AZGP1	2.57992	4.67053	17.3042	0.00131523	0.00814848
DPM3	-0.657518	6.24734	14.6331	0.00132221	0.00818093
SYNE2	-1.13351	5.13932	14.9201	0.00132401	0.00818093
ARF6	-0.805541	7.10933	14.6245	0.00132547	0.00818093
NIT2	0.901134	5.60161	14.6158	0.00132875	0.00818438
MT2A	-2.76125	9.22736	19.0065	0.00133022	0.00818438
MT-ATP6	-0.510795	13.1843	14.6099	0.00133102	0.00818438
TOB1	-0.658524	7.15884	14.603	0.00133365	0.00818525
NR1H2	-0.776364	5.17367	14.6007	0.0013345	0.00818525
RPL17	-0.973583	8.25882	14.7131	0.00134344	0.00822984
KMT5B	-0.722304	4.43337	14.5679	0.00134711	0.00824206
TP53RK	0.94691	4.86405	14.5563	0.00135159	0.00825628
CLRN3	-1.26698	5.08925	15.1065	0.0013528	0.00825628
ALAS1	0.688148	4.6431	14.4499	0.00139351	0.00849419
CHMP4C	0.677536	5.27271	14.44	0.00139747	0.00850192
CD44	1.14622	6.84276	14.9838	0.00139824	0.00850192
RDH13	-0.684455	4.55282	14.3966	0.00141503	0.00859341
SAFB2	-0.619513	5.30779	14.3917	0.00141706	0.00859508
RTFDC1	0.773876	6.29914	14.3855	0.00141959	0.00859983
ARID1A	-0.655582	4.85534	14.375	0.00142387	0.00861271
NDUFA1	-0.672467	8.80068	14.3717	0.00142523	0.00861271
MRPS12	0.763688	7.14715	14.3387	0.00143888	0.00868453
TRAPPC2L	0.66736	6.21936	14.3162	0.00144826	0.00872814
EMD	0.796727	5.72465	14.3129	0.00144966	0.00872814
MECOM	-0.950265	4.81118	14.2747	0.00146574	0.00881415
CFAP97	0.744263	4.48608	14.2646	0.00147005	0.00882931
AKAP8	-0.686955	4.41066	14.2133	0.00149204	0.00894189
RNASEH2A	0.99034	4.73192	14.2124	0.00149244	0.00894189
MT1G	-4.00273	9.58822	19.1914	0.00149831	0.00896613
LIPH	-1.75431	6.17491	16.6068	0.00150165	0.00897519
LSM10	0.643486	5.11687	14.1754	0.00150857	0.0090056
RBBP6	-0.628131	6.18442	14.1692	0.00151128	0.00901081
C19orf33	-1.29669	8.81041	15.3491	0.00151898	0.00903252
DARS	0.889848	6.00997	14.1512	0.00151919	0.00903252
PRELID3B	0.670334	7.29383	14.1484	0.00152043	0.00903252
ENC1	1.27522	5.15761	14.6442	0.00152656	0.00905694
POP7	0.747101	6.00637	14.1284	0.0015293	0.00905694
NFIC	-1.39434	4.72719	15.1555	0.00153007	0.00905694
CASP4	1.00176	4.45939	14.1213	0.00153245	0.00906006
BTG1	-0.565211	8.40778	14.1005	0.00154174	0.00910408
IER2	-0.599813	8.7683	14.0814	0.00155036	0.0091411
C12orf45	0.69874	5.09372	14.0774	0.00155215	0.0091411
PLEKHF2	-0.598586	4.6781	14.0743	0.0015536	0.0091411
UBE2T	1.15278	4.87618	14.1388	0.00155893	0.0091615
AIDA	0.874611	4.81792	14.0539	0.00156284	0.00917351
RPS27	-0.639882	12.3037	14.0395	0.00156944	0.009194
KMT2E	-0.764321	6.28337	14.0365	0.00157079	0.009194
NENF	0.580073	7.28928	14.034	0.00157194	0.009194
LIMS1	0.717082	5.355	14.0156	0.00158042	0.00922167
COX5A	-0.655238	9.28608	14.0156	0.00158043	0.00922167
TUBA4A	0.663796	5.98479	13.9935	0.00159063	0.00927021
NINJ1	0.796456	5.01308	13.9481	0.00161192	0.00938315
ATP6V0D1	-0.682602	5.9566	13.9267	0.00162203	0.00942871
MT-ATP8	-0.972717	5.88419	13.9215	0.00162452	0.00942871
EPS8L3	-1.00977	6.09937	14.0729	0.00162551	0.00942871
MACC1	1.26609	5.37066	14.3439	0.00162921	0.00943905
CXCL16	1.20065	6.03072	14.2832	0.0016456	0.00951302
C10orf99	-3.47235	7.43119	18.5605	0.00164585	0.00951302
TSTD1	-0.714809	7.30083	13.8667	0.00165085	0.00953067
ETNK1	-0.65921	5.46109	13.8406	0.00166352	0.00959155
PSMB1	0.681687	8.15897	13.837	0.00166529	0.00959155
NRBF2	-0.744985	4.91842	13.8178	0.00167475	0.0096347
SLC37A1	-0.821633	4.5558	13.8111	0.00167804	0.00964234
EIF2AK1	0.688979	5.7842	13.8019	0.00168259	0.00965722
MRPL9	0.764264	5.86659	13.7894	0.00168879	0.00967758
C20orf196	1.45813	3.84487	14.0679	0.00169008	0.00967758
TMEM161A	0.8003	4.2434	13.7721	0.00169742	0.00970829
OVOL1	-0.817694	5.33259	13.757	0.00170498	0.00974021
TMEM109	0.627971	4.47652	13.7387	0.00171418	0.00978138
DDAH1	-0.673656	5.66607	13.7314	0.00171789	0.00979115
ATP6AP2	0.711079	6.2808	13.7207	0.00172331	0.00981066
WAPL	-0.781086	4.53085	13.7097	0.00172894	0.00981561
CCT6A	0.735513	7.4085	13.7074	0.00173009	0.00981561
RCOR1	-1.00213	4.48551	13.7073	0.00173017	0.00981561
TSN	0.718917	5.25864	13.6705	0.00174908	0.00991144
ARFGAP2	-0.663343	4.68936	13.6655	0.00175168	0.00991171
MUC5B	-4.54365	6.42414	18.3878	0.00175316	0.00991171
ASUN	1.15009	3.91478	13.6561	0.00175655	0.00991947
MAPK3	-0.816754	5.6215	13.6458	0.00176191	0.00993232
OXLD1	0.894069	4.71448	13.6439	0.00176287	0.00993232
YBEY	-0.834212	4.85003	13.6261	0.00177218	0.00997017
BORCS7	-1.01959	5.1459	13.7689	0.00177365	0.00997017
CD68	1.29972	4.93379	13.9247	0.00177794	0.00998287
PHLDA1	1.33208	7.44164	14.8162	0.00178174	0.00999054
FUT3	-0.706815	5.67709	13.6049	0.00178337	0.00999054
TES	-0.617083	6.3555	13.5821	0.00179549	0.010047
VASP	-0.725146	6.87633	13.5641	0.0018051	0.0100892
NFKB2	-0.666564	4.54161	13.5523	0.00181143	0.0101131
EIF3L	-0.627446	7.8773	13.5402	0.00181791	0.0101378
MAP3K2	-0.693284	4.75426	13.5279	0.00182458	0.0101581
TMEM63A	0.835838	5.27498	13.5259	0.00182569	0.0101581
SPAG9	-1.05781	5.75839	13.7247	0.00185496	0.0103093
PAM	1.37719	4.26999	13.8091	0.00186691	0.0103549
PSMB4	0.582902	6.4442	13.448	0.00186851	0.0103549
HADH	-1.0014	6.19651	13.6173	0.00186949	0.0103549
ATP5S	-0.700487	4.41083	13.4359	0.00187523	0.010375
NUFIP2	-0.702285	5.39198	13.4258	0.00188092	0.0103948
GOLGA2	-0.840804	4.86449	13.4094	0.00189017	0.0104341
COX5B	-0.553697	9.88276	13.3962	0.00189762	0.0104635
APP	-0.62602	7.47659	13.371	0.00191193	0.0105306
PNRC2	-0.639968	6.13962	13.3642	0.00191585	0.0105404
IQGAP1	-0.733406	6.44563	13.3105	0.00194686	0.010699
FAM129B	-0.752913	5.38218	13.2868	0.00196076	0.0107634
BAZ1A	-1.04652	5.9582	13.5252	0.00196521	0.0107683
UBL4A	0.891555	4.18412	13.2778	0.00196605	0.0107683
TUBB4B	-0.670405	8.56303	13.2738	0.00196843	0.0107694
INSIG1	1.07522	6.90309	13.6231	0.00198294	0.0108367
MT1X	-2.35971	8.24163	16.5989	0.00199699	0.0109014
PYCR2	0.812243	4.38937	13.2102	0.00200635	0.0109403
EEF1E1	0.757556	5.87361	13.1952	0.00201542	0.0109776
NOB1	0.696789	6.02438	13.1818	0.00202358	0.0110098
ARMC10	0.715456	6.05681	13.1754	0.0020275	0.0110189
SELENBP1	-2.70388	7.05101	16.8461	0.00203581	0.0110496
ZC3H15	0.566955	7.1545	13.1588	0.00203765	0.0110496
CFAP36	0.851066	4.84314	13.1415	0.00204827	0.011095
COQ2	-0.60827	4.47124	13.134	0.00205294	0.011108
SMDT1	-0.652331	7.4661	13.1237	0.00205935	0.0111304
ARFGEF3	-0.792203	4.21878	13.1169	0.00206354	0.0111408
AMN	-2.30674	6.25797	16.173	0.00208069	0.0112065
VBP1	0.682867	5.77529	13.0892	0.00208086	0.0112065
UCHL3	0.78501	6.52939	13.0865	0.00208255	0.0112065
RETSAT	-0.801666	4.64634	13.0669	0.00209496	0.011261
CCNC	0.740008	5.65909	13.0427	0.00211033	0.0113312
HPS1	-0.761101	5.12069	13.0189	0.00212558	0.0114006
CMBL	-1.99232	5.64929	15.6276	0.00213164	0.0114121
CDK4	0.860501	6.40268	13.0084	0.00213237	0.0114121
ALKBH7	-0.549825	7.63117	12.9994	0.00213817	0.0114307
USP15	-0.816766	4.43799	12.9928	0.00214245	0.0114411
FAM84B	1.03537	4.88177	12.986	0.00214692	0.0114525
CRACR2B	-0.786526	5.55998	12.9745	0.00215435	0.0114798
MTMR11	-1.34316	4.92955	13.8207	0.00217639	0.0115828
RALA	0.756564	6.45999	12.9295	0.00218401	0.0115828
MBD2	-0.856721	4.73268	12.9284	0.00218475	0.0115828
ZDHHC9	1.00993	5.16615	12.9268	0.00218579	0.0115828
METTL5	0.669489	6.54231	12.924	0.00218765	0.0115828
POLR2K	0.640827	7.10725	12.9238	0.00218783	0.0115828
ESRP1	-0.695424	5.55521	12.9094	0.00219743	0.0116185
RSRC1	0.665204	4.78896	12.9065	0.00219931	0.0116185
FBP1	-0.95246	4.8632	12.8735	0.00222152	0.0117232
BCL3	-0.9474	5.33377	12.8511	0.00223675	0.011791
TNRC6B	-0.83682	5.07239	12.8385	0.00224534	0.0118235
GOT1	-0.848667	4.92681	12.7863	0.00228138	0.0120004
OAF	-0.943715	5.41804	12.7723	0.0022912	0.0120392
RBBP7	0.662183	6.01245	12.7639	0.00229707	0.0120572
COX4I1	-0.595244	10.3889	12.7376	0.00231563	0.0121416
ARFGAP1	0.627543	4.60349	12.7282	0.00232226	0.0121634
RHBDD2	0.705597	5.19459	12.7203	0.00232792	0.0121699
FAM46A	-1.27233	6.5545	13.7775	0.00233001	0.0121699
PARM1	-1.19801	4.9317	13.1456	0.00233338	0.0121699
PAWR	-0.796786	5.9959	12.7126	0.00233342	0.0121699
PNKD	-0.62347	6.66064	12.707	0.00233741	0.0121778
SLC44A3	-0.724885	5.04854	12.6936	0.00234704	0.012215
CEBPB	0.850661	7.1906	12.6882	0.0023509	0.0122222
SQLE	0.979717	6.19578	12.7066	0.00235686	0.0122402
TLE1	-0.971443	5.04201	12.6632	0.00236898	0.0122902
ABHD11-AS1	-1.80181	5.26098	14.5919	0.00238493	0.0123599
GOLPH3	-0.695222	5.48934	12.6193	0.00240121	0.0124311
DNAJC4	-0.998652	5.0982	12.662	0.00241788	0.0125033
ARMCX3	0.736689	5.11379	12.5936	0.00242024	0.0125033
PSMD4	0.60178	6.71976	12.5872	0.00242503	0.0125149
JOSD2	0.759506	5.6371	12.5759	0.00243347	0.0125452
ECT2	1.0023	4.26624	12.5441	0.0024574	0.0126554
RAB1B	-0.614457	5.28664	12.5405	0.00246016	0.0126563
GGCT	0.71504	7.10394	12.5368	0.00246298	0.0126575
GALNT7	-0.755827	4.74835	12.5166	0.00247834	0.0127152
TRAK1	-0.674014	4.34338	12.5152	0.00247938	0.0127152
DPY30	0.655842	6.78622	12.4872	0.0025009	0.0128122
PTGES3	0.595435	8.29812	12.4811	0.00250562	0.0128231
SRSF8	-0.657241	5.48242	12.4703	0.00251406	0.0128528
TBCB	0.923405	6.43559	12.5022	0.00252689	0.012905
ZDHHC24	0.795207	4.48001	12.3983	0.00257067	0.0131143
PRDX2	0.669366	8.46249	12.3951	0.00257322	0.0131143
HECTD1	-0.8532	5.10969	12.3425	0.00261557	0.0133164
TPRKB	0.6093	6.16659	12.3383	0.00261897	0.0133199
RPL31	-0.557964	11.5106	12.3273	0.00262796	0.0133518
LUC7L	-0.554476	4.60683	12.3134	0.00263935	0.0133909
DCPS	0.67481	3.94319	12.3113	0.0026411	0.0133909
PBRM1	-0.645576	4.53859	12.2692	0.00267592	0.0135534
SLC35B3	-0.748666	4.51978	12.2621	0.00268186	0.0135695
ABHD12	0.840875	5.76846	12.2526	0.00268982	0.0135958
SERTAD3	-0.843364	4.69531	12.2266	0.00271171	0.0136923
AAMDC	-0.716122	5.28618	12.2225	0.00271514	0.0136956
PDLIM5	-0.852188	5.85813	12.2097	0.00272601	0.0137363
PAIP2	0.567819	5.99873	12.1759	0.00275495	0.0138679
COPS6	0.627424	6.49378	12.1682	0.00276157	0.013887
MYL6B	0.650977	4.8775	12.1357	0.00278982	0.0140147
SLC38A2	-0.755294	6.50806	12.1276	0.00279696	0.0140362
PPID	0.700214	5.07618	12.0992	0.00282196	0.0141472
HPRT1	0.708873	5.69001	12.0812	0.00283786	0.0142125
IFT52	0.91628	4.12296	12.0729	0.00284526	0.014235
PPP2CA	-0.58194	6.18476	12.0667	0.00285086	0.0142485
RPS28	-0.501422	11.8667	12.0423	0.00287274	0.0143433
MGAT1	-0.638348	5.21815	12.0304	0.00288356	0.0143827
NOP56	0.836111	6.84938	12.0195	0.00289344	0.0144173
EXOSC3	0.786278	4.87905	12.0133	0.00289909	0.0144286
MRPS26	0.893299	6.61133	12.0409	0.00290158	0.0144286
NUMB	-0.836264	4.4388	11.9792	0.00293035	0.0145569
ECH1	-0.885782	7.52016	12.0876	0.00294236	0.0146018
CASC4	-0.682189	5.05832	11.9504	0.00295707	0.01466
CISD2	0.644464	6.20444	11.9414	0.0029655	0.0146772
TM9SF3	-0.639128	6.88998	11.9403	0.0029665	0.0146772
DPH3	0.851301	5.23725	11.9128	0.00299241	0.0147864
GTF2F2	0.791076	5.93238	11.9105	0.0029946	0.0147864
SLC2A8	0.815891	4.8913	11.8963	0.0030081	0.0148381
KDELR3	1.48799	4.45724	12.5785	0.00301861	0.014875
USP9X	0.597938	5.22049	11.8659	0.00303712	0.0149513
RBM23	-0.731864	4.71637	11.8516	0.0030509	0.0150041
BAZ2B	-0.674336	4.8704	11.8451	0.0030572	0.0150192
NSUN5	0.746422	4.9035	11.8421	0.00306009	0.0150192
COPZ1	0.622318	6.4671	11.8324	0.00306953	0.0150505
RNF149	0.550106	5.41515	11.7672	0.00313366	0.0153496
UBAC1	-0.77115	4.81591	11.7195	0.00318149	0.0155684
DNAJC5	0.75497	4.74542	11.712	0.00318911	0.0155902
EMC8	0.630845	5.43103	11.6996	0.00320179	0.0156366
HACD3	0.772485	5.93477	11.6955	0.00320595	0.0156413
CDC42EP4	-0.839721	5.05365	11.6861	0.00321552	0.0156725
ELMO3	-0.613176	4.59939	11.6661	0.00323614	0.0157487
GAS6	-1.0072	5.89534	11.8873	0.00323921	0.0157487
C8orf82	-0.579148	5.27054	11.6603	0.0032421	0.0157487
NOL7	0.602511	6.80256	11.6585	0.00324399	0.0157487
STK4	0.686851	4.79409	11.6433	0.0032598	0.0158099
NCOA4	-0.706451	5.19526	11.6324	0.00327111	0.0158491
IRAK1	0.834486	5.63845	11.6191	0.00328505	0.0159009
CSNK2A1	0.692995	5.5028	11.6038	0.00330111	0.0159629
APMAP	0.994373	5.53198	11.7085	0.0033294	0.0160682
ABR	-0.841372	4.68832	11.5771	0.00332942	0.0160682
EZR	-1.09803	8.64777	12.2248	0.0033492	0.0161478
NADSYN1	-0.578197	4.52746	11.5458	0.00336299	0.0161984
PIGC	0.79836	4.42662	11.5146	0.00339678	0.0163451
NDUFB7	-0.473579	8.33866	11.5094	0.00340249	0.0163566
PFKL	-0.631898	6.39563	11.5017	0.00341089	0.0163752
TACC2	-0.692728	4.73329	11.4997	0.00341308	0.0163752
SAT1	0.68487	10.2301	11.4967	0.00341637	0.0163752
JMJD1C	-0.780656	5.78145	11.4923	0.00342119	0.0163764
XRN2	0.864288	6.42758	11.4904	0.00342329	0.0163764
SSSCA1	0.642531	5.42901	11.4829	0.00343156	0.0163997
ZNF131	-0.862726	4.63458	11.4799	0.00343483	0.0163997
USMG5	-0.689931	9.02529	11.4551	0.00346235	0.0165048
RERE	-0.792772	4.8899	11.4534	0.00346426	0.0165048
ANXA1	1.99304	6.98931	13.7174	0.00346691	0.0165048
UBALD1	-0.687008	4.84998	11.4389	0.00348047	0.0165533
MARK2	-0.688301	4.60527	11.4351	0.00348469	0.0165573
SERINC2	-0.765421	7.27282	11.4247	0.00349643	0.0165971
PACSIN2	-0.736712	4.63415	11.4033	0.00352059	0.0166956
UNC119	0.761501	4.13189	11.3989	0.00352563	0.0167034
LMO4	-0.789516	4.79469	11.3938	0.0035314	0.0167146
REEP3	0.700893	5.38045	11.372	0.00355635	0.0168165
SCAMP2	-0.841706	5.14483	11.3507	0.00358079	0.0169158
FBXW5	-0.806819	6.16086	11.3424	0.00359045	0.0169452
GGNBP2	-0.616077	5.93736	11.3276	0.00360768	0.0170031
CDK6	-0.81885	4.75497	11.3259	0.00360966	0.0170031
PNPLA4	0.843416	5.12973	11.3168	0.00362032	0.017037
AC090498.1	-0.93315	8.29015	11.5575	0.00364832	0.0171524
NUTM2B-AS1	-0.597091	4.75139	11.2838	0.00365914	0.0171818
IFT22	1.00255	4.21792	11.2818	0.00366158	0.0171818
CCDC51	0.867108	4.14802	11.2737	0.00367117	0.0172045
FAM96B	0.488586	7.65073	11.2718	0.00367343	0.0172045
TM2D2	0.773325	4.75409	11.2573	0.00369068	0.0172689
PCNA	0.794438	6.22477	11.2449	0.00370559	0.0173222
UQCRC1	-0.570453	7.62662	11.2373	0.00371473	0.0173483
PDP1	1.14395	4.47193	11.4089	0.00372821	0.0173948
CD276	0.739033	3.94853	11.2092	0.00374878	0.0174742
PRKCA	-0.82113	4.22145	11.1976	0.00376294	0.017507
MAPKAPK3	0.613571	4.59987	11.1976	0.00376295	0.017507
TMEM9	0.960619	4.99347	11.187	0.0037759	0.0175506
HYI	-0.994107	5.1372	11.3498	0.00380435	0.0176662
PLCD3	-1.40576	4.83739	12.2794	0.00381045	0.0176709
NDUFS7	-0.610944	7.49691	11.1573	0.00381258	0.0176709
C20orf24	0.858797	7.84518	11.2198	0.00383102	0.0177397
CALU	0.847337	5.58383	11.1061	0.00387672	0.0179208
EIF3M	0.628328	7.4596	11.1055	0.00387743	0.0179208
RPS10	-0.585197	10.4425	11.0957	0.00388991	0.0179616
TMEM43	0.783592	4.26592	11.0751	0.00391612	0.0180656
NFYB	0.91588	4.2193	11.0615	0.00393352	0.0181289
TUBA1B	0.613426	8.74091	11.0529	0.00394467	0.0181464
RPLP1	-0.394847	12.9819	11.0528	0.00394472	0.0181464
CES2	-2.04251	7.03287	13.3751	0.0039622	0.0181974
ACLY	0.636175	4.98997	11.0385	0.0039632	0.0181974
TRAPPC6A	-0.730542	5.89138	11.0346	0.00396833	0.0182039
TRPC4AP	0.698908	4.84864	11.0074	0.00400386	0.0183498
CHPT1	-0.638178	6.31515	10.9963	0.00401835	0.018399
OGFR	0.806805	5.06199	10.9692	0.0040542	0.0185459
PSMD8	0.563617	7.53693	10.963	0.00406254	0.0185668
GSDMD	-0.581508	5.9381	10.9531	0.00407574	0.0186062
FAAP20	0.567406	6.10702	10.9508	0.00407875	0.0186062
CD46	0.68146	6.9713	10.9406	0.00409255	0.0186518
WFDC2	-3.98689	7.64475	14.0346	0.00409995	0.0186683
CFDP1	-0.886162	7.00003	11.1027	0.00410888	0.0186916
LONP1	0.585322	4.63455	10.9231	0.00411611	0.0187068
DYNLRB1	0.717745	7.77753	10.9203	0.00411984	0.0187068
CSNK2A2	0.655254	4.29761	10.9056	0.00413985	0.0187801
NSMCE1	0.69215	5.63945	10.9028	0.00414363	0.0187801
REXO2	0.740779	6.62743	10.8885	0.00416322	0.0188355
FUOM	0.984705	4.99633	10.8882	0.00416352	0.0188355
RPN2	0.810703	7.5582	10.8759	0.00418049	0.0188949
C7orf50	0.613862	6.16444	10.8697	0.00418897	0.0189158
MTDH	0.554656	7.97967	10.8567	0.00420701	0.0189799
PTTG1	0.590621	6.40061	10.8531	0.00421205	0.0189851
CAPZA2	0.653069	6.92993	10.8479	0.00421916	0.0189997
UBE2I	0.577054	7.21073	10.8198	0.00425851	0.0191594
PSMD10	0.758759	4.2746	10.8043	0.00428036	0.0192401
DRAP1	0.537289	6.85196	10.7821	0.00431183	0.0193638
ANAPC13	0.745988	5.32097	10.7677	0.00433249	0.0194388
ATF3	-0.692777	8.20904	10.7639	0.00433787	0.0194452
ACSS2	-0.721564	5.42146	10.7597	0.00434386	0.0194543
TWISTNB	0.7518	5.0696	10.7193	0.00440244	0.0196987
DCAF6	-0.702571	4.60162	10.7114	0.00441402	0.019715
RAP1B	-0.646185	5.35731	10.7113	0.00441411	0.019715
CLTB	-0.695782	7.95277	10.708	0.00441893	0.0197186
FAM200B	-0.617495	5.21208	10.7021	0.00442755	0.0197278
RPL22	-0.490411	10.5917	10.6992	0.00443184	0.0197278
ZCCHC7	0.640044	4.41989	10.6958	0.00443685	0.0197278
SCO2	-0.621975	5.52738	10.6932	0.0044407	0.0197278
TALDO1	0.688772	7.53374	10.693	0.00444105	0.0197278
SMAD2	-0.863568	5.03174	10.6748	0.00446788	0.0198236
SPTAN1	-0.547426	5.94217	10.6729	0.00447071	0.0198236
HNRNPUL1	-0.540097	5.8799	10.6639	0.00448414	0.0198653
PPP1R15A	-0.706014	8.73579	10.6587	0.00449189	0.0198817
LCN2	2.11545	9.27157	12.8998	0.00451957	0.0199862
RBM5	-0.786538	4.74315	10.6344	0.00452829	0.0200067
ECI1	-0.698643	5.86152	10.6159	0.00455627	0.0201123
TARS	0.712235	5.56796	10.5836	0.00460556	0.0203116
SLC11A2	0.83593	4.47191	10.5577	0.00464554	0.0204696
C8orf59	0.607839	7.12702	10.5453	0.00466475	0.0205358
IGFBP4	-0.829031	6.14395	10.5431	0.00467182	0.0205485
WASF2	-0.671602	6.56674	10.5304	0.004688	0.0206012
RNF213	0.974803	5.90023	10.7039	0.00472063	0.0206759
YWHAQ	0.52828	7.56688	10.5076	0.00472386	0.0206759
LYRM1	0.699539	5.07289	10.5068	0.00472508	0.0206759
TPI1	0.44933	9.62889	10.5068	0.00472515	0.0206759
RBM25	-0.547862	6.61575	10.5061	0.00472619	0.0206759
CTSB	0.634467	6.95243	10.5036	0.00473024	0.0206759
IFNGR1	0.860298	5.27061	10.488	0.00475499	0.0207475
LDLR	-0.833251	7.0606	10.6019	0.00475507	0.0207475
NME1	0.759223	7.54773	10.4754	0.00477501	0.0208152
LACTB2	1.00225	5.3192	10.6157	0.00477907	0.0208152
PLEKHG6	-0.7363	4.52003	10.4688	0.00478553	0.0208249
CDC16	0.875552	4.71651	10.4647	0.0047922	0.0208355
NOC4L	0.584736	4.40514	10.4506	0.00481483	0.0209153
C8orf33	0.810071	5.67033	10.4466	0.00482134	0.0209251
GGH	0.776224	7.31885	10.4432	0.00482684	0.0209305
ZFAND2B	-0.641872	5.20642	10.4365	0.00483773	0.0209592
BDP1	-0.716621	4.93285	10.4338	0.00484207	0.0209595
FDPS	0.728924	7.20496	10.4278	0.00485175	0.020983
THRA	-0.690552	4.23875	10.4056	0.00488802	0.0211055
NDUFA5	-0.563876	6.70557	10.4052	0.00488868	0.0211055
SDHD	-0.670762	6.61542	10.389	0.00491549	0.0212026
COMMD7	0.790789	6.01635	10.3558	0.00497057	0.0214083
ZNF503	1.32829	4.75618	11.0536	0.00497189	0.0214083
HBEGF	-0.931578	7.4566	10.6393	0.00499796	0.0215017
CCNG1	-0.564825	6.42112	10.3296	0.00501465	0.0215546
SMUG1	0.765231	4.69281	10.3176	0.00503498	0.0216231
MANF	0.79669	6.92088	10.305	0.00505644	0.0216963
LLPH	0.523918	5.48572	10.2732	0.00511088	0.0219108
UBE2A	0.589663	6.16562	10.2683	0.00511946	0.0219284
RNASEH1	0.736179	4.57163	10.2628	0.00512903	0.0219503
SNRPA1	0.793	6.04414	10.254	0.00514428	0.0219964
RING1	-0.63388	4.32888	10.2474	0.00515573	0.0220262
TMEM68	0.540717	4.26742	10.2324	0.00518198	0.0221191
CSNK1G3	-0.711795	4.23146	10.2178	0.00520762	0.0221796
SATB2	-1.39862	4.94935	11.2398	0.0052092	0.0221796
GEM	0.684133	4.87868	10.2165	0.00520992	0.0221796
POFUT1	0.804482	4.21512	10.214	0.00521422	0.0221796
GPX4	0.662591	8.5813	10.2067	0.00522719	0.0222156
AKIRIN1	-0.604002	5.63564	10.1958	0.00524657	0.0222601
TMEM208	0.654995	6.48733	10.1957	0.00524673	0.0222601
ADD1	-0.574053	4.81735	10.182	0.00527107	0.022344
FMR1	0.72985	4.2935	10.1729	0.00528742	0.022394
HIF1A	-0.71331	4.78798	10.1652	0.00530127	0.0224334
ATP5G2	-0.506392	9.30448	10.1308	0.00536353	0.0226655
SORD	0.810812	5.47657	10.1298	0.00536536	0.0226655
WIPF2	-0.762315	5.21011	10.1258	0.00537261	0.0226767
AMZ2	0.794446	4.7272	10.1198	0.00538368	0.0227039
TAF15	-0.5376	5.30006	10.0927	0.00543355	0.0228945
VAPB	0.756922	4.87012	10.0783	0.00546022	0.0229872
CCDC12	-0.498398	6.15148	10.0549	0.00550382	0.0231509
PDGFA	-1.32599	4.97499	10.7436	0.00552069	0.023202
ADM	-0.60186	7.00724	10.0375	0.00553663	0.0232491
PSMG4	0.679689	5.19601	10.0327	0.00554577	0.0232566
MANBAL	0.713912	5.63845	10.03	0.00555071	0.0232566
ADAR	0.618584	5.46039	10.029	0.0055526	0.0232566
ANAPC11	0.50226	7.91339	9.99819	0.00561143	0.0234829
NT5C	-0.528499	6.34923	9.98177	0.00564301	0.023595
TSPAN8	-0.782042	10.2392	10.1143	0.00569234	0.0237747
TM7SF2	1.083	4.46379	10.1802	0.00569566	0.0237747
MRPS17	0.69448	4.62197	9.94717	0.00571022	0.0238152
2021-09-09	0.559946	5.9213	9.93453	0.005735	0.0238982
FKBP9	0.742028	5.15485	9.91598	0.00577158	0.0240303
PABPN1	-0.615831	5.84111	9.90691	0.00578955	0.0240847
NIPBL	-0.601262	4.96561	9.89106	0.00582113	0.0241864
SARAF	-0.629478	7.17189	9.88971	0.00582383	0.0241864
VSIG10	-0.68841	4.58811	9.87143	0.00586051	0.0243182
EMG1	0.917155	5.27644	9.92643	0.00592676	0.0245723
MRPL4	0.546688	6.63709	9.83218	0.00594014	0.024607
PRKRIR	-0.587953	4.19778	9.82543	0.00595397	0.0246435
VDAC1	0.568015	8.06717	9.81774	0.00596976	0.0246706
NDUFA3	-0.627537	7.43195	9.81735	0.00597055	0.0246706
MSMO1	0.874354	5.7227	9.81258	0.00598038	0.024678
FLAD1	0.759175	4.5341	9.80994	0.00598581	0.024678
ATP5D	-0.499565	9.06971	9.80917	0.0059874	0.024678
SDHB	-0.619843	6.77668	9.7944	0.00601797	0.0247831
NXT1	0.789405	5.69731	9.79193	0.00602309	0.0247835
MT1E	-4.08482	9.05286	12.3447	0.00605872	0.0249092
KIAA1551	0.763625	4.48237	9.76334	0.00608279	0.0249791
ICT1	0.623437	5.27835	9.76169	0.00608626	0.0249791
BCL10	-0.569554	5.82142	9.75945	0.00609097	0.0249791
IFRD2	0.60905	5.65026	9.75464	0.0061011	0.0249997
MAPK14	0.690258	4.16418	9.74903	0.00611291	0.0250273
IL32	1.25431	9.20651	10.7329	0.00613181	0.0250837
COX6A1	-0.485632	9.62284	9.73618	0.00614012	0.0250968
GNAI2	1.00475	4.85392	9.82845	0.006156	0.0251408
TMEM33	0.627708	5.42887	9.71662	0.00618178	0.0252252
CLDN12	0.908614	4.37635	9.69554	0.00622706	0.0253888
BIRC5	0.688614	5.22292	9.68536	0.00624904	0.0254573
C3orf52	-0.700116	4.65327	9.66352	0.00629653	0.0256295
ZNF706	0.649559	7.87798	9.65021	0.00632566	0.0257268
GPR160	-0.777181	6.62858	9.64032	0.00634741	0.0257898
SRF	-0.687626	4.7836	9.63697	0.00635479	0.0257898
UQCR11	-0.489624	9.00451	9.63601	0.0063569	0.0257898
PCM1	-0.792081	4.76825	9.62905	0.00637229	0.0258309
TPM4	0.628602	8.13511	9.62049	0.00639126	0.0258865
LASP1	-0.562279	6.1216	9.61322	0.00640743	0.0259306
U2AF2	-0.50085	5.38945	9.60911	0.00641657	0.0259462
FIBP	0.523663	5.88438	9.57056	0.00650321	0.0262555
MPLKIP	0.691709	6.55852	9.56924	0.0065062	0.0262555
WIPI1	-0.90115	4.84259	9.58857	0.0065091	0.0262555
UBN1	-0.534389	4.6755	9.56045	0.00652614	0.0263027
LPGAT1	0.807901	4.75791	9.5552	0.00653808	0.0263169
TPM1	-0.696819	8.45508	9.5542	0.00654038	0.0263169
TMEM59	-0.786552	8.4871	9.59415	0.00656532	0.0263956
LINC00657	0.669474	6.83808	9.53581	0.00658244	0.0264428
PRKRA	0.523947	5.39441	9.52621	0.0066045	0.0265097
RNF114	0.760429	6.95058	9.51606	0.00662795	0.0265821
C11orf24	0.742807	4.28118	9.51229	0.00663668	0.0265842
GUSB	-0.718833	5.37645	9.51053	0.00664073	0.0265842
CHD2	-0.565733	5.14371	9.50882	0.0066447	0.0265842
LAP3	0.490567	5.45342	9.49025	0.00668795	0.0267355
SLC25A11	-0.569324	5.48119	9.48646	0.00669681	0.0267491
MBTPS1	-0.597806	4.42955	9.47205	0.00673063	0.0268624
KRR1	0.548253	5.15062	9.46843	0.00673915	0.0268746
CLPP	0.627229	6.09129	9.45297	0.00677571	0.0269984
PGAM1	0.6289	7.37322	9.43653	0.00681482	0.0271281
OSBPL8	0.815144	4.53136	9.43466	0.00681929	0.0271281
PSMA3-AS1	-0.631253	5.07984	9.41856	0.00685787	0.0272595
MED16	-0.560059	4.40707	9.41608	0.00686382	0.0272611
MYO15B	-1.09467	4.68329	9.71239	0.00690314	0.0273951
NFIA	-0.655372	5.23306	9.3779	0.00695639	0.0275841
PLEKHB2	-0.502616	6.06308	9.37247	0.00696967	0.0276145
CHCHD2	0.485538	10.0484	9.35556	0.00701121	0.0277567
MLF2	0.47434	7.00514	9.34213	0.00704439	0.0278656
IL10RB	-0.846946	4.88769	9.3205	0.00709823	0.028056
EXOSC4	0.640469	5.50593	9.31169	0.00712029	0.0281206
HSD17B12	0.50984	6.54204	9.3092	0.00712652	0.0281226
RGCC	-1.17776	5.60516	9.90113	0.00715522	0.0282131
HSPB11	0.573413	5.54297	9.28306	0.00719248	0.0283242
XBP1	-0.479692	7.26786	9.2821	0.00719492	0.0283242
RREB1	-0.617619	4.39688	9.27838	0.00720439	0.028334
IPO5	0.591156	5.39275	9.27442	0.00721443	0.028334
PUM1	-0.57094	5.52163	9.27432	0.0072147	0.028334
ARL2BP	0.548218	4.7302	9.25701	0.00725893	0.0284849
CC2D1A	-0.72663	5.00576	9.24249	0.00729625	0.0286085
CIAPIN1	0.562087	4.67048	9.2357	0.00731378	0.0286544
HNMT	-0.646025	5.83822	9.23225	0.00732268	0.0286664
MAP7	-0.506151	5.47931	9.21924	0.00735646	0.0287757
AKIP1	0.703369	4.12922	9.21305	0.00737258	0.0288158
BRIX1	0.618345	5.51137	9.20749	0.00738709	0.0288301
UPF2	-0.739959	5.28578	9.20715	0.00738798	0.0288301
GLTSCR2	-0.57776	8.74539	9.19397	0.00742254	0.0288912
CYSTM1	-0.947126	8.69224	9.56157	0.00742797	0.0288912
ATP6AP1	0.646517	5.781	9.19143	0.00742921	0.0288912
CKB	-2.17424	9.49719	11.0781	0.00743131	0.0288912
GATA6	-0.678507	4.4746	9.1889	0.00743587	0.0288912
PTPN2	-0.632082	5.03335	9.18775	0.0074389	0.0288912
SPSB3	-0.561658	5.25597	9.18319	0.00745092	0.028915
FCGRT	-1.12029	7.8134	9.87841	0.00751012	0.0291184
TRA2A	-0.500664	6.10873	9.157	0.00752043	0.0291184
TJP3	-0.872896	5.40315	9.26693	0.00752112	0.0291184
MYO1E	-0.790438	4.83872	9.14731	0.00754632	0.029193
ANG	-1.04677	5.31734	9.50202	0.00757577	0.0292838
NUDT1	0.616836	5.29117	9.12542	0.00760521	0.0293745
PAICS	0.653868	6.26141	9.11752	0.00762658	0.0294164
PHPT1	-0.504555	7.61648	9.11699	0.00762802	0.0294164
LARP7	-0.651316	5.32926	9.10751	0.00765377	0.0294729
SELK	-0.652835	7.7926	9.10718	0.00765466	0.0294729
VAPA	-0.554729	7.08493	9.09089	0.00769913	0.0296208
TBCA	0.451191	7.97369	9.08767	0.00770795	0.0296316
UQCRQ	-0.525833	9.37089	9.07194	0.00775123	0.0297585
PHF20L1	0.605118	5.10505	9.07127	0.00775307	0.0297585
COX6B1	-0.432056	9.65091	9.04092	0.00783738	0.0300586
AIMP2	0.782947	5.307	9.03757	0.00784676	0.0300711
ASCL2	2.01596	6.60115	10.716	0.00787672	0.0301624
HYAL2	0.812766	4.59298	9.01956	0.00789734	0.0302178
SLC39A3	0.506332	4.79823	9.01537	0.00790916	0.0302196
TCEB1	0.533818	7.57442	9.01375	0.00791373	0.0302196
FAM136A	0.494823	6.07167	9.01164	0.00791969	0.0302196
LAS1L	0.67558	4.1617	9.01068	0.00792242	0.0302196
NDUFA6	-0.576046	7.43356	9.00183	0.00794748	0.0302917
SDAD1	0.622067	4.51272	8.99789	0.0079587	0.0303041
ARHGAP32	-0.760574	4.60601	8.99635	0.00796308	0.0303041
AKT1	-0.596468	4.64031	8.97594	0.00802137	0.0305023
ITGB8	0.87027	4.47776	8.95342	0.00808627	0.0307253
PLEK2	0.589533	5.78759	8.94807	0.00810179	0.0307605
MAP3K13	-0.562175	6.27279	8.92532	0.00816811	0.0309697
ADK	0.834161	5.02829	8.92484	0.00816949	0.0309697
CCDC124	0.58588	6.11753	8.91631	0.00819452	0.0310406
ACAP2	-0.612167	4.52577	8.91348	0.00820286	0.0310483
PRRG4	-0.632823	4.90418	8.90636	0.00822382	0.0311036
PRSS22	1.90736	5.64531	10.1434	0.00826283	0.0312272
SUMO2	0.429847	8.76849	8.87188	0.00832627	0.031442
YY1AP1	-0.626578	4.28869	8.86981	0.00833249	0.031442
TAF12	0.6442	4.65994	8.86594	0.00834406	0.0314505
TMEM256	-0.637052	6.6375	8.86479	0.00834753	0.0314505
PMEPA1	1.21283	6.80083	9.6213	0.00843644	0.0317561
COPS8	0.817969	4.92352	8.83365	0.00844157	0.0317561
PIM3	-0.733494	6.91645	8.8257	0.00848529	0.0318961
ANKRD39	0.723046	4.47156	8.81623	0.0084947	0.0319071
C1orf52	-0.610147	4.87265	8.78211	0.00859984	0.0322773
NEAT1	-1.01574	11.1593	9.63793	0.00862449	0.0323451
UQCRHL	-0.889341	5.0936	8.90371	0.00871637	0.0326648
TMEM101	-0.607937	4.95939	8.73291	0.00875408	0.0327593
SLK	-0.761144	5.28268	8.73264	0.00875493	0.0327593
C1orf21	-0.992828	5.40812	9.02424	0.00882704	0.033004
CLDN7	-0.557797	8.89707	8.70452	0.0088445	0.0330441
PURA	-0.545925	4.48521	8.68827	0.00889674	0.0332141
C6orf48	0.693115	7.33848	8.6543	0.00900706	0.0336004
ZNF32	0.530933	4.36126	8.64992	0.00902137	0.0336282
AFTPH	-0.554168	4.89634	8.6435	0.00904244	0.0336812
UQCRC2	-0.655449	7.43507	8.6411	0.00905033	0.0336851
NRBP1	0.627877	5.05641	8.63173	0.00908118	0.0337743
VPS28	-0.515095	7.26999	8.62694	0.00909702	0.0337907
CTNNB1	0.497594	7.24451	8.62425	0.00910593	0.0337907
KARS	0.452007	6.3988	8.62416	0.00910622	0.0337907
MT-ND6	-0.702656	5.70622	8.61479	0.00913731	0.0338531
UBA6	0.716235	4.39887	8.61384	0.00914046	0.0338531
GIPC1	-0.530732	6.5223	8.61286	0.00914372	0.0338531
BCAR1	-0.63402	4.73883	8.6056	0.00916788	0.033917
PAIP1	0.609966	5.93156	8.59522	0.00920259	0.0340198
MT-ND2	-0.345952	13.2969	8.58714	0.00922971	0.0340944
CDKN3	0.721368	5.17904	8.57848	0.00925888	0.0341765
SERPINB1	0.571598	7.92453	8.56266	0.00931242	0.0343483
SCAND1	0.519298	7.76937	8.55414	0.00934139	0.0344255
CCT8	0.591231	6.92632	8.55239	0.00934737	0.0344255
PKN2	-0.624769	5.15478	8.5321	0.00941682	0.0346458
PGRMC1	0.509187	6.9103	8.5308	0.00942129	0.0346458
ARMCX6	0.80868	4.34462	8.52446	0.00944316	0.0347003
RPL26	-0.435607	11.8915	8.51534	0.00947466	0.03479
THAP4	-0.523827	5.03074	8.50974	0.00949408	0.0348266
PEX16	0.511583	4.97931	8.50764	0.00950137	0.0348266
TPM2	3.69826	5.19406	10.3437	0.0095059	0.0348266
RPL26L1	0.521735	6.11021	8.48333	0.00958621	0.0350947
MTAP	0.685748	4.45915	8.47566	0.00961318	0.0351318
GNG12	-0.63223	5.39285	8.47552	0.00961367	0.0351318
SH3GLB2	-0.642604	4.75176	8.46935	0.00963543	0.0351318
STRA13	-0.506591	7.20142	8.46903	0.00963656	0.0351318
PHKB	-0.585421	4.63315	8.46891	0.00963698	0.0351318
PLEKHJ1	-0.438035	7.05837	8.46591	0.00964755	0.0351318
CCDC112	-0.648078	4.52275	8.46534	0.00964959	0.0351318
COA6	0.617224	6.05239	8.46278	0.00965862	0.0351318
DCTN2	-0.492105	6.04232	8.45937	0.00967071	0.0351318
YTHDC1	-0.4784	5.60763	8.45805	0.0096754	0.0351318
ZNF800	-0.641232	4.68069	8.45721	0.00967838	0.0351318
ECSIT	-0.607394	5.51668	8.45614	0.00968217	0.0351318
RBM22	-0.528881	4.68443	8.44237	0.00973115	0.0352835
LYAR	0.738826	5.44555	8.43872	0.00974418	0.0353047
KIAA1143	0.608827	4.69051	8.43269	0.00976577	0.0353568
MRPL3	0.53348	6.36521	8.42936	0.0097777	0.035374
CTSS	-0.901133	6.97893	8.74541	0.00978866	0.0353866
UNC50	0.587391	4.78929	8.42438	0.00979561	0.0353866
POLR2C	0.626914	5.70779	8.42238	0.00980279	0.0353866
CYP3A5	-0.800967	6.77913	8.57348	0.00983074	0.0354614
YTHDF1	0.602578	4.79891	8.40836	0.0098534	0.0355171
ARL3	0.697297	4.86031	8.40273	0.00987379	0.0355645
TP53I11	-0.627939	4.8478	8.39738	0.00989322	0.035588
CTR9	-0.583406	4.7479	8.39694	0.00989481	0.035588
ANXA5	0.770906	5.99018	8.38663	0.00993239	0.0356786
LSM4	0.460079	7.81672	8.38604	0.00993453	0.0356786
RASSF7	-0.548211	6.12047	8.38244	0.00994769	0.0356915
YBX1	-0.415581	10.1457	8.38109	0.00995264	0.0356915
HES4	-1.20447	6.12943	9.0686	0.00996414	0.0357066
ZNF24	-0.633563	4.7032	8.37388	0.00997908	0.0357316
HN1	0.575271	8.30666	8.37209	0.00998566	0.0357316
NR4A2	-0.749588	5.73888	8.36827	0.00999972	0.0357559
DNAJC15	0.793025	7.51465	8.47729	0.0100083	0.0357606
RAB11B	-0.473558	5.97534	8.34794	0.0100748	0.0359721
SIGMAR1	0.543629	5.60861	8.34318	0.0100925	0.036009
ABCC3	-0.913376	5.88245	8.56728	0.0101248	0.036098
PLGRKT	-0.502084	6.12687	8.32356	0.0101658	0.0362178
ADNP	0.616146	4.95858	8.31958	0.0101807	0.0362448
TIMM8A	0.803777	4.56301	8.31014	0.0102162	0.0363393
RPS15A	-0.36171	11.9907	8.3086	0.010222	0.0363393
PPP2R3C	-0.54726	4.41525	8.29291	0.0102814	0.0365239
EBNA1BP2	0.514354	6.48557	8.28803	0.0103	0.0365634
SNX3	0.477982	7.52048	8.28026	0.0103296	0.0366271
NAT9	0.629416	4.1206	8.27941	0.0103328	0.0366271
SHOC2	-0.739083	4.44655	8.27399	0.0103536	0.0366742
CARM1	0.491671	4.60917	8.26079	0.0104042	0.0368119
AHCY	0.949675	7.38276	8.65313	0.0104074	0.0368119
MXD1	-0.719776	6.21984	8.25641	0.0104211	0.0368337
MRPL55	0.522584	6.28823	8.24391	0.0104694	0.0369778
NDUFV3	-0.630221	5.53364	8.23308	0.0105115	0.0370826
SLC16A1	1.07379	4.59893	8.56727	0.0105142	0.0370826
MUC1	-1.79312	6.90397	9.64213	0.0105561	0.0371898
CAST	-0.51781	7.10698	8.22073	0.0105597	0.0371898
NUDT16	-0.640008	4.77499	8.21363	0.0105875	0.0372611
TXNIP	-0.822086	6.53783	8.36012	0.0105976	0.0372698
RNF43	1.08669	5.52958	8.59102	0.0106305	0.0373587
HSD17B10	0.628727	6.87835	8.16861	0.010766	0.0378078
DPCD	0.643104	5.01978	8.1656	0.010778	0.0378086
PCMT1	0.485478	6.07429	8.1647	0.0107816	0.0378086
POLR2F	0.468387	7.14636	8.15273	0.0108297	0.0379324
PIGR	-3.5955	10.5454	10.0103	0.0108323	0.0379324
ENOPH1	0.616681	5.02766	8.14838	0.0108472	0.0379575
COX7A2	-0.531616	9.77142	8.13911	0.0108847	0.0380615
WAC	-0.456708	5.77442	8.13692	0.0108936	0.0380655
YPEL5	-0.537628	6.02979	8.12082	0.0109591	0.0382671
INADL	-0.583948	4.7868	8.09549	0.011063	0.0386026
SYS1	0.558685	4.92676	8.08656	0.0110999	0.038704
PRPF8	-0.518516	4.9281	8.08448	0.0111085	0.0387066
MRPS36	-0.571635	6.64284	8.08056	0.0111248	0.0387357
COX11	-0.541026	5.4108	8.07751	0.0111374	0.0387523
OXA1L	-0.558319	5.98912	8.07462	0.0111495	0.0387585
DHRS3	-0.658584	4.80281	8.07329	0.011155	0.0387585
SLC39A5	-2.09937	5.20878	9.5494	0.0111768	0.0388069
TSPO	-0.405957	8.88464	8.06403	0.0111937	0.0388379
SECISBP2	-0.482257	5.12976	8.05931	0.0112134	0.038879
TXNDC9	0.688778	4.98865	8.02697	0.0113498	0.0393241
C1orf106	-0.675562	5.76654	8.01137	0.0114163	0.0395265
GLUL	-0.575709	6.85578	8.00886	0.011427	0.0395358
SELM	1.08393	6.00397	8.38145	0.0114859	0.0396934
DEDD2	-0.505327	6.07633	7.99449	0.0114887	0.0396934
GUK1	0.530948	8.62814	7.97862	0.0115573	0.039881
C1GALT1C1	0.642545	4.66115	7.97816	0.0115592	0.039881
KIAA2026	-0.591542	4.41897	7.97356	0.0115792	0.0399213
SLC39A1	0.52786	5.55951	7.97173	0.0115872	0.0399213
RRP7A	0.505808	5.58983	7.96421	0.0116199	0.0399814
CACYBP	0.970566	7.40056	8.42042	0.0116214	0.0399814
SOX4	0.826538	8.06508	8.15027	0.011629	0.0399814
DKC1	0.715462	6.01118	7.95412	0.011664	0.0400737
RUVBL1	0.565799	4.99707	7.9507	0.011679	0.0400916
BLCAP	0.585888	5.31082	7.94861	0.0116882	0.0400916
HRAS	0.873265	4.86505	8.01236	0.0116937	0.0400916
KIF1C	-0.624514	5.01236	7.92835	0.0117775	0.0403507
NUDT16L1	-0.559002	5.36374	7.91641	0.0118305	0.0405041
PTRH2	0.729387	4.25881	7.91436	0.0118396	0.0405071
MAGED2	0.756801	5.22309	7.90632	0.0118755	0.0406015
KLF6	-0.919419	9.65518	8.35008	0.0119034	0.0406685
ATP5B	-0.449898	8.95736	7.89403	0.0119306	0.0407332
PON2	0.639407	6.43278	7.89142	0.0119423	0.0407449
YIPF4	0.477528	5.64611	7.88831	0.0119563	0.0407538
PCK2	-0.527122	4.75216	7.88716	0.0119615	0.0407538
SNRPE	0.521686	8.24583	7.87854	0.0120004	0.040858
2021-03-06	-0.588287	5.48026	7.86944	0.0120417	0.0409701
RBM26	0.471059	4.78643	7.86418	0.0120656	0.041023
MSI2	0.604645	5.65452	7.85886	0.0120898	0.0410769
WDR18	0.519159	5.44435	7.85334	0.012115	0.0411211
PSMB3	0.519531	7.77313	7.85235	0.0121195	0.0411211
FLJ20021	-0.723751	4.42605	7.83638	0.0121928	0.0413352
HAX1	0.572076	6.15337	7.83494	0.0121995	0.0413352
ALDOA	0.465066	10.0313	7.82918	0.0122261	0.0413968
INF2	-0.629843	5.35901	7.81881	0.0122741	0.0415308
CYCS	-0.527604	9.25834	7.80673	0.0123303	0.0416921
TMED4	0.630734	6.19728	7.79729	0.0123744	0.0418125
ZNF511	0.569618	6.33061	7.7926	0.0123964	0.0418581
RAB40B	-0.866825	5.09786	7.90986	0.0124937	0.0421576
NDUFA10	-0.492011	6.79436	7.76074	0.0125469	0.0423082
TCF7L2	-0.645009	5.57605	7.75177	0.0125897	0.0424232
ESRRA	-0.550178	5.82649	7.74486	0.0126227	0.0425054
JOSD1	-0.698511	5.2863	7.74216	0.0126357	0.0425199
UAP1	-0.591508	5.75485	7.73061	0.0126912	0.0426775
CFLAR	0.574659	6.07421	7.72122	0.0127365	0.0427938
PMF1	-0.491558	5.43955	7.71984	0.0127432	0.0427938
FAU	-0.42528	10.8042	7.71741	0.012755	0.0427977
SDCBP2	-1.80541	6.92729	9.02483	0.0127618	0.0427977
RNF8	0.519189	4.17107	7.7052	0.0128143	0.0429445
TXNRD1	0.525305	5.58817	7.69747	0.012852	0.0430415
TMEM126B	0.529092	5.69004	7.69479	0.0128651	0.0430562
AVL9	0.76515	4.67444	7.69044	0.0128864	0.0430981
MAL2	0.548978	7.56398	7.6849	0.0129137	0.0431597
JUP	-0.576055	7.12456	7.67296	0.0129725	0.0433269
RAMP1	3.17581	5.52283	9.00846	0.0130115	0.0434276
TCERG1	-0.57748	5.08892	7.66221	0.0130257	0.0434456
SYMPK	-0.514253	4.43531	7.65478	0.0130626	0.0435392
PSMB7	0.433968	7.31535	7.65163	0.0130783	0.0435619
PSMG1	0.75952	6.02179	7.68998	0.013099	0.0436012
GDI2	0.382582	7.34484	7.64446	0.0131142	0.0436221
OS9	-0.543127	6.16085	7.63798	0.0131466	0.0437005
IDS	0.820936	4.95363	7.64345	0.0131737	0.043761
CIRBP	-0.569581	7.54257	7.6227	0.0132235	0.0438967
HNRNPA0	-0.507351	7.59695	7.6135	0.01327	0.0440214
RPL23A	-0.385396	11.8819	7.60885	0.0132936	0.0440699
DYRK2	-0.583132	4.75936	7.58896	0.0133951	0.0443762
DHRSX	0.716498	4.50538	7.57678	0.0134576	0.0445535
ARL6IP5	0.437686	6.05561	7.57387	0.0134727	0.0445732
ZC3HAV1	-0.621894	5.01569	7.5717	0.0134839	0.0445802
TM9SF4	0.578839	4.82118	7.56724	0.0135069	0.0446225
PDIA6	0.462994	7.92898	7.56571	0.0135148	0.0446225
WDR82	-0.500147	4.74652	7.56321	0.0135277	0.0446352
PNPT1	0.525162	4.24481	7.5549	0.0135709	0.0447475
ISG15	1.89755	7.71392	8.83188	0.0136082	0.0448403
MGST1	-0.616172	8.31555	7.5459	0.0136177	0.0448418
SREBF1	-0.68728	4.83061	7.51407	0.013785	0.0453391
IST1	-0.531725	5.41828	7.51366	0.0137872	0.0453391
CCM2	0.755791	4.11322	7.5053	0.0138316	0.0454311
RTCA	0.520377	5.08739	7.5049	0.0138337	0.0454311
DCAF11	-0.541522	4.70488	7.50303	0.0138436	0.0454334
ANKRD17	-0.538545	4.91867	7.49224	0.0139011	0.0455916
NAE1	0.504969	5.57656	7.47992	0.0139671	0.0457742
CBX1	0.624551	4.7568	7.47838	0.0139754	0.0457742
RAP1A	-0.553817	5.79401	7.47476	0.0139949	0.0458074
RPS12	-0.333151	12.6265	7.47071	0.0140167	0.0458483
EPRS	0.541419	5.60259	7.46585	0.014043	0.0459036
UBAP2	-0.523584	4.97158	7.4563	0.0140947	0.046042
CEBPA	-1.018	5.86453	7.8562	0.0141226	0.0461027
NUDT3	0.553027	4.87432	7.4483	0.0141382	0.0461227
GDE1	-0.452143	6.07922	7.44024	0.0141822	0.0462355
RPUSD1	0.5697	4.28916	7.43699	0.0141999	0.0462627
CNPY2	0.510278	6.93347	7.43469	0.0142125	0.0462731
DDX56	0.482882	5.04107	7.41099	0.014343	0.0466463
STIP1	0.508058	5.69482	7.41043	0.0143461	0.0466463
GPRC5C	-1.16885	5.56992	7.97719	0.0143617	0.0466662
GFER	-0.575008	5.3284	7.40111	0.0143979	0.0467526
FBXL15	-0.571906	5.18054	7.39378	0.0144387	0.0468541
SLC25A25	-0.585284	5.2008	7.38845	0.0144684	0.0468936
GALM	-0.709225	4.95055	7.38818	0.0144699	0.0468936
CAT	-0.685327	5.39961	7.35129	0.0146779	0.0475362
VMP1	-0.44931	7.32694	7.33098	0.0147938	0.0478713
ZC3H14	-0.608339	4.26329	7.32975	0.0148008	0.0478713
FARP1	0.767673	4.43806	7.32752	0.0148136	0.0478812
YTHDF2	-0.443365	6.03503	7.32464	0.0148302	0.0478818
ATPAF1	-0.594539	4.89544	7.3241	0.0148333	0.0478818
CRIPT	0.552619	5.44762	7.32075	0.0148526	0.0479126
PSMD11	0.506832	6.1179	7.31741	0.0148719	0.0479432
COX7B	-0.379179	9.2359	7.31008	0.0149142	0.0480482
MRPL57	0.431695	7.40624	7.30753	0.014929	0.0480642
BAG5	-0.647605	4.46432	7.30079	0.0149681	0.0481298
NDUFC1	-0.435031	7.42506	7.30064	0.0149689	0.0481298
HSD17B7	1.01356	4.20211	7.48723	0.0150135	0.0482414
ZNRD1	0.531778	6.0792	7.27946	0.0150925	0.0484638
SVIL	-0.783676	4.68505	7.2978	0.0151667	0.0486701
ABHD17C	-0.676011	5.66271	7.25429	0.015241	0.0488622
THUMPD3	0.607539	4.15602	7.25337	0.0152465	0.0488622
MRPS14	0.516983	5.61218	7.24941	0.01527	0.0489057
FUNDC2	0.582744	6.05609	7.24222	0.0153128	0.0490109
SUCLG1	-0.641229	7.32008	7.23617	0.0153489	0.0490499
SCYL2	-0.573816	4.53236	7.23617	0.0153489	0.0490499
CCDC47	-0.478225	5.83539	7.23467	0.0153579	0.0490499
EIF4EBP2	-0.533881	5.44951	7.23346	0.0153651	0.0490499
SND1	0.535526	5.82695	7.23182	0.0153749	0.0490499
ANAPC15	-0.523049	5.72214	7.22409	0.0154213	0.0491661
TXLNG	0.590888	4.57078	7.22198	0.015434	0.0491746
B3GNT3	0.518617	5.09329	7.20285	0.0155496	0.0495108
ACAA2	-0.568934	6.52029	7.19483	0.0155983	0.0496337
FASTK	-0.465079	5.236	7.19218	0.0156145	0.0496513
HSBP1	0.41831	7.81951	7.19061	0.015624	0.0496513
KRAS	-0.565421	5.87876	7.16936	0.0157543	0.0500328
FAM104A	0.537485	4.67177	7.16617	0.0157739	0.0500628
HN1L	0.467042	4.9427	7.16058	0.0158084	0.05014
MTFR1	0.57785	4.38061	7.15867	0.0158203	0.0501451
SFXN1	0.562115	4.40637	7.14762	0.0158888	0.0503015
FAM3B	2.87337	5.17485	8.30851	0.0158901	0.0503015
UBA1	0.464708	6.01732	7.13356	0.0159765	0.0505424
SLC3A2	0.435908	6.92115	7.12548	0.0160271	0.0506699
SDC4	0.725165	7.3151	7.20687	0.0160559	0.0507284
NUPR1	-2.21515	7.76059	8.38339	0.0160663	0.0507287
NPM3	0.699343	6.18576	7.07366	0.0163974	0.0517408
EDF1	-0.506366	8.98022	7.05665	0.0164659	0.0519237
KXD1	0.521105	5.76619	7.0502	0.0165077	0.0520222
PGP	0.580558	5.46768	7.04251	0.0165578	0.0521404
EBP	0.417674	7.08401	7.04118	0.0165665	0.0521404
IWS1	0.501838	4.4736	7.02536	0.01667	0.0524295
FARSA	0.64198	5.28182	7.02388	0.0166797	0.0524295
SAE1	0.475664	5.14506	7.01855	0.0167147	0.0525061
KCTD5	-0.518247	4.64046	6.98834	0.016915	0.0530937
UBL3	-0.55622	5.02676	6.98546	0.0169343	0.0530937
IL20RA	0.818992	4.17006	6.98416	0.0169429	0.0530937
TM4SF1	1.8616	8.7349	8.11417	0.0169531	0.0530937
SMYD2	0.542689	4.54145	6.98223	0.0169558	0.0530937
DSTN	0.4869	9.05815	6.97615	0.0169966	0.0531765
PPP3CA	-0.511029	5.10922	6.97506	0.0170039	0.0531765
PLPP2	0.473895	7.142	6.969	0.0170446	0.0532699
CSNK2B	0.406278	7.25216	6.96519	0.0170703	0.0533163
ALDH9A1	-0.508956	5.25211	6.96144	0.0170957	0.0533383
HNRNPL	-0.550828	4.97965	6.96093	0.0170991	0.0533383
ABHD14B	-0.503896	6.07615	6.93653	0.0172649	0.0537813
HNF4A	-0.518302	6.0637	6.93636	0.0172661	0.0537813
YES1	-0.598074	4.70076	6.93361	0.0172848	0.0537813
SLC52A2	0.66556	6.36429	6.9336	0.0172849	0.0537813
AAGAB	0.540932	4.17897	6.93045	0.0173065	0.0538143
RAF1	-0.514373	4.67149	6.92806	0.0173229	0.0538314
CDKN1A	-0.723429	7.0458	7.04276	0.0173339	0.0538316
ZCRB1	0.394853	6.24587	6.92118	0.0173701	0.05391
EFNA1	-0.689141	6.53686	6.92559	0.0174952	0.0542637
MZT1	0.626149	5.29346	6.89821	0.017529	0.0543206
CDK5	0.656049	3.9989	6.89726	0.0175356	0.0543206
GOSR1	-0.512428	4.52672	6.88772	0.0176021	0.0544921
NUP58	0.521747	4.2864	6.88464	0.0176236	0.0545244
LRP10	-0.565254	6.52157	6.88277	0.0176366	0.0545304
GATAD2A	-0.462641	5.02119	6.87926	0.0176613	0.0545723
SAFB	-0.433216	5.19215	6.87679	0.0176786	0.0545914
PLSCR1	0.470567	6.42037	6.86511	0.0177608	0.0548108
TMEM205	0.643779	6.1762	6.85615	0.0178241	0.0549291
MRPS28	-0.544659	4.94932	6.85563	0.0178278	0.0549291
MRPL51	0.453111	7.61455	6.85494	0.0178327	0.0549291
BUD31	0.393295	7.13513	6.85187	0.0178545	0.0549618
UBE2E1	0.421962	5.67481	6.84444	0.0179073	0.0550899
DDIT3	0.558586	5.90607	6.84039	0.0179362	0.0551442
MBNL2	0.553702	4.38473	6.83239	0.0179933	0.055258
FBXO22	0.560756	4.25431	6.83206	0.0179957	0.055258
AHR	0.565348	4.95378	6.82237	0.0180652	0.0554369
ZC3H12A	-0.685609	5.80255	6.81906	0.0180891	0.0554659
MRPS16	0.464151	6.61249	6.81792	0.0180973	0.0554659
MSRB2	0.409852	6.19446	6.80809	0.0181683	0.0556489
UQCRH	-0.379614	9.88811	6.79947	0.0182308	0.0557875
EIF2D	-0.434019	4.44892	6.79778	0.0182431	0.0557875
IL17RE	-0.630779	4.35803	6.79716	0.0182476	0.0557875
MED17	-0.483284	4.27058	6.78812	0.0183135	0.0559426
TSG101	0.5513	5.80094	6.78708	0.0183211	0.0559426
HSPA4	0.556447	5.23409	6.76845	0.0184579	0.0563252
TLK1	-0.438621	4.52862	6.76566	0.0184784	0.0563528
AHNAK	-1.11335	6.37747	7.35619	0.018638	0.0568042
EML4	-0.491093	5.62636	6.73615	0.0186977	0.0569508
SZRD1	-0.475202	5.25513	6.72436	0.0187861	0.0571848
PRPF38B	-0.504331	6.21683	6.71629	0.0188469	0.0573344
COMMD8	0.540338	5.02016	6.71098	0.0188871	0.0574208
SPAG1	-0.629314	4.68778	6.70282	0.0189489	0.0575733
SIAH2	-0.466343	5.14786	6.69503	0.0190081	0.057664
FAM83H	0.65114	4.9968	6.69451	0.0190121	0.057664
TMEM106B	0.521908	5.33447	6.69427	0.019014	0.057664
SCNN1A	-1.81259	5.3888	7.71214	0.019059	0.0577649
TRIAP1	0.55251	5.3868	6.67293	0.0191774	0.0580675
POR	0.545861	5.34698	6.67227	0.0191825	0.0580675
NUMA1	-0.543108	4.71976	6.67015	0.0191988	0.0580812
GOLGA7	0.570792	5.07643	6.66607	0.0192303	0.0581406
CCDC34	0.535699	5.57731	6.66176	0.0192636	0.0582055
TIMM10B	0.55084	4.90999	6.65764	0.0192955	0.0582661
EHMT2	0.573818	4.02093	6.65166	0.019342	0.0583705
GPR108	-0.73531	5.01938	6.67548	0.0193623	0.058396
NUDT4	0.54469	7.07318	6.64445	0.0193981	0.0584679
BACE2	0.556797	6.56313	6.64226	0.0194152	0.0584836
CBLC	-0.719847	5.38952	6.68796	0.0194391	0.0585199
KAT5	-0.454269	4.33364	6.63621	0.0194625	0.0585544
CREM	-0.548558	5.35934	6.62472	0.0195527	0.0587898
ETFB	-0.379251	7.27833	6.61415	0.0196361	0.0590043
PPIA	0.424918	10.1284	6.60571	0.0197029	0.059169
DNAJC10	0.528165	4.85342	6.6034	0.0197213	0.0591724
HSPD1	0.682866	9.20612	6.67372	0.0197281	0.0591724
VKORC1	0.585351	6.00389	6.60059	0.0197436	0.0591827
LEFTY1	-3.2953	7.30762	7.82598	0.0197855	0.0592721
ADSS	0.58202	5.21853	6.59179	0.0198138	0.0593207
SNRPD3	0.400199	6.8537	6.58845	0.0198405	0.0593622
CCDC90B	0.461948	4.9536	6.58703	0.0198519	0.0593622
SYPL1	0.382636	6.59115	6.58506	0.0198677	0.0593735
PITHD1	-0.592521	5.44885	6.58196	0.0198925	0.0594115
RPL36	-0.340652	11.9142	6.57746	0.0199287	0.0594722
ATP13A2	0.594768	4.2615	6.57642	0.0199371	0.0594722
ATP5J	-0.480764	8.51929	6.57396	0.0199568	0.0594951
ATOX1	0.46992	6.78933	6.57047	0.0199849	0.0595428
RPL37A	-0.351537	11.8745	6.56835	0.0200021	0.0595576
FAM192A	0.472465	4.96074	6.56672	0.0200152	0.0595608
ROCK1	-0.528162	4.93268	6.55932	0.0200751	0.0597029
ADIPOR1	0.444869	5.89211	6.54213	0.0202151	0.0600827
SPG21	0.462147	6.09488	6.53149	0.0203023	0.0603055
PRKAR2A	-0.451392	5.51421	6.52785	0.0203322	0.0603578
FERMT1	1.00493	6.86002	6.95243	0.0204461	0.0606494
PDCD6IP	-0.470193	5.97126	6.51296	0.0204551	0.0606494
UBE2N	0.407531	6.7849	6.50809	0.0204955	0.0607268
TOR4A	-1.22522	4.51545	7.08819	0.0205146	0.0607268
SEPW1	-0.422961	8.06984	6.50418	0.020528	0.0607268
COA3	-0.422826	7.26738	6.50386	0.0205307	0.0607268
PSMA5	0.516178	6.97713	6.50138	0.0205513	0.0607513
GSTP1	0.516192	10.1593	6.49157	0.0206332	0.0609532
TBRG4	0.68299	5.39279	6.49023	0.0206444	0.0609532
TNFRSF14	-0.506341	5.39792	6.48724	0.0206695	0.0609905
CAMK2N1	-0.571814	7.67597	6.4837	0.0206992	0.0610411
LYN	0.659905	4.39393	6.48224	0.0207115	0.0610411
TRIP6	0.727759	5.39692	6.48994	0.0207335	0.0610695
NFATC2IP	-0.461317	4.77089	6.4747	0.020775	0.0611548
MED30	-0.515531	5.5563	6.46878	0.0208249	0.0612308
NUDT8	-0.655581	5.15591	6.46869	0.0208257	0.0612308
BRAT1	0.628321	4.0447	6.45414	0.0209491	0.0615569
DECR2	-0.494613	4.50364	6.43127	0.0211448	0.0620947
RRP36	0.671584	4.16865	6.41778	0.0212613	0.0623995
ATP1A1	-0.573892	7.99923	6.41115	0.0213187	0.0625308
RPL36AL	-0.512172	8.99806	6.40547	0.0213681	0.0626382
ACAT2	0.742155	5.50387	6.43641	0.0214311	0.0627853
GALK1	0.699972	4.56024	6.36556	0.0217188	0.0635903
PREP	-0.577802	5.14902	6.35159	0.0218431	0.0638777
PDCD2	0.404595	6.20828	6.35114	0.0218472	0.0638777
USP7	-0.452424	5.1672	6.35015	0.021856	0.0638777
DPM2	0.523567	5.48473	6.34839	0.0218718	0.063882
RPS23	-0.338483	11.9228	6.34708	0.0218835	0.063882
TMX1	-0.490209	5.13018	6.34407	0.0219104	0.0639226
BRD7	0.505746	5.43255	6.33714	0.0219726	0.064066
HNRNPA1L2	-0.595683	5.14074	6.32767	0.0220579	0.0642766
GPI	0.413114	6.56831	6.31576	0.0221657	0.0645016
SIGIRR	-0.498605	5.97041	6.31516	0.0221711	0.0645016
AES	-0.507251	6.79542	6.31479	0.0221745	0.0645016
RPS7	0.444212	11.7052	6.30783	0.0222378	0.0646476
CAMTA1	-0.405535	6.98716	6.30387	0.0222739	0.0647141
ORC4	0.49765	4.4814	6.29116	0.0223903	0.0650138
PPP6R3	-0.480479	4.33597	6.28636	0.0224344	0.0651035
NHP2	0.458774	7.65	6.26772	0.0226067	0.0655648
ERGIC1	-0.544429	5.70633	6.25838	0.0226936	0.0657778
RPS14	-0.330226	12.462	6.25587	0.022717	0.065807
AGR2	-1.04406	10.6802	6.89391	0.0227314	0.0658099
WIPI2	0.494293	5.57389	6.24648	0.0228049	0.0659242
ITGB4	0.60341	6.05699	6.24598	0.0228095	0.0659242
SSH2	-0.548296	4.63395	6.24581	0.0228112	0.0659242
TCEAL1	0.735158	4.16399	6.24308	0.0228368	0.0659345
TRABD2A	-0.76477	6.04982	6.36529	0.0228415	0.0659345
ATP5O	-0.509853	8.52638	6.2394	0.0228713	0.0659545
TICAM1	-0.677526	5.59493	6.25085	0.0228836	0.0659545
TMEM219	-0.370842	7.25829	6.23755	0.0228887	0.0659545
AKAP1	-0.526199	5.87922	6.22016	0.0230532	0.0663409
NSMCE2	0.498535	4.50563	6.21928	0.0230615	0.0663409
PRELID2	-0.645566	4.89653	6.21909	0.0230633	0.0663409
WDR26	-0.558443	4.65645	6.21515	0.0231008	0.0663835
ELP2	-0.534254	4.26776	6.21469	0.0231052	0.0663835
LSM5	0.394573	7.672	6.21108	0.0231396	0.0664435
TSPYL1	-0.462296	5.3075	6.20832	0.0231658	0.0664604
TOX4	-0.513399	5.15374	6.20762	0.0231725	0.0664604
NDUFV2	-0.427619	7.29569	6.20456	0.0232017	0.0665053
FAM234A	-0.464812	4.83881	6.20027	0.0232428	0.0665842
COMTD1	-0.521167	6.44886	6.1981	0.0232637	0.0666052
GTPBP4	0.493938	5.61477	6.1896	0.0233453	0.0667979
TMEM14A	0.652837	5.67143	6.18827	0.0233582	0.0667979
ARL1	0.396452	5.8629	6.18351	0.0234041	0.0668902
UBXN6	-0.515375	5.42669	6.17793	0.023458	0.0670054
MED10	0.510869	6.03444	6.17646	0.0234723	0.0670071
CMC1	0.463665	6.01425	6.16972	0.0235377	0.0671549
GLRX5	-0.453363	6.03969	6.16679	0.0235662	0.0671971
MRPL54	-0.363293	6.73693	6.16205	0.0236123	0.0672897
UFD1L	0.528736	5.99645	6.1521	0.0237097	0.0675246
JPX	0.511949	4.98723	6.15082	0.0237223	0.0675246
ACTG1	-0.37784	11.6375	6.14907	0.0237394	0.0675286
NFYC	-0.467147	4.28805	6.14636	0.0237661	0.0675286
MUC13	-0.705591	7.84865	6.24689	0.0237719	0.0675286
RPA3	0.528557	6.50803	6.14507	0.0237787	0.0675286
MRPS18A	-0.495806	5.95034	6.14321	0.023797	0.0675416
LYPLA1	0.479197	6.61606	6.14004	0.0238282	0.0675788
HIST3H2A	0.574418	5.24739	6.13909	0.0238376	0.0675788
HLA-DPA1	1.6674	5.21588	6.87156	0.0239084	0.0677405
ARL8B	0.649196	4.5804	6.11731	0.0240535	0.0681123
TTLL12	-0.487626	4.80255	6.11493	0.0240772	0.0681401
H3F3B	-0.375768	10.3771	6.11282	0.0240982	0.0681604
RASEF	-1.29611	4.7351	6.73328	0.0241129	0.0681627
KDELR2	0.512236	8.07334	6.1076	0.0241505	0.0681968
DHCR24	0.573073	5.14904	6.10737	0.0241527	0.0681968
UQCRB	-0.376994	9.42908	6.10466	0.0241799	0.0682343
CNDP2	-0.524747	5.33717	6.0976	0.0242508	0.0683949
ZMYND8	0.5189	4.81036	6.07995	0.024429	0.0688207
SAPCD2	0.536718	4.17496	6.07988	0.0244297	0.0688207
UBR4	0.656568	5.14914	6.07805	0.0244483	0.0688336
SLIRP	-0.362547	8.00829	6.07283	0.0245013	0.0689158
GTF2B	-0.551186	5.03915	6.07241	0.0245056	0.0689158
MYC	1.43408	7.12986	6.82854	0.0245376	0.0689664
AP3S1	0.573779	6.46683	6.06703	0.0245605	0.0689912
RALGDS	-0.709315	4.4251	6.09673	0.0246002	0.0690634
MAT2B	-0.50536	4.85441	6.05568	0.0246766	0.0692381
GTF3C5	0.50209	4.50276	6.05185	0.0247159	0.0693088
BTF3L4	0.540045	5.41287	6.04973	0.0247377	0.0693304
GLYR1	-0.412064	4.5697	6.04234	0.0248138	0.0695042
PRPF38A	-0.52934	5.43871	6.0373	0.0248659	0.069576
CHMP3	-0.381961	6.41136	6.03712	0.0248678	0.069576
TACC1	-0.731635	5.77868	6.09963	0.0249748	0.0698357
CAPN15	-0.488613	4.39838	6.02343	0.0250099	0.0698941
RCE1	-0.518786	4.43268	6.02021	0.0250435	0.0699482
YBX3	-0.553923	7.21734	6.01403	0.0251081	0.0700886
ILVBL	-0.487281	5.44563	6.00897	0.0251611	0.0701599
TSPAN12	-0.641906	4.47937	6.00887	0.0251622	0.0701599
SLC35B1	0.528456	5.56428	6.00174	0.0252371	0.0703288
PLEKHA1	0.535975	5.21639	5.99277	0.0253317	0.0705416
BOP1	0.783688	5.36836	6.08846	0.0253421	0.0705416
LRRFIP1	-0.56573	7.2498	5.98782	0.025384	0.0706181
TMEM167A	0.448984	6.38796	5.9832	0.0254331	0.0707146
CDS1	-0.643712	4.64316	5.97768	0.0254918	0.0708377
DLG1	-0.465687	4.7008	5.97543	0.0255157	0.0708642
TOLLIP	0.478129	4.96348	5.97243	0.0255477	0.0708971
SLC20A2	0.63839	4.7662	5.97161	0.0255564	0.0708971
SQSTM1	-0.585695	8.83998	5.9694	0.02558	0.0709225
ATF6B	-0.422927	5.244	5.95835	0.0256985	0.0712107
ZFAND3	0.551006	4.65196	5.95357	0.0257499	0.0713131
ASXL1	0.647101	4.91027	5.94704	0.0258204	0.0714522
DDT	-0.439824	8.14639	5.94621	0.0258293	0.0714522
MRPL27	-0.370114	6.465	5.94324	0.0258614	0.0715008
PPP4C	0.368168	7.0387	5.93742	0.0259245	0.0716351
UNG	-0.519508	4.5977	5.92856	0.0260208	0.0718608
COQ4	-0.39707	5.68873	5.92706	0.0260372	0.0718657
NDFIP1	0.415426	6.38843	5.92528	0.0260566	0.0718788
SNHG9	-0.546276	4.5973	5.91267	0.0261947	0.0722191
DDX41	-0.417945	4.72208	5.89819	0.0263542	0.0726182
GOLIM4	-0.690188	6.12591	5.96434	0.0263716	0.0726254
PIP5K1B	-0.619852	4.82029	5.89462	0.0263938	0.0726458
BBC3	0.698778	5.8619	5.92203	0.0264552	0.0727739
SLC35C1	-0.572316	4.42656	5.88486	0.0265021	0.0728622
NDUFA8	0.403627	6.62025	5.88136	0.0265411	0.0729285
SMAP1	-0.620244	5.67348	5.87943	0.0265626	0.0729397
IFI27	0.666122	10.6022	6.04535	0.0265827	0.0729397
MAP3K8	0.725453	4.23236	5.87484	0.0266139	0.0729397
ZNHIT3	0.533332	5.46281	5.87448	0.0266179	0.0729397
AHCYL1	-0.521693	5.5414	5.87435	0.0266193	0.0729397
PSMD13	0.562892	6.22815	5.87147	0.0266516	0.0729874
ALDH3A2	-0.574091	5.08458	5.85591	0.0268266	0.0734256
MAP2K2	-0.416578	6.32042	5.85305	0.0268589	0.0734731
SRRM1	-0.425134	6.81464	5.84423	0.0269587	0.0737051
MPST	-0.561163	7.85461	5.84104	0.026995	0.073734
PPIL4	-0.461031	4.26489	5.84066	0.0269993	0.073734
TCP1	0.4606	7.18553	5.82494	0.0271786	0.0741826
PARK7	0.360981	8.04724	5.8229	0.0272021	0.0742021
PSMB5	0.401037	7.17826	5.82168	0.027216	0.0742021
RPL11	-0.319876	12.0284	5.81993	0.0272361	0.0742156
DFFA	0.446442	4.64398	5.8088	0.0273642	0.0745236
SEC61G	0.435163	8.84711	5.80744	0.0273799	0.074525
PRKAA1	-0.495045	4.50712	5.80537	0.0274039	0.0745489
RNF113A	0.570484	4.32736	5.80092	0.0274554	0.0746476
PKP4	0.449755	4.2556	5.79402	0.0275355	0.074824
TAF11	-0.389337	5.07096	5.78566	0.0276329	0.0750471
CCT5	0.427059	7.07704	5.78369	0.0276558	0.0750679
LPCAT3	-0.898908	4.5495	6.03917	0.0277001	0.0751464
SLTM	-0.353132	6.00973	5.77758	0.0277273	0.0751464
FAM195A	-0.454812	7.0628	5.7773	0.0277306	0.0751464
MRPL13	0.506893	6.63881	5.76946	0.0278227	0.0753544
POLR2A	-0.576599	4.84864	5.76536	0.027871	0.0754267
PCIF1	0.592276	4.09724	5.76446	0.0278816	0.0754267
VPS72	0.486139	4.6249	5.76328	0.0278955	0.0754267
FAM91A1	0.471857	4.58769	5.74809	0.0280754	0.0758716
SMARCA4	0.434497	5.86522	5.7423	0.0281443	0.0760159
ANP32B	0.366409	7.67496	5.73943	0.0281786	0.0760342
EPS8L2	-0.492736	5.81864	5.73914	0.028182	0.0760342
SWI5	0.58081	4.74366	5.73259	0.0282603	0.0762035
HES1	-0.781032	7.66726	5.93556	0.0283243	0.0763342
ADAM15	-0.461783	5.60438	5.7215	0.0283936	0.0764789
MFF	0.47878	6.03093	5.7154	0.028467	0.0766348
JAG1	0.646895	4.87661	5.70339	0.0286126	0.0769844
PCK1	-1.69674	6.76632	6.46882	0.0287707	0.0773676
RBM15B	-0.427288	4.43665	5.68751	0.0288061	0.0774203
CREG1	0.546136	5.75858	5.68265	0.0288657	0.077538
HEXA	-0.629451	4.93203	5.67483	0.0289618	0.0777537
DEGS2	-1.02385	4.9422	6.01854	0.029059	0.077972
LMNB2	0.50431	4.57827	5.66226	0.0291171	0.0780536
KLF16	-0.51074	4.56603	5.66194	0.0291212	0.0780536
TCEAL4	0.77256	5.26113	5.75264	0.0291605	0.0781114
RANGAP1	0.628663	4.22255	5.65764	0.0291745	0.0781114
TMA7	-0.350532	9.3282	5.65216	0.0292426	0.0782509
YAE1D1	0.823604	4.42459	5.75178	0.0292705	0.0782832
ARPC5	0.432951	7.1911	5.64398	0.0293448	0.0784389
CIAO1	0.463182	4.81385	5.64233	0.0293653	0.0784513
CDC42SE2	-0.424391	5.4283	5.63882	0.0294092	0.078525
PSMF1	0.695829	6.21663	5.714	0.0294249	0.078525
RFK	0.4681	5.46096	5.61238	0.0297429	0.0793141
ZBTB43	-0.56932	5.51562	5.61137	0.0297556	0.0793141
RRAGC	-0.594105	4.61225	5.61032	0.029769	0.0793141
ODC1	-0.527609	8.03824	5.60881	0.0297882	0.0793221
FA2H	-0.520554	4.65404	5.59919	0.0299109	0.0795906
PDAP1	0.372906	6.82697	5.59737	0.0299342	0.0795906
SFN	-0.655805	8.57894	5.67493	0.0299376	0.0795906
SNRPG	0.39043	8.12976	5.5953	0.0299607	0.0796088
RAB32	-1.31585	5.61126	6.19916	0.0300045	0.0796821
CFD	-2.4496	5.32031	6.46693	0.0300271	0.0796992
WDR5	0.495439	4.1931	5.58459	0.0300981	0.0798164
YY1	-0.372477	6.24627	5.58415	0.0301038	0.0798164
CNOT4	-0.488748	4.47248	5.5796	0.0301624	0.0799288
EIF6	0.654292	8.20258	5.65183	0.0301979	0.0799796
MKKS	0.631116	6.73312	5.61677	0.0302497	0.0800738
EEF1D	0.418881	9.74089	5.56155	0.0303963	0.0803559
DUT	-0.495111	6.71644	5.5615	0.030397	0.0803559
NDUFA11	-0.363785	7.9927	5.56085	0.0304054	0.0803559
PPP2R5C	-0.458209	5.79118	5.55832	0.0304384	0.0804
TMEM120A	-0.435238	4.9467	5.55427	0.0304912	0.0804961
ARRDC1	0.38625	5.63732	5.54909	0.030559	0.0806317
PSMC4	0.559925	6.36401	5.54289	0.0306403	0.0808028
MIIP	0.475224	4.04262	5.53357	0.0307631	0.0810831
LTBP3	0.684189	4.53674	5.52852	0.0308298	0.0812153
SEC62	-0.404578	6.92593	5.51917	0.0309538	0.0814379
MAPRE1	0.644684	6.49926	5.55406	0.0309639	0.0814379
TMEM159	-0.508868	4.86547	5.5184	0.030964	0.0814379
YWHAB	0.521475	8.52142	5.5098	0.0310786	0.0816956
MRPL19	0.404465	5.59629	5.50548	0.0311363	0.0818036
HSPA8	0.476796	9.43182	5.49874	0.0312267	0.0819971
TDGF1	1.41143	4.33246	5.98482	0.0313394	0.0822166
DEK	0.4421	7.7774	5.49004	0.0313437	0.0822166
TFG	0.377772	6.40965	5.47716	0.0315178	0.0826292
NEBL	0.553667	4.77972	5.44697	0.0319306	0.0836666
PSMA4	0.448637	7.50633	5.445	0.0319577	0.083693
MTHFD1	-0.495832	4.28013	5.43163	0.0321427	0.0841326
SKAP2	-0.518524	5.05195	5.42799	0.0321932	0.0842199
CNPPD1	-0.392332	4.79236	5.42561	0.0322263	0.0842617
BCL7B	-0.398416	5.50076	5.42219	0.0322739	0.0843412
NEK6	0.471027	4.96144	5.41956	0.0323106	0.0843923
PRMT1	0.462229	6.69956	5.41542	0.0323684	0.0844984
COPS7A	0.455473	4.24734	5.39368	0.0326743	0.0852516
SYNGR2	0.364833	7.45395	5.384	0.0328113	0.0855638
TIMM23	0.412202	4.62221	5.37319	0.0329655	0.0859201
GPATCH8	-0.42643	4.61246	5.3686	0.0330311	0.0860455
CKAP4	-0.613762	5.73656	5.36608	0.0332072	0.0863989
UBE2H	0.556554	5.64821	5.35618	0.0332095	0.0863989
EWSR1	-0.341632	6.47117	5.35548	0.0332195	0.0863989
CITED4	0.909873	4.32745	5.43765	0.03328	0.0865105
PSME2	0.375416	7.88749	5.34843	0.0333212	0.0865271
LSM2	0.513241	6.71867	5.3484	0.0333216	0.0865271
PLA2G2A	-2.89084	8.40599	6.17372	0.0334424	0.0867947
TRPT1	-0.505481	5.08919	5.33675	0.0334907	0.0868742
CRIP1	-2.63076	5.82733	6.14043	0.0335179	0.0868988
MIA3	-0.631409	4.64733	5.32649	0.0336403	0.0871703
RPS25	-0.350076	11.2008	5.30634	0.0339363	0.0878909
SDF4	-0.429888	6.62271	5.28905	0.0341928	0.0885086
R3HDM4	0.483898	4.91927	5.2846	0.0342591	0.0885915
RNF10	-0.5091	5.42298	5.28448	0.0342609	0.0885915
STK11	-0.502831	4.24033	5.28077	0.0343163	0.0886786
NDUFB4	-0.351947	8.29852	5.27973	0.0343319	0.0886786
MAPK1IP1L	-0.447762	5.49379	5.27861	0.0343487	0.0886786
NR2C2AP	0.648701	4.34148	5.26699	0.0345231	0.0890821
CAPG	0.747037	6.80586	5.42815	0.0345541	0.089115
HSP90AB1	0.497275	9.83001	5.25075	0.0347687	0.0896215
TSR3	0.446511	5.28028	5.23846	0.034956	0.090057
HMGB1	0.431972	9.59612	5.23634	0.0349883	0.0900931
TPRN	-0.550508	4.49952	5.23458	0.0350153	0.0901152
STUB1	0.355204	6.65508	5.22982	0.0350882	0.0902558
SRPK1	0.440477	6.48689	5.22822	0.0351128	0.0902717
PKIG	-0.702873	5.12328	5.29224	0.035156	0.0903168
GPAA1	-0.384565	5.8302	5.22468	0.0351671	0.0903168
EIF1AX	0.464614	8.06334	5.21715	0.0352831	0.0905508
RNF5	-0.483212	6.02672	5.21522	0.035313	0.0905508
BRK1	0.392652	7.70321	5.21416	0.0353294	0.0905508
TSSC1	0.494359	4.54552	5.21323	0.0353438	0.0905508
H3F3A	-0.340607	10.6808	5.2128	0.0353504	0.0905508
UBAP1	-0.401886	4.5659	5.20999	0.035394	0.0906153
SLC31A1	0.593144	4.22092	5.207	0.0354403	0.0906866
NCK2	-0.40802	4.67219	5.20364	0.0354925	0.0907728
ARL8A	0.530704	4.37263	5.1974	0.0355897	0.0909037
ZPR1	0.41459	5.42646	5.19697	0.0355964	0.0909037
PPP1R35	0.478718	4.97372	5.19679	0.0355991	0.0909037
SDF2	-0.42953	5.36426	5.1855	0.0357758	0.0913072
ALG5	0.504234	6.13952	5.17945	0.0358709	0.0914987
PPM1G	0.435804	6.6362	5.17786	0.035896	0.0914987
H2AFY	0.376359	7.60107	5.17718	0.0359067	0.0914987
RALBP1	-0.535791	6.06893	5.16728	0.0360629	0.0918469
LGALS1	1.20064	6.71679	5.65228	0.0360807	0.0918469
RAD23A	0.408145	7.05557	5.16442	0.0361083	0.0918694
LRRC8A	-0.594987	4.72916	5.15972	0.0361829	0.0920118
BTG3	-0.503204	5.31679	5.15584	0.0362446	0.0921006
TMEM106C	-0.475796	6.9231	5.15517	0.0362554	0.0921006
CWC15	0.44224	5.71807	5.15215	0.0363035	0.0921365
YEATS4	0.64237	4.5783	5.15193	0.036307	0.0921365
HBP1	-0.400092	4.51147	5.14942	0.036347	0.0921905
POLR2E	0.359422	6.69588	5.1439	0.0364353	0.0923667
TMED1	0.547394	4.60701	5.13873	0.0365182	0.0925292
SHB	0.569418	4.30683	5.13334	0.036605	0.0926931
SMARCE1	-0.405259	5.34	5.13148	0.036635	0.0926931
USP53	-0.516258	5.77512	5.1312	0.0366395	0.0926931
PPIL3	0.430056	4.78686	5.12476	0.0367436	0.0929085
ARHGEF35	-0.419257	4.99561	5.12209	0.0367868	0.0929683
THOC2	0.433751	5.88945	5.12096	0.0368051	0.0929683
PROSER1	0.614748	4.12413	5.10759	0.0370225	0.0934695
NPTN	-0.617765	4.96902	5.10628	0.0370438	0.0934751
AFF4	-0.534518	5.3852	5.08673	0.0373647	0.0942365
S100P	2.45992	8.75661	5.82897	0.0373853	0.0942402
DLST	-0.490196	4.6864	5.08137	0.0374532	0.0943628
UTP4	0.428266	4.34712	5.07587	0.0375443	0.094544
RELB	-0.613667	4.95455	5.07442	0.0375683	0.094556
RHOD	1.36873	4.77982	5.53721	0.0376405	0.0946148
CXCL1	1.5862	8.65626	5.69862	0.0376706	0.0946148
MRPL37	0.347232	6.09748	5.06791	0.0376765	0.0946148
RNF44	-0.488496	4.80114	5.06723	0.0376878	0.0946148
NFATC3	-0.581118	5.16905	5.06722	0.037688	0.0946148
TSEN54	0.507316	4.53018	5.06254	0.037766	0.0947622
MITD1	0.50453	4.5182	5.05526	0.0378878	0.0949923
ZDHHC6	0.48397	4.96721	5.0535	0.0379173	0.0949923
RNF141	0.641431	4.21034	5.05275	0.0379299	0.0949923
CSDE1	-0.447198	7.101	5.05244	0.037935	0.0949923
GALNT2	0.651397	4.32191	5.04562	0.0380497	0.0952308
DDRGK1	0.658701	6.44594	5.10897	0.0381147	0.0953449
FUT4	-0.510115	4.2888	5.03679	0.0381987	0.0954841
NDUFB2	-0.343334	8.62009	5.03617	0.0382092	0.0954841
RAC1	0.423935	9.60901	5.02973	0.0383185	0.0957085
PARP1	0.42916	5.57684	5.01893	0.0385022	0.096108
SCAP	-0.463255	4.27942	5.01803	0.0385175	0.096108
EIF2S1	0.373722	5.59427	5.01562	0.0385589	0.0961623
DDX1	0.435444	5.67339	5.00888	0.0386742	0.096401
ZNF581	0.424503	5.04089	5.00392	0.0387594	0.0965277
MYH9	-0.507884	6.86592	5.00363	0.0387643	0.0965277
MTPN	0.358999	5.88969	5.00122	0.0388058	0.0965821
FAM60A	0.476388	6.00326	4.99274	0.0389522	0.0968974
HUWE1	0.553109	4.80738	4.99145	0.0389747	0.0969041
SLC25A33	-0.526045	5.6814	4.98132	0.0391504	0.0972919
HSD17B4	-0.517792	4.94671	4.97314	0.0392931	0.0975971
H2AFX	-0.445077	5.59632	4.97011	0.039346	0.0976486
SOX9	0.512071	6.84761	4.96968	0.0393536	0.0976486
MIF	0.434372	8.77923	4.96707	0.0393992	0.0976991
NBR1	-0.60924	4.79854	4.96625	0.0394137	0.0976991
PTK7	0.925265	3.90578	5.0443	0.0394783	0.0978099
ZRANB2	-0.502278	5.09838	4.95887	0.0395433	0.0979214
TIMM17A	0.445759	6.31086	4.95095	0.039683	0.098218
KLK1	-1.82173	6.9744	5.62213	0.0397536	0.0983431
DDX3X	-0.441957	6.85016	4.94317	0.0398207	0.0984382
SRPRB	0.552961	5.58833	4.94253	0.0398321	0.0984382
YIPF6	0.40272	5.45975	4.94046	0.0398689	0.0984796
DLD	-0.380165	5.7305	4.93909	0.0398933	0.0984903
CAPN2	-0.550608	6.589	4.93715	0.0399278	0.0985259
GTF2H5	0.45945	6.12303	4.93043	0.0400475	0.0987719
HDGF	0.399161	6.89449	4.92728	0.0401038	0.0988611
NBEAL1	-0.475383	8.01338	4.92235	0.0401921	0.099029
DNAJC2	0.439786	6.08151	4.92022	0.0402303	0.0990735
SUB1	0.364906	8.67456	4.90852	0.0404411	0.0995426
DAP3	0.398373	6.00374	4.9002	0.0405917	0.0998633
[truncated: 2,916 more rows]

## Sheet: sheet2
Table S5: Biological functional difference between colorectal cancer cells and adjacent normal epithelia in KUL3 cohort. Related to Figure S3A.
Differentially expressed genes between colorectal cancer cells and adjacent epithelia.								Gene Ontology enrichment analysis of upregulated genes in colorectal cancer cells.											Gene Ontology enrichment analysis of upregulated genes in adjacent normal epithelia.
Gene	logFC	logCPM	F	PValue	FDR			ID	Description	GeneRatio	BgRatio	pvalue	p.adjust	qvalue	geneID	Count			ID	Description	GeneRatio	BgRatio	pvalue	p.adjust	qvalue	geneID	Count
FXYD5	5.21176	7.05441	246.998	3.9976e-10	1.3344e-06			GO:0060337	type I interferon signaling pathway	9/115	95/18670	7.01505e-09	7.88748e-06	6.96681e-06	BST2/ISG15/IFITM3/IFITM1/IFITM2/IFI6/MX1/IFI27/OAS1	9			GO:0009060	aerobic respiration	9/89	87/18670	3.18092e-10	6.64177e-07	5.63526e-07	SUCLG2/SUCLG1/UQCRC1/NDUFS7/IDH2/COX5B/FH/COX5A/HIF1A	9
TM4SF4	9.35218	6.06244	209.764	3.05795e-09	5.10372e-06			GO:0071357	cellular response to type I interferon	9/115	95/18670	7.01505e-09	7.88748e-06	6.96681e-06	BST2/ISG15/IFITM3/IFITM1/IFITM2/IFI6/MX1/IFI27/OAS1	9			GO:0071280	cellular response to copper ion	5/89	29/18670	2.38417e-07	0.000124454	0.000105594	MT2A/AOC1/MT1X/MT1E/MT1G	5
ETV4	5.03456	5.06998	156.943	7.28385e-09	8.10449e-06			GO:0034340	response to type I interferon	9/115	99/18670	1.01251e-08	7.88748e-06	6.96681e-06	BST2/ISG15/IFITM3/IFITM1/IFITM2/IFI6/MX1/IFI27/OAS1	9			GO:0010273	detoxification of copper ion	4/89	15/18670	6.32644e-07	0.000207862	0.000176362	MT2A/MT1X/MT1E/MT1G	4
TESC	6.99916	4.94381	146.236	1.13597e-08	9.47965e-06			GO:0045071	negative regulation of viral genome replication	7/115	59/18670	7.32698e-08	4.28079e-05	3.78111e-05	BST2/ISG15/IFITM3/IFITM1/IFITM2/MX1/OAS1	7			GO:0009062	fatty acid catabolic process	7/89	108/18670	8.31111e-07	0.000207862	0.000176362	ACADS/PCK1/HADH/ACADM/PCK2/HIBCH/ACAA1	7
MMP7	13.1205	8.15658	310.799	4.53679e-08	3.02876e-05			GO:0009615	response to virus	13/115	326/18670	1.09203e-07	4.91267e-05	4.33924e-05	BST2/ISG15/BCL2L1/IFITM3/IFITM1/IFITM2/IFI6/BNIP3L/HSPB1/MX1/IFI27/OAS1/DDIT4	13			GO:0044242	cellular lipid catabolic process	9/89	217/18670	9.31943e-07	0.000207862	0.000176362	ACADS/PCK1/FABP5/HADH/FUCA1/ACADM/PCK2/HIBCH/ACAA1	9
SULT2B1	4.64209	4.94611	107.434	7.65743e-08	4.26008e-05			GO:0051607	defense response to virus	11/115	238/18670	2.54524e-07	8.49747e-05	7.50559e-05	BST2/ISG15/IFITM3/IFITM1/IFITM2/IFI6/BNIP3L/MX1/IFI27/OAS1/DDIT4	11			GO:0061687	detoxification of inorganic compound	4/89	17/18670	1.09506e-06	0.000207862	0.000176362	MT2A/MT1X/MT1E/MT1G	4
KLK10	10.0458	5.08513	172.115	5.34623e-07	0.000224803			GO:0019058	viral life cycle	12/115	328/18670	8.6485e-07	0.000197434	0.000174388	BST2/CLDN1/ISG15/IFITM3/ITGA2/IFITM1/IFITM2/MX1/IFI27/OAS1/CTSB/CAV2	12			GO:0097501	stress response to metal ion	4/89	17/18670	1.09506e-06	0.000207862	0.000176362	MT2A/MT1X/MT1E/MT1G	4
S100A11	2.19172	10.2283	77.5438	5.38772e-07	0.000224803			GO:0019079	viral genome replication	8/115	122/18670	8.70622e-07	0.000197434	0.000174388	BST2/ISG15/IFITM3/IFITM1/IFITM2/MX1/IFI27/OAS1	8			GO:0044282	small molecule catabolic process	12/89	445/18670	1.30907e-06	0.000210257	0.000178394	ACADS/PCK1/IMPA2/HADH/TST/HMGCL/ACADM/PCK2/HIBCH/BAD/ACAA1/BDH1	12
BST2	4.72616	6.19169	87.1935	6.1039e-07	0.000226387			GO:0097193	intrinsic apoptotic signaling pathway	11/115	289/18670	1.72875e-06	0.000258854	0.000228639	GRINA/BCL2L1/PERP/ERO1A/IFI6/CEBPB/HSPB1/MIF/CD44/PLAUR/DDIT4	11			GO:1902600	proton transmembrane transport	7/89	163/18670	1.28435e-05	0.00127701	0.00108349	C15orf48/CYC1/NDUFS7/COX5B/CHCHD10/COX5A/ATP2C2	7
CLDN1	5.53853	4.39812	70.7472	9.19163e-07	0.000306817			GO:0030260	entry into host cell	8/115	134/18670	1.77221e-06	0.000258854	0.000228639	CLDN1/IFITM3/MET/ITGA2/IFITM1/IFITM2/CTSB/CAV2	8			GO:0006099	tricarboxylic acid cycle	4/89	34/18670	2.00572e-05	0.00190361	0.00161513	SUCLG2/SUCLG1/IDH2/FH	4
ACADS	-2.29756	6.18671	62.8347	1.81394e-06	0.000550448			GO:0044409	entry into host	8/115	134/18670	1.77221e-06	0.000258854	0.000228639	CLDN1/IFITM3/MET/ITGA2/IFITM1/IFITM2/CTSB/CAV2	8			GO:0006882	cellular zinc ion homeostasis	4/89	36/18670	2.52913e-05	0.00211233	0.00179222	MT2A/MT1X/MT1E/MT1G	4
KLF4	-2.16765	7.2843	59.5565	2.45553e-06	0.000633908			GO:0051806	entry into cell of other organism involved in symbiotic interaction	8/115	134/18670	1.77221e-06	0.000258854	0.000228639	CLDN1/IFITM3/MET/ITGA2/IFITM1/IFITM2/CTSB/CAV2	8			GO:0055069	zinc ion homeostasis	4/89	38/18670	3.14633e-05	0.00243316	0.00206443	MT2A/MT1X/MT1E/MT1G	4
SCD	2.44318	6.69249	58.7864	2.64187e-06	0.000633908			GO:0051828	entry into other organism involved in symbiotic interaction	8/115	134/18670	1.77221e-06	0.000258854	0.000228639	CLDN1/IFITM3/MET/ITGA2/IFITM1/IFITM2/CTSB/CAV2	8			GO:0042446	hormone biosynthetic process	5/89	86/18670	5.64797e-05	0.0039621	0.00336167	HSD11B2/HSD17B11/EGR1/SLC44A4/HIF1A	5
PDCD4	-2.2347	6.97163	58.1223	2.81567e-06	0.000633908			GO:0051701	interaction with host	9/115	209/18670	5.8642e-06	0.000685231	0.000605247	CLDN1/BCL2L1/IFITM3/MET/ITGA2/IFITM1/IFITM2/CTSB/CAV2	9			GO:0009141	nucleoside triphosphate metabolic process	9/89	362/18670	5.69267e-05	0.0039621	0.00336167	SUCLG1/CYC1/UQCRC1/NDUFS7/COX5B/CHCHD10/BAD/COX5A/HIF1A	9
ISG15	3.26262	7.22065	65.206	3.11256e-06	0.000633908			GO:0035455	response to interferon-alpha	4/115	21/18670	7.53985e-06	0.000839077	0.000741135	BST2/IFITM3/IFITM1/IFITM2	4			GO:0006119	oxidative phosphorylation	6/89	145/18670	6.76822e-05	0.00455872	0.00386788	CYC1/UQCRC1/NDUFS7/COX5B/CHCHD10/COX5A	6
SMIM14	-1.72736	6.83767	56.9329	3.16081e-06	0.000633908			GO:0043312	neutrophil degranulation	13/115	485/18670	9.1557e-06	0.000926268	0.000818148	S100A11/BST2/CNN2/CTSH/UBR4/CPNE1/CEACAM6/DPP7/MIF/CD44/PLAUR/CTSB/CDA	13			GO:0051384	response to glucocorticoid	6/89	146/18670	7.03153e-05	0.00458807	0.00389278	PCK1/HSD11B2/PCK2/FOSB/BAD/DUSP1	6
CNN2	2.15961	5.6284	56.5664	3.27674e-06	0.000633908			GO:0002283	neutrophil activation involved in immune response	13/115	488/18670	9.77808e-06	0.000926268	0.000818148	S100A11/BST2/CNN2/CTSH/UBR4/CPNE1/CEACAM6/DPP7/MIF/CD44/PLAUR/CTSB/CDA	13			GO:0016051	carbohydrate biosynthetic process	7/89	214/18670	7.32644e-05	0.00463564	0.00393314	PCK1/IMPA2/NANS/SLC25A11/ST6GALNAC1/UGP2/PCK2	7
MAOA	-1.93403	6.84908	55.8644	3.51275e-06	0.000633908			GO:0042119	neutrophil activation	13/115	498/18670	1.21309e-05	0.00103425	0.00091353	S100A11/BST2/CNN2/CTSH/UBR4/CPNE1/CEACAM6/DPP7/MIF/CD44/PLAUR/CTSB/CDA	13			GO:0016999	antibiotic metabolic process	6/89	151/18670	8.47347e-05	0.00505503	0.00428898	PCK1/SUCLG2/SUCLG1/IDH2/PCK2/FH	6
MACC1	2.83385	5.35223	55.8857	3.60823e-06	0.000633908			GO:0002446	neutrophil mediated immunity	13/115	499/18670	1.23916e-05	0.00103425	0.00091353	S100A11/BST2/CNN2/CTSH/UBR4/CPNE1/CEACAM6/DPP7/MIF/CD44/PLAUR/CTSB/CDA	13			GO:0009226	nucleotide-sugar biosynthetic process	3/89	23/18670	0.000173076	0.00803073	0.00681374	UGDH/NANS/UGP2	3
GRINA	2.02633	5.57472	54.3214	4.10337e-06	0.000654368			GO:0030198	extracellular matrix organization	10/115	368/18670	9.31826e-05	0.00640493	0.00565731	MMP7/LAMC2/P4HA1/TIMP1/ITGA2/ERO1A/TGFBI/LAMB3/SERPINH1/CD44	10			GO:0071466	cellular response to xenobiotic stimulus	6/89	180/18670	0.000221382	0.00912284	0.00774034	PCK1/EGR1/AOC1/PCK2/CMBL/ACAA1	6
BMP4	5.70702	5.21831	84.853	4.1594e-06	0.000654368			GO:0031589	cell-substrate adhesion	9/115	354/18670	0.000344691	0.0217714	0.0192301	LAMC2/CDKN2A/ITGA2/CEACAM6/TNFRSF12A/LAMB3/ZYX/RHOD/CD44	9			GO:0006839	mitochondrial transport	7/89	256/18670	0.00022226	0.00912284	0.00774034	AFG3L2/FZD5/TST/CYC1/COX5B/CHCHD10/BAD	7
LEMD1	9.53864	4.75951	103.13	4.31279e-06	0.000654368			GO:0052547	regulation of peptidase activity	10/115	452/18670	0.000484575	0.0298014	0.0263228	BST2/PERP/TIMP1/ECM1/CTSH/IFI6/ADRM1/SERPINH1/CD44/PLAUR	10			GO:0010822	positive regulation of mitochondrion organization	5/89	117/18670	0.000242029	0.00918829	0.00779587	FAM162A/FZD5/CHCHD10/BAD/HIF1A	5
PCK1	-2.82559	8.16325	58.9831	4.86954e-06	0.000706718			GO:0010634	positive regulation of epithelial cell migration	6/115	171/18670	0.000667628	0.0380548	0.0336128	BMP4/ANXA1/CTSH/MET/ITGA2/HSPB1	6			GO:0014823	response to activity	4/89	65/18670	0.000261639	0.00967722	0.00821071	PCK1/HADH/UQCRC1/HIF1A	4
FABP5	-2.06258	8.62159	51.081	5.756e-06	0.000800564			GO:0032963	collagen metabolic process	5/115	115/18670	0.000727581	0.040227	0.0355314	MMP7/BMP4/ITGA2/SERPINH1/CTSB	5			GO:1901654	response to ketone	6/89	193/18670	0.000322056	0.0113975	0.00967029	KLF4/PCK1/PCK2/FOSB/BAD/DUSP1	6
IGHG4	3.30821	5.78922	53.3375	7.54477e-06	0.00100738			GO:0033032	regulation of myeloid cell apoptotic process	3/115	29/18670	0.000740163	0.040227	0.0355314	ANXA1/CDKN2A/MIF	3			GO:0090200	positive regulation of release of cytochrome c from mitochondria	3/89	30/18670	0.000387319	0.0132577	0.0112486	FAM162A/CHCHD10/BAD	3
BCL2L1	1.72766	5.27406	47.2878	8.75027e-06	0.0011234			GO:0050918	positive chemotaxis	4/115	68/18670	0.000821136	0.0423557	0.0374117	BMP4/MET/ITGA2/MIF	4			GO:0045648	positive regulation of erythrocyte differentiation	3/89	31/18670	0.000427343	0.0135196	0.0114708	ID2/HMGB2/HIF1A	3
SELENBP1	-3.35532	8.08355	61.2596	1.00734e-05	0.00124537			GO:0048871	multicellular organismal homeostasis	10/115	485/18670	0.000833702	0.0423557	0.0374117	CLDN1/SCD/RHEB/CTSH/MET/SLC40A1/CEBPB/HSPB1/AZGP1/IGHG3	10			GO:0009410	response to xenobiotic stimulus	7/89	292/18670	0.000491407	0.0148704	0.0126169	PCK1/EGR1/AOC1/PCK2/FOSB/CMBL/ACAA1	7
ANXA1	4.02757	6.31368	60.095	1.09974e-05	0.00131104			GO:0071383	cellular response to steroid hormone stimulus	7/115	250/18670	0.000911559	0.0443815	0.039201	BMP4/ANXA1/ABHD2/UFM1/PMEPA1/DDIT4/NCOR2	7			GO:0042407	cristae formation	3/89	33/18670	0.000515147	0.0153661	0.0130375	AFG3L2/IMMT/CHCHD10	3
UGDH	-1.75026	6.35767	44.9817	1.14383e-05	0.00131206														GO:0032642	regulation of chemokine production	4/89	82/18670	0.000635562	0.0186909	0.0158584	KLF4/LGALS9/EGR1/HIF1A	4
CKMT1A	-1.72078	5.82998	44.3183	1.23793e-05	0.00131206														GO:0006656	phosphatidylcholine biosynthetic process	3/89	38/18670	0.000782932	0.0220914	0.0187436	FABP5/STARD10/SLC44A4	3
LAMC2	2.15396	4.76955	44.1295	1.26631e-05	0.00131206														GO:0009225	nucleotide-sugar metabolic process	3/89	38/18670	0.000782932	0.0220914	0.0187436	UGDH/NANS/UGP2	3
IFITM3	2.33731	8.77643	45.6291	1.29619e-05	0.00131206														GO:0032602	chemokine production	4/89	89/18670	0.000865047	0.0234574	0.0199026	KLF4/LGALS9/EGR1/HIF1A	4
WFDC2	-2.37384	8.25488	46.9161	1.29713e-05	0.00131206														GO:0046886	positive regulation of hormone biosynthetic process	2/89	11/18670	0.00120178	0.0306598	0.0260135	EGR1/HIF1A	2
PHLDA1	3.52473	5.36608	52.5609	1.44497e-05	0.001414														GO:0046950	cellular ketone body metabolic process	2/89	11/18670	0.00120178	0.0306598	0.0260135	HMGCL/BDH1	2
IMPA2	-1.57701	6.00412	42.8334	1.48263e-05	0.001414														GO:0019318	hexose metabolic process	6/89	249/18670	0.00122305	0.0307678	0.0261052	PCK1/FABP5/SLC25A11/FUCA1/PCK2/BAD	6
LGALS4	-1.67026	11.4734	41.5884	1.73122e-05	0.00160522														GO:0001101	response to acid chemical	7/89	343/18670	0.00126127	0.0313517	0.0266005	KLF4/PCK1/ID3/EGR1/HMGCL/BAD/DUSP1	7
CYB5B	1.60421	6.99068	40.795	1.91457e-05	0.00169715														GO:0014014	negative regulation of gliogenesis	3/89	45/18670	0.00128565	0.0315817	0.0267957	TMEM98/ID2/IDH2	3
PLA2G16	4.2113	5.88684	55.6932	1.9723e-05	0.00169715														GO:1902224	ketone body metabolic process	2/89	12/18670	0.00143767	0.0342308	0.0290434	HMGCL/BDH1	2
PXMP2	-1.54869	6.49655	40.5215	1.98289e-05	0.00169715														GO:0051181	cofactor transport	3/89	47/18670	0.00145907	0.0342308	0.0290434	SLC25A11/AMN/SLC44A4	3
HSD11B2	-2.4023	6.69397	43.6957	2.06259e-05	0.00172123														GO:0042398	cellular modified amino acid biosynthetic process	3/89	50/18670	0.0017456	0.0391916	0.0332524	CKMT1A/CKMT1B/ACADM	3
HSD17B11	-1.40751	7.50364	40.018	2.11607e-05	0.00172279														GO:0035690	cellular response to drug	7/89	369/18670	0.00191292	0.0411333	0.0348998	KLF4/PCK1/MT2A/EGR1/AOC1/PCK2/BAD	7
CYP2S1	2.18302	5.12066	39.3982	2.29433e-05	0.00182344														GO:0032868	response to insulin	6/89	272/18670	0.00191502	0.0411333	0.0348998	PCK1/HSD11B2/HADH/VAMP2/EGR1/PCK2	6
ATP5A1	-1.56027	8.27273	39.1784	2.36166e-05	0.00183331														GO:1903708	positive regulation of hemopoiesis	5/89	185/18670	0.0019182	0.0411333	0.0348998	LGALS9/ID2/HMGB2/BAD/HIF1A	5
PERP	1.62477	8.31789	38.7088	2.51323e-05	0.00186704														GO:0032731	positive regulation of interleukin-1 beta production	3/89	52/18670	0.0019548	0.0411333	0.0348998	LGALS9/FZD5/EGR1	3
LDHA	1.31593	9.0929	38.6976	2.51698e-05	0.00186704														GO:0020027	hemoglobin metabolic process	2/89	14/18670	0.00196999	0.0411333	0.0348998	KLF4/HIF1A	2
ABHD2	1.69713	6.16437	38.4037	2.61767e-05	0.00189952														GO:0035358	regulation of peroxisome proliferator activated receptor signaling pathway	2/89	14/18670	0.00196999	0.0411333	0.0348998	FABP5/STARD10	2
C15orf48	-2.52716	10.5431	41.451	2.85042e-05	0.00202441														GO:0032352	positive regulation of hormone metabolic process	2/89	15/18670	0.00226603	0.0450616	0.0382328	EGR1/HIF1A	2
SUCLG2	-1.7363	7.41675	37.2452	3.0623e-05	0.00204701														GO:0045475	locomotor rhythm	2/89	15/18670	0.00226603	0.0450616	0.0382328	EGR1/ID2	2
FAM162A	-1.40657	8.2475	37.1459	3.10431e-05	0.00204701														GO:0048569	post-embryonic animal organ development	2/89	15/18670	0.00226603	0.0450616	0.0382328	KLF4/FZD5	2
HADH	-1.59431	6.58243	37.1363	3.1084e-05	0.00204701														GO:0070365	hepatocyte differentiation	2/89	15/18670	0.00226603	0.0450616	0.0382328	PCK1/PCK2	2
LGALS9	-1.37074	6.53199	37.0916	3.12754e-05	0.00204701														GO:0044262	cellular carbohydrate metabolic process	6/89	286/18670	0.0024615	0.0475889	0.0403772	PCK1/IMPA2/UGP2/IDH2/PCK2/BAD	6
TCEA3	-1.83097	7.07149	36.8596	3.22912e-05	0.00206708														GO:0030033	microvillus assembly	2/89	16/18670	0.00258174	0.049006	0.0415795	ATP8B1/MYO1A	2
CXCL16	2.14314	5.3166	36.6814	3.30972e-05	0.00206708
P4HA1	2.07228	4.76992	36.6071	3.34399e-05	0.00206708
NANS	-1.81958	7.89026	36.3045	3.4879e-05	0.00211684
LINC00152	3.68007	5.23429	47.4695	3.71762e-05	0.00221597
ATP8B1	-1.76388	6.72347	33.8514	4.95734e-05	0.00285892
HSPH1	1.35313	6.85416	33.8374	4.96757e-05	0.00285892
SQRDL	-1.52143	7.30226	33.6553	5.10273e-05	0.00288693
CDKN2A	4.15979	5.20887	44.9303	5.20707e-05	0.00289687
ITM2C	-2.81023	9.23794	42.0274	5.39058e-05	0.0029498
TIMP1	3.19277	7.85454	44.5444	5.5433e-05	0.00297338
C12orf75	1.67967	7.51684	33.0161	5.61183e-05	0.00297338
SLC25A11	-1.34621	5.83225	32.7051	5.88052e-05	0.00302852
PHGR1	-1.96358	12.4966	32.5313	6.03706e-05	0.00302852
ECM1	3.87349	4.94882	35.3135	6.11e-05	0.00302852
PRAP1	2.20507	8.004	35.2878	6.13077e-05	0.00302852
CKMT1B	-1.73735	6.30434	32.3882	6.16954e-05	0.00302852
RHEB	1.31125	7.03334	32.1783	6.36991e-05	0.00308156
AFG3L2	-1.55446	5.89531	32.0751	6.47125e-05	0.00308586
ID3	-3.17858	7.61794	44.1422	6.81998e-05	0.00320635
FRYL	-1.45538	6.34476	31.3877	7.19498e-05	0.00333001
CTSH	1.97083	5.40421	31.3099	7.28253e-05	0.00333001
SLCO4A1	2.80878	4.51253	31.2065	7.4009e-05	0.0033384
MT2A	-3.22873	9.69308	41.2774	8.02008e-05	0.00348276
MARCKS	-1.62353	7.64675	30.6842	8.03358e-05	0.00348276
FUCA1	-1.51344	6.05687	30.6839	8.03394e-05	0.00348276
MET	1.88797	4.56392	30.4173	8.38062e-05	0.00354684
ITGA2	1.92341	5.53345	30.5188	8.39426e-05	0.00354684
C12orf57	-1.29003	7.61654	29.9733	8.99706e-05	0.00375402
TPM4	1.30597	7.38002	29.8129	9.23226e-05	0.0038046
PDZK1IP1	1.57531	7.09451	29.1844	0.000102252	0.00416239
NQO1	1.85543	7.5465	30.433	0.000106617	0.00428779
PTPN12	1.53445	5.21937	28.852	0.000107995	0.00428955
STAP2	-1.26318	7.14141	28.7831	0.000109231	0.00428955
UBR4	1.39131	5.36955	28.4975	0.000114533	0.00444546
FZD5	-1.39394	5.37156	28.1472	0.000121443	0.00462175
LACTB2	1.39758	5.68694	28.1276	0.000121844	0.00462175
IFITM1	3.92467	5.67494	38.1452	0.000123923	0.00464781
LY6E	4.31867	6.4816	40.7177	0.000126729	0.00467435
ERO1A	1.70963	5.92513	27.7986	0.0001288	0.00467435
SQSTM1	1.25161	7.89093	27.7395	0.000130096	0.00467435
ZFAS1	1.28715	9.32344	27.7334	0.000130232	0.00467435
KLK1	-1.92063	7.46574	28.4396	0.000152635	0.00538524
STARD10	-1.30499	7.92858	26.7624	0.00015388	0.00538524
ATP6V1F	1.16263	7.1766	26.7139	0.000155184	0.00538524
TST	-1.33808	7.36443	26.6658	0.000156491	0.00538524
ATP5G1	-1.29629	8.99095	26.2714	0.000167693	0.00571182
SUCLG1	-1.32246	7.94493	26.1945	0.000169985	0.0057314
SPPL2A	-1.37501	5.96867	25.9415	0.000177777	0.0059342
TGFBI	5.51215	6.29843	42.5944	0.000185123	0.00611824
TM4SF1	4.58124	7.37788	42.1749	0.000192317	0.00629366
AMN	-1.85173	6.85323	27.0176	0.000204843	0.0066385
NDRG2	-1.92531	6.10316	26.525	0.00021863	0.00698734
CYC1	-1.05607	8.52276	24.7665	0.000219794	0.00698734
TMEM98	-1.28196	6.65024	24.5778	0.000227554	0.00716579
CPNE1	1.13728	5.82176	24.3753	0.000236236	0.00736967
VAMP2	-1.23369	5.99371	24.2388	0.000242306	0.00748906
CEACAM6	2.89718	8.60741	31.8969	0.000249928	0.00765377
ST6GALNAC1	-1.79569	6.81141	25.517	0.00025617	0.0077736
EPS8L1	1.65961	5.4245	23.8642	0.000259897	0.00781563
LMO7	1.51742	6.97666	23.6962	0.000268261	0.00799514
TNFRSF12A	2.5196	5.69367	28.5287	0.000273377	0.00800742
UGP2	-1.08113	7.09449	23.5945	0.000273471	0.00800742
EGR1	-1.16277	7.53883	23.501	0.000278369	0.00807995
PKP2	-1.06117	6.33494	23.3452	0.000286747	0.00825139
UQCRC1	-1.27046	7.94248	23.1122	0.000299835	0.00846728
PGK1	1.09623	8.088	23.0773	0.000301852	0.00846728
ANXA4	1.11791	7.83011	23.0772	0.000301859	0.00846728
PFDN4	1.29468	6.68048	22.6715	0.000326502	0.00908219
HMGCL	-1.20057	5.64318	22.5259	0.000335902	0.00926645
TRMT112	1.026	7.50697	22.26	0.000353891	0.00968268
IFI27L2	1.21127	6.96835	22.2153	0.000357017	0.00968881
LAMB3	1.29317	5.81471	22.0692	0.000367478	0.00985642
GPRC5A	1.98326	7.52217	25.2731	0.000369099	0.00985642
FBLIM1	-1.12078	5.43882	21.5999	0.000403528	0.0106903
NDUFS7	-1.01559	7.83585	21.4804	0.000413352	0.0108643
NAP1L1	1.60252	8.0406	22.1223	0.00043674	0.011377
RNF213	1.02094	6.1028	21.1413	0.000442749	0.011377
AOC1	-1.45683	6.95312	21.1375	0.000443085	0.011377
DPYSL2	2.35323	4.92478	22.3365	0.000458663	0.0116872
GOLIM4	-1.02277	6.63181	20.7346	0.000481216	0.0121689
ATP5G3	-1.02795	9.81032	20.6536	0.000489338	0.0122813
ID2	-1.16455	7.78841	20.4192	0.000513717	0.0127969
RBCK1	1.12169	6.88805	20.3561	0.000520519	0.0128703
ZYX	1.27228	4.94387	20.1282	0.000545959	0.0133963
POMP	1.15336	9.1112	20.0648	0.000553284	0.0133963
NDUFA10	-0.96967	7.06099	20.0601	0.00055383	0.0133963
TTYH3	2.12206	4.28457	19.927	0.000569608	0.0136558
EPSTI1	2.57802	5.80104	24.4385	0.000574792	0.0136558
ACADM	-1.18786	5.43371	19.8674	0.000576833	0.0136558
NFAT5	1.32932	5.44911	19.8196	0.00058271	0.0136978
SLC44A4	-1.25726	7.37635	19.7661	0.000589368	0.0137574
ATP5B	-1.02785	9.28662	19.6796	0.000600323	0.0139158
IDH2	-1.20857	7.14536	19.536	0.000619018	0.0140656
IFITM2	2.46494	6.20896	24.2645	0.000621614	0.0140656
IFI6	3.76714	7.75958	28.2927	0.000622915	0.0140656
DSP	-0.938869	7.061	19.5013	0.000623639	0.0140656
TMEM54	-1.14641	8.41141	19.4625	0.000628847	0.0140879
BNIP3L	1.40494	5.47584	19.2665	0.00065595	0.0145299
SLC40A1	2.1317	6.45212	22.4626	0.000657283	0.0145299
ENC1	1.79925	5.25842	20.3005	0.000670766	0.0147304
EIF2S2	1.10523	8.32562	19.1261	0.000676188	0.0147524
DESI1	1.07729	5.21086	18.9667	0.000700048	0.0151738
IMMT	-1.02842	5.69514	18.83	0.000721289	0.0155333
MT1X	-3.27462	8.88776	27.0006	0.000755695	0.0161699
ATP5F1	-0.989113	8.23995	18.5261	0.000771191	0.0163964
CCDC85B	1.55364	6.04391	18.9999	0.000776738	0.0164098
MLXIP	-0.973323	7.1477	18.4497	0.000784356	0.0164666
CEBPB	1.24797	6.076	18.4214	0.000789304	0.0164669
UFM1	1.25645	7.05219	18.3889	0.000795018	0.016483
DPP7	1.37289	5.76508	18.1326	0.000841833	0.017202
HSPB1	1.29725	9.54958	18.1178	0.000844639	0.017202
PCK2	-1.147	5.69565	18.0774	0.000852335	0.017202
MX1	2.6177	4.80507	19.2557	0.00085454	0.017202
MIF	1.46617	8.86106	18.5777	0.00085546	0.017202
C4orf3	0.998735	7.21659	17.9419	0.000878727	0.017564
SLC2A1	2.59218	6.10624	22.2028	0.000905712	0.0179956
BHLHE40	1.67775	5.50775	18.6161	0.000920303	0.0181773
COX5B	-1.04357	10.2678	17.5787	0.00095428	0.0187376
NAA38	-1.09176	7.68437	17.4971	0.00097226	0.018979
ADRM1	1.09184	6.88746	17.4543	0.000981843	0.0190546
FOSB	-1.21009	7.78677	17.4269	0.000988045	0.0190641
VPS4B	-0.917803	6.06052	17.3392	0.00100818	0.0193305
SERPINH1	1.24047	5.23126	17.3166	0.00101343	0.0193305
CHCHD10	-1.21008	9.25597	17.1738	0.00104743	0.0198655
SDC4	0.947901	6.16841	17.1442	0.00105464	0.0198806
C4orf48	1.82767	7.99406	19.7889	0.00106233	0.0198806
FH	-1.12609	5.87233	17.0977	0.0010661	0.0198806
SLC16A3	1.34909	5.92378	16.9701	0.00109825	0.0201694
CD99	-1.12893	7.08971	16.9697	0.00109835	0.0201694
HIBCH	-1.03543	5.5281	16.9644	0.00109971	0.0201694
RHOD	2.40411	4.86105	18.2872	0.00112062	0.0204407
HADHA	-0.843523	7.11211	16.8604	0.00112679	0.0204414
VMA21	1.00298	5.19541	16.6721	0.00117777	0.0212509
NDUFV1	-0.960198	7.42396	16.5693	0.00120672	0.0216561
NTMT1	1.01014	5.66544	16.4428	0.00124351	0.0221585
PNKD	-0.989057	7.10072	16.425	0.00124876	0.0221585
ATF6B	-0.97791	5.41459	16.4053	0.00125463	0.0221585
CD46	0.894862	7.06056	16.3562	0.00126941	0.0223015
GPA33	-1.34808	6.80937	16.6683	0.00128648	0.0224009
IRS2	0.931837	5.46645	16.2937	0.00128849	0.0224009
CMBL	-1.18204	6.54986	16.2156	0.00131282	0.0227057
C9orf16	1.03903	7.70008	15.9945	0.00138456	0.0237317
EAPP	-0.917366	6.42978	15.9527	0.00139864	0.0237317
GOLM1	-1.2592	7.37169	16.2322	0.00139882	0.0237317
UBAC2	0.940962	5.3915	15.9337	0.00140508	0.0237317
PFKP	1.32205	5.17828	15.9051	0.00141487	0.0237317
MT1E	-4.97937	9.79294	27.1742	0.00141517	0.0237317
GPR35	1.19083	4.92944	15.8846	0.00142191	0.0237317
POLR1D	0.973664	7.54277	15.8589	0.0014308	0.0237612
TCEB1	0.849488	7.25109	15.8235	0.00144318	0.0238482
RRAS	1.35452	5.09072	16.4103	0.00145278	0.0238886
COMT	0.892046	7.09659	15.7273	0.00147738	0.024174
HMGB2	-1.07661	7.67001	15.5382	0.00154743	0.0251967
MT1G	-4.61936	10.0351	26.2345	0.00155913	0.025264
GLS	1.01786	5.28058	15.2626	0.00165646	0.0266037
AZGP1	2.72934	5.3137	19.5493	0.00165775	0.0266037
IFNGR2	0.960486	5.86828	15.2323	0.00166899	0.0266559
BLOC1S1	-0.858358	8.25468	15.1436	0.00170625	0.0271081
PMEPA1	3.90088	5.99911	22.3293	0.00171354	0.0271081
MRPL35	-1.00734	5.61055	15.1015	0.00172428	0.0271493
KIF1C	-0.970682	5.49998	14.9696	0.00178219	0.0279293
DYNLRB1	0.942141	7.81882	14.8151	0.00185291	0.0288799
GOT1	-0.899864	5.59944	14.7996	0.00186015	0.0288799
HES1	-0.930677	7.86347	14.7678	0.00187518	0.0289679
IFI27	1.28951	10.5991	14.7418	0.00188756	0.0289679
CD44	1.37271	6.07186	15.0967	0.00189185	0.0289679
DLGAP4	1.26067	4.6184	14.6356	0.00193916	0.0295567
PPP2R5E	-0.851289	5.61208	14.5859	0.00196383	0.0297967
ECI1	-0.871358	6.07581	14.4656	0.00202512	0.0305876
PRDX6	-0.950386	8.2233	14.4286	0.00204441	0.0307398
HM13	0.967592	6.34558	14.3942	0.00206252	0.0307893
ISOC2	-0.86932	6.69047	14.3787	0.00207075	0.0307893
PPP1R1B	-0.844847	7.93351	14.37	0.00207538	0.0307893
ETHE1	-1.6268	8.77464	16.1406	0.00209311	0.0309151
MIER1	-0.977296	5.40706	14.299	0.00211364	0.0310437
DNTTIP1	1.19336	6.19478	14.2866	0.00212042	0.0310437
PLAUR	2.13096	5.38051	16.9397	0.00214576	0.0312775
SDHA	-0.920589	6.76787	14.1655	0.00218782	0.0317519
JOSD2	0.996904	5.53217	14.1055	0.00222214	0.0321104
BAD	-1.05868	6.28491	14.0761	0.00223915	0.0322168
BOLA3	-0.77921	6.9171	14.0453	0.00225717	0.0322636
RNF5	-1.07894	6.09574	14.0375	0.00226174	0.0322636
ACAA1	-1.05946	6.05826	13.9786	0.00229677	0.0324764
OAS1	1.23781	5.76163	13.9762	0.00229819	0.0324764
CYB5A	-0.83972	7.20756	13.9635	0.00230585	0.0324764
TMEM9B	-0.954196	6.19677	13.9419	0.00231891	0.0325232
BDH1	-1.00355	5.71314	13.906	0.00234078	0.032592
MFI2	2.48983	4.5395	14.574	0.00234334	0.032592
COX5A	-1.05598	9.51704	13.8489	0.00237606	0.0328335
IER2	-0.874807	8.17665	13.826	0.00239037	0.0328335
ATP5D	-0.770249	9.32951	13.8133	0.00239832	0.0328335
ABHD12	0.969543	5.1416	13.8106	0.00240005	0.0328335
MYO1A	-1.19368	5.52424	13.7801	0.00241939	0.032963
DDIT4	1.25676	7.12424	14.0811	0.00243152	0.0329936
NDUFS2	-0.793332	6.82633	13.6472	0.00250565	0.0338618
CTSB	1.05464	7.44269	13.5972	0.00253908	0.0341092
FAM3D	-1.87765	9.22381	15.9757	0.00254439	0.0341092
GPX4	0.947056	8.378	13.5384	0.00257898	0.0343134
CDA	1.99378	6.54693	15.7291	0.00258019	0.0343134
HSBP1L1	-1.02108	6.18235	13.4836	0.00261684	0.0346628
CD82	1.69136	5.58876	14.7281	0.00264388	0.0348825
SLC3A2	1.26242	5.72894	13.6467	0.00266499	0.0350226
UQCR10	-0.847238	9.41991	13.378	0.00269163	0.035234
ACADVL	-0.924995	7.20614	13.3235	0.00273114	0.0356115
DUSP1	-1.06117	7.68682	13.2129	0.00281352	0.036543
NDUFA2	-0.806742	7.99911	13.1762	0.00284146	0.0367628
PRDX1	0.818667	8.88965	13.0623	0.00293025	0.0377651
BAG1	-0.933002	6.93429	12.9153	0.00304965	0.0391425
BTG2	-0.937319	7.10528	12.8936	0.00306777	0.0391425
CAPN5	-0.848972	5.59664	12.8882	0.0030723	0.0391425
IDS	1.26456	5.0188	12.8576	0.00309804	0.0391816
SCP2	-0.88795	7.99949	12.8567	0.00309884	0.0391816
SP100	0.951704	5.11815	12.8251	0.00312575	0.0393532
ECHS1	-0.914493	7.80023	12.8121	0.00313689	0.0393532
RAB22A	0.960859	5.22547	12.7994	0.00314778	0.0393532
ECHDC2	-0.949633	5.46836	12.7115	0.00322464	0.0400454
DARS	1.06627	6.16986	12.7087	0.00322715	0.0400454
CHPF	1.85396	5.40892	14.5208	0.00330796	0.0408583
TMEM30B	-0.894897	5.36373	12.6025	0.00332297	0.0408583
LIMA1	-0.820263	7.34223	12.5941	0.00333063	0.0408583
SCO2	-0.790561	6.0899	12.5822	0.00334162	0.0408583
HIST1H1C	-0.99693	5.80025	12.5086	0.00341041	0.0415473
NDUFB8	-0.845979	8.10114	12.4908	0.0034273	0.0415849
HMGN3	-0.797692	6.28719	12.4791	0.00343842	0.0415849
DYNLT3	1.28569	5.11685	12.4581	0.00345858	0.0416777
PSMC2	0.849823	5.6814	12.4332	0.00348257	0.0418159
IGHG3	3.32477	5.80214	16.7002	0.00349923	0.0418654
NDUFS3	-0.787371	7.23745	12.3656	0.00354877	0.0423064
NCOR1	-0.845569	6.37646	12.3269	0.00358728	0.0426133
PRPF6	0.826522	6.05404	12.3104	0.00360393	0.0426593
FAM120A	-0.723403	7.08656	12.2916	0.00362284	0.0426711
CXCL3	0.927439	6.13809	12.2841	0.0036305	0.0426711
EFNA1	0.831479	6.07819	12.2604	0.00365466	0.0428044
ARPC1B	0.981361	7.56605	12.2069	0.00370995	0.0433001
TRPM4	-0.900518	5.59419	12.1803	0.00373779	0.0434729
HIF1A	-1.00747	5.17439	12.1512	0.00376851	0.0436781
CASP6	-0.881064	5.96218	12.117	0.00380499	0.0439483
MPG	0.85682	6.14307	12.0921	0.00383178	0.0441051
PSMA7	0.98927	9.15194	12.0611	0.00386546	0.0443399
NCOR2	1.21972	4.62986	11.9777	0.00395785	0.0451249
CAMK2D	-1.01234	5.44272	11.975	0.00396093	0.0451249
ECH1	-0.779902	8.06772	11.9463	0.00399336	0.0453396
UQCRFS1	-0.871497	8.17336	11.8896	0.00405825	0.0459202
JUN	-0.947892	9.4465	11.8697	0.00408129	0.0460248
MECOM	-0.797479	5.63884	11.7995	0.00416392	0.0467985
CERS2	1.11193	4.91728	11.7141	0.00426709	0.0477845
FOS	-0.914641	9.42734	11.7033	0.00428027	0.0477845
SOX9	0.873945	6.69562	11.6807	0.00430815	0.0479353
DPM1	0.892838	6.44702	11.5843	0.00442951	0.0490609
ATP2C2	-1.12905	5.66806	11.5771	0.00443871	0.0490609
GTF2F2	0.802075	6.00167	11.546	0.0044787	0.0493396
CAV2	2.77822	4.33031	11.811	0.00453539	0.0497997
ATP5O	-0.755899	8.98216	11.4736	0.00457359	0.0500546
GLRX3	0.793687	6.21411	11.4466	0.00460962	0.0502713
COMMD6	0.76741	9.15919	11.4363	0.00462351	0.0502713
MGST1	-1.49338	8.65976	12.7446	0.00479182	0.0518036
CFD	-1.81308	6.06836	13.0844	0.00480534	0.0518036
CCDC57	1.06826	4.92153	11.2999	0.004811	0.0518036
AKR7A2	-1.08185	6.59141	11.2749	0.0048462	0.0520149
MPST	-0.7547	8.01935	11.2566	0.00487228	0.0521272
ANXA3	1.50862	6.09769	12.3571	0.00489665	0.0522205
CHP1	-0.813211	6.47517	11.2228	0.00492087	0.0523116
TRAM1	0.907243	6.38004	11.0941	0.00511072	0.0541574
ASS1	1.43797	7.08071	12.2393	0.00518714	0.0547932
SHROOM3	-0.915553	5.48046	11.022	0.00522083	0.0549752
PPA1	0.834008	8.54392	10.9754	0.0052935	0.0555651
MT-CO3	-0.840019	14.5917	10.9266	0.00537075	0.0561992
PRKCDBP	2.94943	4.81673	12.7746	0.00541666	0.0564887
SH3BGRL2	-0.84601	5.7621	10.8811	0.00544409	0.0564887
BLCAP	1.02979	5.76582	10.8608	0.00547707	0.0564887
C20orf24	0.90225	7.44756	10.8481	0.00549779	0.0564887
ECSIT	-0.808867	5.61291	10.8427	0.00550676	0.0564887
UBE2L6	1.30484	4.83557	10.8403	0.00551068	0.0564887
STAT6	0.886213	5.33429	10.8365	0.00551688	0.0564887
FCGRT	-1.07459	8.20554	10.961	0.00557387	0.0568978
AGPAT2	0.878846	7.62941	10.762	0.00564132	0.057343
LGALS1	1.70749	6.81352	12.3835	0.00565184	0.057343
SDHB	-0.724448	7.14861	10.7233	0.00570714	0.0576018
ETFA	-0.898863	7.11017	10.7206	0.00571186	0.0576018
TSPYL1	-0.757696	5.39782	10.6588	0.00581896	0.0582778
ZFP36L2	-1.01668	8.35599	10.6529	0.00582929	0.0582778
UAP1	-0.835587	5.83156	10.6518	0.00583128	0.0582778
DTD1	0.89349	5.43462	10.634	0.00586259	0.0584159
SUGT1	0.89702	6.33838	10.5611	0.00599313	0.0595389
SLC50A1	-0.806224	5.61853	10.5491	0.00601484	0.0595772
CANT1	-0.898559	6.14473	10.5273	0.00605473	0.059795
FAM60A	0.873715	6.06735	10.4961	0.00611224	0.0601848
RNASE1	-0.909263	7.06769	10.456	0.00618711	0.0607428
SLC44A1	-0.88745	7.06381	10.4173	0.00626041	0.0612201
IGLC2	-2.72178	7.98211	13.9658	0.00627861	0.0612201
GALNT1	-0.935589	5.67072	10.4012	0.00629135	0.0612201
FAM207A	0.831431	5.38178	10.3919	0.00630908	0.0612201
DHRS4L2	-0.736669	5.91546	10.3679	0.00635545	0.0614913
PPA2	-0.693787	6.65851	10.3248	0.0064398	0.0621274
MRPS18A	-1.11079	6.25318	10.4905	0.00649399	0.0624696
ATP5J	-0.678005	8.96492	10.2706	0.00654757	0.062804
TINAGL1	0.866953	5.93084	10.1859	0.00672024	0.0641613
MRPL12	-0.66773	7.69927	10.1817	0.006729	0.0641613
ADH5	-0.754111	6.46395	10.1732	0.00674674	0.0641613
SNRPB2	0.867124	7.5012	10.1564	0.00678168	0.0643104
NUPR1	-2.16703	8.09964	12.8196	0.00685981	0.064867
2021-09-09	0.767381	5.93972	10.1035	0.00689333	0.0649998
NCOA7	0.789326	5.58622	10.0443	0.00702086	0.0660159
NR4A1	-1.23178	6.86854	10.6326	0.00705072	0.0660731
TTC19	-0.788864	5.50707	10.0185	0.00707741	0.0660731
FAM195A	-0.76358	7.24093	10.0144	0.00708633	0.0660731
LAMTOR4	-0.776211	8.63365	9.9501	0.00722954	0.0672206
QARS	-0.953743	6.66116	9.92768	0.00728026	0.0674036
ERN2	-0.970095	5.52731	9.92356	0.00728961	0.0674036
SNHG7	0.944292	6.54925	9.9121	0.00731572	0.0674202
NDUFB9	-0.682666	8.57098	9.90507	0.0073318	0.0674202
BAIAP2	1.80609	4.76178	10.3975	0.00737105	0.067595
FAM114A1	-1.2008	5.22882	10.0913	0.00744722	0.0681063
CAMTA1	-0.80842	7.01436	9.78699	0.00760797	0.0692524
FAM83H	0.898131	5.08866	9.77617	0.00763388	0.0692524
NUDT4	0.960854	6.96928	9.77043	0.00764767	0.0692524
DHRS4	-1.09133	5.71896	9.89473	0.00766873	0.0692524
SERF2	-0.934698	10.8796	9.7583	0.00767688	0.0692524
STX16	0.896548	5.24096	9.74997	0.00769702	0.0692524
MDK	1.08875	7.81926	10.0497	0.00771933	0.0692664
XRN2	0.824103	6.31538	9.71805	0.00777477	0.0695121
EIF3L	-0.80103	7.77273	9.71252	0.00778835	0.0695121
C12orf45	0.86877	5.19459	9.68153	0.00786487	0.0700078
GSN	-1.00807	7.40807	9.79719	0.00790251	0.0701558
SMCO4	-0.883051	5.73511	9.61332	0.00803635	0.0711548
PDXK	0.901868	6.31177	9.59675	0.00807867	0.0713402
MLEC	-0.820284	7.90654	9.54658	0.00820837	0.0721665
PSMA3	0.772138	6.99011	9.54385	0.00821548	0.0721665
GALM	-0.843307	5.65755	9.485	0.00837086	0.0732924
OCIAD2	0.847146	7.90949	9.47874	0.00838757	0.0732924
COL6A1	2.65679	4.75664	10.5947	0.00847595	0.0737124
PANK3	-0.739425	5.57875	9.43737	0.00849909	0.0737124
PLOD3	0.975314	5.35178	9.43635	0.00850188	0.0737124
DECR1	-0.697587	6.76067	9.41324	0.00856494	0.0738556
SHFM1	0.674598	8.57429	9.4071	0.00858178	0.0738556
ATP1A1	-0.764283	8.34294	9.40601	0.00858477	0.0738556
UBE2H	0.937175	5.24779	9.39379	0.00861843	0.0739545
SH3BGRL	-0.729611	5.81367	9.37232	0.00867792	0.0742741
SUB1	0.709947	8.75764	9.33662	0.00877794	0.074938
MAZ	-0.983596	6.23644	9.2952	0.00889563	0.0756261
TMC5	0.866701	6.84773	9.29233	0.00890386	0.0756261
STAU1	0.902858	6.44624	9.26033	0.00899614	0.076216
TPD52	-0.843189	7.54518	9.24322	0.00904593	0.0764227
COQ9	-0.724964	5.75385	9.23625	0.00906633	0.0764227
CXXC5	0.842408	5.44157	9.21358	0.00913297	0.0766748
MACF1	0.990671	4.96411	9.20388	0.00916165	0.0766748
LARP1B	-0.826857	5.31909	9.2027	0.00916514	0.0766748
C2orf82	-1.19063	6.6522	9.73544	0.0092171	0.0768409
SNHG15	1.02682	5.2103	9.17612	0.00924434	0.0768409
SDHD	-0.659618	7.02919	9.1607	0.00929062	0.0768409
NDUFV2	-0.772015	7.61274	9.16044	0.0092914	0.0768409
ITGB1BP1	0.71489	5.69294	9.15491	0.00930808	0.0768409
GMDS	-0.908449	6.80992	9.14993	0.00932312	0.0768409
NDUFS8	-0.652877	7.76206	9.05793	0.00960617	0.0789788
C1QBP	-0.785519	7.80616	9.02961	0.00969531	0.0795158
BRD2	-0.671032	6.4347	9.01061	0.00975564	0.0798146
TNNT1	4.60531	5.04356	11.6846	0.0098821	0.0805449
GUK1	0.679646	8.41507	8.9678	0.00989318	0.0805449
RSL1D1	0.757832	7.418	8.94774	0.00995839	0.0808786
MT-CO1	-0.828874	14.6749	8.92065	0.0100473	0.0811047
GOPC	-0.697847	5.42372	8.91871	0.0100536	0.0811047
NFKBIA	-0.858834	7.18246	8.91217	0.0100753	0.0811047
C6orf62	-0.727335	5.67223	8.90364	0.0101035	0.0811047
CCDC12	-0.671078	5.90717	8.89902	0.0101189	0.0811047
HADHB	-0.651809	6.18901	8.89507	0.010132	0.0811047
ZMYND8	0.857249	5.87016	8.83468	0.0103354	0.0823403
PEBP1	-0.881167	8.50206	8.8346	0.0103357	0.0823403
CISD3	-0.675776	7.89261	8.8163	0.0103983	0.0826415
SAP18	0.669917	8.50061	8.79664	0.010466	0.0829822
RAP1A	-0.61984	6.14862	8.78833	0.0104948	0.0830131
PTRHD1	-0.731057	6.67633	8.76517	0.0105755	0.0833697
RBM47	-0.754933	7.0827	8.75697	0.0106042	0.0833697
NDUFB10	-0.741619	8.35681	8.75396	0.0106148	0.0833697
WNK1	0.894634	5.10605	8.70063	0.0108041	0.0846575
NARS	-0.827817	6.5904	8.68651	0.0108549	0.0847819
2021-09-11	-0.85463	5.99607	8.68212	0.0108708	0.0847819
UQCRC2	-0.652496	7.88302	8.66833	0.0109207	0.0849727
UBE3A	-0.659022	5.52353	8.63038	0.0110596	0.0858531
OPTN	0.688225	6.20396	8.62116	0.0110936	0.0859175
CETN2	0.850957	5.78503	8.6097	0.0111361	0.0860468
MCFD2	0.880032	4.90231	8.58659	0.0112223	0.0863534
TMEM59	-0.796544	8.96383	8.57261	0.0112749	0.0863534
COX8A	-0.684079	9.7245	8.56866	0.0112898	0.0863534
RPLP1	-0.699314	12.7016	8.56582	0.0113005	0.0863534
GTF3A	1.38277	7.19939	9.57002	0.0113051	0.0863534
RALA	0.685275	6.49892	8.53187	0.0114296	0.0871054
CHMP1B	-0.823253	5.94314	8.51762	0.0114844	0.0872956
NDUFB1	-0.636093	8.75278	8.50614	0.0115287	0.0872956
ADGRG1	0.91913	5.23912	8.50501	0.0115331	0.0872956
CSTB	0.651816	9.11722	8.48101	0.0116263	0.0877801
YWHAG	0.634325	5.97712	8.47505	0.0116497	0.0877801
PARP14	1.47215	4.58253	8.47301	0.0117152	0.088075
S100A14	-1.1672	9.10659	8.97954	0.011785	0.0882582
ALDH9A1	-0.68267	5.49314	8.43276	0.0118166	0.0882582
ANXA5	0.950012	5.90287	8.43218	0.0118189	0.0882582
MYOF	1.24659	4.72725	8.41935	0.0118701	0.0883601
TXNL4A	-0.738283	6.19953	8.41551	0.0118855	0.0883601
NAA20	0.813072	6.55743	8.39608	0.0119636	0.0887434
SLC25A4	-0.950501	5.39806	8.34935	0.012154	0.0896819
PSMB9	0.799357	6.54984	8.34595	0.012168	0.0896819
ACSL5	0.630149	6.83479	8.34529	0.0121707	0.0896819
TUBA1C	0.795009	7.42969	8.32932	0.0122367	0.0899422
RRBP1	0.78464	8.39046	8.32372	0.01226	0.0899422
FHL2	1.42627	6.16114	9.20745	0.0123697	0.0905481
ATP5C1	-0.671774	8.47217	8.29053	0.0123988	0.0905624
CLDN12	1.03382	4.8833	8.27511	0.0124638	0.0908391
STK24	0.77938	6.1875	8.2469	0.012584	0.0915147
ACTN1	0.679278	5.97513	8.23236	0.0126464	0.0917109
INSIG1	0.940606	6.03951	8.22783	0.0126659	0.0917109
MED10	0.734788	5.63104	8.2128	0.0127309	0.0919824
HINT2	-0.649501	6.75826	8.19767	0.0127968	0.0922583
TCEAL4	0.73787	5.67284	8.18879	0.0128356	0.092339
USP16	-0.651921	6.14504	8.16483	0.0129411	0.0928975
COX4I1	-0.64367	10.7773	8.14802	0.0130157	0.0932325
ZFP36L1	1.20456	7.75952	8.8583	0.0130873	0.0935444
MT-ND6	-0.867686	6.69728	8.11858	0.0131475	0.0937744
NDUFS1	-0.603917	5.79646	8.11223	0.0131762	0.0937785
TOP1	0.654984	6.96087	8.10536	0.0132073	0.0937996
JCHAIN	-3.47586	7.82821	11.921	0.0133877	0.0945802
NPTN	-0.691601	5.45446	8.06389	0.0133966	0.0945802
SERINC3	0.721967	6.41944	8.06269	0.0134022	0.0945802
CBX3	0.847498	8.03467	8.04466	0.0134855	0.0949677
HIGD1A	-1.03849	7.20683	8.34541	0.013519	0.0950033
EPS8	0.682499	6.55096	7.99587	0.0137141	0.096078
RPL22L1	0.740696	7.45544	7.99095	0.0137374	0.096078
RARRES3	1.54196	5.98743	8.93803	0.0137583	0.096078
IGHA1	-3.94421	9.91602	11.7776	0.0138235	0.0963314
PKP3	0.60585	6.86844	7.96139	0.0138784	0.0964523
FOXA3	-1.141	5.47651	8.32871	0.0138986	0.0964523
SEC11A	-0.754159	7.40138	7.91085	0.0141233	0.0978082
GTF2A2	-0.822316	6.46391	7.88734	0.014239	0.0981159
MKNK2	-0.734715	6.16989	7.8855	0.0142481	0.0981159
IER3IP1	-0.695638	6.23061	7.87816	0.0142844	0.0981159
TADA3	-0.678461	5.36155	7.87798	0.0142853	0.0981159
NFIA	-0.901118	5.4623	7.84884	0.0144307	0.0989112
NUTF2	0.75301	6.53284	7.82893	0.014531	0.0993947
NCBP2	0.637218	5.88638	7.8153	0.0146002	0.0996636
NDUFA6	-0.59092	7.9147	7.77862	0.0147883	0.100741
MRPS7	-0.672645	6.44335	7.76517	0.0148579	0.10101
UQCRH	-0.66703	9.84453	7.758	0.0148952	0.101057
NEU1	1.13141	5.65551	8.11091	0.0149631	0.101187
TPD52L2	0.924867	5.01223	7.74273	0.014975	0.101187
KLF3	-0.775797	6.52558	7.7199	0.0150952	0.101793
CASP4	1.005	4.91643	7.69778	0.0152127	0.101943
FASN	0.852513	5.05655	7.69597	0.0152224	0.101943
SLC25A24	-0.71199	5.57538	7.6936	0.015235	0.101943
UBE2E1	-0.772182	5.56106	7.6918	0.0152447	0.101943
ACP1	0.626229	7.08052	7.68568	0.0152774	0.101943
COL1A1	2.7359	5.19951	10.2536	0.0153006	0.101943
DUSP6	1.25315	5.71633	8.30766	0.0153913	0.102343
MRPL57	0.56878	7.90405	7.65311	0.0154533	0.102551
C14orf2	-0.591715	9.46956	7.63829	0.0155341	0.102883
CTDNEP1	-0.712549	5.44856	7.63011	0.0155789	0.102952
LGALS3	-0.872311	11.0383	7.62023	0.0156332	0.102952
MRPL36	0.772634	6.40845	7.61952	0.0156372	0.102952
LYRM1	0.784109	4.87865	7.61054	0.0156868	0.103076
FAM96A	-0.766927	6.19152	7.59457	0.0157754	0.103454
CDX1	-1.60652	7.60437	8.97667	0.0158149	0.10351
GCHFR	-0.768067	5.96939	7.57811	0.0158673	0.10365
UBB	-0.624882	9.95427	7.55525	0.015996	0.104189
CTSS	-0.825733	7.55196	7.55238	0.0160123	0.104189
TAGLN2	0.689921	8.4185	7.51983	0.016198	0.105192
CAT	-0.826751	5.94593	7.51013	0.0162538	0.10535
MT-ND1	-0.884771	13.018	7.49479	0.0163425	0.105719
BUD31	0.544964	6.89045	7.48408	0.0164047	0.105917
YBX3	0.645159	6.72543	7.44902	0.0166105	0.106953
CYP3A5	0.839335	6.66383	7.44359	0.0166426	0.106953
FOXP1	-0.74684	6.63501	7.44043	0.0166614	0.106953
ABHD14B	-1.02515	6.20296	7.66238	0.0168561	0.107995
TMEM123	0.676549	7.30316	7.40154	0.016894	0.108031
MPDU1	-0.767309	5.32707	7.38383	0.0170011	0.108424
COPZ1	0.61643	6.6881	7.37857	0.0170331	0.108424
ALDH2	-0.72818	7.57473	7.37533	0.0170529	0.108424
SPAG7	-0.654065	5.5861	7.32275	0.0173769	0.110274
MRPS23	0.597042	5.83999	7.31103	0.0174501	0.110332
CREB3L1	-0.796975	5.86129	7.3107	0.0174522	0.110332
MDH1	-0.57299	7.09763	7.30516	0.0174869	0.110343
USMG5	-0.60611	9.68439	7.27206	0.0176961	0.111452
ATP5L	-0.596637	9.92995	7.25628	0.0177969	0.111498
GNAQ	-0.658633	5.8502	7.25569	0.0178007	0.111498
SNHG19	-0.760679	5.84618	7.25524	0.0178035	0.111498
PRAC1	-0.969961	8.56207	7.57819	0.0179515	0.112214
SHISA5	0.664642	5.34466	7.21346	0.0180737	0.112766
BID	0.682336	5.75173	7.19366	0.0182034	0.113364
PSMD11	0.587843	6.06573	7.18034	0.0182912	0.11349
TMEM11	-0.690573	5.42523	7.18027	0.0182917	0.11349
GARS	0.742696	5.63328	7.17311	0.0183391	0.113573
KDELR2	0.650414	8.20993	7.15378	0.0184679	0.114159
DIAPH1	0.750562	4.9073	7.13032	0.0186256	0.11474
MRPL2	-0.846773	5.99775	7.12957	0.0186307	0.11474
CALU	0.859434	5.32241	7.10547	0.0187944	0.115535
STK4	0.70026	5.08021	7.08593	0.0189283	0.116067
FAM50A	0.605615	5.81227	7.08172	0.0189573	0.116067
SSBP1	0.544919	7.90604	7.07767	0.0189852	0.116067
BAIAP2L1	0.755435	5.43389	7.06836	0.0190497	0.116115
EZR	0.886063	7.70087	7.20152	0.0190627	0.116115
CD2BP2	0.63405	5.54059	7.06058	0.0191037	0.116153
DPCD	0.841894	5.04507	7.0458	0.0192068	0.116568
RNF167	-0.597078	5.5232	7.00747	0.0194774	0.117996
FERMT1	0.979629	7.00021	7.24256	0.0195848	0.118226
AK3	-0.661188	6.65286	6.99221	0.0195863	0.118226
GHITM	-0.606593	7.81531	6.98559	0.0196338	0.118299
SH2D3A	0.728468	5.10282	6.97046	0.0197429	0.118448
UQCRB	-0.581975	9.50356	6.96953	0.0197496	0.118448
DUT	-0.645154	6.88249	6.96406	0.0197892	0.118448
RALBP1	-0.634096	6.33181	6.96171	0.0198062	0.118448
MTIF3	0.617779	6.81042	6.95327	0.0198676	0.118448
VOPP1	0.786027	5.08121	6.95276	0.0198714	0.118448
RBM26	0.731109	5.47132	6.9478	0.0199075	0.118451
MYO1C	-0.703357	5.86884	6.90402	0.0202301	0.120157
NDUFA1	-0.64039	9.43787	6.89257	0.0203155	0.12022
ATP5I	-0.617798	9.84753	6.89027	0.0203327	0.12022
OXA1L	-0.619148	6.23258	6.88625	0.0203628	0.12022
PSMD12	0.576093	5.36972	6.88331	0.0203848	0.12022
FAM49B	0.629291	5.28035	6.87399	0.0204549	0.120421
RPS21	0.661633	11.7081	6.85631	0.0205887	0.120995
RETSAT	-0.743074	5.42913	6.8418	0.0206991	0.121316
IDH3B	-0.781272	6.37226	6.83958	0.0207161	0.121316
CKB	-2.60072	10.0319	8.97498	0.0208775	0.121884
IRAK1	0.735452	5.04932	6.81745	0.0208861	0.121884
ARL4A	0.662289	6.50036	6.80951	0.0209475	0.122029
SLC35A3	-0.775302	6.47759	6.78798	0.0211151	0.122791
RAC1	0.675425	9.02481	6.77881	0.0211869	0.122995
ARMC10	0.750006	5.57518	6.76968	0.0212587	0.123197
MRPL34	-0.550765	6.74393	6.73517	0.0215327	0.124196
PSMD7	0.565503	7.09904	6.73391	0.0215429	0.124196
PLEC	0.859456	6.14177	6.7296	0.0215774	0.124196
ESRP1	-0.663124	5.90718	6.72928	0.02158	0.124196
GLOD4	-0.647349	5.98702	6.69595	0.0218492	0.12553
HSPB11	0.659101	5.58515	6.68956	0.0219013	0.125612
USP8	-0.616665	5.5089	6.67147	0.0220494	0.126222
HMGN2	-0.694487	8.63561	6.66738	0.0220831	0.126222
SHMT2	0.764768	5.51125	6.64379	0.0222785	0.127072
NUDT22	-0.600997	5.94756	6.64025	0.022308	0.127072
RNPEP	-0.561906	6.20471	6.6237	0.0224464	0.127642
TPM1	-0.767681	8.46242	6.61789	0.0224952	0.127644
DGKH	0.935261	4.96219	6.61458	0.0225232	0.127644
SLC30A9	-0.685158	5.0018	6.60442	0.022609	0.12778
C7orf55	-0.746369	5.9701	6.60118	0.0226365	0.12778
LPP	-0.591612	6.79433	6.59818	0.0226619	0.12778
RTFDC1	0.582471	6.13836	6.59356	0.0227011	0.127785
ANKRD12	-0.638484	5.64722	6.57736	0.0228395	0.128347
IP6K2	-0.714781	5.76366	6.55629	0.0230209	0.129098
TDP2	-1.56237	6.92858	7.63862	0.0230504	0.129098
PARL	-0.56168	5.54192	6.52997	0.0232498	0.129996
CCDC64B	-0.612132	5.99046	6.51998	0.0233374	0.130244
CCDC47	-0.689902	6.35858	6.51605	0.0233721	0.130244
SLC6A8	1.68505	5.20997	7.41768	0.0234207	0.130297
MAL2	0.644809	7.1791	6.49655	0.0235444	0.130608
DDT	-0.788646	8.43393	6.49653	0.023594	0.130608
RNF128	0.916981	5.10772	6.48987	0.0236038	0.130608
PLEKHA1	0.708511	5.44777	6.48398	0.0236563	0.130608
TFRC	0.611203	6.23393	6.4822	0.0236722	0.130608
VPS51	-0.639071	6.51352	6.47698	0.0237189	0.130649
PDHB	-0.693475	5.79261	6.44601	0.0239982	0.13197
MYADM	-0.775554	5.48124	6.42083	0.024228	0.133015
CD55	0.968845	6.57694	6.58431	0.0243802	0.133631
GLRX5	-0.666668	5.78567	6.39726	0.0244455	0.133682
HEXA	-0.767021	5.40003	6.39467	0.0244696	0.133682
MPC2	-0.656505	8.15764	6.38679	0.0245429	0.133789
QTRT1	-0.824513	7.33784	6.47609	0.0245694	0.133789
C11orf58	0.531466	6.96303	6.37504	0.0246527	0.134024
PRKAR1A	0.723197	5.63242	6.36376	0.0247587	0.134381
RPA3	0.69532	6.99286	6.35356	0.024855	0.13448
NPM1	0.710263	9.70238	6.34638	0.024923	0.13448
MPC1	-1.0804	6.94741	6.86255	0.0249253	0.13448
ERGIC1	-0.636595	5.87226	6.34189	0.0249656	0.13448
OAZ1	0.552117	9.5963	6.34056	0.0249783	0.13448
VTI1B	-0.571442	6.09073	6.3232	0.025144	0.135154
OARD1	-0.684023	5.44457	6.31876	0.0251867	0.135166
ATP6V0E1	0.579787	7.87279	6.31194	0.0252522	0.135181
ANO9	0.688564	5.47225	6.31004	0.0252705	0.135181
FKBP1A	-0.817507	8.11945	6.35869	0.0255212	0.136304
TYMP	0.968203	5.60674	6.42215	0.0255672	0.136331
PFDN2	0.610352	6.86479	6.27386	0.0256223	0.136407
PP7080	1.05591	4.85497	6.25509	0.0258071	0.137172
NTHL1	0.767215	6.23346	6.23314	0.0260251	0.138111
LSM8	0.539208	6.98995	6.22726	0.0260838	0.138155
LAMP1	0.609003	7.02777	6.22402	0.0261162	0.138155
ODC1	-0.676556	6.36469	6.21496	0.0262073	0.138418
DSC2	-0.79965	6.41195	6.18423	0.0265187	0.139639
CASP7	-0.67654	5.45138	6.18066	0.0265551	0.139639
TGIF1	-0.583627	5.88841	6.17861	0.026576	0.139639
CKLF	0.637811	6.58029	6.17445	0.0266187	0.139639
GSTP1	0.767189	10.4501	6.17052	0.026659	0.139639
MRPS25	-0.747328	6.29576	6.16754	0.0266896	0.139639
PLA2G12A	-0.618526	5.48018	6.14987	0.026872	0.140166
XBP1	-0.633842	7.25384	6.14879	0.0268832	0.140166
CNDP2	-0.792968	5.82931	6.14323	0.0269409	0.140166
ESYT2	0.714485	4.96266	6.14156	0.0269583	0.140166
CDC16	0.755641	4.94213	6.10496	0.027342	0.14194
CAPG	0.58821	7.04386	6.09089	0.0274914	0.142246
TMEM14B	-0.621822	6.73288	6.08791	0.0275231	0.142246
TRIM29	3.53063	4.69342	7.9279	0.0275671	0.142246
NDUFA5	-0.549166	7.15857	6.08107	0.0275961	0.142246
COX6A1	-0.549452	9.88705	6.0794	0.0276139	0.142246
ICA1	0.678474	5.89816	6.06214	0.0277993	0.14298
EMP2	-0.635349	7.05258	6.03331	0.0281122	0.144269
CD81	0.807626	5.89745	6.0311	0.0281363	0.144269
CENPV	-0.726026	5.63096	6.01009	0.0283672	0.145042
PDCD5	0.607233	7.52534	6.00947	0.0283741	0.145042
SYNJ2BP	-0.786926	5.71047	6.00452	0.0285177	0.145554
COX6C	-0.518144	10.1781	5.99054	0.028584	0.145669
SNU13	0.50014	7.95844	5.9581	0.028948	0.146861
STAT1	0.78078	5.29665	5.95453	0.0289884	0.146861
CCNG1	-0.999893	6.66874	6.28406	0.0289912	0.146861
JUNB	-0.733273	8.6028	5.95405	0.0289939	0.146861
SMAP1	-0.914565	6.10729	6.09798	0.029273	0.14805
DPM3	-0.600671	7.01982	5.90465	0.0295598	0.149119
SEC61G	1.21284	10.1757	6.4495	0.0295858	0.149119
HSBP1	0.540107	8.04283	5.89961	0.0296183	0.149119
LINC00467	0.700913	4.93452	5.86359	0.03004	0.151015
THOC2	0.555385	6.01496	5.85923	0.0300915	0.151046
APEH	-0.602213	5.58927	5.8525	0.0301713	0.151219
PACSIN2	-0.675325	5.27427	5.84717	0.0302346	0.151309
AURKAIP1	-0.533638	8.14907	5.8256	0.0304925	0.152371
BRI3	0.536165	6.54652	5.81365	0.0306365	0.152742
OGT	0.679981	5.10375	5.80942	0.0306877	0.152742
PWP1	0.706426	5.35705	5.80807	0.030704	0.152742
VEZT	0.641289	5.19672	5.78989	0.0309251	0.153613
FAM200B	-0.586091	5.65732	5.77956	0.0310516	0.153858
TUFM	-0.521784	8.19285	5.77835	0.0310665	0.153858
SRI	-0.915273	9.12855	5.97955	0.0311921	0.154239
YIPF4	0.600192	6.10661	5.76127	0.0312771	0.154239
ADAP1	0.663022	5.45015	5.76087	0.0312821	0.154239
SF3B6	0.55349	7.76901	5.75586	0.0313441	0.154252
CLDN7	-0.725099	9.16309	5.7532	0.0313771	0.154252
COX7C	-0.584879	10.74	5.74084	0.0315311	0.154375
LINC00493	0.651584	7.74994	5.7396	0.0315466	0.154375
SMAD2	-0.640902	5.20961	5.73948	0.0315481	0.154375
ACO2	-0.621563	6.3035	5.73636	0.0315872	0.154375
KLF5	-0.549358	8.0562	5.72511	0.0317285	0.154839
GUSB	-0.626376	5.31557	5.71421	0.031866	0.155247
NDUFA4	0.552715	9.54981	5.71112	0.0319051	0.155247
PAK2	0.549005	5.88816	5.70454	0.0319887	0.155427
GLUL	-0.662494	6.88456	5.68524	0.0322351	0.156044
MRPL16	-0.65757	6.12754	5.68377	0.0322538	0.156044
SLC52A2	0.592225	5.97406	5.68361	0.0322559	0.156044
PNPLA2	0.553891	5.54467	5.67105	0.0324177	0.156599
PICALM	0.616518	5.15244	5.66487	0.0324975	0.156758
TACSTD2	4.98699	5.63452	8.62534	0.0326674	0.15735
GNA11	-0.552977	5.81915	5.63222	0.0329235	0.158213
EMP1	1.88291	5.59509	6.73053	0.0329412	0.158213
COX7B	-0.588	9.57206	5.62662	0.0329972	0.158254
AKR7A3	-0.8472	6.30715	5.70233	0.0331542	0.158779
MUC3A	-0.775674	5.84105	5.5897	0.033488	0.159817
UCHL3	0.723021	6.55243	5.5886	0.0335028	0.159817
SSR1	-0.574498	6.18839	5.58772	0.0335147	0.159817
ARMCX3	0.666378	5.05876	5.5589	0.0339041	0.161444
COA3	-0.644341	7.68059	5.55386	0.0339728	0.161482
PTGES3	0.58291	8.34896	5.55121	0.034009	0.161482
GLG1	0.716129	6.01021	5.54242	0.0341292	0.161823
TAF12	0.698246	4.906	5.52239	0.0344052	0.162682
SCAMP2	-0.605543	5.72451	5.51922	0.0344492	0.162682
AKR1A1	-0.510301	6.95155	5.51869	0.0344565	0.162682
PSMA2	0.615848	7.86639	5.50896	0.0345918	0.163089
COL3A1	1.65044	4.95894	5.95886	0.034715	0.163439
UBE2S	0.70179	5.95381	5.49448	0.0347941	0.163562
NOB1	0.65719	5.74804	5.49128	0.034839	0.163562
DCTN2	-0.518964	6.23032	5.48438	0.0349362	0.163788
NSMCE1	0.642929	6.08551	5.47875	0.0350157	0.16393
PCID2	0.666424	4.93727	5.46933	0.0351491	0.164324
FNTA	0.585457	5.42909	5.45821	0.0353074	0.164834
AAMP	-0.558167	6.17754	5.43994	0.0355692	0.165824
C16orf13	0.596162	6.90929	5.43044	0.0357062	0.166231
CBR1	-0.552906	6.16015	5.41613	0.0359139	0.166965
JUP	0.570948	6.87774	5.40706	0.0360462	0.167116
PLIN3	0.654762	5.68701	5.40467	0.0360812	0.167116
C8orf59	0.496722	6.83237	5.4027	0.0361101	0.167116
NDFIP2	0.718384	6.69732	5.39803	0.0361786	0.167116
NDUFS5	-0.484386	9.06185	5.39678	0.0361969	0.167116
HMG20B	-0.645458	5.77332	5.36706	0.0366368	0.168819
FLOT1	-0.569524	6.04026	5.3629	0.0366988	0.168819
WDR45B	0.561253	5.7926	5.35924	0.0367536	0.168819
CEACAM5	1.47283	9.19411	6.11178	0.0367679	0.168819
ELF1	0.526672	6.18424	5.34767	0.036927	0.169317
CLINT1	-0.538926	6.06595	5.33517	0.0371157	0.169863
PTPRF	-0.755815	6.85486	5.37917	0.037148	0.169863
COX11	-0.695339	5.56723	5.32744	0.0372328	0.16996
CACYBP	0.649373	6.55066	5.32494	0.0372709	0.16996
ALKBH7	-0.552463	7.83065	5.31549	0.0374149	0.170383
COL17A1	1.35107	5.33974	5.8875	0.0375334	0.17069
SLC35A1	-0.758943	5.18942	5.29949	0.0376603	0.171034
DSTN	0.511806	9.42512	5.29401	0.0377448	0.171185
CLDN3	-0.673759	9.8598	5.28928	0.0378178	0.171283
MRPL41	-0.508868	8.2869	5.28449	0.037892	0.171387
LINC00657	0.549321	6.77862	5.27473	0.0380437	0.171657
TMEM92	1.31505	4.48274	5.31928	0.0380546	0.171657
RAN	0.558529	8.74724	5.27058	0.0381085	0.171668
C19orf53	0.477049	7.84549	5.26721	0.0381611	0.171674
LIPH	-0.602049	5.70763	5.26125	0.0382545	0.171862
DCXR	-0.591817	7.03112	5.25463	0.0383585	0.172057
DNAJC2	0.540112	5.57171	5.25193	0.0384009	0.172057
DNAJB6	0.495466	6.49531	5.24118	0.0385707	0.172586
TP53I3	-0.794436	5.55583	5.28032	0.0386585	0.172747
IQGAP2	-1.00165	5.52711	5.53857	0.0389664	0.17389
ATPIF1	-0.613686	9.2674	5.21289	0.0390217	0.173904
ANAPC13	0.545991	5.33887	5.20649	0.0391247	0.174131
MT-ND3	-0.643693	13.0402	5.19943	0.0392385	0.174405
TXN2	-0.590158	6.57825	5.19381	0.0393293	0.174576
HNRNPAB	-0.473047	7.70394	5.18968	0.0393964	0.174642
OCIAD1	-0.516756	6.85847	5.18005	0.0395531	0.17494
SYPL1	0.498693	6.87181	5.17911	0.0395685	0.17494
AGR2	-1.04581	11.0326	5.4803	0.0399218	0.176217
VDAC1	0.572121	8.19982	5.15508	0.0399628	0.176217
FAM177A1	-0.523974	7.66791	5.1479	0.0400816	0.17643
CUTA	-0.497734	7.70877	5.14439	0.0401398	0.17643
IL32	2.34543	8.6268	6.62944	0.0401697	0.17643
C9orf152	-1.18718	5.96336	5.60388	0.0404995	0.177644
CLN3	-0.542032	6.014	5.11736	0.0405912	0.177813
ZBTB7A	-0.695048	6.46867	5.1097	0.0407204	0.178004
PDIA3	-0.636843	7.781	5.10845	0.0407414	0.178004
TMEM205	0.547878	6.53796	5.09789	0.0409203	0.178551
HSPBP1	0.542193	5.60218	5.08572	0.0411274	0.179221
BCAP31	0.564456	7.57326	5.07289	0.0413472	0.179944
CDC42SE2	-0.610202	5.87178	5.06973	0.0414015	0.179946
NDUFB7	-0.468397	8.7748	5.0597	0.0415747	0.180443
HDDC2	-0.507404	5.90056	5.05684	0.0416241	0.180443
GPAA1	-0.560342	5.70727	5.03529	0.0419994	0.181834
PDHA1	-0.592787	6.66743	5.02976	0.0420962	0.182017
MZT1	0.770177	5.47872	5.04454	0.0423286	0.18267
EPS8L3	-0.611495	6.23135	5.01497	0.0423568	0.18267
SDR16C5	2.06767	4.73937	5.57051	0.0427089	0.183952
RNF114	0.689691	6.49743	4.98962	0.0428079	0.18414
ADIRF	0.633037	8.72102	4.97857	0.0430061	0.184755
BCL10	-0.585758	5.47448	4.97193	0.0431259	0.185031
CDX2	-1.47129	7.37161	5.76238	0.0432528	0.185337
RBM39	0.435443	7.71472	4.94498	0.0436159	0.186575
MRPL24	-0.555444	6.25616	4.94293	0.0436533	0.186575
F12	0.708543	5.18133	4.93819	0.0437403	0.186707
FASTK	-0.692489	5.65294	4.91393	0.0441884	0.188379
SUMF2	0.516149	5.92723	4.9107	0.0442486	0.188395
SSB	0.553235	6.97866	4.8816	0.0447941	0.190475
HMGB3	-0.631793	5.84474	4.87471	0.0449245	0.190502
MBNL2	0.777738	4.65622	4.87089	0.0449969	0.190502
GIPC1	-0.502368	6.73975	4.87019	0.0450102	0.190502
S100A6	0.731231	13.1412	4.86921	0.0450288	0.190502
UPP1	0.677067	5.04083	4.85023	0.0453912	0.191792
PPIF	-0.615281	5.67895	4.83223	0.045738	0.192819
MYCBP2	0.772699	5.01481	4.83163	0.0457498	0.192819
MINOS1	-0.464653	8.89026	4.82275	0.0459221	0.193302
KMT2E	-0.531091	6.56642	4.80562	0.0462567	0.194187
ARHGAP32	-0.668449	5.34239	4.80247	0.0463185	0.194187
DNAJA1	0.600323	7.08548	4.8019	0.0463296	0.194187
TMEM256	-0.479145	7.24602	4.80009	0.0463653	0.194187
ARF6	-0.460397	7.04693	4.79003	0.0465636	0.194774
RNF43	1.01122	6.33997	5.12539	0.0466626	0.194943
IMP3	-0.6878	6.1724	4.77143	0.0469331	0.195609
PGRMC2	-0.573644	5.77173	4.77113	0.046939	0.195609
GTF2I	0.571112	6.23334	4.76465	0.0470686	0.195904
EIF3K	-0.496618	9.0857	4.74284	0.0475077	0.197485
ATP5H	-0.476972	8.37705	4.73488	0.0476692	0.197785
B3GNT3	0.706131	5.60503	4.73345	0.0476984	0.197785
TSPAN13	-0.599769	6.93694	4.72306	0.0479101	0.198377
AGR3	-2.24999	8.30836	6.05728	0.0479598	0.198377
TMEM170A	-0.475814	5.46084	4.71452	0.0480853	0.198649
BORCS7	-0.532408	5.24831	4.70776	0.0482241	0.198828
ANKRD10	0.90796	5.76926	4.92435	0.0482477	0.198828
MYL6B	0.865941	4.98634	4.72625	0.0484702	0.199499
CES2	-1.1705	8.28401	5.19056	0.048631	0.199784
NDUFC1	-0.511685	8.07667	4.68676	0.0486593	0.199784
CCDC59	0.490365	5.92897	4.68372	0.0487227	0.199799
PLXNB2	0.874397	5.98501	4.80291	0.0488921	0.20015
GPBP1L1	-0.513651	5.76287	4.67389	0.0489283	0.20015
DLD	-0.496135	6.16083	4.66906	0.0490296	0.200269
NFE2L2	-0.464821	6.33946	4.66679	0.0490773	0.200269
GAPDH	0.505517	11.7991	4.66277	0.049162	0.200283
SMDT1	-0.554628	7.73123	4.66093	0.0492007	0.200283
STRA13	-0.452814	7.23541	4.65761	0.0492709	0.200324
MRPL1	-0.552541	5.86172	4.64574	0.0495226	0.201103
SQLE	0.571088	5.88516	4.62099	0.050052	0.202843
EIF2AK2	0.69614	5.19276	4.62003	0.0500727	0.202843
NIFK	0.523045	5.97796	4.61327	0.0502186	0.203188
LARS	-0.523295	5.60212	4.60677	0.0503594	0.20351
CHMP1A	0.489136	5.47835	4.60137	0.0504767	0.203738
PMVK	-0.504341	6.01222	4.59805	0.050549	0.203783
GSDMD	-0.520067	6.18611	4.592	0.0506809	0.204068
SDF2L1	-0.5801	6.62144	4.58787	0.0507714	0.204186
ANKLE2	0.792323	4.72451	4.57898	0.0509663	0.204724
SORL1	0.523039	5.74182	4.57338	0.0510898	0.204959
WASL	-0.49811	5.89244	4.57056	0.0511521	0.204959
EIF3B	0.657176	6.0715	4.56671	0.0512371	0.204959
GSTK1	-0.453974	8.00589	4.5652	0.0512705	0.204959
NUDT8	-0.615134	5.49722	4.55955	0.0513959	0.205215
TRAPPC1	-0.491716	6.92202	4.5454	0.0517114	0.206228
SEZ6L2	1.11027	5.26938	4.84967	0.0521064	0.207403
PAIP2	0.582951	6.00648	4.52678	0.0521302	0.207403
CDS1	-0.684372	5.30224	4.51908	0.0523045	0.207697
MT-ND4	-0.522885	13.9263	4.51802	0.0523286	0.207697
PAIP1	0.514557	6.06241	4.5117	0.0524722	0.208019
PGRMC1	0.45343	6.954	4.50791	0.0525588	0.208115
ATP6V1E1	0.490932	5.88161	4.50448	0.052637	0.208178
ZFAND2A	0.763151	5.37298	4.52272	0.0532008	0.210159
UQCC2	-0.550136	6.51445	4.4641	0.0535696	0.211175
FBP1	-0.809092	5.32382	4.55435	0.0535961	0.211175
FGFR1OP2	0.639623	4.87015	4.46075	0.0536477	0.211175
CHD1	0.642687	5.04849	4.45728	0.0537289	0.211245
HSP90AA1	0.515086	10.1209	4.43851	0.0541706	0.212731
ACSS2	-0.597613	5.76872	4.43534	0.0542456	0.212776
GSS	-0.540966	6.05379	4.42997	0.054373	0.213025
MYO1D	-0.571938	6.19293	4.4217	0.05457	0.213546
TIPRL	-0.500688	5.47547	4.4188	0.0546392	0.213566
NUDT1	0.722805	5.3488	4.42444	0.0550041	0.214626
DCTPP1	-0.452124	6.95134	4.40214	0.0550389	0.214626
VAMP3	0.464353	5.53918	4.39815	0.0551352	0.214751
LSM12	0.448903	5.47768	4.39209	0.0552817	0.214825
IFT27	-0.575704	5.03253	4.39203	0.0552831	0.214825
TARS	0.667396	5.62444	4.38797	0.0553816	0.214878
EMD	0.460428	5.29562	4.38617	0.0554253	0.214878
FGD5-AS1	-0.492403	5.50691	4.37928	0.0555931	0.215278
TMEM14C	-0.50408	7.19644	4.36968	0.0558278	0.215937
GATAD1	0.514523	5.17908	4.36208	0.0560143	0.216315
C8orf33	0.475606	5.9246	4.35846	0.0561034	0.216315
PDE4C	-1.18523	6.36406	4.79891	0.0561201	0.216315
SPINT1	-0.689736	6.93947	4.38987	0.0563563	0.216909
EML4	-0.493497	5.97343	4.34614	0.0564082	0.216909
DNAJC15	0.474854	7.43228	4.34304	0.0564851	0.216909
S100A4	2.39157	8.6438	5.48536	0.0565342	0.216909
MALSU1	0.584812	5.83817	4.33518	0.0566809	0.216952
HSD17B12	0.589649	7.01084	4.33264	0.0567442	0.216952
SMIM12	-0.632318	5.20311	4.33065	0.056794	0.216952
ISG20	1.22147	6.19585	4.76637	0.0568053	0.216952
ZNF706	0.450974	7.32017	4.32513	0.0569323	0.216955
TMPRSS4	0.597693	6.20257	4.32498	0.0569361	0.216955
AIG1	0.811692	5.48911	4.44074	0.0572187	0.217783
COX19	0.59742	5.0916	4.30123	0.0575355	0.21874
CCT5	0.482549	7.12942	4.28626	0.0579173	0.21972
ALG5	0.570088	6.38263	4.28577	0.0579297	0.21972
BOD1	0.571962	5.22177	4.28339	0.0579908	0.21972
PSME3	0.499361	5.11625	4.27879	0.0581088	0.219917
CUL4A	0.637256	5.48012	4.27109	0.0583071	0.220148
MCTS1	0.611867	6.68813	4.26971	0.0583427	0.220148
SMC4	-0.564139	5.9243	4.26647	0.0584266	0.220148
DDX56	0.641469	5.17751	4.2662	0.0584336	0.220148
HDAC1	-0.47621	6.773	4.26234	0.0585335	0.220276
PHB2	-0.499235	7.26448	4.25721	0.0586665	0.220377
LAGE3	0.529845	5.93066	4.25444	0.0587388	0.220377
SMARCA4	0.595411	5.86987	4.25369	0.0587583	0.220377
DPY30	0.515294	6.86953	4.24263	0.0590471	0.221211
C1orf106	0.603166	5.64378	4.23277	0.0593061	0.221932
KRTCAP3	-0.520138	6.94162	4.21504	0.0597751	0.223437
EXOSC7	0.66977	4.94933	4.20336	0.0600866	0.224253
NUB1	0.559128	4.9615	4.20182	0.0601277	0.224253
TUBA4A	0.499547	6.34851	4.18941	0.0604609	0.225244
CYTH2	0.457543	5.23638	4.1814	0.0606773	0.225307
AP1S1	0.50807	6.79667	4.17845	0.0607571	0.225307
MYC	0.73038	6.61287	4.24816	0.0607641	0.225307
LRRFIP2	-0.531556	5.59816	4.17785	0.0607734	0.225307
SMARCB1	-0.453326	5.64575	4.17404	0.0608768	0.225307
NHLRC3	0.532133	5.05504	4.17381	0.0608829	0.225307
CCT4	0.598286	6.89243	4.17004	0.0609856	0.225437
COX14	-0.547178	7.3749	4.16299	0.0611777	0.225773
SMG7	0.644733	4.65475	4.16175	0.0612117	0.225773
GAS6	-0.862077	5.57763	4.33173	0.0613412	0.226001
STX8	-0.557207	5.01478	4.14776	0.0615955	0.226576
INF2	0.554738	5.70554	4.1464	0.0616331	0.226576
KRCC1	-0.515684	6.06714	4.13735	0.061883	0.227245
PPP1R10	-0.53	5.37526	4.13059	0.0620707	0.227684
ARID1A	-0.529883	5.40963	4.12725	0.0621635	0.227773
GID8	0.454318	5.80522	4.11901	0.0623934	0.228365
ZNF593	0.532324	6.58296	4.11117	0.0626133	0.228899
OLA1	0.506573	6.55967	4.10893	0.0626763	0.228899
CHPT1	-0.553265	6.13373	4.1032	0.0628376	0.229237
ZDHHC20	0.615695	5.10027	4.09519	0.063064	0.229736
COQ4	-0.541463	5.86145	4.09349	0.063112	0.229736
BRIX1	0.566929	5.41356	4.08627	0.0633172	0.229891
NARF	0.455447	5.20045	4.08395	0.0633833	0.229891
ECHDC1	-0.587877	5.77444	4.08393	0.0633838	0.229891
GOLGA7	0.657459	4.81105	4.08231	0.0634301	0.229891
RP11-532F12.5	-0.559787	6.26766	4.07241	0.0637131	0.230666
REPIN1	-0.475834	6.0789	4.06398	0.0639553	0.23114
PIGT	-0.516563	6.38873	4.06304	0.0639825	0.23114
OXLD1	0.552588	5.15126	4.0441	0.0645311	0.23287
MAPRE1	0.600612	5.74781	4.03037	0.0649325	0.234046
TMCO3	0.761748	4.8298	4.02817	0.0649971	0.234046
TMEM106B	0.515185	5.67996	4.02316	0.0651443	0.234323
HSPD1	0.555073	8.80171	4.01091	0.0655063	0.235207
DNPH1	-0.579649	7.35549	4.01007	0.0655309	0.235207
CALM1	-0.421295	9.12204	3.99898	0.0658608	0.235522
MISP	0.461222	7.23427	3.99885	0.0658647	0.235522
ATG12	0.468725	5.38885	3.9984	0.065878	0.235522
PRDX4	0.54134	7.01181	3.99764	0.0659009	0.235522
CAPN8	1.11448	5.10149	4.23813	0.0665387	0.237163
CCT6A	0.589234	7.27745	3.97537	0.0665696	0.237163
COX7A2	-0.538583	10.2062	3.97489	0.0665843	0.237163
UBA2	0.645537	5.74857	3.9729	0.0666443	0.237163
EPHB2	-0.696596	5.66245	3.99385	0.0668452	0.237442
SEC23B	0.583656	4.88929	3.96562	0.0668651	0.237442
BTG1	-0.466879	7.94116	3.96163	0.0669865	0.23762
RNF145	0.526337	6.35881	3.95568	0.0671677	0.23801
HEXIM1	-0.4633	5.50556	3.95306	0.0672477	0.238041
ZFAND1	0.553161	5.3908	3.95057	0.067324	0.238059
LARP7	-0.508762	5.88621	3.94799	0.0674029	0.238067
MRPL15	-0.465586	6.06886	3.94584	0.0674691	0.238067
RPL10A	-0.521637	11.3757	3.92844	0.0680057	0.239507
PMF1	-0.469267	5.33679	3.92574	0.0680894	0.239507
TMBIM1	0.752226	6.29028	3.98845	0.0680923	0.239507
MBD2	-0.564151	5.0589	3.91932	0.0682892	0.239947
ADAM9	0.684486	5.44393	3.92283	0.0683632	0.239954
PTP4A1	-1.0638	7.03322	4.26036	0.0689488	0.241637
CDIPT	0.598518	5.15342	3.89704	0.0689873	0.241637
PVRL2	0.563233	5.57979	3.88895	0.0692431	0.242278
AIDA	0.671577	4.73481	3.8852	0.0693618	0.242439
LSM1	0.452136	5.97557	3.879	0.0695589	0.242874
NUDT21	0.473029	5.99015	3.87604	0.0696532	0.242949
NELFCD	0.536098	5.29727	3.86677	0.0699497	0.243628
VAMP8	-0.418821	8.36342	3.86539	0.0699937	0.243628
SPARC	1.57621	4.70619	4.12099	0.0701481	0.243801
CHCHD1	-0.448228	6.37983	3.85786	0.0702359	0.243801
S100P	1.80122	9.31587	4.60827	0.0702834	0.243801
DDIT3	0.913907	5.92588	4.07878	0.070362	0.243801
MYL6	-0.438346	10.4369	3.8525	0.0704087	0.243801
ANAPC15	-0.520917	5.85435	3.84184	0.070754	0.244743
FKBP9	0.566344	4.93817	3.83616	0.0709389	0.245025
SHKBP1	0.552242	5.0158	3.83483	0.0709823	0.245025
ERBB3	0.456437	6.86354	3.82575	0.0712792	0.245796
CCNB1IP1	0.604961	5.42628	3.82173	0.0714113	0.245997
YPEL5	0.59973	5.03661	3.81323	0.071691	0.246178
PAWR	-0.503188	6.32229	3.81162	0.0717442	0.246178
IPO5	0.558199	5.48819	3.80627	0.0719214	0.246178
LPCAT4	-0.699503	6.0403	3.84842	0.0719987	0.246178
ACTB	0.550821	11.5019	3.80254	0.0720451	0.246178
IFNGR1	0.528895	5.20901	3.80246	0.0720476	0.246178
COX17	0.582483	7.84632	3.80178	0.0720704	0.246178
RTF1	-0.459624	6.44051	3.79891	0.0721656	0.246178
CALM2	-0.455247	9.82647	3.79805	0.0721942	0.246178
TOLLIP	0.591885	4.96583	3.79749	0.072213	0.246178
SH3KBP1	-0.788274	6.14097	3.93374	0.072275	0.246178
S100A13	0.737617	7.12995	3.87905	0.0726715	0.247276
CNIH4	0.699304	6.84508	3.87427	0.0727873	0.247418
PSMD14	0.450843	6.09037	3.77247	0.0730518	0.248064
POLD2	0.529336	6.25295	3.75964	0.0734866	0.249287
MANBAL	0.52966	5.1168	3.75616	0.0736049	0.249389
CS	-0.414311	5.66277	3.75436	0.0736662	0.249389
LINC01420	0.61907	6.0917	3.75075	0.0737895	0.249554
TPI1	0.443063	9.70765	3.73534	0.0743182	0.250543
CTNND1	-0.452823	6.68547	3.73477	0.0743378	0.250543
TSC22D1	0.504485	7.85863	3.73422	0.0743569	0.250543
FAM84A	-0.803961	7.24465	3.92173	0.0744732	0.250543
AKAP9	-0.441928	7.08397	3.72905	0.0745353	0.250543
ZCCHC10	-0.509672	5.45064	3.72769	0.0745826	0.250543
MRPL27	-0.5486	6.92436	3.72697	0.0746075	0.250543
TSPAN8	-0.730868	10.4105	3.78789	0.074807	0.250961
RPL26	-0.513094	12.0577	3.71329	0.0750827	0.251577
PPIA	0.508541	10.3118	3.71005	0.075196	0.251577
PFDN1	0.526812	5.69882	3.70833	0.075256	0.251577
WBP4	0.550074	5.21347	3.70656	0.0753182	0.251577
SYAP1	0.410373	7.00082	3.70356	0.0754232	0.251577
RPL34	-0.50394	12.4883	3.70299	0.075443	0.251577
SLC39A1	0.498303	5.30936	3.6899	0.0759041	0.252862
C19orf60	0.491802	6.82993	3.6861	0.0760387	0.252879
GLUD1	0.451903	5.57389	3.68348	0.0761314	0.252879
SPG21	-0.516645	5.68292	3.68334	0.0761365	0.252879
MRPS16	-0.409644	6.75465	3.68023	0.0762469	0.252994
DST	0.826749	5.71197	3.83805	0.0763757	0.25313
PIGR	-3.38879	11.1937	4.61612	0.0764394	0.25313
CCL15	-0.635072	6.4306	3.67247	0.0768502	0.254002
YBX1	-0.482633	9.97152	3.6632	0.0768551	0.254002
ACTN4	0.457827	7.94503	3.66099	0.0769342	0.254012
POLR2C	0.526221	5.51478	3.65527	0.0771401	0.254269
EIF3F	-0.464782	7.81348	3.6546	0.0771642	0.254269
LRP10	0.438752	6.67173	3.64772	0.0774127	0.254567
R3HDM4	0.542313	4.74925	3.64771	0.0774129	0.254567
MT-ATP6	-0.532646	13.4165	3.64576	0.0774835	0.254567
PMM1	-0.580659	5.35999	3.63946	0.0777122	0.255067
MSI2	0.789575	5.79775	3.76252	0.0778416	0.255241
LIMS1	0.512052	5.26135	3.63083	0.0780266	0.25535
RNF149	0.517333	5.52565	3.6308	0.0780277	0.25535
MKRN1	-0.470686	6.53704	3.62632	0.0781917	0.255636
MUC1	-0.871764	7.23152	3.8389	0.0788811	0.257637
RPL9	-0.497441	11.4986	3.60342	0.0790358	0.25789
DAP	0.532761	5.8201	3.59628	0.0793015	0.258504
2021-09-07	0.485972	6.91286	3.5925	0.0794423	0.258711
RAB21	0.59494	5.01138	3.58916	0.0795672	0.258865
ATF4	0.455427	7.36231	3.58276	0.0798068	0.259211
RAB1B	-0.441013	5.70928	3.58217	0.079829	0.259211
AP3S1	0.53612	6.56858	3.56904	0.0803237	0.260492
SNX7	-0.481131	5.36274	3.56239	0.0805758	0.260492
SNRPF	0.394753	8.35459	3.56131	0.0806169	0.260492
HNRNPR	-0.497703	6.61197	3.55847	0.0807247	0.260492
CORO1C	0.516687	4.91391	3.55756	0.0807596	0.260492
CDV3	0.505903	5.28711	3.5575	0.0807616	0.260492
ALDOA	0.45603	10.1357	3.55729	0.0807698	0.260492
GPX1	0.413568	8.1542	3.54455	0.0812565	0.261577
PPIB	-0.516914	8.44906	3.54302	0.0813153	0.261577
HOXB6	0.779583	4.9383	3.55274	0.0813413	0.261577
SLC25A6	-0.445957	9.9909	3.53741	0.0815309	0.261935
MT-CYB	-0.516562	13.1963	3.5351	0.0816199	0.261969
RPL4	-0.436273	9.96188	3.52261	0.0821034	0.263233
GALNT7	-0.795975	5.30604	3.64131	0.0821717	0.263233
BACE2	1.49189	6.19288	3.99496	0.0825405	0.264161
ZNHIT3	0.450321	5.54748	3.49774	0.0830763	0.265621
MAPKAPK2	0.707988	4.70029	3.49308	0.08326	0.265757
NDUFB3	-0.420197	8.19992	3.49263	0.0832778	0.265757
TAX1BP1	0.388448	7.15338	3.47859	0.0838347	0.267278
PYURF	-0.408603	6.69263	3.46169	0.0845106	0.26836
TP53TG1	-0.549302	5.84032	3.45907	0.084616	0.26836
TPRKB	-0.456799	6.25814	3.45865	0.0846331	0.26836
PRKAR2A	-0.651744	6.03379	3.49509	0.0846857	0.26836
MT-ND2	-0.532947	13.4794	3.45472	0.0847915	0.26836
MAX	0.487294	5.13743	3.45321	0.0848526	0.26836
ACLY	0.480464	5.1117	3.45271	0.084873	0.26836
ROCK2	0.443047	5.87521	3.45231	0.0848891	0.26836
TRABD	0.44807	5.54404	3.45209	0.0848977	0.26836
MARVELD3	-0.489262	5.34929	3.44666	0.0851177	0.268801
SRA1	-0.503477	5.6659	3.44428	0.0852144	0.268852
GRN	-0.459394	7.75309	3.43522	0.0855831	0.26976
CTBP2	-0.450767	6.25193	3.43218	0.0857073	0.269897
SLC9A3R1	0.641079	6.04035	3.4465	0.085999	0.27056
KRTCAP2	0.51221	6.93271	3.4122	0.0865294	0.271973
PPP4R2	-0.445275	5.52839	3.40336	0.0868956	0.272669
DPM2	0.421947	5.28757	3.39908	0.087074	0.272669
NAA10	0.469001	6.6166	3.39709	0.0871571	0.272669
CTNNB1	0.494493	7.04873	3.39642	0.0871852	0.272669
NDUFB6	-0.46172	7.20644	3.39549	0.0872237	0.272669
ATP5EP2	0.569873	6.83904	3.39508	0.0872411	0.272669
CFDP1	0.538101	7.34156	3.38813	0.0875318	0.27309
CD2AP	-0.446174	5.98468	3.38629	0.0876091	0.27309
NDUFB2	-0.42111	9.1328	3.386	0.0876212	0.27309
PHF20L1	0.443753	5.13044	3.38124	0.0878216	0.27315
PTTG1IP	0.558928	6.93166	3.37964	0.0878888	0.27315
GRSF1	-0.390204	6.05936	3.379	0.0879158	0.27315
PLEKHJ1	-0.39931	7.15311	3.37777	0.0879679	0.27315
EIF3M	0.513808	7.56013	3.36769	0.0883943	0.274049
PSMC6	0.407503	6.22061	3.3629	0.0885978	0.274049
MRPS31	0.476666	5.29303	3.36186	0.0886423	0.274049
EPB41L4A-AS1	0.407465	5.82755	3.36031	0.0887083	0.274049
AKR1C3	-0.970177	7.00791	3.63275	0.0887267	0.274049
IBTK	-0.48755	5.10209	3.35933	0.08875	0.274049
NUDT14	0.548999	6.1148	3.35114	0.0891001	0.274876
PLPP2	0.453263	7.04175	3.3482	0.0892261	0.274974
SLC12A2	-0.490892	7.47906	3.34326	0.0894386	0.274974
BET1	0.492996	5.09778	3.34297	0.089451	0.274974
N4BP2L2	0.397317	7.12138	3.34206	0.0894905	0.274974
ZNF703	0.444963	6.43185	3.34082	0.0895437	0.274974
TTC17	0.483632	5.19258	3.33397	0.0898394	0.275629
NT5C	-0.474153	6.66731	3.3301	0.0900072	0.27589
KRR1	0.434795	5.23438	3.32134	0.0903882	0.276804
FBXL15	-0.444136	5.73182	3.30933	0.090914	0.278158
TRA2B	-0.4645	6.94068	3.30442	0.0911298	0.278563
NT5C3A	0.489802	6.46515	3.28867	0.0918263	0.280436
PPHLN1	0.435538	5.57606	3.28478	0.0919996	0.280708
KRT18	0.506563	10.9296	3.27582	0.0923996	0.280875
BFAR	0.515735	5.44361	3.27574	0.0924032	0.280875
LSR	0.436574	7.45664	3.27485	0.0924432	0.280875
MAGOHB	0.543363	5.4371	3.27466	0.0924514	0.280875
TPP1	0.539286	5.0632	3.27253	0.0925469	0.280875
FAM213A	-0.560476	6.35675	3.27226	0.0925593	0.280875
MVB12A	-0.473382	5.60743	3.26772	0.0927633	0.281239
NDUFA9	-0.495797	6.92319	3.26321	0.0929661	0.281414
PPCS	-0.481445	6.5494	3.26158	0.0930399	0.281414
MRPS18B	-0.562849	6.18388	3.26082	0.093074	0.281414
AP1M2	-0.405504	6.78199	3.25816	0.0931942	0.281522
ASL	-0.469947	6.95856	3.25321	0.0934185	0.28181
C10orf99	-3.33861	8.2016	4.01886	0.0934583	0.28181
TOB2	-0.470103	5.37123	3.2304	0.0944607	0.284397
TSTD1	-0.422797	7.83236	3.22984	0.0944866	0.284397
TIMM8B	-0.424313	7.63108	3.22601	0.0946628	0.284671
METTL9	0.421051	6.12852	3.22336	0.0947851	0.284782
PCGF5	-0.436485	5.32851	3.22113	0.0948879	0.284834
CDK12	0.417877	5.18725	3.21609	0.0951212	0.285278
FOSL2	-0.989472	5.65755	3.43523	0.0952667	0.285337
RPS3A	-0.50042	11.9533	3.21199	0.0953118	0.285337
RABAC1	-0.498889	7.86947	3.2064	0.0955719	0.285859
DAD1	0.397255	7.63246	3.20283	0.0957388	0.286102
LCN2	2.14136	9.09032	3.87822	0.0961868	0.287183
NDUFAB1	-0.471581	8.0851	3.19085	0.0963007	0.287183
IGFBP7	0.917762	4.90785	3.24643	0.096381	0.287183
AHCY	0.479718	6.57379	3.1864	0.0965103	0.287183
SRSF5	-0.360235	7.45427	3.18498	0.0965776	0.287183
PPP6R1	0.680784	4.87604	3.18415	0.0966165	0.287183
KIAA1522	-0.50351	5.45141	3.18193	0.0967217	0.287239
MPHOSPH8	0.376329	6.57499	3.17617	0.0969945	0.287689
PSMG4	0.522783	5.31888	3.17476	0.0970618	0.287689
TPPP3	1.77871	5.63562	3.71498	0.0971318	0.287689
SURF4	0.468815	6.20219	3.16534	0.0975105	0.288135
CSNK1E	0.601333	5.19345	3.16356	0.0975957	0.288135
SPTLC2	-0.531916	5.16991	3.16211	0.0976652	0.288135
UQCC3	-0.51325	6.72711	3.159	0.0978143	0.288135
EIF2S1	0.409861	5.5433	3.15873	0.0978269	0.288135
MTPN	0.421588	6.14815	3.15776	0.0978735	0.288135
CKS1B	0.515551	6.68469	3.1575	0.0978863	0.288135
LGALS2	-2.68341	7.72725	3.86587	0.0981023	0.288516
ADAM15	-0.44942	5.68815	3.14905	0.0982926	0.288632
RBM8A	0.418858	7.11438	3.14796	0.0983455	0.288632
NPEPPS	0.430068	5.8414	3.14681	0.0984011	0.288632
ATP5G2	-0.46381	9.68824	3.14244	0.0986126	0.288998
VAPA	-0.453816	7.15208	3.13975	0.0987429	0.289126
ENO1	0.42045	8.7942	3.12703	0.0993625	0.290537
TMEM141	-0.458128	8.76511	3.12628	0.0993988	0.290537
CCDC14	-0.481575	5.88317	3.12226	0.0995959	0.290858
SPTBN1	0.401311	7.20299	3.11794	0.0998078	0.291202
STRAP	0.457282	6.79613	3.11631	0.0998881	0.291202
WDR43	0.415454	5.49982	3.11212	0.100095	0.291269
TJP1	0.576256	4.91535	3.11159	0.100121	0.291269
RPS15	0.441884	12.3354	3.11053	0.100173	0.291269
IAH1	0.508129	5.60758	3.10813	0.100292	0.291361
HIST1H4C	-0.724783	8.56917	3.22884	0.100587	0.291964
COX7A2L	-0.384625	7.6332	3.09738	0.100825	0.292401
CRYL1	-0.518632	6.3325	3.08983	0.101201	0.293237
YWHAB	0.483348	8.82836	3.08191	0.101598	0.293743
CHCHD2	0.423659	9.84414	3.08164	0.101612	0.293743
QSOX1	-0.871832	6.57663	3.25654	0.101662	0.293743
RPSA	-0.516395	10.8982	3.07927	0.101731	0.293743
GTPBP4	0.448658	5.32146	3.07759	0.101816	0.293743
ZDHHC12	-0.473408	6.62242	3.0703	0.102183	0.294549
NMI	0.588911	4.95701	3.0653	0.102437	0.294973
RAB6A	0.430712	5.8808	3.06391	0.102507	0.294973
LSM2	-0.490783	6.3302	3.05904	0.102755	0.295432
TNFSF10	-0.550909	6.18191	3.04141	0.103657	0.297769
ADIPOR1	0.415553	5.47569	3.03877	0.103793	0.297904
TBCA	0.366771	8.23979	3.03062	0.104214	0.298855
PPP1R2	0.41268	5.87346	3.0264	0.104433	0.299226
VEGFA	1.14907	6.30487	3.35068	0.10466	0.299557
GOLPH3L	-0.520599	5.04803	3.02074	0.104728	0.299557
CALCOCO2	-0.413061	5.89613	3.0079	0.1054	0.301014
ABHD3	-0.575625	5.44238	3.00999	0.105418	0.301014
PHF14	0.435526	6.06469	3.00375	0.105618	0.301327
UBC	0.388256	9.46202	3.0014	0.105741	0.301422
HNRNPA0	-0.443058	7.0435	2.99881	0.105878	0.301554
LSM7	0.393634	8.35105	2.99574	0.106041	0.30176
EI24	-0.346506	6.87813	2.9937	0.106149	0.301809
NUCB2	-0.69453	5.49709	3.05588	0.106427	0.302342
ELF3	-0.517046	9.71537	2.98085	0.106832	0.303236
SF3B5	-0.424554	7.99246	2.97575	0.107105	0.303751
CAPZA2	0.487371	7.12908	2.97168	0.107323	0.304112
TBCB	0.571048	6.36177	2.98538	0.10749	0.304236
SMAGP	-0.476778	6.55168	2.96579	0.10764	0.304236
KLHDC2	-0.375512	5.85409	2.96579	0.10764	0.304236
RAP1B	0.476571	5.71163	2.96282	0.1078	0.30443
RNASEH2B	0.554643	5.25471	2.95386	0.108285	0.304446
ZNF511	0.455473	6.16033	2.95323	0.108319	0.304446
COMTD1	-0.409927	6.56285	2.95292	0.108336	0.304446
LLPH	0.399154	5.29668	2.95288	0.108338	0.304446
TM9SF3	-0.435588	7.4919	2.95184	0.108395	0.304446
ANP32A	-0.482909	6.34967	2.94986	0.108502	0.304446
PSMB2	0.423688	7.00209	2.94935	0.10853	0.304446
ACTR2	-0.339661	7.23552	2.94926	0.108535	0.304446
CAPZB	-0.399086	7.299	2.9413	0.108969	0.305406
JPX	0.506644	4.91821	2.93135	0.109515	0.306334
RAB13	-0.423086	6.4918	2.9298	0.1096	0.306334
EIF3A	-0.344197	7.37049	2.92935	0.109625	0.306334
RTCB	-0.368789	5.95377	2.92859	0.109667	0.306334
NME1	0.376407	7.35088	2.92343	0.109952	0.306648
FBXW5	-0.409191	6.35882	2.923	0.109976	0.306648
EIF4E	-0.371028	6.2844	2.92156	0.110055	0.306648
PRPF8	-0.4792	5.35731	2.91188	0.110593	0.307888
DHRS3	0.507614	5.28436	2.90996	0.1107	0.307929
COX6B1	-0.379948	10.1478	2.90715	0.110857	0.30811
CLK1	0.421294	5.41957	2.90306	0.111085	0.308319
NUCKS1	-0.395569	7.90835	2.9025	0.111117	0.308319
POLR2J3	0.496498	6.13379	2.90027	0.111242	0.308409
PSMB8	-0.561466	7.35344	2.92521	0.111415	0.308548
MYH9	-0.385259	6.93914	2.89497	0.111539	0.308548
RP11-14N7.2	0.699514	5.02902	2.92243	0.111569	0.308548
PKN2	-0.492522	5.67058	2.89219	0.111696	0.308643
SPAG9	0.5891	5.36146	2.89972	0.112174	0.308926
CTSC	-0.522709	5.85554	2.88334	0.112196	0.308926
SLC12A7	0.648281	4.61532	2.88295	0.112218	0.308926
PPP1R14D	-0.950608	6.6912	3.10437	0.112277	0.308926
MAP2K2	-0.416499	6.01513	2.87993	0.112389	0.308926
TUBB4B	-0.388157	8.48405	2.8783	0.112482	0.308926
AGTRAP	0.66308	4.63684	2.87826	0.112484	0.308926
EIF2S3	0.50614	6.40787	2.87731	0.112538	0.308926
DNAJB1	0.416804	7.64801	2.87475	0.112684	0.309071
HLA-C	-0.500311	9.64146	2.87107	0.112894	0.309271
MRPL11	-0.391146	6.87141	2.86922	0.113	0.309271
TRAPPC3	0.386272	5.63763	2.8686	0.113035	0.309271
PRMT2	0.417988	5.4086	2.86544	0.113216	0.309514
POP5	-0.459563	5.41056	2.86326	0.113341	0.309601
CGN	0.56524	5.00255	2.85842	0.113619	0.309925
UBE2I	0.443103	7.09273	2.85797	0.113645	0.309925
PSMA1	0.358875	7.37755	2.84846	0.114194	0.311165
CRK	-0.486452	5.6985	2.84687	0.114286	0.311165
FAM96B	0.401982	7.78464	2.84141	0.114603	0.311774
SNRPG	0.345589	8.36473	2.83467	0.114997	0.312588
ATOX1	0.369472	7.07276	2.81171	0.116347	0.316002
TMEM261	-0.458259	7.44596	2.80864	0.116529	0.316238
SDHC	-0.369819	7.13553	2.80532	0.116726	0.316516
CDHR5	-0.736966	6.54482	2.91016	0.117115	0.317123
FDFT1	0.495579	7.32678	2.79838	0.11714	0.317123
RND3	0.438937	5.83628	2.79544	0.117316	0.317342
CTSZ	-0.471751	6.67652	2.78846	0.117734	0.317618
BLOC1S2	0.497631	4.87797	2.78598	0.117884	0.317618
PPP1CC	-0.432686	7.03388	2.78247	0.118095	0.317618
WASF2	-0.37396	6.42996	2.78227	0.118107	0.317618
COA1	0.561123	5.0437	2.78202	0.118122	0.317618
NONO	0.386489	6.75581	2.78196	0.118126	0.317618
HSPE1	0.410594	9.3457	2.78155	0.118151	0.317618
RAB11A	-0.385293	7.42608	2.78108	0.118179	0.317618
CD47	0.46973	6.68646	2.76379	0.119229	0.31974
STX4	0.373851	5.52641	2.76359	0.119241	0.31974
UBE2A	0.4469	6.18037	2.76335	0.119256	0.31974
TCEAL8	-0.358782	6.14111	2.75091	0.120018	0.32128
UQCRQ	-0.461717	10.2395	2.75084	0.120023	0.32128
ZC3H13	0.430198	5.80395	2.74193	0.120572	0.322492
ITGB4	0.987126	6.5725	2.95079	0.120768	0.322723
LMAN1	-0.439183	6.13143	2.73734	0.120857	0.322723
ZFP36	-0.484624	7.78518	2.73489	0.121009	0.322723
C14orf1	0.414878	5.79112	2.7321	0.121183	0.322723
UBE2B	0.432874	6.52879	2.72991	0.121319	0.322723
PTGES2	-0.397912	6.2165	2.72843	0.121412	0.322723
TXNDC17	-0.390939	8.13716	2.72738	0.121477	0.322723
RBMX2	0.443758	5.12063	2.72531	0.121607	0.322723
NFATC3	-0.36512	5.56026	2.72416	0.121678	0.322723
TMEM9	0.66608	4.79703	2.72369	0.121708	0.322723
DBNL	0.381957	5.65844	2.7232	0.121739	0.322723
PIGP	0.415061	6.02502	2.72192	0.121819	0.322723
PPID	0.416079	5.26979	2.70055	0.123167	0.325949
SCNN1A	-0.485054	5.67508	2.69953	0.123232	0.325949
CIB1	-0.366816	8.21311	2.69501	0.12352	0.326297
CTNNBIP1	0.752263	4.78547	2.70613	0.123559	0.326297
HGS	0.446042	5.08144	2.69231	0.123692	0.326301
IGKC	-1.88686	9.57656	3.20644	0.12385	0.326301
EFCAB14	-0.462485	5.5126	2.68899	0.123905	0.326301
RPL37	0.488987	12.0732	2.68826	0.123951	0.326301
TMA7	-0.418634	9.5383	2.6836	0.12425	0.326828
MZT2B	-0.447509	8.47148	2.67805	0.124607	0.327509
EIF1AX	0.360882	8.05238	2.67597	0.124741	0.327603
ARL3	0.502499	4.96544	2.67366	0.12489	0.327603
TUBGCP2	-0.52085	4.90963	2.67294	0.124937	0.327603
PABPC4	0.47264	5.95736	2.67101	0.125062	0.327673
SND1	0.469376	5.65586	2.65713	0.125964	0.329778
TEX264	-0.385361	5.96306	2.64166	0.126979	0.332119
MANSC1	0.507806	5.09598	2.6391	0.127148	0.332119
ZNF428	-0.440542	5.32633	2.63748	0.127255	0.332119
PRDX3	-0.367432	7.19173	2.63743	0.127258	0.332119
CPNE3	-0.375068	6.03682	2.63597	0.127355	0.332119
ABCE1	0.380457	5.36475	2.6323	0.127599	0.332272
TJP2	0.46892	5.75926	2.63208	0.127613	0.332272
RCN1	0.513322	6.24007	2.62937	0.127793	0.33248
MSLN	2.0771	5.75493	3.11101	0.127956	0.332534
HMGCS1	0.418766	6.38221	2.62607	0.128013	0.332534
HINT1	-0.398165	10.0223	2.62144	0.128321	0.333077
MRPL28	-0.37579	5.79868	2.61842	0.128523	0.333148
CYSTM1	-0.419646	8.52434	2.61804	0.128548	0.333148
AAMDC	-0.444743	5.85455	2.61635	0.128662	0.333184
MRPL17	0.34922	5.90866	2.61227	0.128936	0.333633
ATP6V0D1	-0.438021	6.62593	2.60545	0.129395	0.334563
SRRM1	-0.419607	7.08271	2.59612	0.130027	0.335936
SERPINB5	2.27831	4.411	3.01711	0.130405	0.336651
PFN1	-0.448178	10.1145	2.57964	0.131151	0.338318
CRB3	0.511032	5.83475	2.57791	0.131271	0.338343
SCOC	0.361174	5.77048	2.57655	0.131364	0.338343
TOMM20	0.408421	7.81857	2.56383	0.132243	0.340344
EPHA2	1.6858	4.98299	2.86589	0.132971	0.341955
CAPN1	0.432635	6.63891	2.55046	0.133173	0.342
SLC38A10	-0.428853	5.24885	2.55017	0.133193	0.342
APEX1	-0.389793	6.60208	2.54297	0.133698	0.343033
AES	-0.418697	6.98151	2.53514	0.13425	0.344009
BTF3L4	0.474523	5.4495	2.53464	0.134285	0.344009
TSPAN1	-0.719954	8.94981	2.64783	0.134585	0.344489
IFT57	-0.437958	5.71417	2.52909	0.134679	0.344489
MAP1LC3B	0.456894	6.85825	2.52428	0.13502	0.344915
ADD1	-0.499347	5.22487	2.52383	0.135052	0.344915
HNRNPUL2	-0.385413	5.64339	2.51962	0.135352	0.345243
SF3B3	0.380978	5.12041	2.51913	0.135387	0.345243
ZFAND5	0.346327	6.09038	2.51761	0.135496	0.345256
TOMM40	-0.379949	6.13873	2.51554	0.135643	0.345368
IGLC3	-2.20872	8.97507	2.98009	0.135836	0.345562
HP1BP3	-0.395856	6.53071	2.51159	0.135927	0.345562
EIF3G	0.335177	7.59786	2.50812	0.136175	0.345931
SH3YL1	0.378688	6.89976	2.49688	0.136987	0.347699
LRPAP1	-0.500232	6.59341	2.49541	0.137093	0.347699
PARP4	0.513019	5.24563	2.49416	0.137184	0.347699
TMEM183A	-0.418005	6.04561	2.49172	0.137361	0.347722
LGALS3BP	-0.531686	8.15301	2.5147	0.137401	0.347722
WDR1	-0.393567	6.93029	2.48905	0.137555	0.347848
AP2M1	-0.363579	6.87174	2.47802	0.138361	0.349387
TRIM56	0.404931	5.83202	2.47785	0.138373	0.349387
TFDP1	0.449212	5.44208	2.47345	0.138697	0.34994
PDLIM1	-0.367994	8.19622	2.44664	0.140686	0.35469
PCM1	-0.489373	5.33205	2.43905	0.141255	0.355822
RPL3	-0.422908	12.0069	2.43695	0.141413	0.355822
PRELID3B	0.438609	6.70007	2.4364	0.141455	0.355822
GGPS1	0.463756	5.09356	2.43378	0.141653	0.356051
BABAM1	-0.393782	5.76847	2.43133	0.141837	0.356248
ACOT13	-0.744957	6.31932	2.53282	0.14242	0.357443
MSMO1	0.58046	5.95848	2.45349	0.142592	0.357606
RPS10	-0.519286	10.6387	2.41985	0.142709	0.35763
NSRP1	0.356364	5.8522	2.41773	0.142871	0.357669
MRPL37	-0.345623	6.10499	2.416	0.143003	0.357669
LAD1	0.342605	6.72236	2.41543	0.143046	0.357669
SREK1IP1	0.364767	5.9331	2.40227	0.144056	0.359809
CREG1	0.392043	5.23587	2.40147	0.144118	0.359809
SLC39A4	0.398722	7.1239	2.39553	0.144577	0.360314
POP4	0.384764	5.10536	2.3951	0.14461	0.360314
PSMB1	0.462145	8.35594	2.39466	0.144644	0.360314
F11R	0.390298	5.75583	2.38277	0.145569	0.362107
TXNL1	-0.364165	6.34744	2.38229	0.145607	0.362107
KIAA2013	-0.388016	5.52229	2.38123	0.145689	0.362107
FTL	0.431797	11.7582	2.37687	0.14603	0.362506
SERBP1	-0.402236	8.28891	2.37641	0.146067	0.362506
COPG1	-0.414339	5.54321	2.36385	0.147056	0.36469
CMAS	-0.46747	6.7057	2.35807	0.147513	0.365553
PPIC	-0.517311	6.84634	2.37633	0.147637	0.365588
G3BP2	-0.355108	5.73657	2.35465	0.147785	0.365684
EMC3	-0.476155	5.61245	2.34804	0.148313	0.366683
EDEM3	-0.423985	5.12684	2.34626	0.148455	0.366683
FLII	-0.445175	5.12675	2.34546	0.148519	0.366683
DRAP1	0.407589	6.86535	2.33814	0.149106	0.367862
SMIM24	1.08431	6.17493	2.54788	0.149244	0.367929
GTF2H5	0.359182	6.63811	2.33486	0.14937	0.367969
CAMLG	0.403679	6.10294	2.32431	0.150224	0.369668
RPL26L1	0.367974	5.94627	2.32361	0.150281	0.369668
C11orf1	0.507116	5.41653	2.31788	0.150748	0.370542
WDR83OS	-0.326851	7.44975	2.31423	0.151046	0.370773
SNX2	-0.446384	5.30304	2.31352	0.151104	0.370773
HNRNPH3	-0.39538	6.54914	2.31265	0.151175	0.370773
PSMD8	0.366014	7.48499	2.30976	0.151412	0.370861
PPP1R15A	0.413185	6.39173	2.3095	0.151433	0.370861
ANXA2	0.58741	9.71472	2.34672	0.151758	0.371358
NDUFC2	-0.332552	8.15125	2.30432	0.151858	0.371358
NUCB1	-0.434056	5.98847	2.30097	0.152134	0.37176
MAGEF1	-0.441928	5.03538	2.2976	0.152412	0.372167
CDK4	0.511365	6.06913	2.29563	0.153476	0.37449
RPL15	-0.441782	11.501	2.27511	0.154287	0.375982
EDF1	-0.32746	9.26023	2.2748	0.154312	0.375982
RAD23A	0.351569	7.24812	2.27281	0.15448	0.376116
KLF6	-0.418005	8.47458	2.26857	0.154837	0.376257
LRPPRC	-0.377405	5.81844	2.26768	0.154912	0.376257
FDX1	-0.454579	6.01496	2.26701	0.154969	0.376257
POF1B	-0.409417	5.5337	2.26677	0.154989	0.376257
MRPL19	-0.365549	5.52715	2.2648	0.155155	0.376386
RPS8	-0.380813	12.1317	2.26171	0.155417	0.376748
SNF8	-0.350017	6.62232	2.25852	0.155687	0.377011
CRELD2	-0.555407	5.30955	2.27177	0.155751	0.377011
TMED4	0.337348	6.31255	2.2556	0.155936	0.377092
NGFRAP1	-0.917319	6.50025	2.41988	0.156011	0.377092
MIDN	-0.694694	7.04598	2.35285	0.156434	0.377842
PPP1R11	-0.432093	5.57264	2.24496	0.156844	0.378558
PQBP1	0.460568	5.92408	2.24207	0.157092	0.378752
SLTM	-0.319305	6.12554	2.24138	0.157151	0.378752
RPS18	-0.512474	13.1721	2.23669	0.157555	0.37945
CMTM6	0.527216	6.44116	2.25608	0.157961	0.379677
SELK	-0.445604	7.1241	2.23157	0.157997	0.379677
ILVBL	-0.332257	5.68525	2.23132	0.158018	0.379677
DCAF7	-0.372488	5.6512	2.23033	0.158104	0.379677
DENR	0.352271	6.09109	2.22893	0.158226	0.379696
RPS27L	-0.441573	9.10887	2.22631	0.158453	0.379968
RPS6KA1	-0.485148	5.19256	2.22222	0.158808	0.380077
IDH1	-0.380593	6.71057	2.22214	0.158815	0.380077
ZNF207	0.316454	6.45277	2.22186	0.15884	0.380077
AIP	0.404708	5.02	2.21853	0.15913	0.380499
ZMAT2	-0.406049	5.94373	2.21677	0.159284	0.380593
TNRC6B	-0.446704	6.06279	2.21502	0.159436	0.380685
PAFAH1B3	0.395865	6.04058	2.21247	0.15966	0.380847
ARFIP2	-0.429782	5.20027	2.21164	0.159732	0.380847
EBP	-0.338352	6.9153	2.19649	0.161067	0.383699
SNHG18	-0.896419	6.06047	2.3534	0.161158	0.383699
DNAJC3	0.479196	5.84084	2.19351	0.161332	0.383787
MBNL1	-0.324842	5.72852	2.19246	0.161425	0.383787
PPP2R4	0.518912	4.88268	2.18669	0.161939	0.384673
NUDT5	0.435121	6.19241	2.18569	0.162028	0.384673
PKM	0.455174	8.36491	2.18366	0.162209	0.384746
RAB11B	-0.331964	5.86235	2.18276	0.162289	0.384746
CMC2	0.384663	5.38609	2.1799	0.162546	0.384794
RPN2	0.388089	7.38224	2.17959	0.162574	0.384794
JUND	-0.30979	7.44999	2.17819	0.1627	0.384794
THAP4	-0.49516	5.27729	2.17737	0.162773	0.384794
CCDC107	-0.433722	5.591	2.17611	0.162886	0.384794
SUMO2	0.316975	8.78225	2.17435	0.163045	0.384896
EBPL	0.424642	6.85115	2.17229	0.16323	0.385062
SRSF8	-0.351465	5.55797	2.16513	0.163876	0.386313
BRI3BP	-0.413021	5.56428	2.16125	0.164228	0.38687
KIF5B	0.37419	7.55221	2.15418	0.164872	0.388111
PCSK7	-0.36801	6.6756	2.15195	0.165075	0.388316
VKORC1	0.361985	5.91817	2.13865	0.166296	0.390913
DDRGK1	0.348429	6.2868	2.13593	0.166548	0.391228
PDCD6IP	-0.342434	6.22766	2.13075	0.167027	0.392079
GTF2E2	0.451873	4.82442	2.12697	0.167378	0.392354
CHD9	-0.381986	5.66185	2.12695	0.167379	0.392354
ADD3	-0.464709	6.87176	2.13355	0.167659	0.392734
DDX24	0.342235	6.17173	2.12104	0.16793	0.393093
PNRC2	-0.359481	6.41949	2.11339	0.168646	0.394492
RPL28	0.369102	12.308	2.11014	0.168952	0.394814
CERS6	-0.38437	6.0982	2.10922	0.169039	0.394814
CCDC25	-0.349631	5.82402	2.10816	0.169139	0.394814
PHB	-0.316007	7.9542	2.0993	0.169976	0.396491
MAEA	-0.478192	5.07458	2.09805	0.170094	0.396491
LAMP2	0.61838	5.7799	2.16525	0.170349	0.396806
PHIP	-0.335918	5.44334	2.09132	0.170735	0.397305
MRPS5	-0.341114	6.34878	2.09062	0.170801	0.397305
TSEN34	0.347189	6.03789	2.08912	0.170944	0.397361
YWHAZ	0.323328	8.4982	2.08401	0.171433	0.397725
POLR2I	0.320625	7.44175	2.08311	0.171519	0.397725
SENP6	-0.349816	5.06614	2.07999	0.171819	0.397725
EPB41L2	1.02093	5.45547	2.25377	0.171822	0.397725
B4GALT5	0.430537	4.92263	2.07962	0.171855	0.397725
BCAS2	-0.361041	5.23386	2.07921	0.171894	0.397725
PSMC4	0.408666	6.20965	2.07879	0.171934	0.397725
MGST3	-0.36195	8.79512	2.07381	0.172414	0.398559
CDK10	0.365112	5.39834	2.07186	0.172602	0.398717
SLC25A5	-0.365012	9.89156	2.07008	0.172774	0.398777
ADAR	0.36611	5.65972	2.06874	0.172905	0.398777
FNIP2	-0.376934	5.58467	2.06789	0.172986	0.398777
KCNE3	0.546653	4.93173	2.06453	0.173313	0.399254
AHCYL1	-0.338793	5.93733	2.05849	0.173901	0.400333
FIBP	0.329672	5.96554	2.05574	0.174169	0.400673
C6orf132	0.436607	5.72352	2.05145	0.174589	0.401213
HNMT	0.323335	6.43151	2.05073	0.174661	0.401213
SFPQ	-0.318727	7.15439	2.04768	0.174959	0.401213
EMG1	0.374968	5.69583	2.04716	0.175011	0.401213
EIF1	0.321937	10.1956	2.04683	0.175043	0.401213
MRPS26	-0.456121	6.44163	2.04453	0.175269	0.401213
HOXB7	-0.400614	6.03817	2.04426	0.175296	0.401213
EFNB1	0.445996	5.42695	2.04356	0.175366	0.401213
STIP1	0.427523	5.61906	2.03754	0.175961	0.402299
RPS29	-0.403888	12.2492	2.03239	0.176472	0.403192
FAT1	0.486112	5.68332	2.03769	0.176674	0.403376
SPTAN1	0.386035	6.02349	2.02465	0.177242	0.404399
SRP14	-0.339523	9.20099	2.02284	0.177424	0.404408
POR	0.334543	5.46428	2.02219	0.177489	0.404408
GPI	0.347712	6.69243	2.01761	0.177948	0.405178
GADD45GIP1	0.315667	7.68039	2.00993	0.178722	0.406527
SPRYD7	0.420748	4.95925	2.00906	0.17881	0.406527
RPL22	-0.380527	10.7019	2.0072	0.178998	0.406527
STMN1	-0.539175	7.25451	2.05206	0.179028	0.406527
DDX3X	0.333194	6.42297	2.00236	0.179488	0.407296
SEC13	-0.497188	6.08327	2.01865	0.179682	0.407412
PROM1	0.740279	4.70937	2.04456	0.179784	0.407412
WBP5	-0.34456	6.70798	1.99643	0.180092	0.407835
SEC11C	-0.444299	6.53626	1.99508	0.18023	0.40787
SRPK1	-0.543541	6.30105	2.02333	0.180596	0.40842
EIF6	0.381383	7.92079	1.98339	0.181429	0.409824
GFPT1	-0.348338	6.94724	1.98194	0.181578	0.409824
FUBP1	-0.36598	5.20008	1.98104	0.18167	0.409824
DDX21	0.291047	7.19393	1.9801	0.181768	0.409824
THOC7	-0.376004	6.82572	1.97779	0.182006	0.409824
SMS	0.33144	6.92354	1.97724	0.182063	0.409824
M6PR	0.31947	5.45236	1.97681	0.182108	0.409824
METTL5	0.325633	6.37743	1.97593	0.182199	0.409824
MRPL52	0.297814	7.77359	1.97277	0.182526	0.41025
TSN	0.331233	5.44561	1.97173	0.182634	0.41025
DAAM1	-0.378222	5.32123	1.9691	0.182907	0.410341
TAF1D	0.320642	7.06287	1.96893	0.182925	0.410341
TRADD	0.373321	5.01126	1.96673	0.183154	0.410341
PRMT1	0.356453	6.46276	1.96662	0.183166	0.410341
CCDC186	0.342872	5.53085	1.96094	0.183759	0.411393
NTPCR	-0.430889	5.55141	1.95531	0.18435	0.412239
IFT172	0.62041	6.44791	2.01509	0.184481	0.412239
NDUFAF3	-0.402766	6.72127	1.95297	0.184595	0.412239
HIGD2A	-0.347574	8.19302	1.95263	0.184631	0.412239
PGLS	0.352609	7.23578	1.95143	0.184757	0.412246
C19orf24	0.387066	6.40731	1.94643	0.185285	0.413147
NOLC1	0.370944	5.29508	1.94222	0.185731	0.413865
MRPL54	-0.310214	6.79089	1.93788	0.186192	0.414615
CSNK2B	-0.368076	6.96553	1.93635	0.186354	0.414701
PLGRKT	-0.454281	6.63026	1.94194	0.186629	0.415035
HSP90AB1	0.72521	10.0727	2.01922	0.187352	0.416365
ID1	-1.7505	8.65446	2.21864	0.187707	0.416636
NIT2	0.355408	5.49672	1.92269	0.187818	0.416636
DDX27	0.420176	5.84607	1.92165	0.187929	0.416636
NDUFS4	-0.281922	7.01204	1.92125	0.187973	0.416636
CDC37	0.313509	7.10975	1.90923	0.189272	0.419237
SUN1	0.523571	5.36081	1.92881	0.189498	0.41946
TMEM248	0.377608	5.94175	1.90586	0.189639	0.419494
IARS2	-0.316866	6.04123	1.89894	0.190395	0.420759
PFKL	-0.307349	6.64405	1.89822	0.190474	0.420759
C20orf27	0.63498	5.04185	1.92962	0.190589	0.420759
RDH11	0.402642	5.07929	1.89197	0.19116	0.421517
YDJC	0.372747	5.17204	1.89064	0.191307	0.421517
ZMYM2	0.355147	5.34167	1.89059	0.191312	0.421517
RPS24	-0.405089	11.8434	1.8891	0.191476	0.421602
ISCU	-0.370918	6.74771	1.88587	0.191832	0.422107
ANKRD17	-0.385428	5.15194	1.8836	0.192084	0.422382
CCNC	0.442937	5.59647	1.87923	0.192568	0.423168
ZFAND2B	-0.312569	5.32921	1.87511	0.193026	0.423684
IST1	0.33063	5.83785	1.87399	0.193152	0.423684
CLTB	-0.343812	7.82508	1.8737	0.193184	0.423684
MUC13	0.319403	7.5132	1.86779	0.193844	0.424854
BCAP29	-0.374675	5.2876	1.86507	0.194149	0.425017
REXO2	0.356386	6.50616	1.86406	0.194264	0.425017
CNPY2	0.362998	7.20866	1.86373	0.194301	0.425017
ARFGAP3	0.643446	4.83183	1.87807	0.194462	0.425091
SET	0.353761	8.04443	1.85804	0.194941	0.425806
NELFE	-0.350736	5.85838	1.85712	0.195044	0.425806
COPS6	0.342826	6.68752	1.84891	0.195974	0.427557
TES	0.328625	5.69225	1.84277	0.196673	0.428685
PRSS8	0.347942	7.20999	1.84211	0.196748	0.428685
CDH1	0.301668	7.33611	1.83869	0.19714	0.429259
TMEM70	0.496987	5.38677	1.84744	0.198134	0.431141
MTHFD2	0.31713	5.20224	1.82847	0.198315	0.431253
EEF1A1	-0.377679	12.7407	1.82376	0.198858	0.431995
NSUN5	0.407996	5.16375	1.82327	0.198915	0.431995
DDAH1	-0.406149	6.15926	1.82103	0.199174	0.432279
MRPS11	-0.385495	5.60514	1.81642	0.19971	0.432774
DCTD	0.469823	4.96607	1.81603	0.199756	0.432774
FUOM	0.641986	5.39037	1.87103	0.199792	0.432774
ARRDC1	0.354971	5.89501	1.80929	0.200543	0.433956
ERLEC1	-0.324886	6.05022	1.80882	0.200598	0.433956
TIAL1	0.339215	5.46242	1.80517	0.201025	0.434427
CLRN3	-0.582275	5.80954	1.8509	0.201119	0.434427
SPG7	-0.357781	5.48656	1.80364	0.201205	0.434427
PHPT1	-0.30267	7.89895	1.8014	0.201468	0.434574
PPP6C	-0.326366	5.31281	1.80084	0.201534	0.434574
NPM3	0.361182	5.65127	1.7969	0.201999	0.435295
EMC8	0.337143	5.09191	1.79185	0.202596	0.4363
PFDN6	-0.420831	6.29537	1.78784	0.203073	0.436679
TRIP10	0.477954	5.08439	1.78712	0.203159	0.436679
RSRP1	-0.337689	6.18216	1.78704	0.203168	0.436679
XIAP	0.336516	5.94521	1.78521	0.203386	0.436679
RRP15	0.341254	5.20405	1.78487	0.203426	0.436679
TAF9	-0.388164	5.96769	1.77968	0.204047	0.43773
COL1A2	1.14464	5.15796	1.91154	0.204292	0.437872
RAB7A	0.302364	6.90195	1.77529	0.204572	0.437872
AMD1	-0.374239	6.03895	1.77484	0.204626	0.437872
PSMB7	0.264874	7.45114	1.77475	0.204638	0.437872
RALB	0.347304	5.03878	1.77349	0.204789	0.437915
C1orf122	-0.418933	5.41788	1.772	0.204968	0.438017
H3F3A	-0.331214	10.9622	1.76906	0.205322	0.438493
GTF2F1	0.335146	5.4163	1.76628	0.205658	0.438871
DAZAP1	-0.344125	5.9191	1.76542	0.205762	0.438871
NUDC	0.315377	6.90287	1.76345	0.206	0.439098
POLR2K	0.289928	6.9878	1.76231	0.206138	0.439112
CCDC53	0.437108	5.01091	1.75916	0.206521	0.439468
PTOV1	0.390486	4.87806	1.75876	0.206568	0.439468
PSMC1	0.316686	6.58416	1.75767	0.206702	0.439472
SYNE2	-0.691061	5.89343	1.82417	0.208289	0.442564
ADSS	0.313198	5.60053	1.73653	0.209294	0.444417
XIST	-2.74123	6.73879	2.25365	0.209677	0.444947
ADI1	-0.31757	6.88662	1.72876	0.210258	0.445896
ITPK1	0.378333	4.98959	1.72177	0.21113	0.447373
FUT3	-0.605997	5.64311	1.7786	0.211222	0.447373
UNC93B1	0.968776	5.65006	1.84458	0.211798	0.448308
DICER1	-0.400092	4.97222	1.71224	0.212325	0.449139
RNASET2	-0.331607	7.27072	1.71108	0.212472	0.449165
HSF1	0.330462	5.34253	1.70752	0.212921	0.449829
RPL38	0.298268	11.2269	1.70453	0.2133	0.449898
CASC4	-0.468824	5.66673	1.71456	0.213505	0.449898
NCBP2-AS2	-0.309644	6.01582	1.69993	0.213884	0.449898
CCT2	0.343652	7.06456	1.69957	0.213929	0.449898
HACD3	-0.295034	5.81928	1.69904	0.213997	0.449898
ELOF1	0.302593	5.55674	1.69873	0.214037	0.449898
IFRD1	0.336802	6.40027	1.69836	0.214083	0.449898
HEBP2	0.313587	7.31592	1.69557	0.214439	0.449898
THYN1	-0.388304	5.49945	1.69496	0.214517	0.449898
TM9SF2	0.351098	7.07119	1.69483	0.214533	0.449898
C19orf48	0.386549	5.77429	1.69299	0.214768	0.449898
CHMP5	0.401241	6.85793	1.69297	0.214771	0.449898
SMUG1	0.348117	5.03371	1.69207	0.214886	0.449898
RPLP0	-0.328114	11.4281	1.69188	0.214911	0.449898
UBE2R2	0.302613	5.56543	1.69137	0.214975	0.449898
KLK11	2.23061	5.30273	1.92338	0.215167	0.450018
TMSB10	-0.325321	12.7981	1.68624	0.215634	0.450712
HSPA8	0.320278	8.87776	1.6817	0.216218	0.45165
CCZ1	0.376456	5.50637	1.68011	0.216424	0.451796
LSM3	-0.311366	7.41744	1.67723	0.216795	0.452182
MTCH1	-0.306337	6.47451	1.67569	0.216995	0.452182
GCSH	0.361567	5.84794	1.67554	0.217015	0.452182
RAB5C	0.319575	6.64673	1.67419	0.217189	0.452263
RPS20	0.314906	11.2866	1.67005	0.217727	0.453085
SLC35B1	0.406924	5.38566	1.66906	0.217856	0.453085
AC090498.1	0.703614	7.72771	1.75636	0.218405	0.453945
ITGB1	0.342256	7.35387	1.66255	0.218706	0.454288
CCDC90B	0.336407	5.27454	1.65558	0.219621	0.455904
TMPRSS2	-0.354263	6.28668	1.65148	0.220161	0.456743
STX3	0.337421	5.0594	1.64801	0.22062	0.457409
SIVA1	-0.286343	7.16489	1.64598	0.220889	0.457684
GLRX	0.558668	6.35101	1.68723	0.221393	0.458185
SYNGR2	0.380073	7.76813	1.64209	0.221406	0.458185
ATP1B3	0.344155	7.35123	1.64102	0.221548	0.458196
FNBP4	0.336477	5.31096	1.63969	0.221726	0.458232
URM1	0.288722	5.50371	1.63852	0.221881	0.458232
AP3D1	0.298364	5.67644	1.6378	0.221977	0.458232
INPP1	0.557706	4.94513	1.64571	0.222379	0.458777
SNHG25	0.587232	6.86727	1.69343	0.222592	0.458932
NENF	0.359581	6.72742	1.63071	0.222926	0.459075
RPL11	-0.356533	11.9161	1.63064	0.222936	0.459075
NDUFB5	-0.267174	7.48561	1.62476	0.223726	0.460418
TCEB2	0.310113	9.81347	1.62218	0.224074	0.46067
NFE2L1	-0.456368	5.37066	1.63255	0.224124	0.46067
PTPN18	-0.363138	5.3102	1.6196	0.224423	0.460754
SFN	0.358836	7.75479	1.61947	0.224442	0.460754
LRRFIP1	0.292467	6.89139	1.61581	0.224938	0.461209
EPS8L2	0.324057	5.92411	1.61579	0.22494	0.461209
ANXA13	0.393039	5.33819	1.61377	0.225215	0.46149
MYH14	0.330102	6.79846	1.60495	0.226419	0.463672
ABHD11	-0.33177	6.6444	1.60144	0.2269	0.464372
MFSD10	0.42512	5.60114	1.60018	0.227073	0.464442
MORF4L2	0.296098	7.07775	1.59677	0.227543	0.465025
NDUFB4	-0.288074	8.63714	1.59609	0.227637	0.465025
CHMP2B	0.293907	6.56046	1.59302	0.22806	0.465604
PDXDC1	-0.28549	6.63419	1.58859	0.228673	0.466572
THRAP3	-0.326822	6.17694	1.58672	0.228933	0.466816
SERPINB6	-0.557007	6.9514	1.63857	0.229422	0.467144
TOMM5	0.379984	5.53277	1.5825	0.229521	0.467144
PITHD1	-0.457469	5.24834	1.5892	0.229693	0.467144
ELOVL1	0.357419	5.77886	1.57999	0.22987	0.467144
UPF3A	0.308193	6.03817	1.57963	0.229922	0.467144
FUNDC2	0.357595	5.70863	1.57954	0.229933	0.467144
LAMTOR1	-0.283136	7.04869	1.57778	0.23018	0.467361
SNRPE	0.26143	8.11836	1.57596	0.230435	0.467504
PSMD4	0.316268	6.76503	1.57528	0.230531	0.467504
CHURC1	0.304525	6.49667	1.57117	0.231107	0.468241
C21orf59	0.302633	5.55394	1.57069	0.231175	0.468241
NDUFA8	-0.312428	6.78671	1.56188	0.232419	0.470476
LRRC59	-0.366052	6.52668	1.55745	0.233049	0.471323
EIF4E2	-0.314532	6.56814	1.55679	0.233142	0.471323
GSPT1	0.305356	6.691	1.55596	0.233261	0.471323
USP9X	0.315235	5.17868	1.55193	0.233835	0.471685
TCEA1	0.308313	6.67509	1.55166	0.233873	0.471685
KARS	0.289526	6.48394	1.55115	0.233947	0.471685
RCN2	-0.357213	6.01122	1.55074	0.234006	0.471685
DDX42	-0.348607	5.12441	1.54972	0.234152	0.471695
ZNF90	0.698864	6.19874	1.61778	0.234809	0.472734
RAD21	-0.283915	6.57381	1.54249	0.235189	0.473212
TIMMDC1	-0.326482	5.47153	1.53238	0.236651	0.475676
MGST2	-0.333541	7.81683	1.53205	0.236698	0.475676
RAB14	-0.309105	5.94787	1.52956	0.23706	0.476117
DDOST	-0.314451	6.52065	1.52779	0.237318	0.476348
SNX5	0.274716	6.6389	1.52489	0.237741	0.476722
RPS6KA3	-0.282002	5.90876	1.5237	0.237915	0.476722
HEPH	-0.413909	5.79926	1.52535	0.237985	0.476722
UBE2J1	-0.345311	5.67001	1.5226	0.238076	0.476722
MBOAT7	0.568742	5.80983	1.56797	0.238462	0.47721
TMEM167A	0.348313	6.49473	1.51856	0.238667	0.477335
VBP1	0.385368	5.81805	1.51718	0.23887	0.477455
SPTSSA	-0.314103	6.78614	1.50991	0.239942	0.478304
TNIP1	0.266414	5.84047	1.50964	0.239982	0.478304
RSRC1	0.328095	5.44239	1.50957	0.239992	0.478304
PES1	0.411444	4.97885	1.50927	0.240036	0.478304
HMGN1	-0.272247	8.69101	1.50853	0.240146	0.478304
USP34	-0.357156	5.04591	1.50847	0.240155	0.478304
C11orf73	0.284969	5.45086	1.50591	0.240533	0.478772
TMEM214	0.428147	4.84196	1.49934	0.24151	0.48043
NAPRT	-0.374532	6.93035	1.49676	0.241896	0.480911
LEPROTL1	0.298287	5.43604	1.49537	0.242103	0.481036
MAGED2	0.286152	5.33631	1.49239	0.24255	0.481637
SLC5A3	0.414593	5.35028	1.48795	0.243217	0.482586
HDGF	0.323119	6.57695	1.48494	0.243671	0.482586
SMIM22	-0.349775	9.57087	1.48417	0.243787	0.482586
TCF25	-0.248311	7.07412	1.48382	0.24384	0.482586
MED28	0.26484	5.56217	1.48347	0.243893	0.482586
NDUFA11	-0.246115	8.40856	1.48345	0.243895	0.482586
PTS	0.32039	5.788	1.48134	0.244214	0.482717
IL10RB	0.385584	5.5105	1.4811	0.244251	0.482717
MPLKIP	0.343784	6.46301	1.47644	0.244957	0.483826
HLA-A	-0.448689	10.4587	1.48537	0.245471	0.484455
VILL	-0.393375	5.60657	1.47244	0.245566	0.484455
TRAF7	0.284855	5.17767	1.46752	0.246318	0.485355
RTN3	0.315714	6.65997	1.4661	0.246535	0.485355
HNRNPUL1	-0.371572	5.93274	1.46591	0.246563	0.485355
CDKN1A	-0.529783	5.95825	1.50481	0.246603	0.485355
TUBB	-0.325105	7.60357	1.4628	0.247042	0.485931
HDLBP	-0.278426	7.00649	1.46179	0.247196	0.485948
COASY	0.264013	5.35969	1.46032	0.247423	0.486015
SNRPD2	0.261504	8.74522	1.45968	0.247521	0.486015
PSMD3	0.256834	6.29036	1.45742	0.24787	0.486413
HDHD3	-0.351526	6.28548	1.45576	0.248127	0.486631
RHOC	0.289916	8.03282	1.45356	0.248466	0.487012
MRPS36	-0.301782	6.99901	1.44983	0.249044	0.487858
UBE2N	0.281748	6.62283	1.44816	0.249303	0.488079
CLTC	-0.32178	6.65303	1.4464	0.249578	0.48833
ARL2	-0.36724	6.31221	1.44484	0.249821	0.48852
TFAM	-0.352347	5.56807	1.44237	0.250207	0.488988
LAP3	0.307589	5.53404	1.44051	0.250498	0.489118
ARF5	0.413416	5.9707	1.44352	0.250567	0.489118
MIEN1	-0.297141	6.87989	1.439	0.250735	0.48916
FEZ2	-0.298428	5.31236	1.43786	0.250913	0.489222
CALM3	-0.264629	7.18456	1.43684	0.251074	0.489249
ARPP19	0.361241	5.47148	1.43349	0.2516	0.489642
LYPLA2	-0.324648	5.41564	1.43322	0.251642	0.489642
BPTF	-0.296523	5.86669	1.43192	0.251847	0.489642
GSKIP	-0.438519	6.0939	1.44551	0.251862	0.489642
FAM213B	0.337025	5.16196	1.42755	0.252536	0.490554
KEAP1	0.342447	4.88819	1.42652	0.2527	0.490554
CCT3	0.273808	7.11451	1.42607	0.252772	0.490554
SLU7	0.300484	4.96558	1.4198	0.253767	0.4922
IRF3	0.271794	5.64077	1.41829	0.254008	0.49233
IFNAR1	0.376797	5.18008	1.41733	0.254161	0.49233
MT-CO2	-0.306064	14.3805	1.41638	0.254312	0.49233
COG3	0.400366	4.86839	1.41568	0.254424	0.49233
CDC123	0.484614	6.01587	1.4448	0.255184	0.493513
RPS13	-0.292447	11.245	1.40696	0.255822	0.493935
ARL6IP1	-0.25734	8.31929	1.40628	0.255933	0.493935
DGAT1	-0.295505	5.86575	1.40613	0.255956	0.493935
PDAP1	0.252361	6.71198	1.40559	0.256043	0.493935
LARP1	0.303179	5.99915	1.40498	0.256142	0.493935
PSMD13	0.295892	6.21664	1.40277	0.256499	0.494155
TKT	0.303558	7.51906	1.40165	0.25668	0.494155
SEPW1	-0.275367	7.96018	1.40152	0.2567	0.494155
UBE2K	-0.245152	6.14613	1.39973	0.256989	0.494347
ERH	0.233591	7.87351	1.39908	0.257096	0.494347
PYM1	-0.271786	5.22779	1.39372	0.257966	0.495735
LTBR	0.317785	5.94473	1.3916	0.258311	0.496112
SNX6	-0.258554	6.1359	1.38827	0.258856	0.496872
NPC2	-0.258198	8.03737	1.38572	0.259272	0.497326
SUPT5H	0.325161	5.54085	1.38424	0.259516	0.497326
TMEM63A	0.314668	5.7325	1.38344	0.259646	0.497326
MAP2K3	0.348612	5.46249	1.38318	0.259688	0.497326
RPS7	0.305536	11.5168	1.38199	0.259884	0.497403
RPF2	0.335994	5.40904	1.38113	0.260027	0.497403
FAM133B	-0.258271	6.33807	1.3791	0.26036	0.497756
VIMP	-0.384524	7.55016	1.38545	0.26068	0.498082
EXOC1	0.381134	5.01872	1.37391	0.261217	0.498823
RPL5	-0.319632	11.017	1.37103	0.261694	0.499443
ACSL3	-0.265634	5.75568	1.36959	0.261933	0.499443
NDUFV3	-0.255571	6.42361	1.36817	0.26217	0.499443
CD24	-0.604889	10.1266	1.41825	0.262272	0.499443
H2AFY	0.273361	7.608	1.36729	0.262316	0.499443
TTLL12	-0.363347	5.27506	1.36655	0.262439	0.499443
GAK	-0.370047	5.46686	1.36174	0.263242	0.500468
RASSF7	-0.290353	6.33542	1.36121	0.263332	0.500468
TMED7	-0.352372	5.41172	1.36063	0.263428	0.500468
FIS1	-0.2843	7.56407	1.35804	0.263863	0.501009
SNRPA1	0.253806	5.8681	1.35658	0.264108	0.501078
SERINC2	-0.27802	7.17411	1.35603	0.264199	0.501078
ZFAND6	-0.312614	6.18214	1.35473	0.264418	0.501209
STX10	-0.345203	5.52289	1.35251	0.264792	0.501632
SEPP1	1.47799	7.15864	1.51439	0.265223	0.501906
YWHAQ	0.263952	7.41534	1.34987	0.265237	0.501906
AK1	0.531803	6.51868	1.38808	0.265593	0.502295
GPRC5C	-0.529908	5.82237	1.38106	0.266058	0.50289
UBE2M	0.389879	4.90192	1.34135	0.266682	0.503525
LAMTOR3	-0.276967	5.38283	1.34127	0.266696	0.503525
RNF181	0.235903	6.85984	1.34024	0.266871	0.503571
LUC7L3	-0.275032	6.69917	1.3353	0.267715	0.504878
TACC1	-0.383902	5.67869	1.33249	0.268197	0.505384
AK6	-0.321101	5.54466	1.33197	0.268287	0.505384
PTMS	0.389863	6.94425	1.33776	0.268645	0.505774
TMOD3	-0.294596	5.86383	1.32366	0.269717	0.507507
TWF1	0.242323	6.06371	1.31369	0.271448	0.510097
ABCF1	-0.272506	5.53753	1.31349	0.271483	0.510097
NASP	-0.302297	6.05605	1.31309	0.271552	0.510097
RHOT2	-0.34219	5.14845	1.30856	0.272344	0.511277
TPMT	-0.337414	5.76588	1.30663	0.272683	0.511277
HNRNPF	-0.240013	7.55701	1.30537	0.272903	0.511277
SDF4	-0.334008	6.69707	1.30456	0.273046	0.511277
ALDH1A1	-1.28746	5.89271	1.44752	0.27307	0.511277
RPS5	0.278903	11.4455	1.30421	0.273108	0.511277
POP7	0.298378	5.71539	1.30338	0.273253	0.511277
SNRPC	-0.319502	6.5946	1.30188	0.273517	0.511485
DNAJC7	0.249644	6.32842	1.29844	0.274124	0.511906
COA4	-0.337826	6.59487	1.29823	0.274162	0.511906
RPS15A	0.313914	12.3532	1.29733	0.274321	0.511906
TIMM13	-0.235425	8.17879	1.29713	0.274356	0.511906
ATG101	0.261877	5.28601	1.2927	0.27514	0.513083
DKC1	0.336526	6.02476	1.28874	0.275845	0.513793
C19orf33	0.330318	9.39555	1.28845	0.275896	0.513793
SAR1A	0.263261	5.74508	1.28788	0.275997	0.513793
HSPA1B	0.244177	8.1066	1.2871	0.276137	0.513793
TRMT10C	-0.280124	5.4317	1.28514	0.276488	0.514159
PRDX5	-0.325981	9.64965	1.28213	0.277026	0.514677
GOLGB1	-0.27275	6.07594	1.28186	0.277074	0.514677
RAMP1	1.72807	5.13841	1.42326	0.277672	0.5155
EIF5B	0.251351	7.3034	1.27687	0.277971	0.515768
NUMA1	-0.39365	5.41542	1.27966	0.278235	0.515839
SSSCA1	0.301659	5.41839	1.27493	0.278321	0.515839
IFT20	0.26312	5.31638	1.27409	0.278473	0.515839
MYO10	-0.290874	5.51392	1.27281	0.278704	0.515981
COMMD8	-0.340837	5.00371	1.27022	0.279171	0.516547
IPO7	0.30953	5.56301	1.26885	0.27942	0.516547
MTMR11	0.368985	5.68912	1.26813	0.279552	0.516547
CCNL2	0.366039	4.96721	1.2677	0.279628	0.516547
TSC22D4	0.316884	5.15655	1.26579	0.279976	0.516903
RSBN1L	-0.266556	5.87898	1.26272	0.280535	0.517648
PAICS	0.28194	5.93952	1.25858	0.281291	0.518756
ARGLU1	0.283117	7.25503	1.25542	0.28187	0.518802
BAZ2A	0.32064	5.40053	1.25472	0.281999	0.518802
NUMB	-0.343816	5.24021	1.25451	0.282037	0.518802
AP2S1	-0.226898	7.62321	1.25447	0.282044	0.518802
SPINT2	0.253814	9.27979	1.25417	0.2821	0.518802
ATP2B1	-0.317723	5.70992	1.25218	0.282465	0.518802
PDS5A	-0.346542	5.09427	1.25198	0.282503	0.518802
ZDHHC4	0.314703	5.06177	1.25083	0.282715	0.518802
ANAPC11	0.275293	7.93117	1.25049	0.282777	0.518802
POGZ	-0.390209	4.86289	1.24999	0.28287	0.518802
CBLC	-0.260512	5.69511	1.24702	0.283418	0.51946
EIF3E	0.313637	9.00659	1.24636	0.28354	0.51946
MRPS28	-0.297771	5.10962	1.24241	0.284271	0.519964
HMGB1	0.325681	9.965	1.24212	0.284325	0.519964
XRCC6	-0.251506	7.10341	1.24202	0.284343	0.519964
NAMPT	0.250346	5.87188	1.24151	0.284438	0.519964
SAMM50	-0.248244	5.46557	1.24005	0.28471	0.520176
AIMP2	-0.29198	5.63472	1.23435	0.285774	0.521655
IFI35	0.435537	5.32824	1.2449	0.285832	0.521655
NDUFB11	-0.243801	8.58426	1.23203	0.286208	0.522056
GABARAPL2	0.241212	7.18615	1.22781	0.286999	0.523213
TM2D1	0.250376	5.54188	1.22541	0.287451	0.523738
JAGN1	-0.313477	5.76094	1.22358	0.287797	0.523738
S100A16	-0.492261	8.17576	1.25826	0.288055	0.523738
NR2F6	-0.245559	5.91524	1.22159	0.288173	0.523738
ST13	0.255097	7.82649	1.2214	0.288209	0.523738
WBSCR22	0.234934	6.53338	1.2213	0.288229	0.523738
TSTA3	0.319575	6.93773	1.21986	0.288501	0.523947
SMG1	0.317091	5.71935	1.21695	0.289052	0.524663
SLC7A1	0.453849	4.7972	1.20771	0.290814	0.527526
SNRNP200	0.296682	5.6192	1.20703	0.290945	0.527526
OAT	-0.280004	6.01929	1.20553	0.291234	0.527762
ARL6IP5	0.28689	6.55247	1.20355	0.291613	0.528163
CLPTM1	-0.341015	5.27587	1.20182	0.291947	0.528406
MAT2B	-0.242342	5.47918	1.20121	0.292064	0.528406
EXOSC8	0.327624	5.60322	1.19976	0.292343	0.528541
NCL	0.276022	8.06877	1.19918	0.292455	0.528541
NDUFA13	-0.245929	8.81934	1.19826	0.292632	0.528575
SRPRB	0.295043	5.54536	1.19682	0.292911	0.528584
FAM160A2	-0.296055	5.10969	1.19628	0.293016	0.528584
ST14	-0.22946	7.25286	1.19578	0.293112	0.528584
FXR1	0.291219	5.32781	1.19394	0.293469	0.528941
SNX17	-0.251462	5.72724	1.18986	0.294263	0.530086
ENSA	-0.222905	7.04109	1.18892	0.294445	0.530129
IGBP1	0.312453	6.80249	1.18624	0.294968	0.530784
THOP1	-0.440073	5.67613	1.20011	0.295266	0.531034
JAK1	0.276198	5.57212	1.18175	0.295846	0.531593
DEFB1	1.29144	7.19376	1.30925	0.295896	0.531593
PPP2CB	0.331254	5.39846	1.17742	0.296698	0.532747
PABPN1	-0.267692	6.22327	1.17568	0.29704	0.533075
PMPCB	-0.234226	5.78486	1.17397	0.297377	0.533149
UBA52	0.251095	10.8561	1.17385	0.297401	0.533149
CHCHD7	0.33332	6.02147	1.16759	0.298642	0.534829
CDC42	-0.260606	7.56083	1.16751	0.298658	0.534829
TPT1	0.261381	12.2584	1.16632	0.298894	0.534963
SRSF3	-0.243685	8.02695	1.16365	0.299427	0.535631
SDCBP	0.37328	6.99274	1.17068	0.299996	0.536362
ZNF524	0.279931	5.33819	1.15739	0.300679	0.53705
CCNDBP1	-0.280055	5.33837	1.15727	0.300703	0.53705
ATP6V1G1	0.317782	7.72516	1.15527	0.301103	0.537477
TRPT1	-0.291089	5.26858	1.15436	0.301287	0.53751
ACAA2	-0.392299	6.6975	1.1665	0.301443	0.53751
WIPI2	0.321167	5.21834	1.15224	0.301713	0.537704
RPL35	0.287904	11.8407	1.15086	0.301991	0.537911
EEF1B2	-0.276783	10.0955	1.1485	0.302469	0.538164
NME3	-0.274666	6.23982	1.14786	0.302598	0.538164
TRIOBP	-0.338396	5.4875	1.14777	0.302617	0.538164
ERCC1	0.376269	5.39801	1.153	0.302823	0.538245
DDX6	-0.281889	5.39323	1.14497	0.303184	0.538357
ITFG1	-0.295181	5.26053	1.14485	0.303209	0.538357
CARS2	0.342931	4.91685	1.14268	0.303649	0.538852
ABR	-0.305788	5.09979	1.14153	0.303882	0.538979
APIP	0.417373	5.48492	1.15362	0.304145	0.539158
SCARB2	-0.329038	5.77886	1.13764	0.304677	0.539814
PEX16	0.278766	5.17456	1.13561	0.305091	0.540119
PIGS	-0.283649	5.06308	1.13473	0.305272	0.540119
ARPC5	0.234482	7.48651	1.13443	0.305334	0.540119
UFL1	-0.281558	5.12953	1.13336	0.305553	0.540219
DNAJC1	-0.326978	5.71023	1.13131	0.305974	0.540659
PHLDA2	0.629102	7.72562	1.18933	0.306125	0.540659
RABGAP1L	0.321526	4.92148	1.12627	0.307013	0.541774
CSNK2A1	0.307185	5.41218	1.12593	0.307081	0.541774
TMEM181	-0.250864	5.16616	1.12453	0.307371	0.542
RPL36A	0.336415	11.0835	1.12177	0.307943	0.542102
TMPO	-0.270777	5.65295	1.12139	0.308022	0.542102
CDCP1	-0.387191	4.96516	1.12104	0.308095	0.542102
RPL36	0.283686	12.3317	1.11987	0.308337	0.542102
LINC00969	-0.291265	6.62094	1.11985	0.308341	0.542102
CRACR2B	-0.38538	5.74089	1.12619	0.308404	0.542102
USP22	-0.292334	5.18955	1.11605	0.309132	0.543096
CTDSP1	-0.287626	5.11612	1.11448	0.309459	0.543384
RANBP1	0.255813	7.84146	1.1124	0.309894	0.543863
ANAPC16	0.208439	7.56523	1.11127	0.310132	0.543994
LINC00998	0.255879	5.86073	1.1059	0.311258	0.545374
GOLGA4	-0.237216	6.48408	1.10542	0.311361	0.545374
PYCARD	-0.249894	7.86312	1.10519	0.311409	0.545374
IDH3G	-0.262494	6.31307	1.10264	0.311945	0.546027
ZKSCAN1	0.236292	6.79363	1.09773	0.312985	0.54756
RPS6	-0.345756	12.5572	1.09666	0.313212	0.54767
DNPEP	-0.252759	6.0639	1.09553	0.313452	0.547683
2021-09-10	0.318772	4.89517	1.09362	0.313859	0.547683
ARHGAP27	0.287761	5.666	1.09327	0.313933	0.547683
ARF4	-0.267243	7.35853	1.09247	0.314105	0.547683
LUZP1	-0.265041	5.25697	1.09206	0.314192	0.547683
ERP44	-0.312259	6.14536	1.092	0.314204	0.547683
CYCS	-0.319555	9.18914	1.0903	0.314567	0.548029
RFK	0.421344	5.33099	1.10372	0.314908	0.548031
NRBP1	0.331268	5.11381	1.08864	0.314921	0.548031
STAG2	0.298004	5.48357	1.08783	0.315096	0.548031
PPIE	0.266306	5.14431	1.08723	0.315224	0.548031
GOLPH3	-0.260485	5.71133	1.0837	0.315982	0.549062
AKAP1	-0.327758	6.43171	1.08016	0.316743	0.550098
SURF1	-0.23179	6.20581	1.07883	0.317031	0.550312
ADIPOR2	0.379075	4.90657	1.07654	0.317526	0.550885
CARHSP1	0.3484	6.61153	1.07899	0.317886	0.55113
C1orf21	-0.365619	6.12807	1.08068	0.317997	0.55113
NBEAL1	0.57722	8.57191	1.11835	0.318473	0.551641
RP11-357H14.17	-0.536106	7.22702	1.11347	0.318765	0.551641
TSPO	-0.290322	9.26283	1.07073	0.318788	0.551641
CANX	0.217619	7.55969	1.06911	0.319141	0.551966
TMEM208	0.320968	6.60087	1.06825	0.319329	0.552004
PDLIM5	-0.329063	6.1011	1.06416	0.320222	0.553261
MAPK1IP1L	-0.258644	5.20017	1.06201	0.320693	0.553657
TTC1	-0.274532	5.87826	1.06159	0.320785	0.553657
HIBADH	0.289241	5.48346	1.06085	0.320949	0.553657
BAX	-0.287418	6.86542	1.057	0.321797	0.554835
VPS4A	0.284942	4.96398	1.05624	0.321965	0.554837
USP7	-0.248215	5.6639	1.0554	0.322149	0.554868
C14orf119	0.242828	5.70487	1.05407	0.322444	0.555089
SDCBP2	-0.313345	6.91636	1.05155	0.323001	0.555762
PSMB4	0.245561	6.61988	1.04744	0.323916	0.557049
FKBP2	-0.258572	8.11942	1.04484	0.324495	0.557757
SUPT16H	0.279084	5.29232	1.04144	0.325256	0.558658
MRPS15	-0.221472	6.65949	1.041	0.325354	0.558658
TMEM14A	0.249232	5.49868	1.03993	0.325595	0.558784
TAP1	0.360464	5.41445	1.0418	0.325872	0.558867
SAFB	-0.253427	5.19661	1.03822	0.325978	0.558867
SSR2	-0.223366	7.79251	1.03576	0.326532	0.559425
SLC1A5	0.257847	6.48475	1.03528	0.326638	0.559425
DRG1	0.254555	5.31179	1.03071	0.327673	0.560908
CMIP	0.27519	5.43883	1.02814	0.328254	0.561616
TRIP11	-0.288969	5.00413	1.02603	0.328733	0.562147
MRPL21	-0.235082	6.68405	1.0248	0.329014	0.562339
HLA-B	-0.330263	10.2121	1.02138	0.329793	0.563383
LETMD1	0.295256	5.39192	1.01973	0.33017	0.563737
DHX29	-0.233557	5.17257	1.01575	0.331082	0.564798
SDC1	0.345319	6.45181	1.0189	0.33113	0.564798
ATL3	0.366868	4.73887	1.01223	0.331893	0.565811
ERICH1	0.333466	5.34779	1.01082	0.332316	0.566026
EPRS	0.252324	5.71537	1.01022	0.332358	0.566026
GNB1	0.247598	6.18892	1.00742	0.333005	0.566839
C17orf89	0.230765	6.89002	1.00371	0.333867	0.568016
NOP58	0.30355	5.83817	0.995992	0.335667	0.570788
TMX2	-0.308837	6.10593	0.993566	0.336236	0.571464
NDUFA12	-0.204185	7.68024	0.992701	0.336439	0.571519
ZNF326	-0.228301	5.3192	0.99106	0.336825	0.571884
GALNT5	0.314869	5.13569	0.989728	0.337139	0.572125
KHSRP	0.280812	5.84235	0.988291	0.337478	0.57241
UBE2D3	-0.221775	7.65041	0.987553	0.337652	0.572414
HSPA1A	-1.28548	8.14456	1.08843	0.337897	0.572537
WHSC1L1	0.261411	5.90392	0.979488	0.339566	0.574721
EPCAM	-0.25222	10.5942	0.978946	0.339695	0.574721
RPS9	-0.236541	11.5799	0.978919	0.339702	0.574721
CTSE	-1.77281	5.85484	1.07919	0.339905	0.574768
UGT8	-0.453296	4.80531	0.981143	0.340074	0.574768
EIF3H	0.230001	8.21401	0.975233	0.340582	0.575142
GNG5	-0.206459	8.17884	0.974927	0.340655	0.575142
EIF4EBP2	-0.236775	5.8198	0.974271	0.340812	0.575142
HTATSF1	-0.23554	5.03535	0.972512	0.341234	0.575563
SCAND1	0.270006	7.62027	0.970558	0.341703	0.576063
ESRRA	-0.219942	6.23529	0.969183	0.342034	0.576217
IARS	0.283296	5.06219	0.968744	0.34214	0.576217
TSPAN14	-0.382315	4.93094	0.963282	0.343459	0.577717
PHF5A	0.237254	5.33838	0.962592	0.343626	0.577717
CTBP1	0.281215	5.53821	0.962376	0.343678	0.577717
DERL1	0.237022	5.34864	0.962193	0.343723	0.577717
FKBP11	0.277866	5.28995	0.960707	0.344083	0.578032
SH3D19	-0.235462	5.23917	0.959728	0.344321	0.57814
FARSA	0.231366	5.4835	0.958188	0.344696	0.578479
PSMA4	-0.308439	7.80771	0.958181	0.345367	0.579314
COPB1	-0.219639	5.82047	0.953883	0.345746	0.579373
MED4	0.30375	6.17234	0.953869	0.345749	0.579373
ZC3H15	0.244995	7.09732	0.9504	0.346599	0.580461
MRPL33	0.219828	7.26953	0.949324	0.346863	0.580461
NMT1	0.23371	5.94408	0.949093	0.34692	0.580461
C7orf50	0.255368	5.95295	0.94361	0.348271	0.582208
RAB20	0.294122	5.11691	0.94344	0.348313	0.582208
[truncated: 1,341 more rows]

## Sheet: sheet3
Table S5: Biological functional difference between cancer cells in tumor borders and adjacent normal epithelia in KUL3 cohort. Related to Figure S3A.
Differentially expressed genes between cancer cells in tumor borders and adjacent epithelia.								Gene Ontology enrichment analysis of upregulated genes in the cancer cells of tumor borders.											Gene Ontology enrichment analysis of upregulated genes in adjacent normal epithelia.
Gene	logFC	logCPM	F	PValue	FDR			ID	Description	GeneRatio	BgRatio	pvalue	p.adjust	qvalue	geneID	Count			ID	Description	GeneRatio	BgRatio	pvalue	p.adjust	qvalue	geneID	Count
FXYD5	5.01009	6.69968	289.163	3.58927e-10	1.1981e-06			GO:0045071	negative regulation of viral genome replication	7/114	59/18670	6.89782e-08	5.12375e-05	4.51519e-05	ISG15/IFITM3/IFITM1/BST2/MX1/OAS1/EIF2AK2	7			GO:0044242	cellular lipid catabolic process	8/68	217/18670	1.18898e-06	0.00101742	0.000844942	ACADS/FABP5/PCK1/FUCA1/HADH/ACADM/PCK2/PRDX6	8
TM4SF4	9.70938	6.23062	291.693	1.08614e-09	1.81276e-06			GO:0009615	response to virus	13/114	326/18670	9.83845e-08	5.12375e-05	4.51519e-05	ISG15/IFITM3/BCL2L1/IFITM1/IFI27/BST2/BNIP3L/MX1/IFI6/OAS1/EIF2AK2/LCN2/HSPB1	13			GO:0016999	antibiotic metabolic process	7/68	151/18670	1.26309e-06	0.00101742	0.000844942	PCK1/SUCLG2/SUCLG1/PCK2/PRDX6/FH/AKR7A2	7
TESC	7.75889	5.51595	209.968	2.53726e-09	2.82313e-06			GO:0045069	regulation of viral genome replication	8/114	95/18670	1.17842e-07	5.12375e-05	4.51519e-05	ISG15/IFITM3/IFITM1/IFI27/BST2/MX1/OAS1/EIF2AK2	8			GO:0071276	cellular response to cadmium ion	4/68	37/18670	9.70784e-06	0.00390983	0.00324702	GSN/JUN/MT2A/MT1X	4
ETV4	4.71662	4.76598	127.912	4.89138e-08	4.08186e-05			GO:0060337	type I interferon signaling pathway	8/114	95/18670	1.17842e-07	5.12375e-05	4.51519e-05	ISG15/IFITM3/IFITM1/IFI27/BST2/MX1/IFI6/OAS1	8			GO:0016051	carbohydrate biosynthetic process	7/68	214/18670	1.2629e-05	0.00406906	0.00337925	PCK1/IMPA2/UGP2/ST6GALNAC1/NANS/PCK2/SLC25A11	7
ISG15	3.35285	7.47539	109.94	1.18137e-07	6.79011e-05			GO:0071357	cellular response to type I interferon	8/114	95/18670	1.17842e-07	5.12375e-05	4.51519e-05	ISG15/IFITM3/IFITM1/IFI27/BST2/MX1/IFI6/OAS1	8			GO:0042398	cellular modified amino acid biosynthetic process	4/68	50/18670	3.26673e-05	0.00834513	0.00693042	CKMT1B/ACADM/CKMT1A/CKB	4
MMP7	13.4346	7.94657	323.593	1.22051e-07	6.79011e-05			GO:0019079	viral genome replication	8/114	122/18670	8.14468e-07	0.000238034	0.000209762	ISG15/IFITM3/IFITM1/IFI27/BST2/MX1/OAS1/EIF2AK2	8			GO:0046459	short-chain fatty acid metabolic process	3/68	18/18670	3.62606e-05	0.00834513	0.00693042	ACADS/PCK1/PCK2	3
MACC1	2.82176	5.28849	97.0808	2.41471e-07	0.000115147			GO:0097193	intrinsic apoptotic signaling pathway	11/114	289/18670	1.58491e-06	0.000382843	0.000337372	GRINA/BCL2L1/PERP/CD44/PLAUR/IFI6/ERO1A/MIF/CASP4/HSPB1/CEBPB	11			GO:0071466	cellular response to xenobiotic stimulus	6/68	180/18670	4.92709e-05	0.0088195	0.00732437	PCK1/PCK2/AOC1/CES2/CMBL/AKR7A2	6
SULT2B1	4.18246	4.72158	85.549	4.94583e-07	0.000194765			GO:0051607	defense response to virus	10/114	238/18670	2.00371e-06	0.000435606	0.000383868	ISG15/IFITM3/IFITM1/IFI27/BST2/BNIP3L/MX1/IFI6/OAS1/EIF2AK2	10			GO:0009226	nucleotide-sugar biosynthetic process	3/68	23/18670	7.7678e-05	0.0119419	0.00991747	UGDH/UGP2/NANS	3
CNN2	2.13187	5.63172	84.6423	5.25131e-07	0.000194765			GO:0030198	extracellular matrix organization	12/114	368/18670	2.61185e-06	0.00047318	0.000416979	MMP7/LAMC2/TIMP1/P4HA1/ITGA2/CD44/SERPINB5/LAMB3/ERO1A/SERPINH1/COL17A1/TGFBI	12			GO:0046686	response to cadmium ion	4/68	63/18670	8.15402e-05	0.0119419	0.00991747	GSN/JUN/MT2A/MT1X	4
IFITM3	2.37791	8.65512	79.0529	7.69716e-07	0.000256931			GO:0035455	response to interferon-alpha	4/114	21/18670	7.28291e-06	0.00105554	0.000930168	IFITM3/IFITM1/BST2/EIF2AK2	4			GO:0001889	liver development	5/68	135/18670	0.000132753	0.0158866	0.0131934	PCK1/HMGCL/HES1/PCK2/JUN	5
KLK10	10.2508	4.93022	164.617	1.58178e-06	0.000479998			GO:0043312	neutrophil degranulation	13/114	485/18670	8.31415e-06	0.00112969	0.000995511	CNN2/S100A11/CTSH/BST2/CD44/PLAUR/LCN2/UBR4/CPNE1/ANXA3/CEACAM6/MIF/DPP7	13			GO:0061008	hepaticobiliary system development	5/68	138/18670	0.000147175	0.0158866	0.0131934	PCK1/HMGCL/HES1/PCK2/JUN	5
S100A11	1.97908	10.0999	65.389	2.18641e-06	0.000608186			GO:0002283	neutrophil activation involved in immune response	13/114	488/18670	8.88065e-06	0.00113568	0.00100079	CNN2/S100A11/CTSH/BST2/CD44/PLAUR/LCN2/UBR4/CPNE1/ANXA3/CEACAM6/MIF/DPP7	13			GO:0044282	small molecule catabolic process	8/68	445/18670	0.000206742	0.0195918	0.0162705	ACADS/PCK1/IMPA2/HMGCL/HADH/ACADM/BDH1/PCK2	8
CLDN1	5.71245	4.59516	64.5842	2.67407e-06	0.00068662			GO:0043901	negative regulation of multi-organism process	8/114	171/18670	1.01427e-05	0.00116572	0.00102727	ISG15/IFITM3/IFITM1/BST2/TIMP1/MX1/OAS1/EIF2AK2	8			GO:0006099	tricarboxylic acid cycle	3/68	34/18670	0.000255047	0.0218912	0.0181801	SUCLG2/SUCLG1/FH	3
LEMD1	10.0755	4.75861	130.267	3.78608e-06	0.000884329			GO:0042119	neutrophil activation	13/114	498/18670	1.1023e-05	0.00116572	0.00102727	CNN2/S100A11/CTSH/BST2/CD44/PLAUR/LCN2/UBR4/CPNE1/ANXA3/CEACAM6/MIF/DPP7	13			GO:0006101	citrate metabolic process	3/68	35/18670	0.000278232	0.0218912	0.0181801	SUCLG2/SUCLG1/FH	3
BMP4	5.50651	5.1101	77.9003	3.97392e-06	0.000884329			GO:0002446	neutrophil mediated immunity	13/114	499/18670	1.12604e-05	0.00116572	0.00102727	CNN2/S100A11/CTSH/BST2/CD44/PLAUR/LCN2/UBR4/CPNE1/ANXA3/CEACAM6/MIF/DPP7	13			GO:0009060	aerobic respiration	4/68	87/18670	0.00028536	0.0218912	0.0181801	SUCLG2/SUCLG1/UQCRC1/FH	4
GRINA	2.02191	5.45794	57.6212	4.3138e-06	0.000899966			GO:0052547	regulation of peptidase activity	12/114	452/18670	2.07766e-05	0.0020531	0.00180925	PERP/CTSH/BST2/TIMP1/CD44/PLAUR/IFI6/SERPINB5/ADRM1/ECM1/SERPINH1/CASP4	12			GO:0009225	nucleotide-sugar metabolic process	3/68	38/18670	0.00035583	0.0260565	0.0216392	UGDH/UGP2/NANS	3
ACADS	-1.82346	6.2993	55.8988	5.06729e-06	0.000953866			GO:0031581	hemidesmosome assembly	3/114	12/18670	4.68606e-05	0.00377315	0.003325	LAMC2/LAMB3/COL17A1	3			GO:0042594	response to starvation	5/68	191/18670	0.00065778	0.0333491	0.0276956	PCK1/HMGCL/PCK2/AOC1/JUN	5
BCL2L1	1.93804	5.5303	55.741	5.14367e-06	0.000953866			GO:0031589	cell-substrate adhesion	10/114	354/18670	6.27573e-05	0.00470463	0.00414585	LAMC2/TNFRSF12A/ITGA2/CD44/CDKN2A/RHOD/LAMB3/CEACAM6/ZYX/COL17A1	10			GO:0009410	response to xenobiotic stimulus	6/68	292/18670	0.000674901	0.0333491	0.0276956	PCK1/PCK2/AOC1/CES2/CMBL/AKR7A2	6
EPSTI1	2.73464	5.79017	59.019	5.81094e-06	0.00101736			GO:0010634	positive regulation of epithelial cell migration	7/114	171/18670	8.64273e-05	0.00587166	0.00517427	BMP4/CTSH/ANXA1/MET/ITGA2/ANXA3/HSPB1	7			GO:0046950	cellular ketone body metabolic process	2/68	11/18670	0.000703829	0.0333491	0.0276956	HMGCL/BDH1	2
PHLDA1	3.55109	5.26974	64.7266	6.0956e-06	0.00101736			GO:0010466	negative regulation of peptidase activity	8/114	262/18670	0.000206444	0.0128231	0.0113001	BST2/TIMP1/CD44/PLAUR/IFI6/SERPINB5/ECM1/SERPINH1	8			GO:2001269	positive regulation of cysteine-type endopeptidase activity involved in apoptotic signaling pathway	2/68	11/18670	0.000703829	0.0333491	0.0276956	LGALS9/GSN	2
ABHD2	1.72368	6.18276	52.3612	7.14753e-06	0.00113612			GO:0051701	interaction with host	7/114	209/18670	0.000298023	0.0179973	0.0158597	IFITM3/CLDN1/BCL2L1/IFITM1/MET/ITGA2/EIF2AK2	7			GO:1902224	ketone body metabolic process	2/68	12/18670	0.000842608	0.0378765	0.0314555	HMGCL/BDH1	2
PDCD4	-2.02706	7.03296	50.0566	9.03609e-06	0.00137102			GO:0033032	regulation of myeloid cell apoptotic process	3/114	29/18670	0.000721605	0.0382627	0.0337181	ANXA1/CDKN2A/MIF	3			GO:0097164	ammonium ion metabolic process	5/68	205/18670	0.000904208	0.0393697	0.0326955	FABP5/MAOA/ACADM/STARD10/AKR7A2	5
LACTB2	1.44813	5.66243	49.3289	9.74822e-06	0.00141024			GO:0050918	positive chemotaxis	4/114	68/18670	0.000794737	0.0411371	0.0362512	BMP4/MET/ITGA2/MIF	4			GO:0048715	negative regulation of oligodendrocyte differentiation	2/68	13/18670	0.000993469	0.0421179	0.0349778	HES1/TMEM98	2
FABP5	-1.81138	8.657	48.9548	1.01395e-05	0.00141024			GO:0050900	leukocyte migration	10/114	499/18670	0.000966888	0.0467114	0.0411634	ANXA1/CXCL16/ITGA2/CD44/CXCL3/SLC16A3/CEACAM6/MIF/SLC3A2/ECM1	10			GO:0051101	regulation of DNA binding	4/68	124/18670	0.00108729	0.0446969	0.0371197	ID3/KLF4/HES1/JUN	4
ID3	-2.79058	7.67697	57.6994	1.08832e-05	0.00145313														GO:0035358	regulation of peroxisome proliferator activated receptor signaling pathway	2/68	14/18670	0.00115632	0.0446969	0.0371197	FABP5/STARD10	2
SMIM14	-1.43712	6.91894	47.5093	1.18321e-05	0.00151906														GO:0046677	response to antibiotic	6/68	327/18670	0.00121216	0.0452389	0.0375697	ID3/KLF4/AOC1/GSN/JUN/DUSP1	6
SELENBP1	-2.92298	8.14356	55.5926	1.66299e-05	0.00202968
PHGR1	-1.60146	12.5805	44.237	1.70255e-05	0.00202968
PCK1	-2.42328	8.26539	48.5167	1.81339e-05	0.00206595
CYB5B	1.53627	6.93745	43.4845	1.85675e-05	0.00206595
FAM162A	-1.46873	8.24886	42.5367	2.07455e-05	0.00223382
HSPH1	1.27828	6.72837	41.7682	2.27302e-05	0.00233833
CYP2S1	2.18688	5.08361	41.5575	2.33122e-05	0.00233833
UGDH	-1.59869	6.39718	41.3794	2.38176e-05	0.00233833
SLC40A1	2.24502	6.5011	42.7555	2.91068e-05	0.00276298
PXMP2	-1.50712	6.52781	39.5543	2.97985e-05	0.00276298
IMPA2	-1.36878	6.06081	39.1017	3.15403e-05	0.00284402
C12orf75	1.54477	7.43483	38.8945	3.23765e-05	0.00284402
ATP8B1	-1.32585	6.83079	38.5313	3.39052e-05	0.00285725
HSD11B2	-1.77608	6.83736	38.4545	3.42391e-05	0.00285725
PERP	1.52101	8.22401	37.86	3.69565e-05	0.002966
LGALS9	-1.31104	6.56335	37.7845	3.73193e-05	0.002966
MAOA	-1.87726	6.89754	38.1232	4.03766e-05	0.00309682
PDZK1IP1	1.68449	7.23761	37.0964	4.08209e-05	0.00309682
CTSH	1.96255	5.46655	36.9659	4.64669e-05	0.00344681
RHEB	1.16318	6.94457	35.4594	5.0794e-05	0.0035996
KLK1	-1.91298	7.46958	36.2834	5.11248e-05	0.0035996
UGP2	-1.13811	7.08505	35.3207	5.17618e-05	0.0035996
TPM4	1.29719	7.34308	34.276	5.97767e-05	0.00407213
IFITM1	3.85762	5.29413	46.4552	6.10654e-05	0.00407672
PRAP1	2.14658	7.97138	37.0815	6.3916e-05	0.00418336
HMGCL	-1.13027	5.65707	33.4763	6.68908e-05	0.00429388
ANXA1	3.47766	5.90969	44.4273	7.29481e-05	0.0045626
FBLIM1	-1.09348	5.44497	32.7112	7.46289e-05	0.0045626
C15orf48	-2.20738	10.6495	34.846	7.51777e-05	0.0045626
SUCLG2	-1.63318	7.45529	32.516	7.67655e-05	0.00457577
PLA2G16	4.06958	5.73872	47.5598	8.05246e-05	0.00471564
GPRC5A	1.93237	7.50288	34.0932	8.23413e-05	0.00472409
FUCA1	-1.29354	6.1326	31.9398	8.34995e-05	0.00472409
IFI27	1.6031	10.7995	31.6915	8.661e-05	0.00481841
HSD17B11	-1.11469	7.59516	31.5378	8.8603e-05	0.00484847
LINC00152	2.95849	4.81018	36.1727	9.14906e-05	0.00492574
SQSTM1	1.03991	7.77554	30.9244	9.7103e-05	0.00507744
ANXA4	1.13665	7.86986	30.9074	9.73506e-05	0.00507744
LAMC2	1.88086	4.67603	30.6914	0.000100575	0.00516493
BST2	4.72102	6.32306	51.9572	0.000115585	0.00581631
MET	1.83447	4.65129	29.7173	0.000116744	0.00581631
CXCL16	2.0809	5.23463	31.6515	0.000118742	0.00582882
FRYL	-1.08873	6.44848	29.49	0.000120938	0.00585059
SLCO4A1	3.16906	4.99539	34.7841	0.000125647	0.00599157
LDHA	1.07659	8.96472	28.8194	0.000134366	0.00621063
SCD	2.44152	6.69217	35.2116	0.000135566	0.00621063
LGALS4	-1.4927	11.5564	28.7513	0.000135823	0.00621063
IFI27L2	1.19202	6.97467	28.5534	0.000140165	0.00632257
TNFRSF12A	2.15469	5.38974	31.7456	0.000147788	0.00657754
BNIP3L	1.38498	5.44471	27.6589	0.000161904	0.00711098
TIMP1	3.27704	7.94391	39.1697	0.000177028	0.0076743
P4HA1	1.81273	4.70891	26.7776	0.000187229	0.00801246
GPA33	-1.03753	6.8959	26.3851	0.000199965	0.00844915
ITGA2	1.83064	5.45143	27.6684	0.000207837	0.00850293
PTPN12	1.42662	5.15124	26.1323	0.000208703	0.00850293
CD44	1.61941	6.27233	26.5874	0.000210178	0.00850293
TCEA3	-1.74898	7.10631	28.1121	0.000211427	0.00850293
ENC1	1.84892	5.37973	27.4795	0.00021798	0.00858259
ETHE1	-1.17531	8.87012	25.8543	0.00021882	0.00858259
NDRG2	-1.3983	6.17177	25.7932	0.000221121	0.00858259
SQRDL	-1.42202	7.35369	25.665	0.000226036	0.00867253
PLAUR	1.99901	5.31518	27.996	0.000230666	0.00874959
CHCHD10	-0.948594	9.2979	25.4176	0.00023589	0.00884722
ST6GALNAC1	-1.50492	6.96217	25.544	0.000240603	0.00890863
TTYH3	2.29887	4.57109	25.2495	0.000242865	0.00890863
HADH	-1.39321	6.66628	25.1404	0.000247525	0.00898085
NAP1L1	1.34577	7.89482	24.8426	0.00026077	0.00935967
EPS8L1	1.54404	5.40895	24.7375	0.000265638	0.00943297
MX1	2.92468	5.13659	32.1019	0.000278946	0.00965271
DYNLT3	1.44657	5.17253	24.4449	0.000279758	0.00965271
RNF5	-1.09569	6.09183	24.4239	0.000280806	0.00965271
RRAS	1.30949	5.11899	24.2982	0.000287167	0.00965271
IFI6	3.92122	8.11178	35.8291	0.000290092	0.00965271
OAS1	1.19777	5.77175	24.229	0.000290738	0.00965271
AFG3L2	-1.34097	5.94853	24.2035	0.000292068	0.00965271
EIF2AK2	1.03311	5.33903	24.0031	0.00030276	0.00990797
CKMT1B	-1.37837	6.43119	23.9476	0.000305802	0.00991035
C4orf3	1.1199	7.32322	23.8749	0.00030984	0.00994466
CLDN12	1.25163	5.02479	23.7835	0.000315004	0.0100141
CDKN2A	3.8097	5.27008	33.7914	0.000338945	0.0105654
VAMP2	-1.03464	6.01715	23.3418	0.000341413	0.0105654
CCDC85B	1.48798	6.00509	23.5427	0.000341841	0.0105654
ACADM	-1.10195	5.46996	23.1627	0.000352848	0.0108056
NQO1	1.78969	7.53458	25.7819	0.000358107	0.0108173
MLXIP	-0.946515	7.17688	23.0584	0.000359711	0.0108173
WFDC2	-1.58351	8.4094	24.1396	0.000368501	0.0108938
IRAK1	0.969885	5.2095	22.924	0.000368784	0.0108938
KLF4	-1.59523	7.43453	24.2036	0.000374787	0.010974
BOLA3	-0.911272	6.86396	22.7181	0.0003832	0.0111228
SERPINB5	2.57772	4.68766	23.6512	0.000395468	0.0113799
CXCL3	1.30315	6.37754	22.4398	0.000403736	0.0115186
LY6E	4.36659	6.61686	34.64	0.000409099	0.0115727
LCN2	3.48891	9.89538	32.1013	0.000421299	0.0118176
ATP5A1	-1.26331	8.38518	22.0249	0.000436769	0.0121494
TRMT112	0.942041	7.45746	21.8021	0.000455792	0.0125738
BDH1	-1.10618	5.67199	21.7403	0.000461236	0.0126197
LMO7	1.2462	6.78539	21.6609	0.000468345	0.01271
ATP6V1F	0.985986	7.07379	21.6095	0.000473013	0.0127332
HES1	-1.18968	7.75672	21.551	0.000478392	0.012775
CD46	0.910721	7.08058	21.4825	0.000484788	0.012843
PGK1	0.931694	7.97222	21.3316	0.000499214	0.0130886
STARD10	-1.05637	8.00689	21.3041	0.0005019	0.0130886
SUCLG1	-1.25856	7.98383	21.1987	0.000512333	0.0132571
TST	-0.992334	7.48692	21.1087	0.000521446	0.01337
STAP2	-1.0728	7.21008	21.039	0.000528637	0.01337
NANS	-1.48786	8.01146	22.0857	0.000528712	0.01337
IMMT	-0.861094	5.75532	20.8742	0.000546085	0.0137055
GPR35	1.2206	5.0312	20.742	0.000560565	0.0139639
NCOR2	1.38234	4.80756	20.5846	0.000578399	0.0143014
NDUFV1	-0.964588	7.42455	20.4589	0.000593117	0.0145575
RBCK1	0.956092	6.78906	20.2862	0.000614042	0.0149611
CYC1	-0.947882	8.57705	20.1769	0.000627728	0.0151837
C12orf57	-0.894954	7.74695	20.0397	0.000645409	0.0153937
TM4SF1	4.3895	6.89291	32.2293	0.000649342	0.0153937
HM13	0.967811	6.35173	20.0029	0.000650245	0.0153937
RHOD	2.16446	4.79673	20.2301	0.000662089	0.0155638
DLGAP4	1.37466	4.75601	19.8789	0.000666864	0.0155664
NDUFS7	-0.877414	7.89004	19.809	0.000676457	0.0156807
UBR4	1.24838	5.37257	19.6717	0.000695761	0.0160169
LAMB3	1.22588	5.84165	19.6246	0.000702531	0.016062
ANXA5	1.26296	6.14809	19.5027	0.0007204	0.0163585
CPNE1	1.21558	6.00212	19.4225	0.00073244	0.0164875
DNTTIP1	1.10525	6.06371	19.3958	0.000736511	0.0164875
UQCRC1	-1.19602	7.99102	19.3448	0.000744342	0.0164875
IGHG4	3.09071	5.482	26.1561	0.000745838	0.0164875
PCK2	-1.15741	5.68443	19.2649	0.000756803	0.0165885
ANXA3	1.50508	6.17596	20.1426	0.000760346	0.0165885
GOLM1	-0.946011	7.45424	19.1007	0.000783196	0.016976
DPYSL2	2.3459	4.88745	20.9706	0.000827708	0.0176797
ADRM1	1.02386	6.82657	18.766	0.000840337	0.0176797
ITM2C	-2.7182	9.32927	25.2034	0.000843008	0.0176797
SLC16A3	1.18223	5.88711	18.7433	0.000844387	0.0176797
RNF213	0.957005	6.07273	18.7253	0.000847618	0.0176797
AOC1	-1.24284	7.0185	18.6777	0.000856225	0.0176797
IRS2	0.955369	5.58533	18.6749	0.000856735	0.0176797
POMP	1.05804	9.06737	18.6678	0.00085803	0.0176797
IFNGR2	0.925796	5.84853	18.5647	0.000877049	0.0179607
NDUFA10	-0.866733	7.11058	18.5294	0.000883676	0.017986
PFDN4	1.13256	6.50227	18.5001	0.000889222	0.0179892
SLC25A11	-1.09156	5.94591	18.4651	0.000895893	0.0180138
NTMT1	0.86152	5.55811	18.4373	0.000901229	0.0180138
VMA21	0.907514	5.11752	18.1794	0.000952608	0.0189274
DARS	0.93839	6.06852	18.1489	0.000958909	0.0189399
POLR1D	0.963563	7.57195	18.0184	0.000986389	0.019368
TMEM98	-1.01885	6.77247	17.9575	0.000999547	0.0195048
COMT	0.802212	7.04333	17.9323	0.00100504	0.0195048
CASP6	-0.879877	5.94995	17.8424	0.00102494	0.0196705
PPP1R1B	-0.991016	7.89173	17.8148	0.00103114	0.0196705
CKMT1A	-1.46716	5.9525	18.8746	0.001032	0.0196705
TRPM4	-0.999566	5.56232	17.7827	0.00103841	0.0196705
SCO2	-0.796857	6.09651	17.7624	0.00104304	0.0196705
MIER1	-0.884604	5.44495	17.5743	0.00108706	0.0203854
PRDX6	-1.00163	8.21913	17.5273	0.00109839	0.0204763
CEACAM6	2.58703	8.382	23.2609	0.00110642	0.0204763
TFRC	0.83062	6.36556	17.4785	0.00111031	0.0204763
BACE2	1.93115	6.44808	20.312	0.00113274	0.0207753
UBE2L6	1.33239	4.90996	17.211	0.00117833	0.0213211
CALU	1.0422	5.35078	17.2093	0.00117878	0.0213211
FZD5	-0.838395	5.54462	17.1799	0.00118654	0.0213211
ERO1A	1.64673	5.92802	18.9911	0.00118805	0.0213211
PKP2	-0.873733	6.41674	17.113	0.00120447	0.021453
HADHA	-0.795156	7.13445	17.099	0.00120826	0.021453
STX16	1.13671	5.52137	17.0222	0.00122928	0.0216197
SLC44A4	-0.965156	7.49573	17.0054	0.00123393	0.0216197
BLOC1S1	-0.785239	8.2883	16.9941	0.00123708	0.0216197
ATP5G3	-0.88448	9.87214	16.959	0.00124687	0.0216774
OCIAD2	1.0492	8.05771	16.903	0.00126273	0.0217971
PFKP	1.26619	5.17351	16.8887	0.00126682	0.0217971
ATP5B	-0.914517	9.33983	16.8094	0.00128978	0.0220783
EIF3L	-0.83718	7.75007	16.7845	0.00129706	0.0220822
COX5B	-0.805558	10.349	16.73	0.00131323	0.0220822
ATP5G1	-1.03502	9.07597	16.728	0.00131382	0.0220822
FH	-1.15421	5.85071	16.7191	0.00131647	0.0220822
KIF1C	-0.779028	5.59948	16.695	0.00132372	0.0220929
CES2	-1.0763	8.25677	16.6375	0.00134116	0.0222188
MIF	1.10121	8.49934	16.6108	0.00134937	0.0222188
HIST1H1C	-0.904662	5.8567	16.6047	0.00135123	0.0222188
NFAT5	1.2287	5.40961	16.5377	0.0013721	0.0224514
EAPP	-0.815378	6.4799	16.3421	0.00143516	0.0233471
DSP	-0.794896	7.12097	16.325	0.00144083	0.0233471
C9orf16	0.926943	7.60528	16.1853	0.00148813	0.0239781
GOLIM4	-0.856344	6.69732	16.1679	0.00149414	0.0239781
GLS	0.99119	5.22232	16.0842	0.00152349	0.0241688
SDC4	0.762962	6.0467	16.0769	0.0015261	0.0241688
FCGRT	-1.13198	8.16307	16.0722	0.00152775	0.0241688
PPP2R5E	-0.721311	5.66667	15.9519	0.00157125	0.0247398
CCDC57	1.19528	5.05206	15.9029	0.0015894	0.0249081
GSN	-1.11178	7.43981	15.7838	0.00163447	0.0254947
RAB22A	0.973029	5.29711	15.7419	0.00165068	0.0256277
SLC3A2	1.05609	5.50568	15.6998	0.00166719	0.0257642
QARS	-0.980911	6.62642	15.6737	0.0016775	0.025804
EIF2S2	0.904849	8.20054	15.5916	0.00171039	0.0261894
ARPC1B	0.959103	7.55918	15.4469	0.00177031	0.026983
CMBL	-1.04193	6.60815	15.407	0.00178721	0.0270878
DHRS4	-1.10144	5.69106	15.3925	0.00179341	0.0270878
PARP14	1.63428	4.73759	15.3716	0.00180241	0.0271011
ECHS1	-0.714782	7.87056	15.3516	0.00181106	0.027109
AMN	-1.57002	6.95453	17.1479	0.00185134	0.0275882
ZYX	1.08508	4.79565	15.1932	0.00188126	0.0279095
ECM1	4.09717	5.08151	22.4761	0.00190841	0.0281871
UBAC2	0.8061	5.35099	15.1071	0.00192072	0.0282439
AKR7A2	-1.04055	6.60815	15.0634	0.00194112	0.0284187
MRPL2	-0.977718	5.77409	14.9522	0.00199419	0.0290137
SP100	0.961885	5.1687	14.942	0.00199914	0.0290137
MSI2	1.01478	5.85117	14.8409	0.00204899	0.0296083
SERPINH1	1.04032	5.10871	14.7864	0.00207644	0.0298757
VPS4B	-0.790663	6.10753	14.6239	0.00216094	0.03087
CASP4	1.06804	5.00288	14.6181	0.00216405	0.03087
NR4A1	-1.09063	6.921	14.5581	0.0021963	0.0311968
ATF6B	-0.883945	5.45092	14.3874	0.00229114	0.0322618
CXXC5	0.88441	5.49467	14.3859	0.00229201	0.0322618
NAA38	-0.767051	7.80081	14.3594	0.00230716	0.0322618
SNHG7	0.940717	6.54851	14.3545	0.00230994	0.0322618
COL17A1	1.47646	5.51462	15.4304	0.00232564	0.0323457
DSC2	-0.940854	6.3319	14.2793	0.00235365	0.0325995
MFI2	2.41017	4.50611	14.7306	0.00237667	0.0327823
JUN	-1.08829	9.42708	14.2223	0.00238745	0.0327955
HIBCH	-0.8523	5.61405	14.1421	0.00243589	0.0333238
ACAA1	-0.932079	6.11811	14.0924	0.00246654	0.0336053
CTSB	0.909128	7.29295	14.0434	0.00249714	0.033884
ATP5O	-0.749005	8.99278	13.9603	0.00255007	0.0342322
ABHD3	-0.906368	5.28722	13.9593	0.00255075	0.0342322
2021-09-09	0.751973	5.95041	13.9537	0.00255435	0.0342322
ADAP1	0.808769	5.47635	13.9323	0.00256822	0.0342322
HSPB1	1.03013	9.33547	13.9233	0.00257408	0.0342322
SLC6A8	1.51095	5.09228	14.5254	0.0026359	0.0349152
SPPL2A	-0.850795	6.14736	13.7803	0.00266927	0.0351641
BAG1	-0.937446	6.93687	13.7688	0.00267712	0.0351641
CD99	-0.980987	7.15786	13.7464	0.00269246	0.0351641
PSMC2	0.816975	5.70941	13.7401	0.00269683	0.0351641
BAD	-0.99047	6.31858	13.679	0.00273924	0.0355497
PNKD	-0.733681	7.20798	13.6669	0.0027477	0.0355497
PDXK	0.81044	6.27611	13.5982	0.00279651	0.0360415
CEBPB	1.14824	6.05611	13.5812	0.00280885	0.0360613
ADGRG1	0.98335	5.3115	13.5199	0.00285342	0.0364023
VPS51	-0.746507	6.4415	13.5147	0.00285722	0.0364023
ABHD14B	-1.06499	6.18735	13.4519	0.00290386	0.0368559
MT2A	-2.70343	9.79535	17.8286	0.00295401	0.0370301
CKB	-2.6924	10.002	17.8126	0.00296161	0.0370301
SDHA	-0.798771	6.82445	13.3641	0.00297063	0.0370301
GTF3A	1.33109	7.1097	14.3615	0.00297176	0.0370301
ATP5L	-0.749974	9.87949	13.3599	0.00297386	0.0370301
BLCAP	0.908532	5.66	13.3466	0.00298415	0.0370301
S100A6	0.908152	13.2429	13.3219	0.00300332	0.03713
SUGT1	0.929009	6.36065	13.2993	0.00302103	0.037211
MRPS18A	-1.18981	6.20759	13.7578	0.0030346	0.0372408
LAMTOR4	-0.760316	8.64773	13.2134	0.00308936	0.037774
DHRS4L2	-0.66971	5.94571	13.1386	0.00315028	0.0383783
UFM1	1.03174	6.89122	13.0886	0.00319184	0.038702
ID2	-0.859597	7.87288	13.0788	0.00320004	0.038702
COQ9	-0.727925	5.76903	12.9791	0.00328507	0.0395869
ADAM9	0.911276	5.59357	12.9138	0.0033422	0.0400885
TGFBI	5.22728	6.59841	20.4167	0.00335072	0.0400885
C20orf24	0.899363	7.43509	12.865	0.0033856	0.0403612
ZFAS1	0.96303	9.21029	12.8136	0.00343203	0.0407691
CASP7	-0.672971	5.46145	12.7895	0.00345411	0.0408859
GOT1	-0.927064	5.63676	12.6857	0.00355086	0.0417552
SH2D3A	0.833459	5.19815	12.6839	0.00355257	0.0417552
UAP1	-0.791309	5.82449	12.6373	0.00359707	0.0421299
NDUFA2	-0.737023	8.03766	12.592	0.00364095	0.0424947
LIMA1	-0.689161	7.39129	12.5582	0.00367408	0.0426554
IP6K2	-0.910674	5.70003	12.5519	0.00368027	0.0426554
CAPN8	1.21448	5.18452	12.6629	0.00371935	0.0427092
MYO1A	-0.897437	5.63607	12.5015	0.00373049	0.0427092
FAM83H	0.932819	5.10367	12.4927	0.00373931	0.0427092
NDUFS2	-0.655113	6.88955	12.4816	0.00375049	0.0427092
ECI1	-0.714798	6.15074	12.4711	0.00376113	0.0427092
PSMA7	0.995843	9.16342	12.4706	0.00376169	0.0427092
MT1X	-2.83299	8.97562	17.1602	0.00377827	0.0427521
ETFA	-0.816428	7.14388	12.4211	0.00381215	0.0429897
CAT	-0.8792	5.90894	12.3853	0.00384928	0.0432382
NUDT22	-0.660575	5.93339	12.3749	0.00386009	0.0432382
HSBP1L1	-0.926422	6.20493	12.3348	0.00390222	0.0435639
COX5A	-0.973754	9.55439	12.2973	0.0039421	0.0438624
DYNLRB1	0.85875	7.77833	12.2792	0.00396153	0.0439321
RPL22L1	0.88328	7.57869	12.2234	0.00402211	0.0443117
GUK1	0.66184	8.41535	12.2232	0.0040223	0.0443117
PSMB9	0.783983	6.47208	12.1911	0.00405763	0.0445539
PRPF6	0.832301	6.11129	12.1653	0.00408639	0.0445863
HMGN2	-0.775209	8.60598	12.1644	0.0040873	0.0445863
TMEM54	-0.850416	8.52454	12.1353	0.00412002	0.0447968
STAT6	0.792423	5.3214	12.0724	0.00419155	0.0454266
DUSP1	-1.07012	7.68288	12.2453	0.00421455	0.045528
FAM195A	-0.788377	7.23174	11.9813	0.00429772	0.0462768
MBNL2	0.984579	4.75897	11.958	0.00432544	0.0464254
MRPL16	-0.798666	6.06551	11.9078	0.00438574	0.0468265
NDUFA6	-0.70082	7.8898	11.9036	0.00439086	0.0468265
DTD1	0.811276	5.34099	11.8746	0.00442624	0.0470534
FAM96A	-0.750779	6.19305	11.8406	0.00446801	0.0472271
CHPF	1.75589	5.32976	13.9063	0.00447087	0.0472271
MARCKS	-1.41544	7.74872	13.249	0.00449659	0.047349
NHLRC3	0.746267	5.15356	11.7934	0.00452686	0.0473652
PRDX1	0.79976	8.9062	11.7867	0.00453532	0.0473652
SCP2	-0.663821	8.09112	11.7825	0.00454071	0.0473652
PPA1	0.773164	8.50305	11.753	0.00457804	0.0476059
NDUFB1	-0.663807	8.75226	11.7389	0.00459601	0.0476443
SUB1	0.659812	8.69642	11.7277	0.00461033	0.0476448
YWHAG	0.636755	5.93292	11.7126	0.00462986	0.047699
FHL2	1.34554	6.13829	12.6286	0.00464525	0.0477103
ANXA13	0.856169	5.57918	11.6123	0.00476141	0.0487224
UQCR10	-0.648328	9.49908	11.6036	0.00477298	0.0487224
MRPL12	-0.62891	7.71785	11.5735	0.00481339	0.048985
WNK1	0.902168	5.13498	11.5398	0.00485918	0.0493008
DPP7	1.25126	5.69415	12.2364	0.0049286	0.0495958
TPD52L2	0.949259	4.99825	11.4818	0.00493909	0.0495958
EMP1	1.65141	5.44409	13.237	0.00493985	0.0495958
ECHDC2	-0.759903	5.52879	11.4756	0.00494769	0.0495958
TRIM29	3.74114	4.68306	15.3666	0.00496511	0.0496213
MPG	0.742142	6.08135	11.4514	0.0049816	0.0496303
C4orf48	1.68475	7.92841	13.5808	0.0049995	0.0496303
TMBIM1	0.9424	6.39518	11.4308	0.00501061	0.0496303
GID8	0.691942	5.97952	11.4054	0.00504661	0.049839
ECH1	-0.709447	8.10058	11.3383	0.00514343	0.050605
ERN2	-0.696445	5.62599	11.3307	0.0051545	0.050605
CYP3A5	0.846704	6.66882	11.2985	0.00520192	0.0508852
DESI1	0.8172	5.1176	11.2906	0.00521353	0.0508852
GTF2F2	0.773497	5.99351	11.2398	0.0052894	0.0514752
CERS2	1.02798	4.91063	11.1828	0.00537611	0.052167
BID	0.744539	5.82462	11.1491	0.00542816	0.0525109
TMEM30B	-0.715664	5.43437	11.1333	0.0054527	0.0525109
TINAGL1	0.815779	5.94202	11.1149	0.0054816	0.0525109
NDUFS1	-0.668995	5.79138	11.1148	0.00548173	0.0525109
SEC11A	-0.682531	7.41347	11.1094	0.00549021	0.0525109
ACO2	-0.632119	6.30234	11.0785	0.0055391	0.0528272
CAMTA1	-0.735462	7.03648	11.056	0.00557505	0.0530186
ABHD12	0.715786	5.01882	10.9741	0.00570794	0.0541282
UQCRH	-0.67651	9.83986	10.9066	0.00582042	0.0550384
C14orf2	-0.625937	9.46352	10.8825	0.00586105	0.0552064
RNPEP	-0.659172	6.18316	10.8765	0.00587126	0.0552064
TCEB1	0.607811	7.09369	10.85	0.00591662	0.0554766
IL32	2.01492	8.12965	13.437	0.00601158	0.0562092
ANKRD12	-0.730142	5.55344	10.7196	0.0061454	0.0568697
CHP1	-0.728304	6.52229	10.7192	0.00614623	0.0568697
F12	0.864453	5.26677	10.708	0.00616626	0.0568697
HINT2	-0.636958	6.76318	10.7035	0.00617444	0.0568697
LGALS3	-0.833876	11.0561	10.6984	0.00618373	0.0568697
ARMC10	0.767905	5.60261	10.698	0.00618445	0.0568697
TMC5	1.0258	6.95822	10.8571	0.00639175	0.0583734
PMEPA1	3.67191	5.88445	15.1335	0.00640307	0.0583734
NARS	-0.837673	6.5968	10.5756	0.00641033	0.0583734
FAM60A	0.743253	5.98773	10.5715	0.00641792	0.0583734
GALM	-0.768252	5.7123	10.5551	0.00644906	0.0584971
CALCOCO2	-0.650195	5.79387	10.4709	0.00661108	0.0596
LRRFIP2	-0.697109	5.51139	10.4702	0.00661253	0.0596
PLOD3	0.975673	5.28403	10.4642	0.00662421	0.0596
KLF3	-0.823115	6.50708	10.3611	0.00682983	0.0612849
ADAR	0.715544	5.8741	10.3132	0.00692786	0.0619073
SEC61G	0.701307	9.0218	10.3091	0.00693629	0.0619073
HMGB2	-0.897002	7.76536	10.2607	0.00703704	0.0625852
STK24	0.794708	6.20554	10.2547	0.00704974	0.0625852
UBE2H	1.02562	5.32382	10.3448	0.00712014	0.0630425
S100P	1.76121	9.33263	12.0756	0.00715104	0.0631486
MPST	-0.65813	8.06481	10.1876	0.00719256	0.0633477
SDHD	-0.741841	7.0251	10.1781	0.00721313	0.0633617
EGR1	-1.11493	7.62839	10.7548	0.00726625	0.0635313
SNHG15	0.83229	5.03119	10.1517	0.00727051	0.0635313
ISOC2	-0.667915	6.78251	10.1407	0.00729457	0.0635752
SLC50A1	-0.640708	5.719	10.1106	0.00736089	0.0638778
CAPN5	-0.845598	5.64468	10.0992	0.00738612	0.0638778
EIF3B	0.727347	6.09561	10.098	0.00738889	0.0638778
SLC2A1	2.32672	6.18439	12.815	0.00740585	0.0638778
VTI1B	-0.580038	6.08758	10.0696	0.0074524	0.0640191
LINC00657	0.810779	7.03557	10.0659	0.00746058	0.0640191
PROM1	1.307	5.13292	10.5382	0.00749977	0.0640929
NCOA7	0.71468	5.38287	10.0421	0.00751436	0.0640929
CCDC12	-0.648215	5.94373	10.0291	0.00754396	0.0640929
CDX1	-1.2994	7.68529	11.1215	0.00754729	0.0640929
MANSC1	0.788633	5.24237	10.0066	0.00759545	0.0640929
GNA11	-0.666721	5.77559	10.0047	0.00759978	0.0640929
HADHB	-0.598416	6.22138	10.003	0.00760359	0.0640929
KDELR2	0.690432	8.22766	9.9738	0.00767115	0.0644995
COX4I1	-0.652126	10.7831	9.94915	0.00772869	0.0646819
ATP5F1	-0.780249	8.34478	9.91666	0.00780526	0.0646819
NDUFS3	-0.673447	7.28939	9.91659	0.00780544	0.0646819
ECSIT	-0.778035	5.6496	9.91453	0.00781031	0.0646819
INSIG1	0.922723	6.07383	9.91384	0.00781196	0.0646819
JOSD2	0.87942	5.59143	9.91112	0.0078184	0.0646819
MT1G	-4.32154	10.1051	15.0211	0.00782849	0.0646819
ASS1	1.33686	7.09589	10.9391	0.00791994	0.065276
TPD52	-0.761477	7.58621	9.83697	0.00799689	0.065413
AGR3	-1.35976	8.49106	10.9582	0.00801333	0.065413
AZGP1	2.58305	5.43222	12.8931	0.00803953	0.065413
S100A14	-0.691949	9.22077	9.81811	0.00804306	0.065413
MT1E	-3.7467	9.87548	14.2593	0.00804402	0.065413
MCFD2	0.830666	4.90049	9.81359	0.00805415	0.065413
TMEM205	0.615085	6.57469	9.79065	0.0081108	0.0657132
NDUFA5	-0.607396	7.14172	9.77991	0.00813749	0.0657699
PRKAR1A	0.692295	5.59183	9.74777	0.00821793	0.0662595
SDR16C5	2.07714	4.85098	10.8455	0.00831499	0.0668805
BHLHE40	1.33877	5.3063	10.4767	0.00851865	0.0682175
CHMP1B	-0.712079	5.96632	9.62951	0.00852208	0.0682175
VOPP1	0.849451	5.18607	9.56413	0.00869586	0.069442
LGALS1	1.69058	6.78723	11.446	0.00872324	0.0694944
FOSB	-1.10233	7.86972	10.1218	0.00875459	0.0695781
NUPR1	-2.27944	7.94424	12.5119	0.00877855	0.0696029
ANXA2	0.903868	9.88705	9.44908	0.00901179	0.0712828
SDHB	-0.761498	7.17715	9.43817	0.00904245	0.0713562
UQCRFS1	-0.753133	8.2304	9.41233	0.00911551	0.0717223
NAA20	0.673459	6.47349	9.4066	0.00913181	0.0717223
DPM1	0.712193	6.28555	9.39059	0.00917753	0.0717658
PPIF	-0.676507	5.60136	9.38961	0.00918034	0.0717658
ARMCX3	0.751384	5.10587	9.33066	0.00935105	0.0729295
RNF128	1.12142	5.34339	9.76045	0.00940252	0.0730417
MRPL35	-0.689404	5.74249	9.31087	0.00940921	0.0730417
SHISA5	0.634477	5.32742	9.26029	0.00955974	0.0740381
CFD	-1.23781	6.2069	9.97847	0.00972459	0.0746658
PEBP1	-0.813228	8.51644	9.18894	0.0097769	0.0746658
FKBP1A	-0.798853	8.1109	9.17791	0.00981096	0.0746658
GLRX3	0.688443	6.18705	9.17577	0.00981761	0.0746658
IER2	-0.803566	8.20179	9.17338	0.00982501	0.0746658
PLEC	0.745717	6.09328	9.17237	0.00982815	0.0746658
MAZ	-0.872665	6.29752	9.17184	0.0098298	0.0746658
TRAM1	0.710726	6.27506	9.17034	0.00983443	0.0746658
CD82	1.4875	5.50956	10.3685	0.00984211	0.0746658
SYPL1	0.569142	6.90419	9.14788	0.00990448	0.0749686
NDUFB8	-0.690125	8.17345	9.13234	0.00995327	0.0751674
PFDN2	0.66524	6.89393	9.11724	0.0100009	0.0753569
USP8	-0.598625	5.51894	9.09429	0.0100739	0.0757359
RBM26	0.680409	5.47147	9.07629	0.0101316	0.0759617
TSPYL1	-0.641598	5.40239	9.07073	0.0101495	0.0759617
COX11	-0.709799	5.52529	9.03971	0.01025	0.0764086
CAPG	0.604755	7.07958	9.03818	0.010255	0.0764086
MACF1	0.910229	4.93912	9.01095	0.0103442	0.076894
NUB1	0.665479	5.01123	9.00428	0.0103662	0.076894
FAM207A	0.735276	5.35097	8.99418	0.0103996	0.0769708
SHFM1	0.635642	8.57499	8.97936	0.0104489	0.0771644
DCTPP1	-0.572868	6.87978	8.95819	0.0105197	0.0774826
APEH	-0.621556	5.57839	8.95263	0.0105384	0.0774826
TDP2	-1.59656	6.89126	10.6222	0.0105668	0.077521
FOXP1	-0.586024	6.664	8.91056	0.0106811	0.0781875
MRPL57	0.58367	7.93236	8.8673	0.0108302	0.0789721
COMMD6	0.635533	9.10027	8.86575	0.0108356	0.0789721
PSMD7	0.53571	7.06552	8.85221	0.0108828	0.0791435
ATP5I	-0.634835	9.83702	8.82424	0.0109811	0.0796169
B3GNT3	0.701749	5.61576	8.82013	0.0109956	0.0796169
COPZ1	0.630079	6.72412	8.79066	0.0111004	0.0802017
UBE3A	-0.548927	5.54863	8.77013	0.0111741	0.08056
IFITM2	2.10091	6.05943	10.9181	0.0112422	0.080876
IDS	1.0394	4.92002	8.73471	0.0113027	0.0810177
MSMO1	0.727312	6.0965	8.73258	0.0113104	0.0810177
DDIT4	0.945202	6.93873	8.93285	0.0113578	0.0810569
CLDN3	-0.764137	9.83636	8.71746	0.0113659	0.0810569
PDHA1	-0.679221	6.59642	8.71034	0.0113921	0.0810569
CCNG1	-1.0408	6.61848	9.14824	0.011413	0.0810569
UQCRC2	-0.614245	7.91106	8.69245	0.0114583	0.0810716
FKBP9	0.684039	5.02402	8.68992	0.0114677	0.0810716
EPHB2	-0.65994	5.63362	8.68095	0.011501	0.0810716
WBP4	0.630435	5.21424	8.67627	0.0115185	0.0810716
NCBP2-AS2	-0.572661	5.8899	8.66651	0.011555	0.0810716
RAP1A	-0.645427	6.1725	8.66496	0.0115608	0.0810716
ATP5D	-0.567381	9.4154	8.64894	0.0116211	0.081254
SLC7A1	0.828656	4.93931	8.63975	0.0116558	0.081254
THOC2	0.554934	5.99846	8.63869	0.0116599	0.081254
FOS	-0.891714	9.44298	8.60662	0.0117821	0.0819346
MECOM	-0.578347	5.70586	8.59734	0.0118177	0.0820117
ZDHHC20	0.811394	5.25489	8.52707	0.0120918	0.0837395
BCAP31	0.62023	7.60362	8.51859	0.0121254	0.0837983
MYO1D	-0.694469	6.15572	8.50833	0.0121662	0.0839065
C12orf45	0.725795	5.10634	8.46566	0.0123375	0.0849123
PON2	0.624744	6.55619	8.45043	0.0123993	0.0850317
ZMYND8	0.782596	5.83677	8.44612	0.0124168	0.0850317
IFT172	0.973725	6.64388	8.65273	0.0124533	0.0850317
ANKRD10	0.870968	5.70999	8.43635	0.0124567	0.0850317
RTFDC1	0.646561	6.18526	8.4058	0.0125825	0.085715
ATP5J	-0.560403	9.02453	8.38956	0.01265	0.0857416
MT-ND3	-0.655699	13.0154	8.38677	0.0126616	0.0857416
MYOF	1.06433	4.80804	8.38632	0.0126635	0.0857416
SLC25A24	-0.627374	5.63541	8.37539	0.0127092	0.0858769
CAMK2D	-0.630796	5.55412	8.36717	0.0127437	0.085936
MRPL41	-0.533279	8.28017	8.34925	0.0128192	0.0862714
MED10	0.604837	5.5454	8.33977	0.0128594	0.0863679
GSTP1	0.728556	10.3739	8.31512	0.0129647	0.0868769
PLEKHA1	0.724613	5.50331	8.30985	0.0129873	0.0868769
GALNT1	-0.605776	5.7496	8.29738	0.013041	0.0869092
CYB5A	-0.59375	7.31748	8.29664	0.0130442	0.0869092
COX19	0.656178	5.15021	8.2827	0.0131046	0.0869425
FAM3D	-1.63784	9.33652	9.7367	0.0131218	0.0869425
NSMCE1	0.650944	6.07134	8.27747	0.0131273	0.0869425
SOX9	0.755096	6.67752	8.24508	0.0132692	0.0877079
ACADVL	-0.647587	7.31943	8.21798	0.0133892	0.0883263
MALAT1	-0.714036	14.3605	8.18696	0.0135282	0.0890672
FGD5-AS1	-0.570306	5.46365	8.17867	0.0135656	0.0891378
REG4	2.70759	8.61872	10.8297	0.013594	0.0891491
NDUFV2	-0.760038	7.65382	8.14671	0.0137111	0.0897402
RRBP1	0.617276	8.24162	8.14027	0.0137406	0.0897574
FAM200B	-0.528099	5.68413	8.11	0.0138804	0.0904935
AK3	-0.658913	6.62757	8.09802	0.0139362	0.0906801
FASN	0.807238	5.03444	8.08619	0.0139915	0.0908094
XRN2	0.650392	6.16625	8.08215	0.0140104	0.0908094
ERBB3	0.605305	6.96668	8.07236	0.0140565	0.0909313
HSP90AA1	0.623393	10.1771	8.06531	0.0140898	0.0909703
CBR1	-0.545875	6.1679	8.05779	0.0141254	0.0910243
DUT	-0.665002	6.89748	8.05176	0.014154	0.091033
HIF1A	-0.589907	5.29791	8.0344	0.0142368	0.0911736
AIG1	0.806043	5.23369	8.03112	0.0142525	0.0911736
SLC44A1	-0.556861	7.17871	8.03001	0.0142578	0.0911736
STAT1	0.858668	5.39222	8.02089	0.0143016	0.0912371
ALDH2	-0.725093	7.59066	8.01127	0.014348	0.0912371
TSC22D1	0.529012	7.85095	8.0109	0.0143498	0.0912371
SQLE	0.74228	6.03872	8.00232	0.0143913	0.0913271
MRPL36	0.66578	6.32108	7.9831	0.0144848	0.0917351
PRAC1	-1.09689	8.53157	8.751	0.0145105	0.0917351
PRDX4	0.711815	7.11147	7.94886	0.0146531	0.0924612
CETN2	0.730697	5.70638	7.93378	0.014728	0.0927029
PTRHD1	-0.591447	6.73473	7.92997	0.0147469	0.0927029
SMC4	-0.603441	5.87974	7.91529	0.0148204	0.0928179
ZDHHC4	0.62154	5.18701	7.9152	0.0148208	0.0928179
UQCC2	-0.554448	6.494	7.85569	0.0151228	0.0945319
CISD3	-0.519565	7.95048	7.84858	0.0151594	0.0945835
SHMT2	0.66658	5.38811	7.81643	0.0153261	0.0954447
EFNA1	0.657998	6.03162	7.74666	0.0156952	0.0975614
ACP1	0.532162	7.02029	7.73277	0.0157699	0.0977442
OARD1	-0.612204	5.48167	7.72698	0.0158011	0.0977442
CDX2	-1.82004	7.26129	9.44223	0.0158308	0.0977442
SMCO4	-0.907602	5.72209	7.90393	0.0158417	0.0977442
WDR45B	0.591397	5.82711	7.70474	0.0159219	0.0980547
GTF2I	0.649045	6.29152	7.69439	0.0159785	0.0980547
CKLF	0.654641	6.61926	7.6929	0.0159867	0.0980547
UBE2E1	-0.679113	5.57781	7.68873	0.0160095	0.0980547
USMG5	-0.533881	9.71587	7.68322	0.0160398	0.0980604
SLC12A7	0.91616	4.70281	7.67195	0.016102	0.0980862
ISG20	1.08287	6.21045	8.10978	0.0161144	0.0980862
AGPAT2	0.625769	7.50446	7.66649	0.0161322	0.0980862
PPA2	-0.5789	6.72414	7.60325	0.016487	0.0999268
BAIAP2L1	0.695662	5.41163	7.60188	0.0164948	0.0999268
IDH2	-0.874279	7.30337	7.73384	0.0168339	0.101796
RSL1D1	0.57095	7.30894	7.52052	0.0169651	0.102335
SNHG19	-0.717657	5.89994	7.51725	0.0169843	0.102335
ZFAND2B	-0.552702	5.23084	7.50963	0.0170292	0.102421
CCDC64B	-0.613603	6.00354	7.49315	0.0171268	0.102669
LARP1B	-0.544776	5.40353	7.49228	0.017132	0.102669
JPX	0.62259	4.98199	7.45897	0.0173314	0.103678
BTG2	-0.856106	7.13991	7.59964	0.0175237	0.10464
SAP18	0.601342	8.49047	7.40318	0.0176714	0.105158
SNU13	0.502801	7.97279	7.40287	0.0176733	0.105158
HNRNPAB	-0.521822	7.68313	7.36244	0.0179246	0.106463
MRPS25	-0.760963	6.27891	7.33853	0.0180753	0.107091
STRA13	-0.526921	7.21621	7.3355	0.0180945	0.107091
COX8A	-0.600824	9.77514	7.29747	0.0183374	0.108155
FAM50A	0.566766	5.78134	7.29345	0.0183633	0.108155
IGHG3	2.67356	4.99105	9.0615	0.0183715	0.108155
COL1A1	2.05934	4.70415	8.38473	0.0184852	0.108223
MAPKAPK2	0.832392	4.76829	7.27086	0.0185096	0.108223
GNAQ	-0.519197	5.914	7.27058	0.0185115	0.108223
AKR7A3	-0.886427	6.31651	7.43299	0.0185342	0.108223
TMEM9B	-0.648558	6.33741	7.26542	0.0185451	0.108223
RCN1	0.68133	6.23536	7.25834	0.0185914	0.108304
CCDC47	-0.51692	6.3922	7.24112	0.0187044	0.108772
CBX3	0.628493	7.84157	7.22561	0.0188069	0.109178
SERF2	-0.619387	10.977	7.1774	0.0191299	0.11086
PDHB	-0.700937	5.7782	7.16299	0.0192276	0.111234
MTIF3	0.580767	6.81435	7.14861	0.0193258	0.111535
HMGN3	-0.581862	6.38358	7.14558	0.0193466	0.111535
PSMA3	0.629733	6.93011	7.11057	0.0195883	0.112525
ATP6V0E1	0.512647	7.83137	7.10762	0.0196089	0.112525
SNRPB2	0.618681	7.30695	7.1061	0.0196194	0.112525
LINC01420	0.618628	6.09238	7.09356	0.0197071	0.112834
YBX3	0.559248	6.72211	7.0638	0.0199169	0.11384
PANK3	-0.658051	5.59173	7.05702	0.019965	0.113897
MRPL11	-0.512376	6.8269	7.0481	0.0200286	0.113897
PAK2	0.50186	5.8532	7.04802	0.0200292	0.113897
IER3IP1	-0.573241	6.26949	7.0202	0.020229	0.114674
PP7080	1.01753	4.87314	7.01943	0.0202346	0.114674
HSPBP1	0.594322	5.69182	7.00877	0.0203118	0.114916
SLPI	1.17452	8.3121	7.7104	0.0203508	0.114942
ACLY	0.57984	5.1221	6.98637	0.0204751	0.115449
PLIN3	0.611348	5.679	6.95727	0.0206897	0.116357
ALG5	0.68262	6.48755	6.95364	0.0207166	0.116357
2021-09-11	-0.678861	6.07105	6.95041	0.0207406	0.116357
SF3B6	0.559506	7.78196	6.94531	0.0207786	0.116374
MDH1	-0.526385	7.13481	6.92694	0.0209161	0.116948
SYNJ2BP	-0.528428	5.81043	6.90346	0.0210934	0.117742
STK4	0.679623	5.01479	6.89102	0.0211881	0.118073
TOP1	0.566193	6.91597	6.85705	0.021449	0.119325
ZNF593	0.546341	6.58812	6.84849	0.0215155	0.119325
CSTB	0.521134	9.0604	6.8479	0.02152	0.119325
FERMT1	0.97321	7.04766	7.19554	0.0216094	0.119622
OGT	0.716187	5.0495	6.82254	0.0217181	0.120025
LSM8	0.504298	6.9604	6.8169	0.0217624	0.120071
CDC16	0.705738	4.97186	6.80199	0.0218801	0.120446
DDT	-0.541874	8.51192	6.79916	0.0219026	0.120446
RPA3	0.658435	6.97373	6.79008	0.0219747	0.120502
PVRL2	0.637374	5.67273	6.78881	0.0219849	0.120502
MYCBP2	0.904226	5.06827	6.82406	0.022111	0.120994
KLF6	-0.524782	8.34022	6.75523	0.0222543	0.121579
EIF3F	-0.574314	7.77508	6.74879	0.0223065	0.121665
EMP2	-0.66453	7.05209	6.71016	0.0226221	0.123185
CMAS	-0.622026	6.54998	6.6947	0.0227499	0.123679
TMEM59	-0.590412	9.04312	6.68406	0.0228384	0.123839
NCOR1	-0.541951	6.51556	6.68225	0.0228534	0.123839
CAV2	2.4855	4.22808	7.09084	0.0230149	0.124493
UQCRB	-0.523361	9.53485	6.65632	0.0230708	0.124493
COA3	-0.66983	7.68085	6.65064	0.0231188	0.124493
GIPC1	-0.527531	6.76094	6.65011	0.0231232	0.124493
NUDT14	0.63864	6.1723	6.62967	0.0232968	0.125054
FAM177A1	-0.551873	7.65347	6.629	0.0233025	0.125054
TMEM92	1.48386	4.63692	7.10944	0.0234556	0.12556
TJP2	0.554413	5.82464	6.60684	0.0234925	0.12556
FBXL15	-0.483216	5.71992	6.60418	0.0235154	0.12556
RAB21	0.646543	5.00094	6.60049	0.0235473	0.12556
GMFB	-0.544755	5.24635	6.57739	0.0237478	0.126348
TMEM248	0.545012	6.04261	6.57255	0.02379	0.126348
NDUFS8	-0.566202	7.82448	6.57043	0.0238085	0.126348
PTP4A1	-0.97718	6.98378	6.9655	0.0240416	0.127382
OXA1L	-0.526538	6.28153	6.53109	0.0241557	0.127551
NPTN	-0.507243	5.55989	6.53074	0.0241589	0.127551
PHB2	-0.535621	7.25727	6.52674	0.0241944	0.127551
FAM120A	-0.490529	7.18968	6.5198	0.0242564	0.127551
C8orf59	0.498985	6.83873	6.51713	0.0242803	0.127551
ACSL5	0.504782	6.76411	6.51463	0.0243027	0.127551
YIPF4	0.536449	6.03732	6.48918	0.0245321	0.128553
SPAG7	-0.602091	5.59527	6.48126	0.024604	0.12862
MT-CO3	-0.633459	14.6892	6.47863	0.0246279	0.12862
FBP1	-0.598281	5.37551	6.47505	0.0246606	0.12862
NFE2L2	-0.517582	6.31562	6.46592	0.024744	0.128854
IFI35	0.766904	5.56991	6.45093	0.0248817	0.129095
SH3BGRL2	-0.649048	5.85022	6.44884	0.024901	0.129095
STAU1	0.672287	6.29566	6.44763	0.0249121	0.129095
TCEAL4	0.634297	5.61027	6.44407	0.024945	0.129095
SMDT1	-0.551093	7.73855	6.41592	0.0252068	0.130061
IDH3B	-0.657435	6.42962	6.41563	0.0252095	0.130061
RBM39	0.517934	7.83495	6.39952	0.0253608	0.130639
ANO9	0.582082	5.36186	6.39292	0.0254231	0.130759
DCTN2	-0.512705	6.24563	6.36067	0.02573	0.132034
RAB1B	-0.679524	5.63108	6.35516	0.025783	0.132034
M6PR	0.522877	5.60325	6.35446	0.0257897	0.132034
CDHR5	-0.910886	6.49632	6.62888	0.0258641	0.132042
MISP	0.466403	7.26735	6.34607	0.0258705	0.132042
KLHDC2	-0.469293	5.82295	6.33976	0.0259315	0.132048
RETSAT	-0.573211	5.48002	6.32963	0.0260297	0.132048
COX6A1	-0.508499	9.91421	6.32845	0.0260411	0.132048
TNNT1	4.40948	4.87144	8.42641	0.0260529	0.132048
NDUFS5	-0.458418	9.08028	6.32192	0.0261047	0.132048
RPLP1	-0.58528	12.7623	6.32149	0.026109	0.132048
WASL	-0.459586	5.91545	6.30813	0.0262396	0.132508
BCL10	-0.613762	5.48874	6.28008	0.0265165	0.133704
C19orf53	0.486913	7.85609	6.27107	0.0266062	0.133795
CORO1C	0.613121	4.99211	6.27022	0.0266147	0.133795
FASTK	-0.484975	5.74454	6.26541	0.0266627	0.133835
NDUFB3	-0.45511	8.19408	6.2547	0.0267701	0.133989
NDUFA4	0.596517	9.61414	6.25432	0.0267738	0.133989
RPS29	-0.708963	12.1418	6.24116	0.0269064	0.134452
ATPIF1	-0.50777	9.28515	6.23178	0.0270014	0.134724
DGKH	0.827139	4.90963	6.22137	0.0271073	0.135051
NCBP2	0.509472	5.81864	6.21391	0.0271835	0.135195
CTSS	-0.665667	7.61379	6.21062	0.0272171	0.135195
EIF1AX	0.457056	8.05615	6.19312	0.0273971	0.135796
ESRP1	-0.580564	5.95077	6.19094	0.0274196	0.135796
COMTD1	-0.543368	6.51193	6.17059	0.0276308	0.136552
PGRMC1	0.477382	6.98004	6.16836	0.0276541	0.136552
DAD1	0.488716	7.69853	6.1618	0.0277227	0.136689
SCAMP2	-0.61274	5.72877	6.13512	0.0280036	0.13787
ZFP36L2	-0.779098	8.4554	6.21607	0.0281304	0.138266
PCID2	0.6411	4.96046	6.11975	0.0281669	0.138266
PSMD11	0.478487	6.00275	6.078	0.0286164	0.140266
CLN3	-0.515703	6.03894	6.03428	0.0290962	0.142294
RBM47	-0.493714	7.16869	6.03256	0.0291152	0.142294
CD81	0.794139	5.88116	6.11948	0.0293227	0.142985
C7orf55	-0.511902	6.06002	6.01217	0.0293424	0.142985
MYL6	-0.483262	10.4324	6.0065	0.0294059	0.143086
NDUFA1	-0.481952	9.4841	5.9837	0.0296631	0.144127
SMAGP	-0.622964	6.50997	5.978	0.0297278	0.144232
PSMD12	0.471545	5.26987	5.94372	0.0301205	0.145925
NDUFB7	-0.456016	8.79223	5.93048	0.0302737	0.146259
ALDH9A1	-0.471516	5.56339	5.93019	0.0302771	0.146259
NDUFB9	-0.519619	8.65737	5.90035	0.030626	0.147682
ITGB1BP1	0.508816	5.55545	5.89628	0.030674	0.147682
TUBA1C	0.583812	7.30451	5.8937	0.0307044	0.147682
FAM49B	0.505653	5.20777	5.88295	0.0308317	0.148081
LAMP1	0.493086	6.9594	5.87757	0.0308956	0.148137
LPP	-0.479589	6.81806	5.8745	0.0309322	0.148137
SH3BGRL	-0.468539	5.93528	5.86339	0.0310649	0.148205
OXLD1	0.57966	5.21413	5.85889	0.0311187	0.148205
ZFP36	-0.590433	7.70529	5.85846	0.0311239	0.148205
ATP5C1	-0.552583	8.54038	5.85845	0.031124	0.148205
DPCD	0.743292	4.99428	5.85182	0.0312038	0.148373
PCGF5	-0.46008	5.3147	5.83177	0.031446	0.149136
DUSP6	0.967531	5.48874	6.12796	0.0314535	0.149136
TUFM	-0.443917	8.23249	5.82374	0.0315438	0.149352
DECR1	-0.61107	6.84205	5.81429	0.0316593	0.149687
GRN	-0.596891	7.71286	5.80692	0.0317496	0.149715
IQGAP2	-0.502749	5.67411	5.80649	0.0317549	0.149715
TMEM63A	0.581382	5.90335	5.79735	0.0318674	0.150033
PMM1	-0.617257	5.33013	5.77569	0.032136	0.151085
PSMB2	0.437226	6.98824	5.74174	0.0325624	0.152776
SMAD2	-0.55816	5.20985	5.73977	0.0325873	0.152776
USP16	-0.487166	6.19469	5.72844	0.0327313	0.153119
ANAPC15	-0.710793	5.8304	5.76339	0.0327522	0.153119
HLA-DRA	0.779855	5.61883	5.81803	0.0329761	0.15395
CNDP2	-0.648336	5.86474	5.70469	0.0330354	0.154011
PRKCDBP	2.64769	4.7609	6.62667	0.0331044	0.154118
CDA	1.52099	6.4233	6.55331	0.0332335	0.154503
NUDT4	0.697343	6.80326	5.68213	0.0333273	0.154724
GPX4	0.539761	8.13576	5.67579	0.0334099	0.154892
MARVELD3	-0.539797	5.32741	5.67079	0.0334752	0.154979
CHD1	0.590791	5.05462	5.65079	0.0337379	0.155789
TIPRL	-0.459293	5.49383	5.65038	0.0337434	0.155789
MKNK2	-0.632331	6.21708	5.6392	0.0338914	0.155835
PARL	-0.424048	5.61138	5.63864	0.0338987	0.155835
TMEM9	0.805517	4.84909	5.63772	0.033911	0.155835
PNRC2	-0.476373	6.34812	5.63073	0.034004	0.155835
ATP2C2	-0.912874	5.74561	5.9423	0.0340181	0.155835
SNX7	-0.523167	5.30918	5.62527	0.0340768	0.155835
MT-ND6	-0.704178	6.78904	5.66191	0.0340803	0.155835
RALA	0.483451	6.39877	5.5923	0.0345205	0.157633
YBX1	-0.538788	9.94687	5.58634	0.0346014	0.157786
SLC9A3R1	0.619947	6.04737	5.56788	0.0348536	0.158521
VDAC1	0.550006	8.19994	5.56759	0.0348575	0.158521
COA1	0.612854	5.06583	5.55301	0.0350581	0.159216
HIGD1A	-0.961548	7.27285	5.93912	0.0352511	0.159875
CCT4	0.541247	6.80893	5.52427	0.0354578	0.160595
COX7C	-0.546661	10.7661	5.50369	0.0357472	0.161645
EFNB1	0.563805	5.47529	5.50091	0.0357866	0.161645
C16orf13	0.562679	6.90925	5.48408	0.0360257	0.162288
SPCS3	0.451915	5.98746	5.48404	0.0360263	0.162288
FLOT1	-0.535283	6.07359	5.48054	0.0360763	0.162295
CRB3	0.571952	5.86117	5.46981	0.0362299	0.162567
PSMD14	0.48174	6.09941	5.46951	0.0362343	0.162567
AP1M2	-0.421916	6.7726	5.44602	0.0365735	0.163568
EEF1A1	-0.585539	12.6446	5.44498	0.0365886	0.163568
PGRMC2	-0.433412	5.81117	5.44108	0.0366453	0.163568
SSB	0.494348	6.92927	5.43658	0.0367108	0.163568
TMEM141	-0.53262	8.7304	5.43272	0.0367671	0.163568
C1orf106	0.538581	5.64647	5.42357	0.0369011	0.163568
LIPH	-0.524058	5.79366	5.42186	0.0369263	0.163568
GTF2E2	0.583626	4.85608	5.42066	0.036944	0.163568
RAC1	0.587784	8.93476	5.4179	0.0369844	0.163568
LYRM1	0.659844	4.83987	5.41753	0.03699	0.163568
TMCO3	0.777372	4.81691	5.41191	0.0370727	0.163568
RNF145	0.551416	6.3714	5.41108	0.037085	0.163568
BUD31	0.424249	6.84575	5.40444	0.0371831	0.163568
BFAR	0.584022	5.49987	5.40231	0.0372147	0.163568
PPP2R4	0.680253	5.00427	5.40196	0.0372199	0.163568
CCDC14	-0.515087	5.78079	5.40052	0.0372413	0.163568
SURF4	0.510858	6.22806	5.37268	0.037657	0.164661
IFNGR1	0.578274	5.22615	5.36854	0.0377193	0.164661
NOB1	0.554907	5.73557	5.36829	0.0377231	0.164661
SLC35A3	-0.607512	6.5267	5.36696	0.0377431	0.164661
PPP2CB	0.50447	5.51798	5.36485	0.0377749	0.164661
CD2AP	-0.457024	5.96809	5.3641	0.0377863	0.164661
DNAJC15	0.571423	7.54139	5.35315	0.0379519	0.164986
FAM114A1	-0.652045	5.40987	5.35265	0.0379596	0.164986
RPL15	-0.667916	11.4159	5.34808	0.038029	0.165072
RALBP1	-0.501505	6.3912	5.33823	0.0381791	0.165206
WDR43	0.453599	5.52456	5.33698	0.0381982	0.165206
PDCD5	0.542796	7.47674	5.33632	0.0382083	0.165206
NARF	0.491171	5.25934	5.3137	0.0385561	0.166495
LUZP1	-0.459925	5.19058	5.3017	0.038742	0.166725
RAN	0.52111	8.72897	5.30018	0.0387657	0.166725
MAGT1	0.48756	5.25673	5.2999	0.03877	0.166725
TMEM106B	0.493986	5.671	5.29739	0.0388092	0.166725
RNF149	0.580152	5.60014	5.28339	0.039028	0.167449
NUTF2	0.53368	6.38877	5.27222	0.0392036	0.167934
AURKAIP1	-0.440914	8.19162	5.26982	0.0392415	0.167934
PPP1R10	-0.487919	5.43678	5.24723	0.0395999	0.16925
MPC1	-1.14651	6.94703	5.87442	0.0397641	0.16972
AMD1	-0.530367	5.92263	5.23402	0.0398115	0.16972
GLRX5	-0.613248	5.81537	5.22402	0.0399723	0.170188
ALKBH7	-0.561526	7.84764	5.21833	0.0400643	0.170362
ZFP36L1	1.13214	7.7852	5.76761	0.0401781	0.170629
NPM1	0.522186	9.56276	5.18839	0.0405521	0.171999
ACTN1	0.52899	5.9342	5.17874	0.0407108	0.172453
MRPL1	-0.45557	5.89261	5.16568	0.0409268	0.173148
SMG7	0.677711	4.71439	5.15952	0.0410293	0.173161
PRKAR2A	-0.725186	5.99271	5.24434	0.0410337	0.173161
C6orf62	-0.52724	5.78529	5.14182	0.041325	0.173885
MFSD10	0.575023	5.67202	5.13971	0.0413605	0.173885
TYMP	1.1425	5.85506	5.67246	0.0413636	0.173885
GAS6	-0.761521	5.59053	5.25047	0.0414135	0.173885
RPL5	-0.517012	10.9152	5.11006	0.0418621	0.17552
NT5C3A	0.499426	6.45607	5.10736	0.0419081	0.17552
CD2BP2	0.47181	5.4641	5.10117	0.042014	0.175609
MYC	0.664872	6.56376	5.10972	0.0420346	0.175609
UCHL3	0.632505	6.50478	5.08397	0.0423096	0.176182
ARID1A	-0.497632	5.4134	5.08355	0.0423169	0.176182
MRPS23	0.454379	5.74421	5.08089	0.0423627	0.176182
ADH5	-0.560553	6.57855	5.07972	0.042383	0.176182
TMEM11	-0.460559	5.49964	5.07497	0.0424653	0.176305
RDH11	0.536241	5.16422	5.06548	0.04263	0.176769
PLXNB2	0.89536	6.03957	5.31475	0.0427327	0.176975
ICA1	0.550825	5.79271	5.03565	0.0431533	0.178375
RP11-532F12.5	-0.544897	6.24519	5.03286	0.0432027	0.178375
MINOS1	-0.446484	8.90314	5.03126	0.043231	0.178375
RPSA	-0.606303	10.8699	5.02486	0.0433445	0.178622
DGAT1	-0.410042	5.82229	5.01145	0.0435835	0.179217
DDX56	0.577597	5.14317	5.01074	0.0435962	0.179217
MT-CO1	-0.601654	14.769	4.99277	0.0439188	0.180321
GOPC	-0.493403	5.51411	4.98758	0.0440127	0.180485
TRA2B	-0.499971	6.90642	4.97997	0.0441506	0.180522
EPS8L3	-0.555902	6.27554	4.97652	0.0442133	0.180522
PDE4C	-1.37733	6.40921	5.71755	0.0443184	0.180522
ANAPC13	0.456191	5.27664	4.96943	0.0443423	0.180522
YPEL5	0.602324	5.0873	4.96935	0.0443439	0.180522
MPC2	-0.597815	8.20648	4.96921	0.0443463	0.180522
DCTD	0.584103	5.03669	4.9596	0.0445222	0.181017
RPS10	-0.715668	10.5784	4.95431	0.0446193	0.181191
MAL2	0.566666	7.17275	4.94451	0.0447999	0.181704
SERINC3	0.602144	6.34441	4.92738	0.0451177	0.18277
ELF3	-0.636843	9.65006	4.91381	0.0453713	0.183575
CD47	0.50508	6.65992	4.90169	0.0455991	0.184274
PPP1CC	-0.446305	7.03458	4.89166	0.0457889	0.184817
ZNF706	0.428173	7.32093	4.88149	0.0459822	0.18503
CCDC59	0.488117	5.99022	4.88011	0.0460085	0.18503
IL10RB	0.478793	5.57259	4.87635	0.0460802	0.18503
TUBB	-0.496708	7.52514	4.87531	0.0461	0.18503
NEU1	0.746113	5.35668	4.97099	0.0461326	0.18503
DNPH1	-0.605803	7.34511	4.87054	0.0461914	0.18503
HEXA	-0.582058	5.46334	4.86854	0.0462297	0.18503
NDUFB10	-0.55654	8.44682	4.84446	0.0466941	0.186494
ZCCHC10	-0.53625	5.43361	4.84379	0.0467072	0.186494
RPL17	-0.723115	8.64396	4.92209	0.0467699	0.186504
MYL6B	0.736549	4.93085	4.83768	0.046826	0.186504
OLA1	0.41015	6.46934	4.83504	0.0468775	0.186504
TSPAN1	-0.466808	9.01603	4.82918	0.0469919	0.186737
COX7A2L	-0.439588	7.61944	4.81897	0.0471919	0.187309
KCNE3	0.73989	5.05834	4.81585	0.0472532	0.187329
BRI3	0.425325	6.51625	4.79449	0.047676	0.18874
GARS	0.590965	5.44866	4.79216	0.0477222	0.18874
PPP6R1	0.724226	4.93836	4.78321	0.047901	0.189223
GPBP1L1	-0.458209	5.8026	4.7735	0.0480955	0.189526
IFT57	-0.500408	5.66815	4.77066	0.0481527	0.189526
TARS	0.541272	5.48129	4.76992	0.0481676	0.189526
IDH1	-0.475748	6.65277	4.7662	0.0482425	0.189526
SSBP1	0.419223	7.84466	4.76316	0.048304	0.189526
AAMDC	-0.525241	5.83264	4.76242	0.0483189	0.189526
DLD	-0.480485	6.17479	4.75886	0.0483909	0.189526
DCXR	-0.531897	7.0598	4.75684	0.0484319	0.189526
TACSTD2	4.81456	5.61198	6.95739	0.0485639	0.18982
HSPB11	0.507569	5.5223	4.73793	0.048817	0.190586
KRT18	0.611661	11.0546	4.7207	0.0491709	0.191743
BORCS7	-0.435829	5.31306	4.70759	0.0494423	0.192577
FNTA	0.453286	5.36295	4.70063	0.0495872	0.192916
SLC25A4	-0.477766	5.56406	4.69098	0.0497887	0.193474
ARFGAP3	0.818877	4.92178	4.68924	0.0501209	0.194539
TMPRSS2	-0.468084	6.23047	4.67103	0.0502088	0.194654
TP53I3	-0.478289	5.69652	4.64289	0.0508083	0.19675
DAP	0.529105	5.80743	4.63344	0.0510114	0.197307
SRI	-0.913614	9.16194	4.89818	0.0512992	0.197872
POR	0.401279	5.48422	4.61582	0.051393	0.197872
MSRB2	0.420789	6.80589	4.60852	0.0515521	0.197872
MRPL34	-0.397357	6.81583	4.60833	0.0515562	0.197872
FOXA3	-0.800659	5.6048	4.78772	0.0515575	0.197872
FAM213A	-0.898981	6.29517	4.88461	0.0515664	0.197872
CDC42SE2	-0.53707	5.90798	4.6074	0.0515765	0.197872
ARHGAP32	-0.544692	5.35772	4.60488	0.0516317	0.197872
HDDC2	-0.428747	5.93736	4.59402	0.0518699	0.198352
PTPRF	-0.676347	6.88497	4.66818	0.0518758	0.198352
GMDS	-0.593157	6.9524	4.58894	0.0519817	0.19853
TPPP3	1.6838	5.69521	5.38567	0.0521243	0.198736
SERINC2	-0.489168	7.11392	4.5811	0.0521548	0.198736
POLD2	0.441485	6.15835	4.57719	0.0522414	0.198839
EMD	0.402302	5.26832	4.56573	0.0524964	0.199553
IQGAP1	-0.406067	6.63999	4.5634	0.0525485	0.199553
EZR	0.589054	7.48053	4.55542	0.0527271	0.200004
MTPN	0.457892	6.20575	4.54757	0.0529035	0.200445
R3HDM4	0.544879	4.73894	4.53275	0.0532384	0.201124
ZBTB7A	-0.559977	6.52396	4.53127	0.053272	0.201124
SRSF5	-0.384998	7.44477	4.52742	0.0533596	0.201124
PWP1	0.522543	5.24118	4.52599	0.0533921	0.201124
PHF14	0.475176	6.07278	4.52533	0.0534071	0.201124
RPS8	-0.511695	12.1029	4.5237	0.0534442	0.201124
TOMM40	-0.504417	6.10914	4.51787	0.0535773	0.201398
TPRKB	-0.477488	6.22783	4.50998	0.053758	0.201831
KRR1	0.437028	5.25898	4.50757	0.0538134	0.201831
C2orf82	-1.26383	6.70601	5.10416	0.0540193	0.20236
AKAP9	-0.375594	7.11532	4.49618	0.0540759	0.20236
FGFR1OP2	0.561676	4.79159	4.48091	0.0544302	0.203458
RBMX2	0.496275	5.17135	4.46925	0.0547026	0.204238
ATP5H	-0.394228	8.41426	4.46675	0.0547611	0.204238
VEZT	0.569904	5.15744	4.45928	0.0549367	0.204664
HMGB3	-0.583882	5.89114	4.45193	0.0551103	0.205082
TGIF1	-0.450583	5.95226	4.44669	0.0552344	0.205314
NUDT8	-0.467174	5.54455	4.43555	0.055499	0.205509
HSBP1	0.397846	7.96404	4.42841	0.0556697	0.205509
LRP10	0.38017	6.66379	4.42605	0.0557262	0.205509
JUNB	-0.811295	8.56829	4.63279	0.0558343	0.205509
BAIAP2	1.40862	4.66705	4.67775	0.05586	0.205509
ARF6	-0.392444	7.08033	4.41988	0.0558741	0.205509
COX6C	-0.415303	10.237	4.41857	0.0559057	0.205509
AAMP	-0.386224	6.25379	4.41841	0.0559095	0.205509
C19orf24	0.493534	6.48363	4.41744	0.0559329	0.205509
GSTK1	-0.411588	8.03086	4.41601	0.0559672	0.205509
GTF2H5	0.459919	6.68541	4.41285	0.0560434	0.205509
PSMA2	0.499066	7.79179	4.40892	0.0561383	0.205509
ARL3	0.583023	4.979	4.40595	0.0562102	0.205509
AKR1C3	-0.807859	7.04963	4.6175	0.0562236	0.205509
TMA7	-0.515039	9.5203	4.40523	0.0562275	0.205509
TADA3	-0.51179	5.44702	4.40194	0.0563074	0.205509
AIDA	0.626276	4.71228	4.40087	0.0563332	0.205509
NFKBIA	-0.826464	7.19077	4.65211	0.0564224	0.205609
CCT6A	0.467395	7.12378	4.38118	0.0568136	0.206493
PTPN18	-0.519104	5.24365	4.37758	0.056902	0.206493
DNAJC2	0.449428	5.57145	4.37745	0.0569051	0.206493
CRYL1	-0.624743	6.29738	4.3995	0.0569124	0.206493
MDK	0.751727	7.67913	4.51655	0.0570903	0.206914
PLA2G12A	-0.430263	5.58139	4.36383	0.0572408	0.207029
RPS3A	-0.570755	11.9415	4.36362	0.0572461	0.207029
TXNIP	-0.484365	7.69426	4.34759	0.0576443	0.208203
BRD2	-0.473337	6.56004	4.34553	0.0576956	0.208203
CTNNB1	0.433214	6.96864	4.32451	0.0582235	0.209592
FAT1	0.524716	5.68676	4.32302	0.0582612	0.209592
COX7B	-0.429222	9.63061	4.32271	0.0582689	0.209592
MAPRE1	0.578494	5.69828	4.29686	0.0589267	0.211616
MLEC	-0.467761	8.05106	4.29563	0.0589582	0.211616
TSTA3	0.490966	7.03089	4.2821	0.0593061	0.212636
SMIM12	-0.48887	5.26996	4.27337	0.0595319	0.213216
ATOX1	0.420443	7.10834	4.26192	0.0598298	0.214053
PCSK7	-0.474518	6.62352	4.25336	0.0600535	0.214515
GPAA1	-0.423669	5.75184	4.25206	0.0600874	0.214515
TMEM183A	-0.475015	6.04047	4.2487	0.0601756	0.2146
RPL10A	-0.535888	11.4008	4.23902	0.0604306	0.21528
MKRN1	-0.463471	6.54415	4.23052	0.0606553	0.215294
ECHDC1	-0.57666	5.80207	4.22967	0.0606779	0.215294
EIF3K	-0.448934	9.11667	4.22933	0.060687	0.215294
THYN1	-0.447094	5.42942	4.22912	0.0606925	0.215294
RPS6KA1	-0.703412	5.12984	4.27051	0.0608502	0.215624
NDUFC1	-0.373896	8.13393	4.21031	0.061194	0.216613
SND1	0.426263	5.65183	4.20324	0.0613839	0.217054
IPO5	0.466593	5.42989	4.19882	0.061503	0.217245
COL6A1	2.30741	4.72033	4.66936	0.0616565	0.217557
NAMPT	0.412431	5.95892	4.16046	0.0625476	0.220469
ARRDC1	0.441611	5.95282	4.14557	0.0629588	0.221684
ELF1	0.437282	6.14911	4.1201	0.0636695	0.22395
RP11-14N7.2	0.713128	4.87069	4.11152	0.0639113	0.224564
TMPRSS4	0.515022	6.17386	4.10822	0.0640045	0.224655
HMG20B	-0.425792	5.84617	4.0952	0.0643741	0.225715
JUP	0.515814	6.86563	4.08438	0.064683	0.22656
PACSIN2	-0.412535	5.39695	4.07512	0.0649488	0.227253
RPN2	0.516137	7.48012	4.06844	0.0651412	0.227555
FNIP2	-0.41339	5.49714	4.06548	0.0652269	0.227555
PDLIM1	-0.420881	8.17349	4.06364	0.06528	0.227555
PLEKHJ1	-0.400884	7.16817	4.06268	0.065308	0.227555
IFT27	-0.481654	5.08881	4.04802	0.0657343	0.228427
ARL4A	0.479278	6.43683	4.04657	0.0657767	0.228427
RPL22	-0.495607	10.6432	4.04199	0.0659107	0.228427
DDRGK1	0.42329	6.34498	4.04139	0.0659283	0.228427
NDUFAF3	-0.538465	6.66778	4.03839	0.0660161	0.228427
GHITM	-0.479478	7.89438	4.03837	0.0660169	0.228427
PLPP2	0.486914	7.03922	4.03768	0.0660371	0.228427
KRCC1	-0.525969	6.06561	4.02592	0.0663834	0.229387
SNRPF	0.365737	8.3241	4.01512	0.0667034	0.229968
ZFAND1	0.474332	5.34033	4.01412	0.066733	0.229968
FKBP11	0.643873	5.47548	4.05306	0.0667703	0.229968
NMI	0.577033	4.97084	4.01096	0.0668271	0.229968
NELFCD	0.501474	5.30987	4.00366	0.0670449	0.23048
HP1BP3	-0.460425	6.52712	3.98581	0.0675811	0.232084
TMEM123	0.46865	7.16613	3.97844	0.0678039	0.23261
QSOX1	-0.565851	6.66168	3.96099	0.0683353	0.234192
CD55	0.874825	6.55718	4.202	0.0685752	0.234773
GLUL	-0.471464	6.91921	3.94229	0.0689103	0.235503
UQCC3	-0.375217	6.74618	3.94167	0.0689295	0.235503
SELK	-0.533494	7.08105	3.93807	0.0690407	0.235529
VAMP8	-0.356672	8.40856	3.93384	0.0691721	0.235529
TEX264	-0.437035	5.95311	3.93302	0.0691973	0.235529
KMT2E	-0.432061	6.62879	3.93076	0.0692678	0.235529
RPS13	-0.441429	11.1829	3.93004	0.06929	0.235529
OPTN	0.450072	6.05133	3.91599	0.0697286	0.236581
HGS	0.468486	5.11857	3.91559	0.0697411	0.236581
PITHD1	-0.514614	5.1459	3.91051	0.0699006	0.236641
PRDX5	-0.496171	9.55442	3.90969	0.0699266	0.236641
CHMP1A	0.399222	5.43175	3.90826	0.0699714	0.236641
PAWR	-0.433198	6.34723	3.90375	0.0701135	0.236881
SEL1L3	0.452521	5.41067	3.89924	0.070256	0.237123
PPP6C	-0.39046	5.29643	3.88465	0.0707194	0.238446
PTGES3	0.424488	8.24595	3.87623	0.0709884	0.238919
UBE2S	0.654299	5.99426	3.93627	0.0710029	0.238919
GLUD1	0.380843	5.53359	3.8704	0.0711755	0.239259
CD24	-0.818977	9.98978	4.02633	0.0712892	0.2394
SLC30A9	-0.38745	5.11662	3.86051	0.0714939	0.23984
CDK12	0.400474	5.18884	3.85835	0.0715639	0.23984
PTTG1IP	0.526391	6.89541	3.83422	0.0723491	0.242228
SUMF2	0.38382	5.87689	3.82865	0.0725318	0.242406
MRPS18B	-0.552637	6.20431	3.82818	0.0725474	0.242406
SDCBP2	-0.529506	6.94864	3.82452	0.0726679	0.242565
TXN2	-0.387947	6.67109	3.81582	0.0729551	0.24311
HSD17B12	0.447147	6.84281	3.81517	0.0729767	0.24311
EML4	-0.378924	6.01574	3.79236	0.0737365	0.245396
ANKLE2	0.689108	4.72217	3.7772	0.0742468	0.246848
RPL4	-0.39403	9.98449	3.7703	0.0744804	0.246969
CAPZB	-0.451579	7.31859	3.77006	0.0744885	0.246969
DIAPH1	0.588287	4.82213	3.76915	0.0745194	0.246969
COG3	0.532361	4.93263	3.7674	0.0745789	0.246969
RPL9	-0.500744	11.5176	3.75365	0.0750479	0.248181
BLOC1S2	0.541245	4.95217	3.75231	0.0750938	0.248181
PSMG4	0.552335	5.42328	3.74486	0.0753498	0.248781
MTCH1	-0.418195	6.43054	3.7377	0.0755964	0.249349
DKC1	0.451554	6.06227	3.72329	0.0760962	0.250749
POP5	-0.401646	5.4156	3.71836	0.076268	0.251068
PPCS	-0.373073	6.602	3.715	0.0763856	0.251114
NME1	0.414493	7.36263	3.71301	0.0764551	0.251114
SMAP1	-0.730449	6.2012	3.86148	0.0765077	0.251114
SLC39A14	0.440384	5.33873	3.70779	0.0766382	0.251295
CUTA	-0.386987	7.76885	3.69253	0.0771765	0.252812
KLF5	-0.426495	8.12131	3.68686	0.0773777	0.252908
AHCY	0.459581	6.55594	3.68584	0.0774139	0.252908
MRPS5	-0.362239	6.34437	3.68529	0.0774333	0.252908
NDUFB6	-0.44184	7.2202	3.6782	0.077686	0.253461
SRRM1	-0.403168	7.09392	3.67628	0.0777545	0.253461
PIGP	0.43015	6.0426	3.67351	0.0778538	0.253538
EEF1B2	-0.445215	10.0287	3.66951	0.0779969	0.25354
FXYD3	-0.515705	11.2144	3.6687	0.0780261	0.25354
RAB11B	-0.407464	5.84862	3.66653	0.0781041	0.25354
ZNF511	0.529084	6.24578	3.66306	0.0782289	0.25354
POP4	0.398115	5.11324	3.6629	0.0782344	0.25354
ODC1	-0.501071	6.44842	3.65734	0.078435	0.253815
ARL2	-0.519691	6.23882	3.65634	0.0784713	0.253815
FAM84A	-0.676844	7.28186	3.76443	0.0788802	0.254891
GLOD4	-0.450112	6.09074	3.64126	0.0790184	0.255001
MUC3A	-0.571309	5.93667	3.6481	0.0790671	0.255001
NENF	0.597447	6.93674	3.67186	0.0792076	0.255083
CTNND1	-0.46875	6.70403	3.63504	0.0792454	0.255083
DNAJB6	0.359604	6.4151	3.62325	0.0796779	0.256228
TPM1	-0.400377	8.57806	3.61577	0.0799538	0.256868
PKM	0.576982	8.46814	3.63062	0.0800396	0.256896
TMEM14A	0.425069	5.60305	3.60405	0.0803885	0.257768
LIMS1	0.499075	5.22277	3.58817	0.0809821	0.259176
NAA10	0.430173	6.60578	3.58815	0.0809828	0.259176
PSMC3	-0.36643	6.45552	3.58601	0.0810629	0.259184
SNRPG	0.36902	8.39099	3.58016	0.0812831	0.259639
RRP15	0.42926	5.23689	3.57565	0.0814536	0.259935
ST14	-0.393912	7.20285	3.56896	0.081707	0.2603
MALSU1	0.483422	5.78211	3.56708	0.0817783	0.2603
MRPL24	-0.399731	6.32583	3.56601	0.081819	0.2603
CCDC53	0.438612	5.0332	3.56441	0.08188	0.2603
ESRRA	-0.386888	6.1778	3.55851	0.0821047	0.260766
LPCAT4	-0.530277	6.1201	3.54961	0.0824453	0.261599
MAGOHB	0.467485	5.34396	3.54064	0.08279	0.262268
PIGS	-0.474083	5.04707	3.53953	0.0828329	0.262268
CACYBP	0.522933	6.50722	3.53801	0.0828917	0.262268
SF3B5	-0.426123	7.97944	3.53329	0.0830742	0.262394
UBE2B	0.40817	6.47412	3.53179	0.0831323	0.262394
MRPL15	-0.371546	6.12419	3.53088	0.0831675	0.262394
DPM3	-0.358869	7.12167	3.51945	0.0836121	0.263548
ASPH	0.445145	6.58031	3.51429	0.0838135	0.263869
NDFIP2	0.51377	6.5514	3.5128	0.083872	0.263869
EIF3A	-0.354656	7.36358	3.49745	0.0844755	0.265517
CTNNBIP1	0.756753	4.8618	3.5033	0.0848975	0.266259
VILL	-0.504758	5.61663	3.48628	0.0849184	0.266259
AATF	0.500106	5.04222	3.48533	0.084956	0.266259
KCNN4	0.555607	5.72833	3.48347	0.0850306	0.266259
SAMM50	-0.360445	5.43655	3.47863	0.0852232	0.266612
MAGED2	0.541046	5.45524	3.46947	0.0855898	0.267508
HNRNPR	-0.356363	6.65464	3.46304	0.0858484	0.267813
MYO10	-0.424565	5.46812	3.46022	0.0859623	0.267813
CDH1	0.344008	7.34477	3.45966	0.0859846	0.267813
MANBAL	0.472468	5.10455	3.45908	0.0860083	0.267813
COX14	-0.393909	7.41758	3.45053	0.0863544	0.268364
PKN2	-0.456851	5.70736	3.44894	0.0864189	0.268364
BOD1	0.426967	5.103	3.448	0.0864569	0.268364
GATAD1	0.491495	5.22172	3.446	0.0865383	0.268364
POLR2I	0.3663	7.42835	3.44479	0.0865873	0.268364
STX10	-0.468148	5.44597	3.43966	0.0867967	0.268547
TPP1	0.526423	5.09199	3.43939	0.0868076	0.268547
KRTCAP2	0.433297	6.85995	3.43743	0.0868875	0.268547
CTDNEP1	-0.367141	5.58213	3.43541	0.0869701	0.268553
CS	-0.326568	5.68959	3.43095	0.0871531	0.26887
HIST1H4C	-0.76067	8.64919	3.59129	0.0873474	0.26922
TUBB4B	-0.437691	8.48798	3.41719	0.0877199	0.270119
MVB12A	-0.426791	5.63178	3.4113	0.0879638	0.270533
PTGES2	-0.412562	6.21994	3.41003	0.0880165	0.270533
ESYT2	0.557106	4.8916	3.39966	0.0884484	0.271271
ZDHHC12	-0.390409	6.65437	3.39881	0.0884841	0.271271
ERGIC1	-0.356492	6.00069	3.39766	0.0885318	0.271271
CLK1	0.369739	5.32641	3.39648	0.0885815	0.271271
CRK	-0.4168	5.72016	3.38724	0.0889688	0.272188
BRIX1	0.404432	5.21371	3.38546	0.0890441	0.272188
CCNB1IP1	0.427386	5.3309	3.38038	0.0892583	0.272504
ABCF1	-0.366237	5.46328	3.37861	0.0893328	0.272504
SERBP1	-0.354071	8.2807	3.37674	0.089412	0.272504
SMARCB1	-0.352614	5.66967	3.37528	0.089474	0.272504
COX6B1	-0.373816	10.1646	3.36722	0.0898162	0.273013
MUC13	0.387135	7.57384	3.36561	0.0898848	0.273013
NDUFAB1	-0.491086	8.09907	3.36223	0.0900288	0.273013
DERL1	0.374025	5.43133	3.36184	0.0900455	0.273013
NTHL1	0.674494	6.26939	3.46557	0.0900502	0.273013
MRPL28	-0.369478	5.80593	3.3565	0.0902738	0.27324
LAGE3	0.478403	5.91836	3.35615	0.0902887	0.27324
EPS8	0.374248	6.33474	3.35278	0.0904333	0.27343
TMEM30A	0.485123	5.13811	3.3479	0.0906429	0.273815
CANT1	-0.491081	6.29489	3.33887	0.0910326	0.274599
PRDX3	-0.346496	7.21514	3.33808	0.0910667	0.274599
HSPD1	0.403083	8.68736	3.33038	0.0914007	0.275253
CDK4	0.467824	6.02631	3.32872	0.0914729	0.275253
TMEM126A	-0.379448	5.78161	3.32738	0.0915311	0.275253
SNRPC	-0.400308	6.54194	3.32442	0.09166	0.275393
PFKL	-0.344551	6.63119	3.30822	0.0923698	0.277276
PYGB	0.616028	6.41797	3.36067	0.0925786	0.277536
WASF2	-0.34639	6.45518	3.30249	0.0926228	0.277536
ADIPOR1	0.402677	5.4714	3.29732	0.0928515	0.277972
HOXB7	-0.5501	5.99362	3.30948	0.0929621	0.278053
ATP5G2	-0.500152	9.70173	3.28727	0.0932979	0.278691
NSMCE4A	-0.442422	5.20149	3.28526	0.0933877	0.278691
CHMP3	-0.352108	7.00255	3.28441	0.0934258	0.278691
C8orf33	0.367105	5.83811	3.27352	0.0939134	0.279896
SNX2	-0.46928	5.25968	3.25536	0.0947337	0.282088
RICTOR	0.55457	4.99287	3.251	0.0949316	0.282426
TFDP1	0.401811	5.37312	3.2433	0.0952832	0.283025
ITGB4	0.993148	6.6963	3.53586	0.0953764	0.283025
SMIM24	1.22276	6.10947	3.6002	0.0954294	0.283025
MT-ND1	-0.479459	13.1426	3.23801	0.0955254	0.283025
CREG1	0.378942	5.25915	3.23732	0.0955568	0.283025
CGN	0.489803	4.99348	3.22939	0.0959218	0.283854
AIP	0.43694	4.97082	3.22042	0.096336	0.284827
CDS1	-0.444706	5.34162	3.21581	0.0965499	0.284973
RPL34	-0.487538	12.5234	3.21568	0.096556	0.284973
PAIP1	0.38306	6.01111	3.20963	0.0968377	0.285551
MORF4L2	0.403346	7.15327	3.20388	0.0971066	0.285915
XBP1	-0.46734	7.34491	3.20332	0.0971325	0.285915
RNF114	0.480158	6.33517	3.20016	0.0972807	0.2861
USP9X	0.375129	5.20766	3.19331	0.0976026	0.286703
GSS	-0.433303	6.09389	3.19033	0.097743	0.286703
NELFE	-0.386428	5.85477	3.19031	0.097744	0.286703
CALM2	-0.378493	9.87621	3.1885	0.0978294	0.286703
UPF3A	0.353143	6.08889	3.18282	0.0980978	0.287058
PPP4R2	-0.364946	5.54155	3.1823	0.0981227	0.287058
FAM160A2	-0.425477	5.05868	3.17998	0.0982328	0.287129
KLK11	2.19238	5.07154	3.84703	0.0984142	0.287283
NIFK	0.38429	5.92107	3.17524	0.0984577	0.287283
JAK1	0.352216	5.60125	3.16639	0.09888	0.288263
NDUFB2	-0.338294	9.1726	3.1563	0.0993642	0.289341
N4BP2L2	0.396976	7.12501	3.15357	0.099496	0.289341
TOB2	-0.399242	5.40173	3.15328	0.0995098	0.289341
TRPT1	-0.38866	5.26952	3.14921	0.099706	0.289655
CDV3	0.421387	5.23351	3.14745	0.0997913	0.289655
TMEM214	0.547729	4.94793	3.14471	0.099924	0.289681
MRPS36	-0.41626	6.96647	3.14273	0.10002	0.289681
TMEM170A	-0.355794	5.52043	3.14057	0.100125	0.289681
EXOC1	0.469815	5.06556	3.14011	0.100147	0.289681
CRIPT	0.346551	5.35953	3.13666	0.100315	0.289914
ZNHIT3	0.35377	5.45655	3.11445	0.101403	0.292676
PDCD6IP	-0.351925	6.22825	3.11314	0.101468	0.292676
STRAP	0.357225	6.57718	3.11181	0.101534	0.292676
PMVK	-0.343089	6.09059	3.1075	0.101747	0.293038
DNAJC8	-0.373463	6.14091	3.10565	0.101839	0.29305
NDUFA9	-0.435751	6.95332	3.09321	0.102458	0.29411
GLG1	0.587327	5.92869	3.13697	0.102602	0.29411
SF3B3	0.371812	5.10419	3.08942	0.102647	0.29411
ACTN4	0.365445	7.87251	3.08914	0.102661	0.29411
CEACAM5	1.14413	8.94183	3.41889	0.102727	0.29411
RPLP0	-0.416568	11.4279	3.08699	0.102769	0.29411
TAGLN2	0.510197	8.35901	3.08589	0.102824	0.29411
ERH	0.356223	7.97543	3.08273	0.102983	0.294312
F11R	0.430378	5.79022	3.07464	0.103391	0.295153
PRKAA1	0.351671	5.22741	3.07338	0.103454	0.295153
XIAP	0.388202	5.97013	3.07164	0.103542	0.295153
QTRT1	-0.680914	7.4296	3.19524	0.103979	0.296146
ACOT13	-0.839783	6.28181	3.27521	0.104092	0.296213
ILVBL	-0.323681	5.70375	3.05238	0.104523	0.297186
MPDU1	-0.436003	5.48206	3.04953	0.104669	0.297228
EFCAB14	-0.442501	5.53919	3.0482	0.104737	0.297228
TRABD	0.38119	5.5369	3.04688	0.104804	0.297228
ARPP19	0.453896	5.54517	3.04424	0.104941	0.297361
PFDN6	-0.432415	6.2741	3.02081	0.106154	0.300546
BET1	0.432387	5.06638	3.01645	0.106382	0.300934
MGST1	-0.961854	8.84177	3.28131	0.106487	0.300958
GUSB	-0.464018	5.40772	3.01285	0.106571	0.300958
CTBP2	-0.362286	6.28863	3.00916	0.106764	0.301251
ATP6AP2	0.329365	6.31534	3.00625	0.106917	0.301426
LAMP2	0.69564	5.79727	3.13209	0.107026	0.301478
C10orf99	-3.06834	8.24308	3.70896	0.107165	0.301617
MYO1C	-0.34048	5.99517	2.99981	0.107257	0.301621
NUCB1	-0.451089	5.97042	2.99177	0.107683	0.302563
PARP4	0.584597	5.25438	3.02129	0.108	0.302997
PSME3	0.399626	5.04879	2.98545	0.108019	0.302997
HEXIM1	-0.401183	5.58218	2.98017	0.1083	0.303532
TMEM261	-0.462788	7.46405	2.97386	0.108638	0.304065
USP7	-0.371835	5.59237	2.97323	0.108673	0.304065
SUDS3	-0.350277	5.96123	2.96971	0.108862	0.304339
AKR1A1	-0.33347	7.04258	2.96556	0.109085	0.304662
POLR2C	0.380076	5.39829	2.96418	0.10916	0.304662
MRPS28	-0.402226	5.06543	2.95907	0.109436	0.305177
MRPL21	-0.344377	6.64014	2.95735	0.109529	0.305182
ZG16B	1.30961	6.86895	3.34183	0.109763	0.305579
CNIH4	0.535616	6.69222	2.97189	0.110619	0.307282
S100A13	0.703247	7.11965	3.06351	0.110681	0.307282
NUDT1	0.611252	5.32889	3.0066	0.110844	0.307282
RNF167	-0.356643	5.65662	2.93257	0.110883	0.307282
SLC25A5	-0.433707	9.87888	2.93201	0.110914	0.307282
AGTRAP	0.626395	4.63394	2.93176	0.110927	0.307282
ZC3H15	0.351866	7.13197	2.92572	0.111261	0.30795
TSTD1	-0.351548	7.86657	2.92018	0.111567	0.308329
AP1S1	0.388016	6.75205	2.91991	0.111582	0.308329
FIBP	0.376433	5.99958	2.91353	0.111936	0.30905
FAM96B	0.349149	7.76626	2.91189	0.112028	0.30905
YDJC	0.354002	5.20342	2.906	0.112357	0.309642
CCND1	0.45156	6.83691	2.90403	0.112467	0.309642
VEGFA	0.927884	5.9071	3.14517	0.112584	0.309642
DPY30	0.388597	6.8144	2.90141	0.112614	0.309642
TRIM56	0.401901	5.89837	2.89668	0.11288	0.309923
TJP1	0.53234	4.89694	2.89629	0.112902	0.309923
NR2F6	-0.360877	5.89153	2.89408	0.113026	0.31001
SNF8	-0.322204	6.62305	2.89198	0.113145	0.31008
DDX24	0.359149	6.18694	2.88635	0.113463	0.310696
NDUFA13	-0.320565	8.78589	2.87761	0.113959	0.311411
GOLGA7	0.505822	4.74133	2.87463	0.114129	0.311411
ATP1A1	-0.351181	8.51721	2.87387	0.114172	0.311411
MRPL52	0.315543	7.79439	2.87378	0.114177	0.311411
HSPE1	0.368656	9.32259	2.87355	0.11419	0.311411
DSTN	0.334666	9.3209	2.86985	0.114402	0.311733
PPP1R11	-0.400647	5.5977	2.86648	0.114595	0.312004
TSEN34	0.357564	6.04623	2.86274	0.114809	0.312333
S100A4	2.01578	8.47567	3.3914	0.115739	0.314607
INPP1	0.591248	4.96399	2.83975	0.116139	0.315436
CLDN7	-0.442836	9.2771	2.8375	0.11627	0.315536
CCT5	0.376199	7.07132	2.83223	0.116578	0.316114
RPS18	-0.570782	13.1786	2.83057	0.116693	0.316169
HDAC1	-0.341139	6.8483	2.82622	0.116931	0.316557
MRPS16	-0.306026	6.80407	2.82243	0.117153	0.316903
GABARAP	-0.421036	5.4399	2.8189	0.117361	0.317208
CALM1	-0.364366	9.16442	2.81548	0.117563	0.317497
2021-09-07	0.381063	6.85668	2.80613	0.118118	0.318737
PSMA1	0.312331	7.35468	2.80335	0.118284	0.318927
CMIP	0.359661	5.49742	2.79911	0.118537	0.319351
CLPTM1L	0.386867	5.39217	2.79047	0.119054	0.320311
NONO	0.360676	6.77179	2.78995	0.119085	0.320311
RPS21	0.450863	11.6502	2.78754	0.11923	0.320443
LARP7	-0.358796	5.95344	2.78564	0.119345	0.320493
MPHOSPH8	0.333466	6.57892	2.78118	0.119614	0.320953
MAP1LC3B	0.378414	6.76125	2.77754	0.119834	0.320953
COX17	0.451128	7.7802	2.77695	0.11987	0.320953
ACTB	0.401243	11.4182	2.77533	0.119968	0.320953
TIMM8B	-0.355632	7.68107	2.77485	0.119997	0.320953
TMEM33	0.349823	5.57924	2.76769	0.120432	0.32186
AP3S1	0.419821	6.46848	2.76221	0.120766	0.322494
MBOAT7	0.738515	5.96721	2.90049	0.120938	0.322694
HLA-C	-0.474854	9.64877	2.75619	0.121135	0.322963
AP2M1	-0.362319	6.89414	2.75291	0.121336	0.323221
SMARCA4	0.421692	5.75784	2.75118	0.121443	0.323221
PABPC4	0.432675	5.95528	2.74989	0.121523	0.323221
TMEM14C	-0.402227	7.26862	2.74666	0.121722	0.323493
EIF4EBP1	-0.301935	6.48645	2.73379	0.122519	0.325353
CCZ1	0.42737	5.53048	2.73117	0.122683	0.325528
COX7A2	-0.412188	10.263	2.7275	0.122912	0.325877
CCL15	-0.579265	6.49675	2.77212	0.123888	0.327831
SLC35A1	-0.362594	5.36307	2.71149	0.123917	0.327831
TM9SF2	0.376206	7.06526	2.71107	0.123943	0.327831
GBP3	0.427219	5.30342	2.70722	0.124187	0.327989
MBNL1	-0.34611	5.69335	2.70628	0.124246	0.327989
EI24	-0.297911	6.91698	2.70546	0.124298	0.327989
HMGN1	-0.310892	8.67646	2.70297	0.124456	0.328144
MZT1	0.38719	5.28563	2.70109	0.124575	0.328144
SPINT1	-0.450226	7.01845	2.69989	0.124652	0.328144
RNF43	0.876219	6.19494	2.89395	0.124942	0.328281
MRPL19	-0.354348	5.49735	2.69516	0.124953	0.328281
LMAN1	-0.316075	6.13894	2.69444	0.124999	0.328281
EIF2S3	0.429653	6.35797	2.69135	0.125196	0.328489
CUL4A	0.479621	5.38825	2.6889	0.125352	0.328489
PFDN1	0.366556	5.62995	2.68687	0.125482	0.328489
RPS6	-0.498226	12.489	2.68487	0.125611	0.328489
C21orf59	0.337777	5.61869	2.68371	0.125686	0.328489
LEPROTL1	0.3151	5.43091	2.68315	0.125721	0.328489
JUND	-0.396102	7.41975	2.68167	0.125816	0.328489
PCM1	-0.340057	5.39535	2.68092	0.125865	0.328489
ACBD3	0.378261	5.43526	2.67643	0.126154	0.328747
BTG1	-0.380233	7.96393	2.67548	0.126215	0.328747
MEST	0.320736	5.16725	2.6748	0.126259	0.328747
RPS26	-0.363872	11.1466	2.66654	0.126794	0.329883
PKP3	0.383111	6.77703	2.65012	0.127865	0.33241
NDUFV3	-0.309496	6.41254	2.64803	0.128003	0.332508
VAMP3	0.339859	5.49044	2.64559	0.128163	0.332526
UBE2R2	0.338751	5.60432	2.6449	0.128209	0.332526
SLC38A10	-0.343065	5.26492	2.64136	0.128442	0.332871
EIF3M	0.322527	7.32182	2.63767	0.128685	0.333244
MBD2	-0.397017	5.16335	2.63521	0.128848	0.333307
IARS	0.391563	5.18062	2.63429	0.128909	0.333307
EXOSC7	0.502408	4.86229	2.63054	0.129158	0.333692
ZNF207	0.304449	6.46861	2.62346	0.12963	0.334651
H3F3A	-0.367784	10.9511	2.61887	0.129936	0.335184
SPRYD7	0.45676	5.00337	2.61206	0.130393	0.335957
WBP5	-0.324603	6.72325	2.6114	0.130437	0.335957
RBM8A	0.380806	7.12475	2.60943	0.13057	0.336039
NPM3	0.36263	5.67704	2.60549	0.130836	0.336464
ID1	-1.09528	8.61704	2.88113	0.131053	0.336763
LINC00493	0.469982	7.66555	2.60244	0.131391	0.33737
ZC3H13	0.383452	5.76969	2.59523	0.13153	0.33747
GPX1	0.36134	8.1525	2.59368	0.131636	0.33748
RNF10	-0.305422	5.51289	2.59026	0.131868	0.337818
SLC52A2	0.312958	5.76709	2.58839	0.131996	0.337886
ATP6V0D1	-0.405369	6.68179	2.58556	0.132189	0.338121
GFPT1	-0.369924	6.93193	2.58025	0.132553	0.338792
CFDP1	0.421399	7.28286	2.57137	0.133164	0.340093
DST	0.548102	5.4865	2.60424	0.133289	0.340152
C1QBP	-0.456287	7.97243	2.54999	0.134649	0.343361
CXADR	0.35158	6.55901	2.54669	0.13488	0.343588
C1orf123	-0.420631	4.9946	2.54555	0.13496	0.343588
ACSS2	-0.354923	5.8771	2.54308	0.135133	0.343588
CSNK1E	0.515119	5.20988	2.55231	0.13515	0.343588
COPB1	-0.317132	5.77114	2.54117	0.135268	0.343625
CDK2AP2	-0.358248	6.43507	2.53577	0.135648	0.344319
CSDE1	-0.287437	7.15844	2.53152	0.135949	0.344319
CDIPT	0.470521	5.12995	2.53147	0.135952	0.344319
TSPAN13	-0.40277	7.02329	2.5299	0.136063	0.344319
RPL26L1	0.390649	6.0085	2.52903	0.136125	0.344319
RAB13	-0.337808	6.50808	2.52777	0.136214	0.344319
CHURC1	0.322779	6.51004	2.52709	0.136263	0.344319
SLC25A6	-0.405945	10.0492	2.52421	0.136467	0.344575
TXNL1	-0.376433	6.3723	2.5162	0.137039	0.345669
TTC19	-0.330094	5.70997	2.51523	0.137108	0.345669
RAB14	-0.330391	5.94097	2.50615	0.137759	0.346948
RPL3	-0.414239	12.0371	2.50416	0.137902	0.346948
PPP2R2A	0.347801	5.53719	2.50383	0.137927	0.346948
GAPDH	0.345094	11.7184	2.49805	0.138344	0.347736
SPG21	-0.310938	5.76599	2.49399	0.138638	0.348213
TMOD3	-0.364617	5.83509	2.49251	0.138745	0.348219
SPTBN1	0.330587	7.15059	2.47485	0.140035	0.351192
CYTH2	0.327734	5.19363	2.47024	0.140374	0.351778
RP11-357H14.17	-0.792629	7.05146	2.63601	0.140733	0.352241
TBCA	0.305946	8.20893	2.46488	0.14077	0.352241
SMIM19	-0.305983	6.14379	2.45377	0.141594	0.354038
COQ4	-0.335673	5.93798	2.44409	0.142317	0.355515
IBTK	-0.341101	5.14746	2.44197	0.142476	0.355515
C11orf58	0.281264	6.79561	2.4416	0.142504	0.355515
SAR1B	-0.366055	5.38085	2.43536	0.142974	0.356238
LSM7	0.342603	8.3496	2.43394	0.14308	0.356238
PTEN	-0.360611	5.25357	2.43349	0.143114	0.356238
UPP1	0.415912	4.93761	2.42789	0.143538	0.357026
KIAA2013	-0.373452	5.53742	2.42103	0.144059	0.357867
LAMTOR1	-0.347339	7.02763	2.42061	0.14409	0.357867
DDOST	-0.301131	6.52781	2.41722	0.144349	0.357984
DDX3X	0.323084	6.43974	2.41703	0.144364	0.357984
IRF3	0.300728	5.68357	2.41578	0.144459	0.357984
KRTCAP3	-0.349364	7.01072	2.41406	0.14459	0.358043
DNAJC3	0.41503	5.80467	2.40981	0.144916	0.358531
LSM3	-0.372723	7.41597	2.40728	0.14511	0.358531
ERGIC2	0.355562	5.4366	2.40593	0.145213	0.358531
C9orf152	-0.777335	6.10313	2.56919	0.145245	0.358531
GTF2A2	-0.393205	6.65278	2.4035	0.1454	0.358531
SUN1	0.42155	5.29488	2.40309	0.145431	0.358531
GADD45GIP1	0.33521	7.70872	2.39846	0.145789	0.359147
CCDC107	-0.34151	5.60658	2.39686	0.145913	0.359186
TCEB2	0.345202	9.83287	2.39286	0.146222	0.359658
MAF1	-0.292101	6.05034	2.3916	0.14632	0.359658
WIPI2	0.387828	5.28663	2.39021	0.146428	0.359658
INF2	0.408431	5.65517	2.37928	0.14728	0.361068
FDX1	-0.444395	6.03694	2.37885	0.147313	0.361068
MED13	0.35469	5.07887	2.37868	0.147326	0.361068
MRPL37	-0.282407	6.15658	2.37599	0.147537	0.361319
APEX1	-0.319357	6.65395	2.37362	0.147723	0.361511
MAP2K2	-0.383249	6.06821	2.36953	0.148045	0.362032
EMC8	0.35513	5.1118	2.36524	0.148383	0.362404
MAX	0.376264	5.09634	2.36451	0.148441	0.362404
SEZ6L2	0.88178	5.16112	2.51708	0.148523	0.362404
GALNT5	0.385327	5.15647	2.35206	0.149428	0.362879
C14orf1	0.341318	5.76938	2.35121	0.149496	0.362879
MUC1	-0.479136	7.40403	2.37489	0.149503	0.362879
FABP1	-2.00199	11.6445	2.73635	0.149521	0.362879
TMEM208	0.389319	6.60388	2.35081	0.149528	0.362879
ARHGEF1	0.381067	5.03433	2.34934	0.149645	0.362879
RFC1	-0.387535	5.29702	2.34915	0.14966	0.362879
ADAM15	-0.340144	5.75546	2.34879	0.149689	0.362879
PPP1R2	0.300816	5.81018	2.34835	0.149724	0.362879
CPNE3	-0.387768	6.03522	2.34734	0.149804	0.362879
RND3	0.379923	5.74859	2.34568	0.149937	0.362938
REEP3	0.366914	5.63257	2.3434	0.15012	0.363116
MFF	-0.285573	5.93719	2.33595	0.150719	0.3643
NIT2	0.345789	5.48841	2.3305	0.151158	0.365099
EPC1	-0.381084	5.14719	2.32863	0.151309	0.365198
UPF2	-0.29682	5.79595	2.32352	0.151723	0.365934
ZMAT2	-0.380758	5.94281	2.31971	0.152033	0.366242
NASP	-0.329683	6.05844	2.31677	0.152273	0.366242
LRPPRC	-0.320812	5.83618	2.31676	0.152274	0.366242
GPR160	-0.609552	6.82717	2.40138	0.15229	0.366242
DPM2	0.309727	5.24153	2.3005	0.153607	0.369144
UBA2	0.374561	5.42925	2.29647	0.15394	0.369677
MYADM	-0.460231	5.56373	2.30202	0.154148	0.369911
BCAP29	-0.3394	5.24323	2.27918	0.155378	0.37218
PDXDC1	-0.273769	6.64682	2.27864	0.155422	0.37218
OAZ1	0.285738	9.44526	2.27809	0.155469	0.37218
NUDT21	0.316535	5.87697	2.27724	0.15554	0.37218
SREK1IP1	0.327204	5.92176	2.27256	0.155933	0.372248
SNRPD3	0.298721	7.11637	2.27248	0.15594	0.372248
LTBR	0.322122	5.92308	2.27074	0.156086	0.372248
PSMD8	0.348662	7.50244	2.27038	0.156116	0.372248
SNRPD1	0.377374	7.8103	2.27027	0.156126	0.372248
LAP3	0.327359	5.56125	2.2633	0.156713	0.373382
REPIN1	-0.313482	6.16329	2.26002	0.156991	0.373777
ETFB	-0.284069	8.01104	2.25485	0.15743	0.374555
FEZ2	-0.322049	5.30017	2.25129	0.157733	0.37483
SH3YL1	0.321246	6.87687	2.25086	0.15777	0.37483
WDR1	-0.313307	6.9426	2.24909	0.157921	0.374921
IPO7	0.310149	5.51948	2.24459	0.158305	0.375291
GGPS1	0.375388	5.04049	2.24398	0.158358	0.375291
CHCHD3	-0.311251	5.93716	2.24333	0.158414	0.375291
NUTM2B-AS1	-0.379155	4.93829	2.23972	0.158723	0.375757
SMIM22	-0.354941	9.55329	2.23559	0.159079	0.375945
PSMD13	0.299039	6.20798	2.23503	0.159127	0.375945
LARP1	0.353337	6.02583	2.23359	0.159251	0.375945
TAF12	0.414928	4.77605	2.23357	0.159253	0.375945
SDC1	0.46343	6.52572	2.24295	0.159825	0.377028
EPB41L2	0.96168	5.40794	2.41261	0.160077	0.377316
SDHAF3	-0.340766	5.43968	2.22295	0.160173	0.377316
GTPBP4	0.339094	5.18558	2.21739	0.160657	0.377928
NOLC1	0.29685	5.28448	2.21737	0.160659	0.377928
YWHAB	0.33522	8.69719	2.21255	0.16108	0.378651
C11orf73	0.318594	5.48397	2.2069	0.161575	0.379548
EWSR1	-0.286202	6.48962	2.20278	0.161938	0.379705
MPLKIP	0.35511	6.46364	2.20154	0.162048	0.379705
LINC00998	0.291627	5.87035	2.20146	0.162054	0.379705
HNRNPA0	-0.359042	7.08583	2.1986	0.162307	0.379705
CANX	0.270893	7.59811	2.1978	0.162377	0.379705
ADD3	-0.360724	6.92121	2.19666	0.162478	0.379705
SDF2L1	-0.311014	6.73564	2.19613	0.162525	0.379705
PTOV1	0.40237	4.96922	2.19583	0.162552	0.379705
PYURF	-0.307176	6.7323	2.19195	0.162896	0.380059
MRPS31	0.367361	5.22789	2.19155	0.162931	0.380059
CREB3L1	-0.458966	6.03225	2.19869	0.163124	0.380242
ENOPH1	0.334698	4.98759	2.188	0.163247	0.380265
FUT3	-0.359771	5.7162	2.18569	0.163453	0.380389
MED28	0.293669	5.59862	2.18477	0.163535	0.380389
MYO6	0.295548	5.78976	2.18215	0.163769	0.380389
KIAA1522	-0.374717	5.53202	2.18122	0.163853	0.380389
GCHFR	-0.344899	6.14926	2.18102	0.16387	0.380389
TMSB10	-0.38152	12.7906	2.17465	0.164441	0.381449
SEC61A1	0.37685	6.18701	2.16405	0.165397	0.3834
CHCHD2	0.336887	9.79935	2.15892	0.165862	0.384211
ADIPOR2	0.385104	4.88636	2.14793	0.166865	0.386003
NDUFS4	-0.276729	7.04394	2.14673	0.166975	0.386003
DYNC1H1	0.305246	5.83332	2.14664	0.166983	0.386003
CYCS	-0.414667	9.14329	2.145	0.167133	0.386082
CDC42	-0.355839	7.53928	2.13001	0.168515	0.389007
THRAP3	-0.309315	6.18799	2.12715	0.168781	0.38935
SRPRB	0.32251	5.51019	2.1181	0.169624	0.391024
IFT20	0.287906	5.33796	2.11629	0.169793	0.391144
RNASE1	-0.833024	7.10166	2.27809	0.169922	0.391172
GOLGA4	-0.280875	6.45568	2.11224	0.170173	0.391214
TMEM14B	-0.359373	6.87476	2.11222	0.170174	0.391214
TSR3	0.26413	5.39344	2.10877	0.170498	0.391687
ZNF524	0.347976	5.41581	2.10651	0.170711	0.391692
CPSF3L	-0.313626	5.4385	2.10626	0.170734	0.391692
SRA1	-0.391703	5.71334	2.10337	0.171007	0.39198
ITM2B	0.329068	8.88501	2.10199	0.171138	0.39198
PHF20L1	0.329032	5.0262	2.1012	0.171212	0.39198
UQCRQ	-0.380345	10.2714	2.09825	0.171491	0.39235
STMN1	-0.562414	7.30866	2.16797	0.171692	0.39254
BSG	-0.326598	8.53741	2.09349	0.171943	0.392844
NCOA4	-0.293143	5.71527	2.09146	0.172136	0.392887
RBBP4	-0.338399	5.95342	2.09057	0.172222	0.392887
TCF7L2	0.316236	6.06078	2.08958	0.172316	0.392887
MYH9	-0.292359	6.9856	2.08835	0.172433	0.392887
MRPS26	-0.406931	6.45534	2.0857	0.172686	0.393051
ATG12	0.315187	5.30865	2.08514	0.17274	0.393051
NSRP1	0.289577	5.80899	2.08327	0.172919	0.39319
TPMT	-0.387404	5.77625	2.07995	0.173236	0.393644
ROCK2	0.320112	5.79663	2.07626	0.173591	0.394182
DNAJB1	0.399991	7.63793	2.0731	0.173896	0.394605
FBXW5	-0.264492	6.44019	2.06837	0.174353	0.395278
TFF1	1.91676	9.21211	2.39917	0.174472	0.395278
KRAS	-0.274172	6.42818	2.06636	0.174548	0.395278
FOSL2	-0.747907	5.7371	2.18312	0.175438	0.397024
METTL9	0.290059	6.05944	2.0555	0.175604	0.397132
SLU7	0.318923	5.00941	2.05373	0.175777	0.397253
PMF1	-0.326638	5.4419	2.05249	0.175899	0.39726
PRELID3B	0.390845	6.68931	2.05011	0.176131	0.397515
RAB7A	0.273965	6.86465	2.03733	0.17739	0.399855
CAPZA2	0.30495	6.97748	2.03715	0.177407	0.399855
CCNL1	-0.304749	6.68033	2.02899	0.178218	0.401057
PPIH	-0.272997	5.56148	2.02848	0.178268	0.401057
LENG8	0.385967	5.51825	2.02774	0.178341	0.401057
EPHA2	1.42345	4.98506	2.24111	0.178421	0.401057
GLRX	0.631756	6.43364	2.10879	0.178806	0.401503
BRI3BP	-0.315091	5.60454	2.02255	0.17886	0.401503
WDR83OS	-0.279023	7.48042	2.01978	0.179137	0.401854
TBCB	0.437853	6.2521	2.03417	0.179388	0.402146
ENSA	-0.259648	7.0302	2.01569	0.179548	0.402159
EHF	-0.36796	5.97403	2.01483	0.179634	0.402159
ZKSCAN1	0.352093	6.94587	2.00791	0.180331	0.403291
URM1	0.29214	5.50753	2.00741	0.180382	0.403291
GPRC5C	-0.655353	5.82698	2.0935	0.180539	0.403372
EBPL	0.374956	6.86882	2.00061	0.18107	0.404014
CMTM6	0.392001	6.25203	1.99958	0.181175	0.404014
JCHAIN	-2.99289	8.2179	2.35303	0.181189	0.404014
RPS24	-0.402562	11.8486	1.99747	0.18139	0.404192
SPINT2	0.295415	9.32784	1.99351	0.181794	0.404662
RNASET2	-0.362653	7.28341	1.99238	0.181908	0.404662
RAMP1	2.09488	5.30238	2.3054	0.181965	0.404662
MAEA	-0.360878	5.15525	1.98992	0.182161	0.404828
C19orf60	0.372781	6.81816	1.98659	0.182502	0.405316
ARFIP2	-0.346117	5.26239	1.98165	0.183009	0.406105
COA6	0.294068	6.18309	1.98076	0.1831	0.406105
EDF1	-0.264507	9.29659	1.97838	0.183346	0.40638
TES	0.287041	5.66852	1.97494	0.183701	0.406898
CDKN1A	-0.439621	5.94215	1.9835	0.183958	0.40715
TIMM44	-0.31863	5.3349	1.97149	0.184059	0.40715
RPL26	-0.41611	12.1617	1.96978	0.184236	0.407271
HOXB6	0.60258	4.8828	1.98496	0.184501	0.40734
DNAJC21	0.37457	5.14773	1.96714	0.184511	0.40734
SUPT16H	0.315095	5.32566	1.96576	0.184654	0.407387
FNBP1L	-0.276783	5.22362	1.96346	0.184894	0.407646
HSP90AB1	0.528436	9.59666	1.99933	0.18514	0.407919
ATIC	0.287412	5.7516	1.95804	0.18546	0.408114
HNRNPUL2	-0.325938	5.67077	1.95792	0.185473	0.408114
FDFT1	0.373032	7.29136	1.95231	0.186061	0.408899
TECR	0.282476	7.3873	1.95218	0.186075	0.408899
HINT1	-0.339765	10.0715	1.946	0.186727	0.409998
PSMB1	0.40001	8.31218	1.94511	0.18682	0.409998
TXNL4A	-0.303282	6.40533	1.94336	0.187006	0.410135
RPS25	-0.312162	11.211	1.94203	0.187147	0.410175
TAX1BP1	0.262495	7.09994	1.93932	0.187434	0.410198
CNPY2	0.324278	7.20276	1.93761	0.187615	0.410198
MAP3K13	-0.285246	6.43234	1.93707	0.187672	0.410198
RPL6	-0.331604	11.0018	1.9365	0.187734	0.410198
LLPH	0.303912	5.24442	1.93614	0.187772	0.410198
PQBP1	0.405119	5.94024	1.93471	0.188	0.410428
ASL	-0.331571	7.0247	1.92805	0.188635	0.411544
EPB41L4A-AS1	0.385522	5.92089	1.92514	0.188946	0.411955
UBB	-0.340344	10.0973	1.92342	0.189131	0.412088
TMBIM6	0.279893	9.09158	1.91572	0.189961	0.413626
CD74	0.603113	7.10973	1.99044	0.190327	0.414154
RPL11	-0.335331	11.9191	1.90525	0.191095	0.415492
RTF1	-0.292993	6.52762	1.90437	0.191191	0.415492
MAP2K3	0.307169	5.46641	1.90144	0.191511	0.415916
RARRES3	1.21157	5.93613	2.11396	0.191855	0.416392
CHCHD1	-0.311744	6.47225	1.88432	0.19339	0.419451
HUWE1	0.354683	5.09092	1.88225	0.193619	0.419676
CENPV	-0.321046	5.81087	1.87377	0.19456	0.421384
MIDN	-0.515706	7.10424	1.92167	0.194752	0.421384
TPI1	0.279072	9.61976	1.8711	0.194858	0.421384
IARS2	-0.28615	6.0546	1.86948	0.195039	0.421384
ABCE1	0.282336	5.25118	1.8688	0.195115	0.421384
RPL27A	-0.326863	12.1251	1.86727	0.195286	0.421384
MRPS7	-0.316004	6.62665	1.86723	0.195291	0.421384
TMEM50A	0.254953	7.17519	1.86367	0.195689	0.421699
SPNS1	0.408593	4.84742	1.86367	0.195689	0.421699
ZNF703	0.374625	6.36505	1.86022	0.196076	0.421976
LRRFIP1	0.312523	6.94298	1.86016	0.196083	0.421976
OBFC1	0.4177	4.78748	1.85915	0.196197	0.421976
SFPQ	-0.253249	7.19347	1.8545	0.196722	0.422831
CRACR2B	-0.443606	5.70562	1.86631	0.1972	0.423587
ZMYM2	0.342812	5.33915	1.84534	0.19776	0.424276
PRPF8	-0.291423	5.36933	1.8452	0.197775	0.424276
LYZ	2.18043	8.118	2.13747	0.198079	0.424608
MAP7	-0.43342	5.89048	1.85753	0.198184	0.424608
LSR	0.269983	7.33137	1.83606	0.198818	0.425448
MCTS1	0.410692	6.61375	1.84577	0.198831	0.425448
PIGT	-0.318338	6.50229	1.83093	0.199407	0.426406
CLINT1	-0.257877	6.20853	1.82759	0.199792	0.426956
RNASEH2B	0.371375	5.1395	1.8251	0.200079	0.427296
PPHLN1	0.259126	5.44175	1.82173	0.200468	0.427854
HNMT	0.264488	6.4292	1.81971	0.200703	0.427878
TMEM147	0.257596	7.20308	1.8193	0.200749	0.427878
VAPA	-0.363533	7.23638	1.81831	0.200864	0.427878
GPX2	0.332184	9.30455	1.81266	0.201521	0.428787
LARS	-0.303485	5.6893	1.8116	0.201645	0.428787
TTC3	-0.304421	6.92177	1.81133	0.201676	0.428787
LYPLA2	-0.303095	5.40045	1.80928	0.201916	0.429024
HEPH	-0.324062	5.82635	1.80673	0.202214	0.429382
TRAPPC3	0.268847	5.62446	1.80345	0.202599	0.429574
NPEPPS	0.297975	5.75835	1.80294	0.202658	0.429574
CHPT1	-0.539656	6.17267	1.85876	0.20269	0.429574
HNRNPUL1	-0.29326	5.977	1.79762	0.203285	0.430485
TTC1	-0.312192	5.85948	1.79682	0.203378	0.430485
PSMB3	0.339867	7.9849	1.79137	0.204023	0.431488
PRMT1	0.348883	6.51911	1.79063	0.20411	0.431488
SLC39A1	0.318847	5.23409	1.78715	0.204522	0.432086
NAPRT	-0.368925	6.94835	1.78538	0.204733	0.432257
DNAJA1	0.343903	6.94236	1.78306	0.205009	0.432265
CAMLG	0.318158	6.07811	1.78285	0.205034	0.432265
MRPL17	0.255295	5.85833	1.78137	0.205211	0.432265
SFXN1	0.384381	4.69701	1.781	0.205255	0.432265
CARS2	0.355053	4.98377	1.77504	0.205968	0.433493
SNRPD2	0.272897	8.77647	1.77111	0.206439	0.434211
MTCH2	-0.383983	6.95817	1.77232	0.206856	0.434632
DDIT3	0.532534	5.61	1.81319	0.206899	0.434632
PNISR	-0.241734	6.77424	1.76104	0.207654	0.435943
RAB20	0.344948	5.18113	1.7588	0.207927	0.436241
TMEM167A	0.334825	6.49332	1.75643	0.208214	0.436317
KRT20	-1.02793	7.71038	1.92894	0.208343	0.436317
CBX5	-0.278685	5.27763	1.75494	0.208395	0.436317
PHB	-0.273749	7.97305	1.7542	0.208486	0.436317
MRPS11	-0.323894	5.64758	1.74934	0.209079	0.437177
MTHFD2	0.300099	5.16161	1.74868	0.209159	0.437177
MZT2B	-0.338138	8.52863	1.741	0.210101	0.438872
PAFAH1B3	0.342384	6.02625	1.73716	0.210574	0.439586
PPP1R14D	-0.771822	6.7562	1.85514	0.211227	0.440484
NKTR	-0.255541	5.98972	1.73154	0.211269	0.440484
SEC23B	0.386306	4.7819	1.7279	0.211721	0.441151
UBE2J1	-0.31658	5.66905	1.72438	0.212158	0.441695
PABPN1	-0.282926	6.21296	1.72367	0.212247	0.441695
ATP2B1	-0.266714	5.61172	1.71907	0.21282	0.442613
MED4	0.324183	6.15983	1.71476	0.21336	0.44346
PSMB4	0.261589	6.64901	1.70997	0.213963	0.444436
NDUFC2	-0.235398	8.19477	1.70366	0.21476	0.445813
ARL1	0.277669	6.19744	1.7026	0.214893	0.445813
TCF25	-0.232233	7.08197	1.70016	0.215203	0.446179
SELM	0.788094	5.45063	1.80781	0.215905	0.447219
SIVA1	-0.268897	7.18218	1.69319	0.21609	0.447219
NDUFB5	-0.25421	7.49673	1.69245	0.216184	0.447219
SEPW1	-0.324037	7.92461	1.68753	0.216814	0.447219
PSMD2	-0.29223	5.90272	1.68733	0.216839	0.447219
TSN	0.253751	5.43519	1.68517	0.217117	0.447219
ATP6V1E1	0.257233	5.80035	1.68417	0.217245	0.447219
COL3A1	0.968089	4.59143	1.76003	0.217317	0.447219
HIGD2A	-0.320426	8.21918	1.6835	0.217331	0.447219
ZC3H11A	0.30518	5.43898	1.68344	0.217339	0.447219
PTPMT1	-0.31252	5.45809	1.68315	0.217376	0.447219
CCT3	0.251046	7.10253	1.68294	0.217403	0.447219
TNIP1	0.240017	5.85295	1.6826	0.217447	0.447219
NFE2L1	-0.291228	5.35923	1.68051	0.217716	0.447389
GNL3	-0.295829	5.88378	1.67988	0.217797	0.447389
PICALM	0.351393	5.0685	1.6776	0.218092	0.447718
MAP1LC3A	-0.404603	5.72452	1.68412	0.218678	0.448645
NOP56	0.356525	6.44581	1.66646	0.219537	0.450131
SPG7	-0.332662	5.51853	1.66409	0.219846	0.450488
ZFAND5	0.262361	6.04307	1.66089	0.220263	0.450769
NUCB2	-0.549787	5.61074	1.71935	0.220378	0.450769
ABHD11	-0.313457	6.65155	1.65994	0.220388	0.450769
NTPCR	-0.338475	5.61028	1.65873	0.220546	0.450817
DHX29	-0.267013	5.16911	1.65729	0.220735	0.450925
YWHAZ	0.251638	8.44923	1.64943	0.221769	0.452656
POLR2J3	0.370149	6.07952	1.6488	0.221853	0.452656
SNRPE	0.281957	8.17966	1.64593	0.222232	0.453152
CLDN4	-0.267252	9.18312	1.64299	0.222621	0.453669
TUBA4A	0.311052	6.26615	1.63767	0.223328	0.454665
WDR74	0.281392	5.34734	1.6367	0.223458	0.454665
SLC25A1	-0.266099	6.08492	1.63521	0.223657	0.454665
RAP1B	0.276301	5.57992	1.63422	0.223789	0.454665
AP3D1	0.298198	5.66147	1.6342	0.223791	0.454665
MLLT6	0.369804	5.29658	1.63197	0.224089	0.454994
NOP58	0.302736	5.80224	1.62914	0.224469	0.455487
FLII	-0.27136	5.19234	1.62772	0.224659	0.455597
GNG5	-0.245803	8.17631	1.62507	0.225015	0.456041
EXOSC8	0.343902	5.62232	1.62149	0.225498	0.456743
CISD2	0.258025	6.13585	1.61794	0.225977	0.457436
BABAM1	-0.274039	5.81409	1.61508	0.226364	0.457942
PSMG3	0.246708	5.85562	1.60872	0.227229	0.459413
CHMP5	0.334824	6.82741	1.60734	0.227418	0.459516
AHCYL1	-0.264057	5.99938	1.60411	0.227859	0.460037
ZFAND2A	0.319206	5.08779	1.60344	0.227951	0.460037
PABPC1	-0.349555	9.54525	1.59807	0.228688	0.461244
NCLN	0.339015	5.49723	1.59559	0.229028	0.461652
IAH1	0.319716	5.51744	1.58305	0.230764	0.46487
TERF2IP	0.283164	5.42089	1.57833	0.231422	0.465915
SPARC	1.00441	4.16451	1.58904	0.231658	0.466109
SPTAN1	0.32951	6.00601	1.5691	0.232715	0.467953
CDK5RAP3	0.343701	5.82479	1.56388	0.23345	0.468982
LSM12	0.238118	5.32644	1.56347	0.233508	0.468982
PSMG2	-0.334229	6.40213	1.56204	0.23371	0.469107
HNRNPH3	-0.257183	6.60175	1.5577	0.234325	0.470058
HSD17B4	-0.41847	5.49531	1.5672	0.235139	0.471407
MMAB	-0.251436	5.73976	1.54846	0.235642	0.472133
SRSF4	-0.258106	6.11749	1.54669	0.235895	0.472357
RCN2	-0.32868	6.03768	1.5413	0.236668	0.472958
ARID4B	0.265827	5.47789	1.54084	0.236735	0.472958
MGAT4B	-0.276138	6.33118	1.54082	0.236737	0.472958
GOLGB1	-0.248643	6.09143	1.54065	0.236763	0.472958
RPS6KA3	-0.277842	5.9006	1.53849	0.237074	0.473086
PSMC6	0.237016	6.1229	1.53823	0.23711	0.473086
RPS15	0.321451	12.3103	1.53689	0.237303	0.473189
RABGAP1L	0.341713	4.99683	1.53511	0.237561	0.47342
TNRC6B	-0.325264	6.11304	1.53309	0.237853	0.473719
RPS23	-0.339752	11.9933	1.53203	0.238007	0.473742
PMPCB	-0.253065	5.79864	1.52857	0.238508	0.474458
RPS12	-0.333506	12.6136	1.52654	0.238804	0.474763
PSMD1	0.244875	5.64896	1.52255	0.239386	0.475482
STX8	-0.309131	5.15195	1.52211	0.23945	0.475482
MRPL14	-0.298149	7.40757	1.51969	0.239803	0.475721
ZFAND6	-0.28269	6.192	1.51933	0.239856	0.475721
NUCKS1	-0.272535	7.98531	1.51539	0.240434	0.47635
AK2	-0.260353	6.66859	1.51522	0.240458	0.47635
ZBTB38	-0.309711	5.97828	1.51252	0.240856	0.476621
NDUFA3	-0.247344	8.39529	1.51235	0.240881	0.476621
CDC26	0.323573	5.66323	1.50688	0.241688	0.47785
ATG101	0.280954	5.2371	1.50431	0.242068	0.47785
RERE	-0.304735	5.27799	1.50327	0.242223	0.47785
SET	0.257831	7.99094	1.50315	0.242241	0.47785
ZNF428	-0.276265	5.34672	1.50254	0.24233	0.47785
ARL6IP5	0.2653	6.55991	1.50148	0.242489	0.47785
STAG2	0.260227	5.46036	1.50138	0.242504	0.47785
SDHC	-0.283503	7.21755	1.49992	0.242721	0.477995
PPIA	0.267393	10.135	1.49751	0.243078	0.478417
ATP6AP1	0.305046	5.94816	1.49398	0.243606	0.479173
PXN	0.315076	5.26888	1.48886	0.244372	0.480398
2021-09-10	0.310031	4.82411	1.4852	0.244922	0.481195
LSM5	0.319235	7.97021	1.48336	0.2452	0.481457
PIGR	-1.84578	11.4174	1.68777	0.245671	0.481765
LGALS3BP	-0.378382	8.22574	1.48955	0.245729	0.481765
FTL	0.319259	11.6976	1.47945	0.24579	0.481765
STX4	0.248951	5.50038	1.47775	0.246048	0.481988
NT5C	-0.239329	6.76812	1.47658	0.246225	0.482052
FAAP20	0.340146	6.0189	1.47409	0.246602	0.482508
NDUFA8	-0.279176	6.80856	1.47152	0.246993	0.48299
DENR	0.25023	6.0247	1.46827	0.247489	0.483526
DERA	-0.233067	5.52698	1.46751	0.247604	0.483526
NRBP1	0.406513	5.16457	1.47444	0.247702	0.483526
THOP1	-0.52189	5.67971	1.51086	0.248176	0.483935
FAM133B	-0.227661	6.38029	1.46334	0.248243	0.483935
SLC25A3	-0.2363	9.03014	1.46189	0.248466	0.483935
RPL28	0.299865	12.2915	1.46172	0.248492	0.483935
SRP54	0.261278	5.12666	1.4601	0.24874	0.484136
NDFIP1	0.240548	6.41694	1.45574	0.24941	0.484828
PSMB8	-0.24847	7.44533	1.45553	0.249443	0.484828
C19orf48	0.298617	5.76235	1.45496	0.249531	0.484828
PAIP2	0.286906	5.80976	1.45263	0.249892	0.485246
TMUB1	-0.239204	5.76127	1.45086	0.250164	0.485493
DNM2	-0.331574	6.07295	1.44531	0.251026	0.486845
CNOT2	0.233676	5.36055	1.4445	0.251153	0.486845
SLC35B1	0.295414	5.33239	1.44144	0.25163	0.487369
THOC7	-0.321947	6.85963	1.44089	0.251715	0.487369
TMEM106C	-0.29734	7.03592	1.43966	0.251908	0.487442
RPL41	-0.303821	13.1039	1.43868	0.25206	0.487442
ADI1	-0.248126	6.92792	1.43747	0.252251	0.487442
ANKRD17	-0.280866	5.22183	1.43692	0.252336	0.487442
SDCBP	0.271638	6.78551	1.43134	0.253213	0.488545
NUDT5	0.311703	6.1091	1.4309	0.253282	0.488545
WBSCR22	0.213569	6.52487	1.43048	0.253347	0.488545
NFATC3	-0.22557	5.64643	1.42948	0.253504	0.488567
RCC2	0.329882	5.11777	1.42587	0.254075	0.489384
SEPP1	1.39973	7.16757	1.59973	0.254475	0.489872
TMEM256	-0.293932	7.38728	1.41557	0.25571	0.491965
APIP	0.327958	5.35809	1.41444	0.255891	0.49203
PTK6	0.277299	5.53017	1.41175	0.25632	0.492572
EIF6	0.314242	7.87654	1.40909	0.256746	0.493106
VPS28	-0.205826	7.52772	1.40413	0.257543	0.494353
SHKBP1	0.313076	4.80823	1.40053	0.258124	0.494819
MGMT	-0.430268	5.93734	1.42492	0.258234	0.494819
C22orf39	-0.229751	5.37217	1.39947	0.258295	0.494819
ATF4	0.305009	7.27635	1.39895	0.258379	0.494819
SMUG1	0.320781	5.02663	1.39603	0.258852	0.495198
SOD2	-0.261765	6.71264	1.3959	0.258874	0.495198
SLTM	-0.248758	6.18953	1.39191	0.259521	0.496152
CCDC186	0.241504	5.4571	1.39007	0.25982	0.496439
MYH14	0.258856	6.77964	1.38912	0.259976	0.496452
ABLIM1	0.267654	5.68444	1.38607	0.260473	0.497117
SSR1	-0.234062	6.33626	1.38341	0.260909	0.497666
GTF2F1	0.259097	5.35495	1.37866	0.261688	0.498866
COPS2	0.288429	4.85898	1.37312	0.262602	0.500167
DRAP1	0.238236	6.72172	1.37271	0.26267	0.500167
IGKC	-1.02383	10.1484	1.48154	0.263442	0.501351
SNHG18	-0.995518	6.03534	1.49718	0.263663	0.501486
UBE2A	0.245293	6.03892	1.36421	0.264081	0.501994
PDIA3	-0.289413	7.94114	1.36325	0.26424	0.502011
C20orf27	0.512736	4.90429	1.37814	0.264414	0.502055
SSSCA1	0.245739	5.36789	1.35865	0.265009	0.5029
CHD9	-0.268749	5.71492	1.35617	0.265424	0.5034
LBR	-0.333814	6.08489	1.35428	0.265742	0.503717
EIF4E2	-0.250543	6.60899	1.34875	0.266673	0.505195
TSPAN8	-0.27489	10.5264	1.34223	0.267776	0.506998
IMP3	-0.270026	6.33665	1.34128	0.267937	0.507014
ACTR2	-0.201061	7.30549	1.34036	0.268094	0.507024
UBA6	0.362866	4.69153	1.33658	0.268736	0.50777
RAD21	-0.221444	6.59971	1.33626	0.268792	0.50777
U2SURP	0.216732	6.31369	1.33251	0.269432	0.508402
BTF3L4	0.270583	5.33889	1.33235	0.269461	0.508402
SREK1	0.266225	5.68879	1.33163	0.269584	0.508402
MRPS22	-0.314999	5.32342	1.32716	0.27035	0.509559
DDAH1	-0.252119	6.23838	1.32355	0.270971	0.510033
ITPK1	0.285343	4.94457	1.32177	0.27128	0.510033
ISCU	-0.314504	6.80399	1.3217	0.271291	0.510033
ALDOA	0.252667	10.0291	1.32079	0.271448	0.510033
C1orf122	-0.284733	5.49271	1.32011	0.271565	0.510033
AK6	-0.279355	5.55325	1.32007	0.271572	0.510033
MAT2B	-0.211431	5.51077	1.3195	0.271671	0.510033
TMEM179B	-0.317796	6.41095	1.31769	0.271984	0.510274
DDX5	-0.248438	8.08545	1.317	0.272105	0.510274
EIF3G	0.233546	7.56459	1.31464	0.272515	0.510755
SAT1	0.263817	9.3674	1.31281	0.272833	0.510883
DDX18	0.21305	6.81838	1.31248	0.272889	0.510883
PFN1	-0.30241	10.186	1.31008	0.273309	0.511329
NDUFB4	-0.226832	8.67054	1.30888	0.273518	0.511329
CTSZ	-0.24712	6.77944	1.30848	0.273587	0.511329
LAD1	0.261243	6.68942	1.30379	0.274409	0.51256
MAGEF1	-0.29683	5.0764	1.30219	0.274691	0.51256
RWDD1	-0.303056	6.94846	1.30189	0.274743	0.51256
CSNK2B	-0.284696	7.02187	1.30067	0.274958	0.51256
TSPAN3	0.300056	7.4935	1.30035	0.275013	0.51256
ESF1	0.342485	5.40815	1.29897	0.275324	0.512852
SRSF9	0.227654	7.36119	1.29571	0.275832	0.513403
LSM2	-0.306331	6.432	1.29517	0.275927	0.513403
PLEK2	0.248871	5.43416	1.29377	0.276176	0.513579
LSM1	0.216339	5.8329	1.29138	0.276599	0.514021
MYDGF	0.231638	7.64189	1.28881	0.277055	0.514021
CCNL2	0.315978	4.91474	1.28826	0.277153	0.514021
PLAC8	-0.859829	7.43845	1.39539	0.27717	0.514021
SRPK1	-0.409015	6.31105	1.30957	0.277183	0.514021
GGA1	-0.307437	5.12527	1.28689	0.277397	0.514071
VBP1	0.332649	5.76337	1.2876	0.277565	0.514071
POLR2G	-0.235424	6.04776	1.28534	0.277672	0.514071
NUMA1	-0.353417	5.45994	1.28906	0.278066	0.514515
PRPF40A	0.222687	6.56909	1.28108	0.278434	0.514714
MT-ATP6	-0.318935	13.5331	1.27995	0.278636	0.514714
IK	-0.271132	6.08167	1.27948	0.27872	0.514714
KRT10	0.216385	7.28133	1.27909	0.27879	0.514714
CAPN1	0.325529	6.61641	1.27798	0.27899	0.514721
SHROOM3	-0.250781	5.74826	1.27735	0.279103	0.514721
RPL13A	-0.31779	12.8815	1.26935	0.280544	0.517094
GDE1	-0.291383	6.05097	1.26256	0.281776	0.519078
NDUFA11	-0.204494	8.44575	1.26029	0.282189	0.519382
METTL5	0.25741	6.3052	1.25815	0.282581	0.519382
SIGMAR1	0.240751	5.1786	1.25784	0.282636	0.519382
SOD1	0.248667	8.83353	1.25679	0.282829	0.519382
CINP	-0.238719	5.12661	1.25372	0.283391	0.519382
LMAN2	0.227718	7.33788	1.25372	0.283391	0.519382
GAK	-0.276353	5.51813	1.2535	0.283432	0.519382
IGLC2	-2.90714	8.57904	1.41698	0.283455	0.519382
BIRC6	0.27308	5.57294	1.25192	0.283722	0.519382
RAD23A	0.232048	7.20323	1.25187	0.28373	0.519382
C9orf78	-0.225909	5.87416	1.25164	0.283773	0.519382
ADD1	-0.315505	5.27795	1.25135	0.283825	0.519382
PPIB	-0.243902	8.56106	1.2506	0.283964	0.519382
RAD50	0.276553	5.70035	1.24748	0.284539	0.519813
PHIP	-0.269562	5.45123	1.24746	0.284541	0.519813
HDHD3	-0.242076	6.33785	1.24598	0.284815	0.519813
AES	-0.268259	7.05492	1.24563	0.28488	0.519813
PLEKHA5	0.347922	5.16489	1.24453	0.285082	0.519813
PSMC4	0.259862	6.06887	1.24425	0.285134	0.519813
TRADD	0.26593	4.96272	1.24207	0.285538	0.520265
ERLEC1	-0.224236	6.10429	1.23867	0.286169	0.52113
MRPS33	-0.239996	7.33637	1.23719	0.286444	0.521326
LINC00969	-0.252528	6.59824	1.23538	0.286782	0.521326
HNRNPDL	0.262518	7.28327	1.23515	0.286824	0.521326
RPLP2	-0.281539	12.4899	1.23393	0.287052	0.521326
H2AFY	0.242245	7.6109	1.23245	0.287329	0.521326
TOR1AIP2	0.259481	5.13921	1.23236	0.287346	0.521326
SYNGR2	0.317457	7.75886	1.22984	0.287816	0.521326
SUMO2	0.210123	8.72067	1.229	0.287973	0.521326
YTHDF2	-0.227892	5.89624	1.22882	0.288007	0.521326
VKORC1	0.249351	5.86538	1.22876	0.288019	0.521326
GBAS	-0.265914	5.88918	1.22736	0.288283	0.521326
PPP4C	0.190877	7.21468	1.22616	0.288507	0.521326
TUSC2	-0.241484	5.39315	1.22586	0.288563	0.521326
SSRP1	-0.214274	6.06178	1.22573	0.288589	0.521326
LRPAP1	-0.256197	6.69689	1.22482	0.288759	0.521326
ACAT2	-0.514843	5.80327	1.27313	0.288775	0.521326
YIPF6	0.256204	5.67902	1.22005	0.289658	0.522637
CCDC25	-0.227866	5.89792	1.21914	0.289831	0.522666
THAP4	-0.279286	5.35968	1.21822	0.290004	0.522696
CSNK2A1	0.287196	5.43422	1.21487	0.290639	0.522839
RPS17	-0.273935	11.8632	1.21479	0.290655	0.522839
DNAJC10	0.300668	5.09986	1.21461	0.290689	0.522839
FLNB	-0.225537	6.21409	1.2145	0.290709	0.522839
ARF4	-0.279826	7.38158	1.21182	0.29122	0.523256
DAAM1	-0.283401	5.40037	1.21163	0.291255	0.523256
MIEN1	-0.238742	6.89908	1.21061	0.291451	0.523327
TIAL1	0.225875	5.43001	1.20389	0.292735	0.525282
PYCR1	0.246705	5.42153	1.20327	0.292855	0.525282
CBLC	-0.227724	5.75623	1.2003	0.293424	0.526021
ATRAID	0.214159	7.10301	1.19487	0.294473	0.527617
HDLBP	-0.209344	7.05069	1.19241	0.294948	0.528185
EIF4EBP2	-0.206723	5.84572	1.19119	0.295184	0.528325
KIF5B	0.238524	7.45272	1.18622	0.296152	0.529773
MRPL27	-0.272401	7.05005	1.18335	0.296711	0.530488
CTBP1	0.315981	5.57078	1.18051	0.297268	0.5312
SYNE2	-0.404299	6.00711	1.19907	0.29755	0.531418
PSMB7	0.202879	7.42314	1.178	0.297759	0.531507
TOMM5	0.324002	5.46565	1.17342	0.29866	0.532707
SCCPDH	0.263634	5.61326	1.17231	0.298879	0.532707
HSF1	0.221708	5.3109	1.17216	0.29891	0.532707
FAM45A	-0.334122	5.22138	1.17056	0.299465	0.533412
RASSF7	-0.2583	6.37046	1.16662	0.300006	0.53409
PLGRKT	-0.342129	6.69034	1.1728	0.300316	0.534244
PGLS	0.253268	7.19456	1.16457	0.300412	0.534244
SMIM15	-0.216714	6.25539	1.16307	0.300712	0.534492
OCIAD1	-0.197708	6.99607	1.16032	0.301259	0.53518
POLR2K	0.196381	6.90162	1.1583	0.301663	0.535612
COPS6	0.229952	6.60739	1.15627	0.302069	0.535917
GSDMD	-0.220959	6.32346	1.15584	0.302156	0.535917
GOLPH3L	-0.240361	5.17984	1.15389	0.302547	0.536219
C14orf119	0.202218	5.72403	1.15339	0.302647	0.536219
TMEM176B	-0.486151	7.83991	1.19032	0.303549	0.537085
ANP32A	-0.253888	6.45557	1.14818	0.303696	0.537085
BAIAP2L2	0.276051	4.9093	1.14787	0.303759	0.537085
PPIC	-0.297149	6.95225	1.14777	0.30378	0.537085
SSBP3	0.263593	5.39141	1.14627	0.304083	0.537238
UNC93B1	0.824425	5.68176	1.22745	0.304188	0.537238
HMOX2	-0.321943	5.53472	1.14741	0.304366	0.537244
NEDD8	0.211646	8.04272	1.14414	0.304513	0.537244
SRSF10	0.223837	6.74542	1.14105	0.30514	0.537906
LAPTM4A	0.210873	7.97706	1.1407	0.305211	0.537906
LASP1	0.21296	6.32982	1.13788	0.305786	0.538635
SRSF3	-0.216072	8.03892	1.13003	0.307392	0.541179
DRAM2	-0.228593	5.49663	1.12543	0.308338	0.541733
LGALS2	-1.52915	7.91054	1.25904	0.308397	0.541733
PAICS	0.257662	5.95231	1.12508	0.30841	0.541733
TNFSF10	-0.250907	6.2956	1.12413	0.308606	0.541733
RSRC2	-0.198429	6.63353	1.12385	0.308663	0.541733
DYNLL1	0.228888	9.1066	1.12376	0.308683	0.541733
PTMS	0.352775	6.9442	1.13288	0.308846	0.541733
FNDC3A	0.271483	4.88466	1.1222	0.309005	0.541733
PSMD9	-0.225092	5.33972	1.11258	0.311002	0.544781
KCNK1	0.272439	5.14883	1.11226	0.31107	0.544781
SNX6	-0.213324	6.18221	1.11136	0.311257	0.544822
ENTPD6	0.231961	5.82577	1.1059	0.312401	0.546539
DDX27	0.242041	5.677	1.10511	0.312568	0.546544
VDAC2	-0.210021	8.18814	1.10387	0.312828	0.546622
SMARCC1	-0.279615	5.71972	1.10334	0.31294	0.546622
RPL23	-0.252048	10.8371	1.10116	0.313399	0.54693
SEC13	-0.278981	6.18098	1.10095	0.313444	0.54693
WDR34	0.358877	5.79952	1.10999	0.313846	0.547345
HMGCS1	0.29305	6.36752	1.0963	0.314427	0.548072
YWHAQ	0.207886	7.38414	1.093	0.315127	0.548748
SLC20A1	-0.460141	6.24587	1.12511	0.315182	0.548748
VPS37B	-0.23197	5.36348	1.09215	0.315308	0.548748
GLTSCR2	-0.370861	8.6994	1.10448	0.315841	0.54875
ATP6V1G1	0.29647	7.71811	1.08947	0.315879	0.54875
TUG1	0.207635	5.52566	1.08851	0.316085	0.54875
NUBP2	-0.228858	5.32666	1.08825	0.316139	0.54875
EMG1	0.239946	5.6063	1.08758	0.316283	0.54875
FARSA	0.221925	5.46573	1.08752	0.316296	0.54875
CMPK1	-0.198951	7.38443	1.08535	0.316761	0.549271
FUBP1	-0.207095	5.25187	1.08417	0.317014	0.549374
COPA	-0.204027	5.95826	1.08324	0.317213	0.549374
ANAPC11	0.242209	7.93102	1.08277	0.317314	0.549374
NBL1	-0.33938	7.19323	1.0907	0.317711	0.549585
ADSS	0.223067	5.53455	1.08067	0.317765	0.549585
ARPC5L	-0.221079	6.48505	1.07814	0.31831	0.550243
OSTC	0.186039	7.27077	1.07684	0.318589	0.550441
MACROD1	-0.343609	5.90082	1.07736	0.320411	0.553301
PSMD4	0.246289	6.76091	1.0608	0.322081	0.555898
BPTF	-0.225703	5.90502	1.05468	0.323426	0.557931
HDGF	0.255194	6.53034	1.05354	0.323679	0.558079
USH1C	-0.27257	6.32902	1.05239	0.323932	0.558227
LCOR	0.224539	4.99191	1.04958	0.324555	0.559012
HSPA1B	0.221506	8.10641	1.04489	0.325597	0.560517
HNRNPF	-0.189216	7.58718	1.04266	0.326093	0.560888
PPID	0.238204	5.13811	1.04242	0.326148	0.560888
PYM1	-0.20852	5.25449	1.04069	0.326535	0.561264
DNAJC7	0.19113	6.31783	1.03903	0.326906	0.561604
TMX2	-0.295231	6.13456	1.03804	0.327129	0.561604
XRCC6	-0.198675	7.12667	1.03755	0.327238	0.561604
PRDX2	-0.259321	8.47952	1.03287	0.328291	0.563076
RPL29	-0.323958	11.5541	1.03224	0.328433	0.563076
IST1	0.215856	5.79614	1.03101	0.32871	0.563193
ARPC5	0.196884	7.4874	1.03044	0.328839	0.563193
LCMT1	-0.264883	5.3179	1.02905	0.329152	0.563295
PAPOLA	0.189613	6.9891	1.02868	0.329236	0.563295
TAF9	-0.287832	6.03241	1.02753	0.329496	0.563439
STK25	-0.254871	5.2765	1.02682	0.329657	0.563439
RPS27A	-0.238875	11.9719	1.02484	0.330106	0.563832
SCAND1	0.292104	7.65211	1.02542	0.330225	0.563832
MRPS15	-0.194923	6.67681	1.02242	0.330658	0.564282
TMEM165	0.270387	5.9608	1.02009	0.331189	0.564899
RHOT2	-0.263176	5.21562	1.01841	0.331573	0.565266
RPL37A	-0.25036	12.3776	1.01643	0.332026	0.565629
HLA-A	-0.323544	10.4853	1.01599	0.332125	0.565629
HMGB1	0.279402	9.95066	1.01444	0.332482	0.565707
MRPL50	0.328708	5.56832	1.02045	0.332544	0.565707
HERPUD1	-0.275224	7.05518	1.01358	0.332679	0.565707
TARDBP	-0.198048	5.61427	1.0118	0.333088	0.566114
RBM42	0.213618	5.92798	1.01059	0.333367	0.5663
EBP	-0.197519	6.99209	1.00799	0.333967	0.566692
TKT	0.231987	7.47727	1.00721	0.334148	0.566692
TRIM28	0.303269	6.05641	1.00718	0.3343	0.566692
KIAA0907	0.279018	4.97562	1.00597	0.334434	0.566692
MT-CYB	-0.248244	13.3144	1.00591	0.334447	0.566692
TSPAN14	-0.376284	4.91839	1.00388	0.3354	0.567939
TBRG4	0.277	5.56995	1.00064	0.335671	0.567939
GOLGA2	-0.230075	5.55244	0.99982	0.335861	0.567939
RNF13	0.193251	5.18452	0.999621	0.335908	0.567939
UBE2D2	-0.258081	6.99768	0.99908	0.336034	0.567939
ACBD5	0.35331	4.91522	0.99773	0.336349	0.568007
MRPS34	-0.203801	7.39161	0.997448	0.336414	0.568007
ZRANB2	-0.277526	5.86686	0.996215	0.336702	0.568206
PPIG	-0.187028	6.78005	0.995241	0.33693	0.568303
CLTB	-0.204256	7.93343	0.993557	0.337324	0.568583
UBE2M	0.327155	4.91208	0.993079	0.337437	0.568583
CCNDBP1	-0.219798	5.34796	0.991492	0.337809	0.568923
CTSC	-0.277452	5.9803	0.989485	0.33828	0.569401
EBNA1BP2	0.196628	6.26607	0.988833	0.338434	0.569401
C19orf33	0.253701	9.39032	0.987486	0.338751	0.569648
MTX2	-0.191076	5.54637	0.986228	0.339048	0.569861
ELOF1	0.205853	5.49759	0.985202	0.33929	0.569943
TOX3	0.213937	5.12617	0.984573	0.339439	0.569943
EXOSC4	0.209129	5.43411	0.980741	0.340347	0.571181
USE1	0.228721	5.21591	0.979421	0.340661	0.571387
SKP1	0.19781	8.57438	0.978168	0.340959	0.571387
SLC5A3	0.36819	5.43189	0.990754	0.340984	0.571387
GALNT7	-0.294747	5.52467	0.977112	0.341654	0.571928
FAU	-0.207291	10.9568	0.974775	0.341767	0.571928
CCDC115	-0.235006	5.30052	0.974553	0.341821	0.571928
ERICH1	0.296124	5.35897	0.974502	0.342276	0.572403
TFAM	-0.220437	5.60984	0.969642	0.342997	0.573321
[truncated: 1,341 more rows]
