# Supplementary material for: Decoding the colorectal cancer ecosystem emphasizes the cooperative role of cancer cells, TAMs and CAFsin tumor progression
Source: J Transl Med. 2022 Oct 8;20:462. doi: 10.1186/s12967-022-03661-8 (PMC9548187; doi:10.1186/s12967-022-03661-8)
Supplement: Supplementary file 6 — Additional file 6: Table S6. Identified meta-programs and its biological process annotation. Related to Figure 3F, Figure S2B. [file 12967_2022_3661_MOESM6_ESM.xlsx]

## Sheet: Sheet1
Table S6: Identified meta-programs and its biological process annotation. Related to Figure 3F, Figure S2B.
Gene expression programs and meta-programs identified by cNMF.					Gene Ontology enrichment analysis of meta-program1.											Gene Ontology enrichment analysis of meta-program2.											Gene Ontology enrichment analysis of meta-program3.											Gene Ontology enrichment analysis of meta-program5.											Gene Ontology enrichment analysis of meta-program6.
Gene	Program	Meta-program			ID	Description	GeneRatio	BgRatio	pvalue	p.adjust	qvalue	geneID	Count			ID	Description	GeneRatio	BgRatio	pvalue	p.adjust	qvalue	geneID	Count			ID	Description	GeneRatio	BgRatio	pvalue	p.adjust	qvalue	geneID	Count			ID	Description	GeneRatio	BgRatio	pvalue	p.adjust	qvalue	geneID	Count			ID
TUBA1B	SMC01_T_Program5	Meta-Program1			GO:0000280	nuclear division	86/448	407/18670	1.21781e-56	4.3963e-53	3.86367e-53	UBE2C/MAD2L1/UBE2S/MKI67/PLK1/TPX2/NEK2/CCNB1/SMC4/PTTG1/NUSAP1/TOP2A/BIRC5/CENPF/AURKA/TACC3/AURKB/CDC20/RANBP1/RACGAP1/MYBL2/NUF2/PRC1/DLGAP5/CKS2/NCAPH/PSRC1/RAN/KIF20B/CDCA5/CENPE/KIF11/ANLN/PKMYT1/DSCC1/ZWINT/KNSTRN/TUBG1/BUB3/CENPK/SMC2/KIF4A/MZT1/NDC80/SPAG5/RAD51/ASPM/CDCA8/KIF23/BUB1B/CDC25C/CDC6/CDT1/FANCD2/NCAPD3/SYCE2/KIF14/KIF18B/TTK/MND1/KIFC1/CCNE2/RAD21/NCAPD2/BRCA2/RAD54L/NCAPG/K…	86			GO:0006614	SRP-dependent cotranslational protein targeting to membrane	79/1036	105/18670	2.67058e-77	1.42743e-73	1.18996e-73	RPL11/RPL22/RPS8/RPL5/RPL7A/RPS7/RPS3A/RPL3/RPL14/RPSA/RPL19/RPL23A/RPL8/RPL10A/RPS27A/RPS2/RPL27/RPL35/RPS4X/RPL10/RPL18/RPS3/RPL7/RPL39/RPL30/RPL15/RPL13A/RPL9/RPS18/RPL4/RPL23/RPS14/RPL32/RPL38/RPL29/RPS10/RPS28/RPS24/RPL34/RPS9/RPL21/RPS23/RPLP1/RPL12/RPL24/RPS27/RPS21/RPL35A/RPS17/RPLP2/RPL27A/RPL26/RPS11/RPL6/RPLP0/RPS5/RPS6/RPS4Y1/RPL13/RPL28/RPL18A/RPS16/RPL41/RPS19/RPS15A/RPS12/RPL37A/RP…	79			GO:0097529	myeloid leukocyte migration	28/279	210/18670	9.26929e-19	3.47228e-15	2.63931e-15	CCL8/AIF1/TREM2/C3AR1/CD300A/CD74/FCER1G/BST1/PTPRO/SLAMF8/CCR7/CSF3R/CXCL10/EDNRB/CCL3/CXCL9/CMKLR1/S100A9/S100A8/TNFSF11/CX3CR1/MCOLN2/CCL3L3/VAV1/IL1B/CCL4/ROR2/IL1R1	28			GO:0048568	embryonic organ development	20/234	428/18670	4.94498e-07	0.00163679	0.00144602	PROX1/BMP4/CDKN1C/TUBB2B/DLX2/ATP6V1B1/MFAP2/WNT16/MSX1/IGF2/HOXD9/PTCH1/PTK7/E2F7/HES1/RARA/ID2/JUNB/MAFB/AHI1	20			GO:0070268
HMGB2	SMC01_T_Program5	Meta-Program1			GO:0007059	chromosome segregation	75/448	321/18670	1.20659e-52	1.45193e-49	1.27603e-49	CENPW/MAD2L1/MKI67/PLK1/NEK2/CCNB1/SMC4/PTTG1/NUSAP1/TOP2A/BIRC5/CENPF/TACC3/AURKB/CDC20/RACGAP1/NUF2/PRC1/DLGAP5/NCAPH/PSRC1/RAN/CDCA5/OIP5/CENPE/CDCA2/ECT2/DSCC1/FAM83D/ZWINT/KNSTRN/TUBG1/BUB3/CENPK/SMC2/KIF4A/CENPN/NDC80/SKA2/SPAG5/RMI2/CDCA8/KIF23/FEN1/BUB1B/CDC6/CDT1/FANCD2/SKA3/NCAPD3/SYCE2/KIF14/SPC25/MIS18A/SKA1/KIF18B/TTK/KIFC1/CCNE2/RAD21/NCAPD2/NCAPG/KIF2C/INCENP/BUB1/SPDL1/TRIP13/BRCA…	75			GO:0006402	mRNA catabolic process	132/1036	364/18670	6.18417e-73	1.10181e-69	9.18513e-70	YBX1/RPL11/RPL22/RPS8/PSMB2/RPL5/PSMA5/CSDE1/HSPA1B/NCBP2/HSPA8/HSPA1A/APEX1/HSPB1/UBB/SYNCRIP/SSB/RPL7A/RPS7/RPS3A/RPL3/RPL14/RPSA/RPL19/PSMB1/NPM1/PSMD8/PSMA4/CIRBP/PSMC4/PSMB5/RPL23A/PSMD14/PSMB6/PSMD6/RPL8/RPL10A/RPS27A/RPS2/RPL27/RPL35/RPS4X/RPL10/RPL18/RPS3/RPL7/RPL39/RPL30/RPL15/RPL13A/RPL9/RPS18/RPL4/EIF3E/RPL23/RPS14/RPL32/RPL38/RPL29/RPS10/RPS28/RPS24/RPL34/RPS9/RPL21/RPS23/PABPC1/RPLP1…	132			GO:0071346	cellular response to interferon-gamma	25/279	180/18670	2.68867e-17	2.65956e-14	2.02155e-14	CCL8/IRGM/FCGR1A/AIF1/HLA-DPB1/HLA-DRB1/HLA-DPA1/HLA-DRA/HLA-DQA2/MRC1/HLA-DQA1/IFI30/RAB7B/HLA-DQB1/PTAFR/CCL3/HCK/WAS/TLR2/CCL3L3/CCL4/VIM/CASP1/CIITA/IRF4	25			GO:0045165	cell fate commitment	15/234	270/18670	1.70079e-06	0.00269267	0.00237883	WNT6/PROX1/BMP4/SOX6/DLX2/WNT16/ZNF521/WNT5B/WNT10A/DKK1/PTCH1/HES1/RARA/ID2/PTCH2	15			GO:0060337
UBE2C	SMC01_T_Program5	Meta-Program1			GO:0140014	mitotic nuclear division	69/448	264/18670	5.89286e-52	5.31831e-49	4.67397e-49	UBE2C/MAD2L1/UBE2S/MKI67/PLK1/TPX2/NEK2/CCNB1/SMC4/PTTG1/NUSAP1/BIRC5/CENPF/AURKA/TACC3/AURKB/CDC20/RANBP1/RACGAP1/MYBL2/NUF2/PRC1/DLGAP5/NCAPH/PSRC1/RAN/KIF20B/CDCA5/CENPE/KIF11/ANLN/PKMYT1/DSCC1/ZWINT/KNSTRN/TUBG1/BUB3/CENPK/SMC2/KIF4A/MZT1/NDC80/SPAG5/CDCA8/KIF23/BUB1B/CDC25C/CDC6/CDT1/NCAPD3/KIF14/KIF18B/TTK/KIFC1/RAD21/NCAPD2/NCAPG/KIF2C/BORA/INCENP/BUB1/SPDL1/TRIP13/KIF22/FBXO5/CHEK1/EGF/MT…	69			GO:0072599	establishment of protein localization to endoplasmic reticulum	80/1036	122/18670	1.95595e-70	1.49351e-67	1.24504e-67	RPL11/RPL22/RPS8/RPL5/RPL7A/RPS7/RPS3A/RPL3/RPL14/RPSA/RPL19/RPL23A/RPL8/RPL10A/RPS27A/RPS2/RPL27/RPL35/RPS4X/RPL10/RPL18/RPS3/RPL7/RPL39/RPL30/RPL15/RPL13A/RPL9/RPS18/RPL4/RPL23/RPS14/RPL32/RPL38/RPL29/RPS10/RPS28/RPS24/RPL34/RPS9/RPL21/RPS23/RPLP1/RPL12/RPL24/RPS27/RPS21/RPL35A/RPS17/RPLP2/RPL27A/RPL26/RPS11/RPL6/RPLP0/RPS5/RPS6/RPS4Y1/RPL13/RPL28/RPL18A/RPS16/RPL41/RPS19/RPS15A/RPS12/RPL37A/RP…	80			GO:0034341	response to interferon-gamma	26/279	199/18670	2.83989e-17	2.65956e-14	2.02155e-14	CCL8/IRGM/FCGR1A/AIF1/HLA-DPB1/HLA-DRB1/HLA-DPA1/HLA-DRA/HLA-DQA2/MRC1/HLA-DQA1/IFI30/RAB7B/HLA-DQB1/SNCA/PTAFR/CCL3/HCK/WAS/TLR2/CCL3L3/CCL4/VIM/CASP1/CIITA/IRF4	26			GO:0030111	regulation of Wnt signaling pathway	17/234	363/18670	3.5535e-06	0.00294052	0.0025978	APCDD1/BAMBI/NKD1/NOTUM/WIF1/CDK14/DACT2/PRICKLE1/RSPO2/WNT5B/DKK1/PTK7/AMER1/EGR1/TLR2/SOX4/DDX3X	17			GO:0071357
CENPW	SMC01_T_Program5	Meta-Program1			GO:0006260	DNA replication	65/448	274/18670	5.17821e-46	3.73867e-43	3.28571e-43	CCNA2/CDK1/NUCKS1/RRM2/GINS2/GMNN/DSCC1/MCM7/RNASEH2A/CLSPN/PCNA/RPA3/MCM6/PRIM1/NASP/CHTF18/POLD2/RAD51/ORC6/TICRR/RMI2/FEN1/CDC6/CDT1/DUT/CHAF1A/DNA2/DTL/CDC45/RRM1/EXO1/CCNE2/POLA2/BRCA2/TIMELESS/MCM5/RFC2/RFC4/MCM4/RFC5/MCM3/MCM10/MCM2/CHAF1B/BRCA1/RAD1/CCNE1/ALYREF/SSBP1/DBF4/POLH/CACYBP/FBXO5/WDHD1/DBF4B/CHEK1/PIF1/E2F7/CDC7/DONSON/ESCO2/E2F8/SET/BLM/RECQL4	65			GO:0006413	translational initiation	96/1036	193/18670	1.83784e-68	1.22791e-65	1.02363e-65	RPL11/RPL22/RPS8/EIF3I/RPL5/NCBP2/EIF1AX/HSPB1/PPP1R15A/RPL7A/MCTS1/RPS7/RPS3A/RPL3/RPL14/RPSA/RPL19/EIF4A1/NPM1/RPL23A/EIF4EBP1/EIF3K/RPL8/RPL10A/RPS27A/RPS2/RPL27/RPL35/RPS4X/RPL10/RPL18/RPS3/RPL7/RPL39/RPL30/RPL15/RPL13A/RPL9/RPS18/RPL4/EIF3E/RPL23/RPS14/RPL32/RPL38/RPL29/RPS10/RPS28/RPS24/RPL34/RPS9/RPL21/RPS23/PABPC1/RPLP1/RPL12/RPL24/RPS27/RPS21/RPL35A/RPS17/RPLP2/EIF3H/RPL27A/RPL26/RPS11/E…	96			GO:0050867	positive regulation of cell activation	34/279	394/18670	1.41208e-16	1.05793e-13	8.04143e-14	SASH3/AIF1/HLA-DPB1/TREM2/LILRA5/HLA-DMB/CD74/HLA-DPA1/FCER1G/TYROBP/BST1/CD4/LRRK2/TESPA1/ZAP70/GPR183/CCR7/PLEK/CD1D/SIRPB1/PTAFR/CCL3/LILRB1/CD86/LILRA2/TNFSF11/VAV1/IGF1/IL10/IL1B/AXL/CD83/ITGAM/ZP3	34			GO:0042481	regulation of odontogenesis	5/234	26/18670	1.57224e-05	0.0082289	0.0072698	WNT6/BMP4/RSPO2/WNT10A/MSX1	5			GO:0002478
HMGB1	SMC01_T_Program5	Meta-Program1			GO:0000070	mitotic sister chromatid segregation	51/448	151/18670	9.69596e-45	5.83374e-42	5.12695e-42	MAD2L1/PLK1/NEK2/CCNB1/SMC4/PTTG1/NUSAP1/CENPF/TACC3/AURKB/CDC20/RACGAP1/NUF2/PRC1/DLGAP5/NCAPH/PSRC1/RAN/CDCA5/CENPE/DSCC1/ZWINT/KNSTRN/TUBG1/BUB3/CENPK/SMC2/KIF4A/NDC80/SPAG5/CDCA8/KIF23/BUB1B/CDC6/CDT1/NCAPD3/KIF14/KIF18B/TTK/KIFC1/RAD21/NCAPD2/NCAPG/KIF2C/INCENP/BUB1/SPDL1/TRIP13/KIF22/FBXO5/PTTG2	51			GO:0019080	viral gene expression	90/1036	191/18670	1.55649e-61	8.31943e-59	6.93538e-59	RPL11/RPL22/RPS8/RPL5/SSB/RPL7A/MCTS1/RPS7/RPS3A/RPL3/RPL14/RPSA/RPL19/IFITM3/RPL23A/RPL8/RPL10A/RPS27A/RPS2/RPL27/RPL35/RPS4X/RPL10/RPL18/RPS3/RPL7/RPL39/RPL30/RPL15/RPL13A/RPL9/RPS18/RPL4/RPL23/RPS14/RPL32/RPL38/RPL29/RPS10/RPS28/RPS24/RPL34/RPS9/RPL21/RPS23/RPLP1/RPL12/RPL24/RPS27/RPS21/RPL35A/RPS17/RPLP2/RPL27A/RPL26/RPS11/EIF3F/RPL6/RPLP0/RPS5/RPS6/RPS4Y1/RPL13/RPL28/RPL18A/RPS16/RPL41/EIF3L…	90			GO:0001819	positive regulation of cytokine production	36/279	464/18670	4.94111e-16	3.0849e-13	2.34486e-13	SASH3/AIF1/HLA-DPB1/TREM2/C3AR1/LILRA5/CSF1R/CD74/HLA-DPA1/FCER1G/TYROBP/LY96/CD4/FCN1/LRRK2/MNDA/RAB7B/CCR7/PTAFR/CD14/CCL3/MMP12/LILRB1/IL1A/CD86/LILRA2/TLR2/MCOLN2/IL10/IL1B/CD83/CASP1/IL1R1/C3/ZP3/IRF4	36			GO:0050909	sensory perception of taste	7/234	67/18670	2.03825e-05	0.0082289	0.0072698	GNG13/RTP3/TAS1R3/CST2/CST4/CST1/TRPM5	7			GO:0008544
CCNA2	SMC01_T_Program5	Meta-Program1			GO:1901987	regulation of cell cycle phase transition	69/448	480/18670	5.84299e-34	2.10932e-31	1.85376e-31	UBE2C/MAD2L1/PLK1/TUBB4B/TPX2/NEK2/CCNB1/CENPF/TUBB/AURKA/CDK1/AURKB/CDC20/DLGAP5/HMMR/CDCA5/PSMA7/CENPE/ANLN/PSMB3/FAM83D/TUBG1/BUB3/CLSPN/PCNA/NPM1/NDC80/HSP90AA1/TICRR/BUB1B/CDC25C/CDC25A/CDC6/CDT1/KIF14/GTSE1/DTL/CDC45/TTK/RAD21/BUB1/CKAP5/SPDL1/CEP70/CDK4/TFDP1/PSMC3/HAUS1/TRIP13/BRCA1/CCNE1/DBF4/PSMA4/FBXO5/PLK4/PAGR1/DBF4B/CHEK1/PRKAR2B/MTBP/PKD2/E2F7/CDC7/DONSON/E2F8/CDC25B/CDKN2D/DYNLL1/…	69			GO:0019083	viral transcription	85/1036	177/18670	5.30012e-59	2.36076e-56	1.96802e-56	RPL11/RPL22/RPS8/RPL5/RPL7A/RPS7/RPS3A/RPL3/RPL14/RPSA/RPL19/IFITM3/RPL23A/RPL8/RPL10A/RPS27A/RPS2/RPL27/RPL35/RPS4X/RPL10/RPL18/RPS3/RPL7/RPL39/RPL30/RPL15/RPL13A/RPL9/RPS18/RPL4/RPL23/RPS14/RPL32/RPL38/RPL29/RPS10/RPS28/RPS24/RPL34/RPS9/RPL21/RPS23/RPLP1/RPL12/RPL24/RPS27/RPS21/RPL35A/RPS17/RPLP2/RPL27A/RPL26/RPS11/RPL6/RPLP0/RPS5/RPS6/RPS4Y1/RPL13/RPL28/RPL18A/RPS16/RPL41/RPS19/RPS15A/ZFP36/RP…	85			GO:0071219	cellular response to molecule of bacterial origin	25/279	212/18670	1.38457e-15	7.4094e-13	5.63195e-13	IRGM/TREM2/LY86/LY96/MRC1/BMP6/CXCL10/PTAFR/CD14/EDNRB/CCL3/CXCL9/LILRB1/HCK/CD86/LILRA2/TLR2/CX3CR1/IL10/IL1B/CCR5/AXL/VIM/LCN2/CASP1	25			GO:0045787	positive regulation of cell cycle	16/234	389/18670	3.41718e-05	0.0102826	0.00908414	PROX1/SMOC2/INSM1/BTG2/ZNF385A/MSX1/IGF2/E2F7/HES1/RARA/FOXO4/SOX4/ID2/PPP1R10/DDX3X/MEPCE	16			GO:0001819
MAD2L1	SMC01_T_Program5	Meta-Program1			GO:0071103	DNA conformation change	56/448	327/18670	1.20065e-31	3.94031e-29	3.46292e-29	HMGB2/CENPW/HMGB1/CCNB1/SMC4/NUSAP1/TOP2A/CDK1/NCAPH/CDCA5/CENPM/OIP5/ASF1B/HNRNPA2B1/GINS2/DSCC1/MCM7/CENPK/MCM6/SMC2/CENPN/CENPI/NASP/NPM1/CHTF18/RAD51/NCAPD3/CENPU/HMGB3/CHAF1A/DNA2/MIS18A/CDC45/ERCC6L/NCAPD2/RAD54L/NCAPG/CENPA/MCM5/RFC2/RFC4/MCM4/RFC5/MCM3/MCM2/HAT1/HELLS/CHAF1B/CENPP/RAD54B/PIF1/NCAPG2/HJURP/SET/BLM/RECQL4	56			GO:0042254	ribosome biogenesis	64/1036	297/18670	2.59985e-21	8.17422e-19	6.81433e-19	RPL11/RPS8/RPL5/MRPL20/RSL1D1/IMP3/NOP58/NOL11/RPL7A/RPS7/RPL3/RPL14/RPSA/NPM1/RPL23A/C1QBP/ERI3/RPL10A/NHP2/NPM3/PA2G4/RPS2/RPL27/RPL35/RPL10/RPL7/RPS14/RPL38/RPS10/RPS28/RPS24/RPS9/RPL12/RPL24/RPS27/RPS21/RPL35A/RPS17/RPL26/RPL6/RPLP0/RPS5/RPS6/NOB1/RPS16/RPS19/RPS15/RAN/FBL/MRTO4/MRPL11/RRS1/DCAF13/NIP7/LYAR/PAK1IP1/BYSL/NOP16/EIF6/EBNA1BP2/TFB2M/GTF3A/EXOSC7/SNU13	64			GO:0071706	tumor necrosis factor superfamily cytokine production	22/279	168/18670	8.18503e-15	2.04408e-12	1.55372e-12	SASH3/TREM2/LILRA5/FCER1G/TYROBP/LY96/LRRK2/PTAFR/CD14/CCL3/LILRB1/IRAK3/CLEC4A/CD33/CD86/LILRA2/TLR2/CX3CR1/IGF1/IL10/AXL/POMC	22			GO:0007568	aging	14/234	321/18670	5.68615e-05	0.0151428	0.0133779	CDKN1C/CNR1/COMP/WNT16/DKK1/ABAT/KRT83/MME/TERC/PRMT6/MSH2/FOXO4/ID2/JUN	14			GO:0071621
UBE2S	SMC01_T_Program5	Meta-Program1			GO:0044839	cell cycle G2/M phase transition	51/448	266/18670	2.50714e-31	6.96213e-29	6.11863e-29	CCNA2/PLK1/TUBB4B/TPX2/NEK2/CCNB1/CENPF/TUBB/AURKA/CDK1/AURKB/CCNB2/HMMR/FOXM1/PSMA7/PKMYT1/PSMB3/TUBG1/CLSPN/NPM1/HSP90AA1/TICRR/CIT/CDC25C/CDC25A/CDC6/KIF14/GTSE1/MELK/DTL/RAD21/BORA/CKAP5/CEP70/CDK4/PSMC3/HAUS1/BRCA1/SKP2/PSMA4/FBXO5/PLK4/DBF4B/CHEK1/PRKAR2B/NES/CDC7/DONSON/CDC25B/DYNLL1/BLM	51			GO:0043488	regulation of mRNA stability	47/1036	177/18670	6.98425e-20	1.96478e-17	1.63791e-17	YBX1/PSMB2/PSMA5/HSPA8/HSPA1A/APEX1/HSPB1/UBB/SYNCRIP/PSMB1/NPM1/PSMD8/PSMA4/CIRBP/PSMC4/PSMB5/PSMD14/PSMB6/PSMD6/RPS27A/PABPC1/ZFP36/UBC/ZFP36L2/ZC3H12A/HNRNPD/SERBP1/HNRNPR/PSMD3/PSME2/PSMB9/PSMB8/TBRG4/PSMA7/PSMB3/PSMB7/PSMA3/YWHAB/AXIN2/HNRNPM/ZFP36L1/CPEB3/E2F1/PSMA2/PSMD4/EXOSC7/HNRNPC	47			GO:0070661	leukocyte proliferation	28/279	298/18670	9.30196e-15	2.17782e-12	1.65538e-12	CCL8/SASH3/AIF1/HLA-DPB1/TREM2/CD300A/HLA-DMB/CSF1R/CD74/HLA-DPA1/TYROBP/BST1/CD4/VSIG4/LST1/MNDA/ZAP70/GPR183/CD1D/LILRB1/CD86/TNFSF11/TNFSF8/GAPT/IGF1/IL10/IL1B/ZP3	28			GO:0008544	epidermis development	17/234	464/18670	8.1978e-05	0.0151428	0.0133779	APCDD1/DCT/BMP4/KRT40/KRT74/TGM3/WNT16/ZNF750/WNT10A/TNFRSF19/DKK1/PRR9/KRT83/PTCH1/HES1/ELF3/PTCH2	17			GO:0002699
MKI67	SMC01_T_Program5	Meta-Program1			GO:0007051	spindle organization	41/448	170/18670	1.63415e-29	3.93285e-27	3.45637e-27	CENPW/PLK1/TPX2/NEK2/CCNB1/BIRC5/TUBB/AURKA/TACC3/AURKB/CDC20/RACGAP1/MYBL2/NUF2/PRC1/PSRC1/RAN/STMN1/CENPE/KIF11/KNSTRN/TUBG1/KIF4A/MZT1/NDC80/SPAG5/ASPM/KIF23/SPC25/AUNIP/TTK/KIFC1/BORA/GPSM2/CKAP5/HAUS1/MLH1/FBXO5/GNAI1/POC1A/SUN2	41			GO:0045333	cellular respiration	47/1036	193/18670	3.18997e-18	7.75018e-16	6.46083e-16	UQCRH/PARK7/NDUFS5/PDHA1/IDH1/PDHB/MDH2/FAHD1/UQCRC2/CAT/SUCLG1/NDUFA10/NDUFA4/SHMT2/COX4I1/CYC1/COX5A/COX7B/COX6C/NDUFAB1/IDH2/NDUFS7/COX6B1/NDUFB9/NDUFA8/SUCLG2/COX7A2L/NDUFB5/UQCRFS1/CYCS/COX5B/DNAJC15/NOS2/NDUFS8/UQCRQ/TBRG4/PRELID1/NDUFV1/TRAP1/SDHC/NDUFS6/COX8A/NDUFB8/NDUFC2/FH/COX6A1/UQCRC1	47			GO:0050727	regulation of inflammatory response	35/279	485/18670	1.16579e-14	2.48634e-12	1.88989e-12	C1QB/C2/C1QA/C1QC/TREM2/C3AR1/LILRA5/APOE/FCER1G/BST1/VSIG4/CALCRL/SLAMF8/CR1/LRRK2/CCR7/SNCA/TNFAIP8L2/EDNRB/CCL3/HCK/IGKV1-39/S100A9/S100A8/TLR2/GPR17/TNFSF11/CCL3L3/IGF1/IL10/IL1B/SERPING1/IL1R1/C3/ZP3	35			GO:0061351	neural precursor cell proliferation	9/234	147/18670	0.000100647	0.0151428	0.0133779	DCT/PROX1/INSM1/ZNF503/DBN1/BTG2/HHIP/AKNA/ID2	9			GO:0001916
PLK1	SMC01_T_Program5	Meta-Program1			GO:0051983	regulation of chromosome segregation	32/448	103/18670	4.506e-27	9.03703e-25	7.94215e-25	MAD2L1/MKI67/PLK1/NEK2/CCNB1/PTTG1/CENPF/TACC3/AURKB/CDC20/RACGAP1/DLGAP5/CDCA5/CENPE/ECT2/KNSTRN/BUB3/NDC80/SPAG5/RMI2/FEN1/BUB1B/CDC6/CDT1/TTK/RAD21/KIF2C/BUB1/SPDL1/TRIP13/FBXO5/PTTG2	32			GO:0009141	nucleoside triphosphate metabolic process	66/1036	362/18670	6.69971e-18	1.55695e-15	1.29794e-15	UQCRH/ENO1/PARK7/NDUFS5/CMPK1/HSPA1B/DDIT4/HSPA8/HSPA1A/UQCRC2/SUCLG1/NDUFA10/NDUFA4/NUPR1/TPI1/PKM/SHMT2/IMPDH2/COX4I1/CYC1/CHCHD10/COX5A/NME1/COX7B/COX6C/NDUFAB1/DCTPP1/NDUFS7/COX6B1/NDUFB9/NDUFA8/COX7A2L/NDUFB5/TREM2/RAN/STOML2/TYMS/UQCRFS1/PGAM1/CYCS/PGK1/ALDOA/TMSB4X/GUK1/LDHA/COX5B/DNAJC15/NDUFS8/UQCRQ/COX7A2/EIF6/NDUFV1/LDHC/DTYMK/NUDT1/SDHC/ATP1B1/NDUFS6/COX8A/GAPDH/NDUFB8/NDUFC2/COX6A1/U…	66			GO:0002697	regulation of immune effector process	34/279	458/18670	1.26109e-14	2.48634e-12	1.88989e-12	SASH3/C1QB/C2/C1QA/C1QC/C3AR1/CD300A/HLA-DMB/CD74/FCER1G/VSIG4/SLAMF8/CR1/CD1B/CD1D/PTAFR/MMP12/LILRB1/IRAK3/WAS/IGKV1-39/CD86/CD1E/VAV1/IL10/IL1B/CD84/ITGAM/SERPING1/IL1R1/C3/ZP3/TGFB3/IRF4	34			GO:0001890	placenta development	9/234	152/18670	0.00012994	0.0168245	0.0148636	DLX3/CDKN1C/TCF23/IGF2/MME/SPP1/E2F7/HES1/JUNB	9			GO:0031343
TUBB4B	SMC01_T_Program5	Meta-Program1			GO:0007088	regulation of mitotic nuclear division	38/448	164/18670	9.8727e-27	1.87581e-24	1.64855e-24	UBE2C/MAD2L1/MKI67/PLK1/NEK2/CCNB1/PTTG1/NUSAP1/CENPF/AURKA/TACC3/AURKB/CDC20/RANBP1/DLGAP5/KIF20B/CDCA5/CENPE/KIF11/ANLN/PKMYT1/BUB3/NDC80/BUB1B/CDC25C/CDC6/CDT1/TTK/RAD21/BORA/BUB1/SPDL1/TRIP13/FBXO5/CHEK1/EGF/MTBP/PTTG2	38			GO:0022618	ribonucleoprotein complex assembly	56/1036	277/18670	1.86504e-17	3.8341e-15	3.19624e-15	RPL11/EIF3I/RPL5/MRPL20/HSP90AA1/HSP90AB1/MCTS1/SRPK1/RPL3/RPSA/WDR77/NPM1/CIRBP/RPL23A/C1QBP/RBMX/SRSF9/EIF3K/RPL10/RPL13A/EIF3E/RPS14/RPL38/RPS10/RPS28/RPS23/RPL12/RPL24/RPS27/EIF3H/EIF3F/RPL6/RPLP0/RPS5/EIF3L/RPS19/EIF3M/EIF3D/CLNS1A/RPS15/SNRPF/SNRPE/MRTO4/SNRPD1/MRPL11/RRS1/SNRPB/RUVBL1/NIP7/RUVBL2/EIF6/SNRPC/LSM4/SNRPG/SNU13/EIF2S2	56			GO:0071216	cellular response to biotic stimulus	25/279	236/18670	1.71769e-14	3.06402e-12	2.32899e-12	IRGM/TREM2/LY86/LY96/MRC1/BMP6/CXCL10/PTAFR/CD14/EDNRB/CCL3/CXCL9/LILRB1/HCK/CD86/LILRA2/TLR2/CX3CR1/IL10/IL1B/CCR5/AXL/VIM/LCN2/CASP1	25			GO:0044773	mitotic DNA damage checkpoint	7/234	97/18670	0.000219138	0.0225959	0.0199623	BTG2/ZNF385A/E2F7/MSH2/FOXO4/SOX4/PPP1R10	7			GO:0001913
H2AFZ	SMC01_T_Program5	Meta-Program1			GO:0051321	meiotic cell cycle	44/448	249/18670	1.36703e-25	2.14564e-23	1.88569e-23	PLK1/NEK2/SMC4/PTTG1/TOP2A/AURKA/CDC20/NUF2/CKS2/NCAPH/PKMYT1/TUBG1/BUB3/SMC2/RAD51/ASPM/BUB1B/CDC25C/CDC25A/XRCC2/FANCD2/NCAPD3/SYCE2/EXO1/TTK/MND1/CCNE2/RAD21/NCAPD2/BRCA2/RAD54L/BUB1/PSMC3IP/TRIP13/RAD1/CCNE1/MLH1/FBXO5/PDE3A/RAD54B/MNS1/CDC25B/SUN2/PTTG2	44			GO:0042775	mitochondrial ATP synthesis coupled electron transport	32/1036	97/18670	5.60589e-17	9.66564e-15	8.05764e-15	UQCRH/PARK7/NDUFS5/UQCRC2/NDUFA10/NDUFA4/COX4I1/CYC1/COX5A/COX7B/COX6C/NDUFAB1/NDUFS7/COX6B1/NDUFB9/NDUFA8/COX7A2L/NDUFB5/UQCRFS1/CYCS/COX5B/DNAJC15/NDUFS8/UQCRQ/NDUFV1/SDHC/NDUFS6/COX8A/NDUFB8/NDUFC2/COX6A1/UQCRC1	32			GO:0050863	regulation of T cell activation	28/279	314/18670	3.48845e-14	5.68163e-12	4.31866e-12	SASH3/AIF1/HLA-DPB1/CD300A/HLA-DMB/HLA-DOA/CD74/HLA-DPA1/CD4/VSIG4/CR1/TESPA1/ZAP70/CCR7/CD1D/SIRPB1/TNFAIP8L2/LILRB1/CD86/TNFSF11/TNFSF8/VAV1/IGF1/IL10/IL1B/CD83/ZP3/IRF4	28			GO:0060562	epithelial tube morphogenesis	13/234	322/18670	0.00022401	0.0225959	0.0199623	WNT6/PROX1/BMP4/HHIP/PRICKLE1/RSPO2/MTSS1/PTCH1/PTK7/HES1/RARA/SOX4/AHI1	13			GO:0019730
CKS1B	SMC01_T_Program5	Meta-Program1			GO:0051052	regulation of DNA metabolic process	54/448	429/18670	8.74537e-24	1.12753e-21	9.90923e-22	HMGB1/CCNA2/NEK2/CDK1/AURKB/NUCKS1/FOXM1/PARPBP/HNRNPA2B1/GMNN/DEK/DSCC1/PCNA/DNMT1/NPM1/CHTF18/RAD51/HSP90AA1/TICRR/RMI2/CDC6/CDT1/DNA2/MIS18A/AUNIP/BRCA2/TIMELESS/KPNA2/RFC2/RFC4/RFC5/RAD51AP1/CCT7/TFDP1/MSH2/HNRNPD/BRCA1/ALYREF/MLH1/DBF4/POLH/CACYBP/PTGES3/FBXO5/DBF4B/CHEK1/PIF1/E2F7/CDC7/DONSON/ESCO2/E2F8/HNRNPA1/BLM	54			GO:0002479	antigen processing and presentation of exogenous peptide antigen via MHC class I, TAP-dependent	28/1036	75/18670	1.23238e-16	1.93737e-14	1.61507e-14	PSMB2/PSMA5/PDIA3/PSMB1/PSMD8/PSMA4/PSMC4/PSMB5/PSMD14/PSMB6/PSMD6/PSMD3/PSME2/HLA-B/CALR/TAP1/PSMB9/HLA-A/PSMB8/B2M/HLA-C/PSMA7/PSMB3/PSMB7/PSMA3/CYBA/PSMA2/PSMD4	28			GO:0070663	regulation of leukocyte proliferation	24/279	222/18670	3.72632e-14	5.81616e-12	4.42091e-12	CCL8/SASH3/AIF1/HLA-DPB1/CD300A/HLA-DMB/CD74/HLA-DPA1/TYROBP/BST1/CD4/VSIG4/LST1/MNDA/ZAP70/GPR183/CD1D/LILRB1/CD86/TNFSF8/IGF1/IL10/IL1B/ZP3	24			GO:0150063	visual system development	14/234	366/18670	0.000225277	0.0225959	0.0199623	NKD1/WNT6/PROX1/BMP4/CDKN1C/DLX2/SALL2/MFAP2/WNT16/WNT5B/RARA/ABI2/JUN/AHI1	14			GO:0001906
TPX2	SMC01_T_Program5	Meta-Program1			GO:1905818	regulation of chromosome separation	22/448	62/18670	1.96037e-20	1.76923e-18	1.55488e-18	MAD2L1/PLK1/CCNB1/PTTG1/CENPF/TACC3/AURKB/CDC20/DLGAP5/CENPE/BUB3/NDC80/BUB1B/CDC6/CDT1/TTK/RAD21/BUB1/SPDL1/TRIP13/FBXO5/PTTG2	22			GO:0071826	ribonucleoprotein complex subunit organization	56/1036	291/18670	1.89879e-16	2.89972e-14	2.41732e-14	RPL11/EIF3I/RPL5/MRPL20/HSP90AA1/HSP90AB1/MCTS1/SRPK1/RPL3/RPSA/WDR77/NPM1/CIRBP/RPL23A/C1QBP/RBMX/SRSF9/EIF3K/RPL10/RPL13A/EIF3E/RPS14/RPL38/RPS10/RPS28/RPS23/RPL12/RPL24/RPS27/EIF3H/EIF3F/RPL6/RPLP0/RPS5/EIF3L/RPS19/EIF3M/EIF3D/CLNS1A/RPS15/SNRPF/SNRPE/MRTO4/SNRPD1/MRPL11/RRS1/SNRPB/RUVBL1/NIP7/RUVBL2/EIF6/SNRPC/LSM4/SNRPG/SNU13/EIF2S2	56			GO:0006909	phagocytosis	30/279	369/18670	4.72906e-14	6.82129e-12	5.18492e-12	FCGR1A/FCGR2A/C2/AIF1/TREM2/CD300A/MSR1/FCER1G/TYROBP/FCGR3A/FCN1/CEACAM4/P2RY6/PRKCG/RAB7B/WIPF1/SIRPB1/CD14/HCK/WAS/IGKV1-39/CD300LF/TLR2/VAV1/IL1B/RAB31/AXL/ITGAM/FCN3/C3	30			GO:0002067	glandular epithelial cell differentiation	5/234	46/18670	0.000267197	0.0245673	0.0217039	PROX1/BMP4/INSM1/HES1/RARA	5			GO:0007159
NEK2	SMC01_T_Program5	Meta-Program1			GO:0140013	meiotic nuclear division	32/448	172/18670	1.34923e-19	1.15969e-17	1.01919e-17	PLK1/SMC4/PTTG1/TOP2A/AURKA/CDC20/NUF2/CKS2/NCAPH/SMC2/RAD51/ASPM/BUB1B/FANCD2/SYCE2/TTK/MND1/CCNE2/RAD21/BRCA2/RAD54L/BUB1/PSMC3IP/TRIP13/RAD1/CCNE1/MLH1/FBXO5/PDE3A/RAD54B/CDC25B/PTTG2	32			GO:0043618	regulation of transcription from RNA polymerase II promoter in response to stress	33/1036	121/18670	9.96799e-15	1.15824e-12	9.65549e-13	CA9/PSMB2/PSMA5/DNAJB1/EGR1/HSPA1A/BAG3/UBB/PSMB1/PSMD8/PSMA4/PSMC4/PSMB5/PSMD14/PSMB6/PSMD6/RPS27A/UBC/ATF3/PSMD3/PSME2/PSMB9/PSMB8/PSMA7/PSMB3/PSMB7/PSMA3/CHEK1/JUN/HSPA5/CREB3L1/PSMA2/PSMD4	33			GO:0042110	T cell activation	33/279	464/18670	1.07051e-13	1.3828e-11	1.05108e-11	SASH3/AIF1/HLA-DPB1/CD300A/HLA-DMB/HLA-DOA/CD74/HLA-DPA1/FCER1G/CD4/VSIG4/CR1/TESPA1/ZAP70/GPR183/CCR7/APBB1IP/CD1D/SIRPB1/TNFAIP8L2/LILRB1/CLEC4A/WAS/CD86/TNFSF11/TNFSF8/VAV1/IGF1/IL10/IL1B/CD83/ZP3/IRF4	33			GO:0050912	detection of chemical stimulus involved in sensory perception of taste	5/234	47/18670	0.000295982	0.0264784	0.0233923	RTP3/TAS1R3/CST2/CST4/CST1	5			GO:1903900
UBE2T	SMC01_T_Program5	Meta-Program1			GO:1905819	negative regulation of chromosome separation	18/448	40/18670	3.46143e-19	2.65867e-17	2.33656e-17	MAD2L1/PLK1/CCNB1/PTTG1/CENPF/AURKB/CDC20/BUB3/NDC80/BUB1B/CDT1/TTK/RAD21/BUB1/SPDL1/TRIP13/FBXO5/PTTG2	18			GO:0031145	anaphase-promoting complex-dependent catabolic process	27/1036	81/18670	1.14884e-14	1.27928e-12	1.06646e-12	PSMB2/PSMA5/UBB/PSMB1/PSMD8/PSMA4/PSMC4/PSMB5/PSMD14/PSMB6/PSMD6/RPS27A/UBC/UBE2S/AURKB/PSMD3/CDC20/PSME2/PSMB9/PSMB8/PSMA7/PSMB3/PSMB7/PSMA3/PTTG1/PSMA2/PSMD4	27			GO:0002429	immune response-activating cell surface receptor signaling pathway	33/279	473/18670	1.83449e-13	2.21677e-11	1.68499e-11	RFTN1/FCGR1A/FCGR2A/HLA-DPB1/PRKACB/C3AR1/CD300A/HLA-DRB1/HLA-DPA1/FCER1G/HLA-DRA/HLA-DQA2/FCGR3A/CD4/HLA-DQA1/CLEC10A/FPR1/FCN1/CR1/MNDA/TESPA1/ZAP70/HLA-DQB1/CCR7/WIPF1/FPR3/HCK/CLEC4A/CMKLR1/WAS/IGKV1-39/LILRA2/VAV1	33			GO:0050769	positive regulation of neurogenesis	16/234	474/18670	0.000333785	0.0285557	0.0252274	DCT/FGF20/PROX1/BMP4/CNTN1/TUBB2B/DBN1/DLX2/CNR1/DKK1/MME/PTK7/TLR2/HES1/RARA/ID2	16			GO:0043123
CCNB1	SMC01_T_Program5	Meta-Program1			GO:0033044	regulation of chromosome organization	42/448	342/18670	2.78342e-18	1.82693e-16	1.60559e-16	MAD2L1/MKI67/PLK1/NEK2/CCNB1/PTTG1/TOP2A/CENPF/TACC3/AURKB/CDC20/DLGAP5/CDCA5/CENPE/HNRNPA2B1/BUB3/DNMT1/NDC80/RMI2/FEN1/BUB1B/CDC6/CDT1/CDC45/TTK/ATAD2/RAD21/PHF19/BUB1/SPDL1/MCM2/CCT7/HNRNPD/TRIP13/BRCA1/PAX5/FBXO5/CHEK1/PIF1/HNRNPA1/PTTG2/SET	42			GO:0006521	regulation of cellular amino acid metabolic process	23/1036	62/18670	7.71125e-14	7.92627e-12	6.60763e-12	PARK7/PSMB2/PSMA5/COMT/PSMB1/PSMD8/PSMA4/PSMC4/PSMB5/PSMD14/PSMB6/PSMD6/PSMD3/PSME2/PSMB9/PSMB8/PSMA7/PSMB3/PSMB7/PSMA3/ODC1/PSMA2/PSMD4	23			GO:0007159	leukocyte cell-cell adhesion	28/279	337/18670	2.03254e-13	2.37934e-11	1.80856e-11	SASH3/AIF1/HLA-DPB1/CD300A/HLA-DMB/CD74/HLA-DPA1/CD4/VSIG4/TESPA1/ZAP70/CCR7/CD1D/SIRPB1/TNFAIP8L2/PTAFR/LILRB1/S100A9/S100A8/CD86/TNFSF11/CX3CR1/VAV1/IGF1/IL10/IL1B/CD83/ZP3	28			GO:0032526	response to retinoic acid	7/234	108/18670	0.000423503	0.0285557	0.0252274	WNT6/WNT5B/DKK1/FZD10/PTCH1/PTK7/RARA	7			GO:0002720
SMC4	SMC01_T_Program5	Meta-Program1			GO:0065004	protein-DNA complex assembly	35/448	248/18670	2.52178e-17	1.46832e-15	1.29043e-15	HMGB2/CENPW/HMGB1/CENPF/CENPM/OIP5/CENPE/ASF1B/GMNN/MCM7/CENPK/RPA3/MCM6/CENPN/CENPI/NASP/NPM1/RAD51/CDT1/CENPU/CHAF1A/MIS18A/CDC45/CENPA/MCM5/MCM4/MCM3/MCM2/HAT1/HELLS/CHAF1B/PSMC3/CENPP/HJURP/SET	35			GO:0006364	rRNA processing	43/1036	214/18670	1.31024e-13	1.29689e-11	1.08114e-11	RPL11/RPS8/RPL5/RSL1D1/IMP3/NOP58/NOL11/RPL7A/RPS7/RPL14/ERI3/RPL10A/NHP2/NPM3/PA2G4/RPS2/RPL27/RPL35/RPL7/RPS14/RPS28/RPS24/RPS9/RPS27/RPS21/RPL35A/RPS17/RPL26/RPS6/NOB1/RPS16/RPS19/RPS15/FBL/MRTO4/RRS1/DCAF13/LYAR/BYSL/EBNA1BP2/TFB2M/EXOSC7/SNU13	43			GO:0045088	regulation of innate immune response	32/279	452/18670	2.94429e-13	3.34222e-11	2.54045e-11	IRGM/RFTN1/TREM2/PRKACB/CD300A/APOE/FCER1G/LY96/VSIG4/CLEC10A/FCN1/SLAMF8/CR1/MNDA/RAB7B/CD1D/CD14/MMP12/LILRB1/HCK/IRAK3/CLEC4A/S100A9/S100A8/CD300LF/LILRA2/TLR2/VAV1/ITGAM/SERPING1/DMBT1/IRF4	32			GO:0048715	negative regulation of oligodendrocyte differentiation	3/234	13/18670	0.000506611	0.0309678	0.0273584	DLX2/HES1/ID2	3			GO:1903037
PTTG1	SMC01_T_Program5	Meta-Program1			GO:0045841	negative regulation of mitotic metaphase/anaphase transition	16/448	36/18670	4.3618e-17	2.49938e-15	2.19657e-15	MAD2L1/PLK1/CCNB1/CENPF/AURKB/CDC20/BUB3/NDC80/BUB1B/CDT1/TTK/RAD21/BUB1/SPDL1/TRIP13/FBXO5	16			GO:0001666	response to hypoxia	57/1036	359/18670	5.90575e-13	5.42199e-11	4.51997e-11	ENO1/CA9/BMP7/PSMB2/PSMA5/MYC/DDIT4/EGR1/AHCY/CDKN1B/CRYAB/PCK1/UBB/CAT/SOD3/PSMB1/PSMD8/PSMA4/PSMC4/PSMB5/PKM/PSMD14/PSMB6/EIF4EBP1/PSMD6/RPS27A/PHB2/ENDOG/ALDH3A1/UBC/EDN1/CLDN3/PLAU/REG1A/IRAK1/MYB/PSMD3/PSME2/PGK1/PSMB9/PSMB8/LDHA/NOS2/CHCHD2/PSMA7/PSMB3/PSMB7/PSMA3/CYBA/ITPR2/ASCL2/ATP1B1/ZFP36L1/AQP3/E2F1/PSMA2/PSMD4	57			GO:0006959	humoral immune response	28/279	356/18670	7.8221e-13	8.61811e-11	6.5507e-11	C1QB/C2/C1QA/C1QC/TREM2/C3AR1/RNASE6/BST1/VSIG4/FCN1/CR1/HLA-DQB1/GPR183/CCR7/LYZ/CXCL10/CXCL9/IGKV1-39/S100A9/S100A8/IL1B/CD83/SERPING1/DMBT1/LCN2/FCN3/C3/ZP3	28			GO:0042303	molting cycle	7/234	112/18670	0.000527524	0.0309678	0.0273584	APCDD1/TGM3/WNT10A/TNFRSF19/DKK1/KRT83/PTCH2	7			GO:0070663
NUSAP1	SMC01_T_Program5	Meta-Program1			GO:0071824	protein-DNA complex subunit organization	37/448	288/18670	7.05266e-17	3.97814e-15	3.49617e-15	HMGB2/CENPW/HMGB1/CENPF/CENPM/OIP5/CENPE/ASF1B/GMNN/ANP32E/MCM7/PTMA/CENPK/RPA3/MCM6/CENPN/CENPI/NASP/NPM1/RAD51/CDT1/CENPU/CHAF1A/MIS18A/CDC45/CENPA/MCM5/MCM4/MCM3/MCM2/HAT1/HELLS/CHAF1B/PSMC3/CENPP/HJURP/SET	37			GO:0042119	neutrophil activation	70/1036	498/18670	5.98498e-13	5.42199e-11	4.51997e-11	BST2/GSTP1/OLFM4/PSMA5/HSPA6/HSPA1B/HSP90AA1/HSP90AB1/CCT8/HSPA8/HSPA1A/IDH1/CREG1/MLEC/PGRMC1/CAT/LAMTOR2/NHLRC3/FUCA1/DNASE1/PSMB1/PKM/SERPINA1/PSMD14/CPNE1/IMPDH2/XRCC5/PSMD6/FABP5/MGST1/CTSC/RNASET2/PA2G4/PTGES2/APRT/MME/EEF2/EEF1A1/CCT2/CXCL8/PLAU/PPIA/BRI3/HEBP2/FTL/HMGB1/PSMD3/PGAM1/ALDOA/CD47/S100A11/B2M/RAC1/LCN2/PSMB7/CYBA/ANXA2/VCL/PRDX4/CPNE3/LGALS3/PIGR/QPCT/DDOST/MIF/NDUFC2/AGL/PSMA…	70			GO:0019882	antigen processing and presentation	22/279	226/18670	3.77291e-12	3.62393e-10	2.75458e-10	RFTN1/FCGR1A/HLA-DPB1/TREM2/HLA-DRB1/HLA-DMB/HLA-DOA/RAB32/CD74/HLA-DPA1/FCER1G/HLA-DRA/HLA-DQA2/HLA-DQA1/IFI30/HLA-DQB1/CCR7/CD1B/CD1D/CLEC4A/WAS/CD1E	22			GO:0042633	hair cycle	7/234	112/18670	0.000527524	0.0309678	0.0273584	APCDD1/TGM3/WNT10A/TNFRSF19/DKK1/KRT83/PTCH2	7			GO:0050863
TOP2A	SMC01_T_Program5	Meta-Program1			GO:0061982	meiosis I cell cycle process	23/448	119/18670	8.23456e-15	4.01713e-13	3.53043e-13	PLK1/PTTG1/TOP2A/AURKA/CKS2/RAD51/CDC25C/CDC25A/FANCD2/SYCE2/MND1/CCNE2/RAD21/BRCA2/RAD54L/PSMC3IP/TRIP13/CCNE1/MLH1/FBXO5/RAD54B/CDC25B/PTTG2	23			GO:0002283	neutrophil activation involved in immune response	69/1036	488/18670	6.63445e-13	5.8133e-11	4.84618e-11	BST2/GSTP1/OLFM4/PSMA5/HSPA6/HSPA1B/HSP90AA1/HSP90AB1/CCT8/HSPA8/HSPA1A/IDH1/CREG1/MLEC/PGRMC1/CAT/LAMTOR2/NHLRC3/FUCA1/DNASE1/PSMB1/PKM/SERPINA1/PSMD14/CPNE1/IMPDH2/XRCC5/PSMD6/FABP5/MGST1/CTSC/RNASET2/PA2G4/PTGES2/APRT/MME/EEF2/EEF1A1/CCT2/PLAU/PPIA/BRI3/HEBP2/FTL/HMGB1/PSMD3/PGAM1/ALDOA/CD47/S100A11/B2M/RAC1/LCN2/PSMB7/CYBA/ANXA2/VCL/PRDX4/CPNE3/LGALS3/PIGR/QPCT/DDOST/MIF/NDUFC2/AGL/PSMA2/CD63…	69			GO:1903037	regulation of leukocyte cell-cell adhesion	25/279	304/18670	5.28966e-12	4.83294e-10	3.67356e-10	SASH3/AIF1/HLA-DPB1/CD300A/HLA-DMB/CD74/HLA-DPA1/CD4/VSIG4/TESPA1/ZAP70/CCR7/CD1D/SIRPB1/TNFAIP8L2/PTAFR/LILRB1/CD86/TNFSF11/VAV1/IGF1/IL10/IL1B/CD83/ZP3	25			GO:0071277	cellular response to calcium ion	6/234	83/18670	0.000613872	0.0319476	0.028224	DPEP1/SYT5/JUNB/JUN/FOSB/FUS	6			GO:0043312
BIRC5	SMC01_T_Program5	Meta-Program1			GO:0051310	metaphase plate congression	17/448	57/18670	1.24119e-14	5.89567e-13	5.18138e-13	CCNB1/CENPF/NUF2/PSRC1/CDCA5/CENPE/FAM83D/NDC80/SPAG5/CDCA8/CDT1/KIF14/KIFC1/KIF2C/SPDL1/KIF22/MLH1	17			GO:0043312	neutrophil degranulation	68/1036	485/18670	1.46222e-12	1.24057e-10	1.03418e-10	BST2/GSTP1/OLFM4/PSMA5/HSPA6/HSPA1B/HSP90AA1/HSP90AB1/CCT8/HSPA8/HSPA1A/IDH1/CREG1/MLEC/PGRMC1/CAT/LAMTOR2/NHLRC3/FUCA1/PSMB1/PKM/SERPINA1/PSMD14/CPNE1/IMPDH2/XRCC5/PSMD6/FABP5/MGST1/CTSC/RNASET2/PA2G4/PTGES2/APRT/MME/EEF2/EEF1A1/CCT2/PLAU/PPIA/BRI3/HEBP2/FTL/HMGB1/PSMD3/PGAM1/ALDOA/CD47/S100A11/B2M/RAC1/LCN2/PSMB7/CYBA/ANXA2/VCL/PRDX4/CPNE3/LGALS3/PIGR/QPCT/DDOST/MIF/NDUFC2/AGL/PSMA2/CD63/ILF2	68			GO:0002283	neutrophil activation involved in immune response	31/279	488/18670	1.18425e-11	1.03168e-09	7.84187e-10	FCGR2A/C3AR1/CD300A/FCER1G/TYROBP/GLIPR1/LAIR1/BST1/FPR1/FCN1/CR1/MNDA/LRMP/SIRPB1/LYZ/PTAFR/CD14/CD33/OLR1/S100A9/S100A8/HK3/LILRA2/TLR2/SIGLEC5/RAB31/ITGAM/STBD1/LCN2/SERPINA1/C3	31			GO:0061448	connective tissue development	11/234	273/18670	0.000688148	0.0330112	0.0291636	BMP4/SOX6/DLX2/COMP/RSPO2/WNT5B/MSX1/AMER1/EGR1/RARA/ID2	11			GO:0051249
CENPF	SMC01_T_Program5	Meta-Program1			GO:0050000	chromosome localization	18/448	76/18670	1.72812e-13	6.93168e-12	6.09188e-12	CCNB1/CENPF/NUF2/DLGAP5/PSRC1/CDCA5/CENPE/FAM83D/NDC80/SPAG5/CDCA8/CDT1/KIF14/KIFC1/KIF2C/SPDL1/KIF22/MLH1	18			GO:0002446	neutrophil mediated immunity	69/1036	499/18670	1.92848e-12	1.61059e-10	1.34264e-10	BST2/GSTP1/OLFM4/PSMA5/HSPA6/HSPA1B/HSP90AA1/HSP90AB1/CCT8/HSPA8/HSPA1A/IDH1/CREG1/MLEC/PGRMC1/CAT/LAMTOR2/NHLRC3/FUCA1/DNASE1/PSMB1/PKM/SERPINA1/PSMD14/CPNE1/IMPDH2/XRCC5/PSMD6/FABP5/MGST1/CTSC/RNASET2/PA2G4/PTGES2/APRT/MME/EEF2/EEF1A1/CCT2/PLAU/PPIA/BRI3/HEBP2/FTL/HMGB1/PSMD3/PGAM1/ALDOA/CD47/S100A11/B2M/RAC1/LCN2/PSMB7/CYBA/ANXA2/VCL/PRDX4/CPNE3/LGALS3/PIGR/QPCT/DDOST/MIF/NDUFC2/AGL/PSMA2/CD63…	69			GO:0042119	neutrophil activation	31/279	498/18670	1.98566e-11	1.61942e-09	1.23094e-09	FCGR2A/C3AR1/CD300A/FCER1G/TYROBP/GLIPR1/LAIR1/BST1/FPR1/FCN1/CR1/MNDA/LRMP/SIRPB1/LYZ/PTAFR/CD14/CD33/OLR1/S100A9/S100A8/HK3/LILRA2/TLR2/SIGLEC5/RAB31/ITGAM/STBD1/LCN2/SERPINA1/C3	31			GO:0033604	negative regulation of catecholamine secretion	3/234	15/18670	0.000791172	0.0368842	0.0325853	CNR1/ADRA2A/ABAT	3			GO:0002283
CDKN3	SMC01_T_Program5	Meta-Program1			GO:0051383	kinetochore organization	11/448	21/18670	3.82146e-13	1.48338e-11	1.30366e-11	CENPW/SMC4/CENPF/NUF2/CENPE/CENPK/SMC2/CENPN/NDC80/CDT1/CENPA	11			GO:0070498	interleukin-1-mediated signaling pathway	27/1036	100/18670	3.45588e-12	2.8418e-10	2.36903e-10	PSMB2/PSMA5/EGR1/UBB/PSMB1/PSMD8/PSMA4/PSMC4/PSMB5/PSMD14/PSMB6/SKP1/PSMD6/RPS27A/UBC/NFKBIA/IRAK1/PSMD3/PSME2/PSMB9/PSMB8/PSMA7/PSMB3/PSMB7/PSMA3/PSMA2/PSMD4	27			GO:0032103	positive regulation of response to external stimulus	25/279	323/18670	1.98861e-11	1.61942e-09	1.23094e-09	AIF1/TREM2/C3AR1/LILRA5/CD74/FCER1G/LY86/LY96/BMP6/LRRK2/CCR7/SNCA/CXCL10/CCL3/CMKLR1/NRP1/S100A9/S100A8/TLR2/TNFSF11/CCL3L3/IL1B/CCL4/C3/ZP3	25			GO:0030099	myeloid cell differentiation	14/234	416/18670	0.000804877	0.037002	0.0326893	BMP4/CDKN1C/SOX6/ZNF385A/RAB7B/TLR2/PRMT6/TYROBP/RARA/ID2/JUNB/MAFB/PRTN3/JUN	14			GO:0001909
CEP55	SMC01_T_Program5	Meta-Program1			GO:0006336	DNA replication-independent nucleosome assembly	15/448	54/18670	1.467e-12	5.57458e-11	4.89919e-11	CENPW/CENPM/OIP5/ASF1B/CENPK/CENPN/CENPI/NASP/NPM1/CENPU/MIS18A/CENPA/HAT1/CENPP/HJURP	15			GO:0046677	response to antibiotic	52/1036	327/18670	5.86083e-12	4.67555e-10	3.89771e-10	GSTP1/PARK7/UNC79/ID3/SDC1/HSP90AA1/EGR1/CDKN1B/CRYAB/APEX1/CAT/AIFM1/SOD1/HNRNPA1/ADH6/PYCR1/PSMD14/EIF4EBP1/TXN/RPL10A/TUFM/ENDOG/RPS4X/RPS3/RPL23/SETDB1/EEF2/ZNF277/MAOB/AREG/EDN1/CLDN3/ZC3H12A/TNFAIP3/SIGMAR1/MYB/HNRNPD/TYMS/PCNA/LDHA/LCN2/KDM6B/CFTR/CCND1/ITPR2/ID1/DUSP1/JUN/TRAP1/HSPA5/RBP4/GOT2	52			GO:0098883	synapse pruning	7/279	11/18670	4.84156e-11	3.77844e-09	2.87202e-09	C1QB/C1QA/C1QC/TREM2/CX3CR1/ITGAM/C3	7			GO:0051952	regulation of amine transport	6/234	95/18670	0.00124831	0.0474933	0.0419578	FGF20/CNR1/ADRA2A/ABAT/AVPR1A/SYT5	6			GO:0042119
TUBB	SMC01_T_Program5	Meta-Program1			GO:0000079	regulation of cyclin-dependent protein serine/threonine kinase activity	19/448	102/18670	3.66459e-12	1.33628e-10	1.17438e-10	CCNA2/PLK1/CKS1B/CCNB1/CDKN3/CCNB2/CKS2/PSRC1/PKMYT1/CDC25C/CDC25A/CDC6/CCNE2/CDK4/CCNE1/CCNF/PKD2/CDKN2D/BLM	19			GO:0071456	cellular response to hypoxia	39/1036	207/18670	1.46427e-11	1.15096e-09	9.59485e-10	ENO1/CA9/BMP7/PSMB2/PSMA5/MYC/EGR1/PCK1/UBB/PSMB1/PSMD8/PSMA4/PSMC4/PSMB5/PSMD14/PSMB6/EIF4EBP1/PSMD6/RPS27A/PHB2/ENDOG/UBC/EDN1/IRAK1/PSMD3/PSME2/PGK1/PSMB9/PSMB8/CHCHD2/PSMA7/PSMB3/PSMB7/PSMA3/ZFP36L1/AQP3/E2F1/PSMA2/PSMD4	39			GO:0043312	neutrophil degranulation	30/279	485/18670	5.01019e-11	3.83024e-09	2.9114e-09	FCGR2A/C3AR1/CD300A/FCER1G/TYROBP/GLIPR1/LAIR1/BST1/FPR1/FCN1/CR1/MNDA/LRMP/SIRPB1/LYZ/PTAFR/CD14/CD33/OLR1/S100A9/S100A8/HK3/TLR2/SIGLEC5/RAB31/ITGAM/STBD1/LCN2/SERPINA1/C3	30			GO:0014706	striated muscle tissue development	13/234	390/18670	0.00133961	0.0490414	0.0433255	FGF20/PROX1/BMP4/SOX6/BTG2/PGM5/MYL3/AKAP6/DKK1/HOXD9/EGR1/RARA/ID2	13			GO:0002446
AURKA	SMC01_T_Program5	Meta-Program1			GO:0031055	chromatin remodeling at centromere	14/448	48/18670	3.92963e-12	1.4186e-10	1.24673e-10	CENPW/CENPM/OIP5/CENPK/CENPN/CENPI/NASP/NPM1/CENPU/MIS18A/CENPA/HELLS/CENPP/HJURP	14			GO:1904874	positive regulation of telomerase RNA localization to Cajal body	11/1036	15/18670	1.62157e-11	1.25e-09	1.04205e-09	CCT8/TCP1/CCT3/CCT7/NHP2/CCT2/CCT5/RUVBL1/CCT6A/RUVBL2/CCT4	11			GO:0051047	positive regulation of secretion	28/279	428/18670	6.31588e-11	4.73186e-09	3.59673e-09	AIF1/TREM2/LILRA5/CSF1R/FCER1G/FCN1/BMP6/LRRK2/SNCA/PTAFR/CD14/EDNRB/CCL3/MMP12/INHBA/CD33/IL1A/S100A8/LILRA2/TLR2/TNFSF11/IGF1/IL10/IL1B/ITGAM/CASP1/ZP3/TGFB3	28			GO:1905207	regulation of cardiocyte differentiation	5/234	66/18670	0.00142235	0.0490414	0.0433255	BMP4/SOX6/PRICKLE1/AKAP6/DKK1	5			GO:0030260
TACC3	SMC01_T_Program5	Meta-Program1			GO:0031145	anaphase-promoting complex-dependent catabolic process	17/448	81/18670	6.72717e-12	2.38089e-10	2.09243e-10	UBE2C/MAD2L1/UBE2S/PLK1/CCNB1/PTTG1/AURKA/CDK1/AURKB/CDC20/PSMA7/PSMB3/BUB3/BUB1B/PSMC3/PSMA4/FBXO5	17			GO:1903706	regulation of hemopoiesis	63/1036	475/18670	1.07952e-10	7.90415e-09	6.58919e-09	CD74/PSMB2/PSMA5/ISG15/MIXL1/MYC/HSPA1B/FOS/ID2/HSPA1A/HES1/TMEM176B/PSMB1/PSMD8/SOD1/PSMA4/PSMC4/PSMB5/PSMD14/PSMB6/HAX1/PSMD6/HOXB8/NME1/CA2/ZFP36/NFKBIA/KLF10/ZFP36L2/PRMT1/ZC3H12A/GNAS/TREM2/HMGB1/MYB/PSMD3/PSME2/PSMB9/PSMB8/B2M/PSMA7/PRELID1/PSMB3/PSMB7/PSMA3/PRDX2/EIF6/NRARP/IL20/LIF/GP1BA/NFKBID/IL12RB1/JUN/GAS6/ZFP36L1/MED1/LGALS3/TOX/KAT2B/XBP1/PSMA2/PSMD4	63			GO:0002446	neutrophil mediated immunity	30/279	499/18670	1.00367e-10	7.09385e-09	5.3921e-09	FCGR2A/C3AR1/CD300A/FCER1G/TYROBP/GLIPR1/LAIR1/BST1/FPR1/FCN1/CR1/MNDA/LRMP/SIRPB1/LYZ/PTAFR/CD14/CD33/OLR1/S100A9/S100A8/HK3/TLR2/SIGLEC5/RAB31/ITGAM/STBD1/LCN2/SERPINA1/C3	30														GO:0044409
CDK1	SMC01_T_Program5	Meta-Program1			GO:0000083	regulation of transcription involved in G1/S transition of mitotic cell cycle	11/448	29/18670	3.15177e-11	1.00689e-09	8.84903e-10	RRM2/PCNA/DHFR/TYMS/CDC6/CDT1/CDC45/TFDP1/CCNE1/FBXO5/E2F7	11			GO:0050852	T cell receptor signaling pathway	37/1036	202/18670	1.14042e-10	8.23722e-09	6.86685e-09	HLA-DRA/HLA-DRB5/HLA-DRB1/HLA-DPA1/HLA-DPB1/HLA-DQB1/HLA-DQA1/PIK3CD/HLA-DQA2/PSMB2/PSMA5/BTNL3/PSMB1/PSMD8/PSMA4/PSMC4/PSMB5/PSMD14/PSMB6/SKP1/PSMD6/RPS3/ZC3H12A/CD81/STOML2/PSMD3/PSME2/PSMB9/PSMB8/PSMA7/PSMB3/PSMB7/PSMA3/NFKBID/LGALS3/PSMA2/PSMD4	37			GO:0002526	acute inflammatory response	20/279	220/18670	1.28182e-10	8.89205e-09	6.75893e-09	C1QB/C2/C1QA/C1QC/C3AR1/FCER1G/VSIG4/CR1/CCR7/EDNRB/CD163/IGKV1-39/IL1A/S100A8/TNFSF11/IL1B/SERPING1/SERPINA1/C3/ZP3	20														GO:0051806
AURKB	SMC01_T_Program5	Meta-Program1			GO:0072331	signal transduction by p53 class mediator	28/448	267/18670	6.4665e-11	2.01242e-09	1.76861e-09	TPX2/CCNB1/AURKA/CDK1/AURKB/FOXM1/PCNA/RPA3/RMI2/CDC25C/GTSE1/DNA2/EXO1/BRCA2/RFC2/RFC4/RFC5/TFDP1/MSH2/TMEM109/BRCA1/RAD1/BCL2L12/CHEK1/E2F7/E2F2/E2F8/BLM	28			GO:0071347	cellular response to interleukin-1	34/1036	179/18670	2.35807e-10	1.59543e-08	1.33001e-08	PSMB2/PSMA5/EGR1/PCK1/UBB/PSMB1/PSMD8/PSMA4/PSMC4/PSMB5/PSMD14/RBMX/PSMB6/SKP1/PSMD6/RPS27A/UBC/NFKBIA/CXCL8/EDN1/ZC3H12A/IRAK1/PSMD3/PSME2/CD47/PSMB9/PSMB8/LCN2/PSMA7/PSMB3/PSMB7/PSMA3/PSMA2/PSMD4	34			GO:0002460	adaptive immune response based on somatic recombination of immune receptors built from immunoglobulin superfamily domains	25/279	361/18670	2.1439e-10	1.46019e-08	1.10991e-08	RFTN1/SASH3/C1QB/C2/C1QA/C1QC/CD74/FCER1G/CD4/CR1/HLA-DQB1/CD1B/CD1D/LILRB1/WAS/IGKV1-39/CD1E/GAPT/IL10/IL1B/SERPING1/IL1R1/C3/ZP3/IRF4	25														GO:0051828
CDC20	SMC01_T_Program5	Meta-Program1			GO:0034502	protein localization to chromosome	16/448	82/18670	9.05206e-11	2.79299e-09	2.4546e-09	PLK1/CDK1/AURKB/CDCA5/BUB3/NDC80/CDT1/TTK/RAD21/BRCA2/CENPA/SPDL1/CCT7/MSH2/MTBP/ESCO2	16			GO:0010948	negative regulation of cell cycle process	52/1036	361/18670	2.47908e-10	1.65633e-08	1.38078e-08	SFN/BMP7/PSMB2/PSMA5/AURKAIP1/HSP90AB1/CDKN1B/PSMB1/NPM1/PSMD8/PSMA4/PSMC4/PSMB5/PSMD14/PSMB6/SKP1/PSMD6/RPL23/RPL26/ZFP36L2/GADD45A/PRMT1/CDK4/AURKB/PCNA/PSMD3/CDC20/PSME2/CALR/PSMB9/PSMB8/PSMA7/PSMB3/PSMB7/PSMA3/BTG2/CCND1/LIF/RRM2/PTTG1/TRIP13/NDC80/CHEK1/BUB1/DUSP1/ZFP36L1/KAT2B/NAA10/E2F1/MIF/PSMA2/PSMD4	52			GO:0002449	lymphocyte mediated immunity	24/279	352/18670	6.85633e-10	4.28064e-08	3.25375e-08	RFTN1/SASH3/C1QB/C2/C1QA/C1QC/CD74/FCER1G/CR1/HLA-DQB1/CD1B/CD1D/LILRB1/WAS/IGKV1-39/CD1E/GAPT/VAV1/IL10/IL1B/SERPING1/IL1R1/C3/ZP3	24														GO:0002526
RANBP1	SMC01_T_Program5	Meta-Program1			GO:0032886	regulation of microtubule-based process	24/448	218/18670	5.69031e-10	1.63032e-08	1.4328e-08	PLK1/TPX2/NEK2/AURKA/TACC3/RANBP1/PSRC1/STMN1/KIF11/NPM1/SKA2/SPAG5/SKA3/SKA1/CKAP2/BORA/GPSM2/CEP70/BRCA1/GNAI1/PLK4/CHEK1/POC1A/CCNF	24			GO:0097237	cellular response to toxic substance	41/1036	247/18670	2.71695e-10	1.79285e-08	1.49459e-08	GSTP1/PRDX1/PARK7/BMP7/AKR1A1/EGR1/APEX1/ADH5/CAT/MGST3/ESD/MGST2/GSTK1/AIFM1/SOD3/SOD1/HNRNPA1/PYCR1/GPX8/TXN/MGST1/GPX2/ENDOG/RPS3/PRDX5/ZNF277/SOD2/ZC3H12A/TNFAIP3/SIGMAR1/MYB/PCNA/B2M/LCN2/PRDX2/KDM6B/PRDX4/DHFR/ITPR2/TRAP1/SESN1	41			GO:0019722	calcium-mediated signaling	19/279	218/18670	7.71747e-10	4.73929e-08	3.60237e-08	IRGM/SLC8A1/TREM2/BST1/CD4/MCTP1/LRRK2/P2RY6/ZAP70/CCR7/PLEK/EDNRB/CCL3/CMKLR1/TNFSF11/CX3CR1/IGF1/CCR5/CCL4	19														GO:0002237
CCNB2	SMC01_T_Program5	Meta-Program1			GO:0000077	DNA damage checkpoint	19/448	145/18670	1.97545e-09	5.52821e-08	4.85844e-08	PLK1/CCNB1/AURKA/CDK1/CLSPN/PCNA/CDC25C/GTSE1/DTL/WDR76/TFDP1/MSH2/BRCA1/RAD1/CHEK1/E2F7/DONSON/E2F8/BLM	19			GO:0038061	NIK/NF-kappaB signaling	34/1036	183/18670	4.36317e-10	2.77633e-08	2.31445e-08	PRDX1/BMP7/PSMB2/PSMA5/TSPAN6/PSMB1/PSMD8/PSMA4/PSMC4/PSMB5/PSMD14/CPNE1/PSMB6/SKP1/PSMD6/RPS3/NFKBIA/EDN1/ZC3H12A/IRAK1/TREM2/HMGB1/PSMD3/PSME2/CALR/TMSB4X/PSMB9/PSMB8/PSMA7/PSMB3/PSMB7/PSMA3/PSMA2/PSMD4	34			GO:1902105	regulation of leukocyte differentiation	21/279	272/18670	8.99567e-10	5.43513e-08	4.13129e-08	SASH3/C1QC/TREM2/HLA-DOA/CD74/TYROBP/CD4/SLAMF8/CR1/TESPA1/ZAP70/CCL3/LILRB1/INHBA/CD86/TNFSF11/SIGLEC15/AXL/CD83/ROR2/IRF4	21														GO:0032103
DTYMK	SMC01_T_Program5	Meta-Program1			GO:0097711	ciliary basal body-plasma membrane docking	14/448	95/18670	5.95526e-08	1.44285e-06	1.26804e-06	PLK1/TUBB4B/NEK2/TUBB/CDK1/TUBG1/HSP90AA1/SCLT1/CKAP5/CEP70/HAUS1/PLK4/PRKAR2B/DYNLL1	14			GO:0000302	response to reactive oxygen species	39/1036	232/18670	5.06371e-10	3.13744e-08	2.61548e-08	GSTP1/PRDX1/PARK7/BMP7/SDC1/FOS/CRYAB/APEX1/CAT/AIFM1/SOD3/SOD1/PYCR1/TXN/ENDOG/RPS3/EEF2/PRDX5/ZNF277/AREG/SOD2/EDN1/TNFAIP3/SIGMAR1/MYB/HNRNPD/PCNA/LDHA/LCN2/PRDX2/KDM6B/DHFR/PDGFRA/DUSP1/JUN/TRAP1/DPEP1/SESN1/CAMKK2	39			GO:0002573	myeloid leukocyte differentiation	18/279	204/18670	1.79079e-09	1.00124e-07	7.61049e-08	C1QC/TREM2/CSF1R/CD74/FCER1G/TYROBP/CD4/SPI1/GPR183/CCR7/CCL3/LILRB1/INHBA/TLR2/TNFSF11/SIGLEC15/ROR2/IRF4	18														GO:0009615
RACGAP1	SMC01_T_Program5	Meta-Program1			GO:0009262	deoxyribonucleotide metabolic process	9/448	35/18670	9.87797e-08	2.36155e-06	2.07544e-06	DTYMK/RRM2/TYMS/DUT/RRM1/UNG/DCTPP1/SHMT1/NUDT1	9			GO:0060218	hematopoietic stem cell differentiation	22/1036	83/18670	5.10677e-10	3.13744e-08	2.61548e-08	PSMB2/PSMA5/PSMB1/PSMD8/PSMA4/PSMC4/PSMB5/PSMD14/PSMB6/XRCC5/PSMD6/MYB/PSMD3/PSME2/PSMB9/PSMB8/PSMA7/PSMB3/PSMB7/PSMA3/PSMA2/PSMD4	22			GO:1990868	response to chemokine	13/279	97/18670	2.13432e-09	1.11475e-07	8.47335e-08	CCL8/TREM2/CCR7/CXCL10/CCL3/CXCL9/CMKLR1/SLIT3/GPR17/CX3CR1/CCL3L3/CCR5/CCL4	13														GO:0019058
TK1	SMC01_T_Program5	Meta-Program1			GO:0051988	regulation of attachment of spindle microtubules to kinetochore	6/448	12/18670	1.50951e-07	3.56166e-06	3.13014e-06	NEK2/CCNB1/RACGAP1/ECT2/KNSTRN/SPAG5	6			GO:0070671	response to interleukin-12	17/1036	50/18670	6.8113e-10	4.09061e-08	3.41008e-08	CDC42/TCP1/ARF1/SOD1/RPLP0/SOD2/PPIA/HNRNPDL/HNRNPA2B1/PSME2/CD47/TALDO1/ANXA2/IL12RB1/LMNB1/MIF/CFL1	17			GO:1990869	cellular response to chemokine	13/279	97/18670	2.13432e-09	1.11475e-07	8.47335e-08	CCL8/TREM2/CCR7/CXCL10/CCL3/CXCL9/CMKLR1/SLIT3/GPR17/CX3CR1/CCL3L3/CCR5/CCL4	13														GO:0070661
H2AFV	SMC01_T_Program5	Meta-Program1			GO:0040001	establishment of mitotic spindle localization	8/448	33/18670	8.46477e-07	1.87471e-05	1.64758e-05	MAD2L1/PLK1/NUSAP1/NDC80/CENPA/GPSM2/SPDL1/SAPCD2	8			GO:0090685	RNA localization to nucleus	11/1036	19/18670	7.30521e-10	4.19853e-08	3.50005e-08	CCT8/TCP1/CCT3/CCT7/NHP2/CCT2/CCT5/RUVBL1/CCT6A/RUVBL2/CCT4	11			GO:0002685	regulation of leukocyte migration	17/279	196/18670	6.6289e-09	3.02828e-07	2.30182e-07	CCL8/AIF1/TREM2/C3AR1/CD300A/CD74/BST1/SLAMF8/CCR7/CXCL10/PTAFR/CCL3/CMKLR1/CX3CR1/CCL4/IL1R1/ZP3	17														GO:0002367
PBK	SMC01_T_Program5	Meta-Program1			GO:0051382	kinetochore assembly	6/448	16/18670	1.2055e-06	2.63749e-05	2.31795e-05	CENPW/CENPF/CENPE/CENPK/CENPN/CENPA	6			GO:0016999	antibiotic metabolic process	30/1036	151/18670	8.713e-10	4.95436e-08	4.13014e-08	PRDX1/PARK7/AKR1A1/NOX1/PDHA1/IDH1/PDHB/MDH2/PCK1/FAHD1/ADH5/CAT/ESD/ALDH1B1/SUCLG1/SOD1/ADH6/PCK2/IDH2/PRDX5/MAOB/SUCLG2/RAC1/PRDX2/CYBA/PRDX4/DPEP1/ALDH2/SDHC/FH	30			GO:0030100	regulation of endocytosis	20/279	281/18670	9.23597e-09	4.1188e-07	3.13074e-07	C2/TREM2/CD300A/APOE/FCER1G/MCTP1/LRRK2/PRKCG/SIRPB1/SNCA/CD14/LILRB1/HCK/CD300LF/TLR2/IL1B/RAB31/AXL/APOC2/C3	20														GO:0051607
MYBL2	SMC01_T_Program5	Meta-Program1			GO:0051653	spindle localization	9/448	48/18670	1.77938e-06	3.82356e-05	3.36032e-05	MAD2L1/PLK1/NUSAP1/NDC80/ASPM/CENPA/GPSM2/SPDL1/SAPCD2	9			GO:0006457	protein folding	38/1036	227/18670	9.5417e-10	5.31254e-08	4.42873e-08	CD74/HSPA6/HSPA1B/DNAJB1/HSP90AA1/HSPD1/HSP90AB1/CCT8/HSPA8/HSPH1/TCP1/CRYAB/HSPA1A/BAG3/HSPB1/MLEC/PDIA3/CCT3/PPIB/CCT7/DNAJC4/CCT2/PPIA/CCT5/HSPE1/PPIL1/CCT6A/PPIH/RUVBL2/PPIC/CALR/B2M/CCT4/NUDC/PRDX4/DNAJA1/TRAP1/HSPA5	38			GO:0061900	glial cell activation	10/279	58/18670	1.31133e-08	5.64626e-07	4.29177e-07	C1QA/AIF1/TREM2/TYROBP/LRRK2/SNCA/CCL3/TLR2/IL1B/ITGAM	10														GO:0050729
TUBA1C	SMC01_T_Program5	Meta-Program1			GO:0001556	oocyte maturation	7/448	26/18670	1.93699e-06	4.11324e-05	3.61491e-05	CCNB1/AURKA/BRCA2/TRIP13/FBXO5/PDE3A/CDC25B	7			GO:0006520	cellular amino acid metabolic process	50/1036	366/18670	3.45247e-09	1.7916e-07	1.49354e-07	PARK7/PSMB2/AHCYL1/PSMA5/CKMT2/AHCY/YARS2/PPA1/ADI1/FARSA/GCAT/CLN3/HSD17B10/COMT/AIMP1/HMGCL/PSMB1/PSMD8/PSMA4/PSMC4/PSAT1/PSMB5/PYCR1/PSMD14/DDAH2/SHMT2/PSMB6/PSMD6/SLC6A6/ACAT1/GCSH/PCBD1/HPDL/PSMD3/PSME2/PSMB9/PSMB8/NOS2/PSMA7/PSMB3/PSMB7/PSMA3/EEF1E1/PRDX4/ODC1/DDC/DPEP1/PSMA2/PSMD4/GOT2	50			GO:0150076	neuroinflammatory response	11/279	75/18670	1.43168e-08	6.09441e-07	4.63242e-07	C1QA/AIF1/TREM2/TYROBP/LRRK2/SNCA/CCL3/TLR2/IGF1/IL1B/ITGAM	11														GO:0018149
NUF2	SMC01_T_Program5	Meta-Program1			GO:0010212	response to ionizing radiation	15/448	147/18670	2.60983e-06	5.44594e-05	4.78614e-05	NUCKS1/ECT2/RAD51/TICRR/XRCC2/FANCD2/RRM1/BRCA2/RAD54L/RAD51AP1/MSH2/TMEM109/BRCA1/RAD1/BLM	15			GO:1904851	positive regulation of establishment of protein localization to telomere	8/1036	10/18670	3.56638e-09	1.79833e-07	1.49916e-07	CCT8/TCP1/CCT3/CCT7/CCT2/CCT5/CCT6A/CCT4	8			GO:0050663	cytokine secretion	18/279	240/18670	2.32346e-08	9.10789e-07	6.92299e-07	AIF1/LILRA5/CSF1R/FCN1/LRRK2/CCR7/SRGN/CD14/CCL3/MMP12/LILRB1/IL1A/LILRA2/TLR2/MCOLN2/IL10/IL1B/CASP1	18														GO:0072283
NUCKS1	SMC01_T_Program5	Meta-Program1			GO:0060249	anatomical structure homeostasis	28/448	437/18670	2.64587e-06	5.48942e-05	4.82435e-05	NEK2/AURKB/HNRNPA2B1/PCNA/RPA3/PRIM1/POLD2/RAD51/HSP90AA1/FEN1/DNA2/EXO1/CCNE2/POLA2/BRCA2/RFC2/RFC4/RFC5/CCT7/FH/HNRNPD/CCNE1/PTGES3/PIF1/BGLAP/HNRNPA1/BLM/RECQL4	28			GO:2000736	regulation of stem cell differentiation	25/1036	116/18670	3.82282e-09	1.89194e-07	1.57719e-07	BMP7/PSMB2/PSMA5/HES1/PSMB1/PSMD8/PSMA4/PSMC4/PSMB5/PSMD14/PSMB6/PSMD6/ZFP36L2/MYB/PSMD3/PSME2/PSMB9/PSMB8/PSMA7/PSMB3/PSMB7/PSMA3/PDGFRA/PSMA2/PSMD4	25			GO:0002269	leukocyte activation involved in inflammatory response	9/279	48/18670	3.29072e-08	1.2327e-06	9.36989e-07	C1QA/AIF1/TREM2/TYROBP/LRRK2/SNCA/CCL3/TLR2/ITGAM	9														GO:0006766
PRC1	SMC01_T_Program5	Meta-Program1			GO:0042769	DNA damage response, detection of DNA damage	8/448	39/18670	3.30601e-06	6.66743e-05	5.85964e-05	PCNA/RPA3/POLD2/DTL/RFC2/RFC4/RFC5/MRPS26	8			GO:0060071	Wnt signaling pathway, planar cell polarity pathway	24/1036	108/18670	4.09187e-09	2.00652e-07	1.67271e-07	CDC42/PSMB2/PSMA5/PSMB1/PSMD8/PSMA4/PSMC4/PSMB5/PSMD14/PSMB6/PSMD6/NKD1/PSMD3/PSME2/PSMB9/PSMB8/RAC1/PSMA7/PSMB3/PSMB7/PSMA3/PFN1/PSMA2/PSMD4	24			GO:0002822	regulation of adaptive immune response based on somatic recombination of immune receptors built from immunoglobulin superfamily domains	14/279	145/18670	3.79566e-08	1.38044e-06	1.04928e-06	SASH3/FCER1G/CD4/CR1/CD1B/CD1D/LILRB1/WAS/CD1E/IL10/IL1B/IL1R1/C3/ZP3	14														GO:0051238
KIAA0101	SMC01_T_Program5	Meta-Program1			GO:0007131	reciprocal meiotic recombination	9/448	53/18670	4.22824e-06	8.43312e-05	7.41141e-05	TOP2A/RAD51/MND1/RAD21/RAD54L/PSMC3IP/TRIP13/MLH1/RAD54B	9			GO:0140053	mitochondrial gene expression	30/1036	162/18670	4.99074e-09	2.42505e-07	2.02161e-07	MRPL20/AURKAIP1/MRPL18/MRPS35/YARS2/TRMT10C/MRPS26/RPUSD3/MRPS23/HSD17B10/MRPS30/SHMT2/C1QBP/CHCHD10/MRPL12/MRPS25/MRPS34/TUFM/MRPL11/MRPL15/MRPL41/TBRG4/MRPL17/MRPL32/MRPL13/TRUB2/MRPL3/TFB2M/MRPL24/MRPL4	30			GO:0043900	regulation of multi-organism process	23/279	405/18670	4.88171e-08	1.72518e-06	1.31132e-06	CCL8/SIGLEC11/APOE/CSF1R/CD74/LY86/LY96/CD4/FCN1/BMP6/PTAFR/EDNRB/CCL3/MMP12/LILRB1/INHBA/APOBEC3H/LILRA2/IGF1/IL1B/CCL4/FCN3/ZP3	23														GO:0002449
DDX39A	SMC01_T_Program5	Meta-Program1			GO:2001020	regulation of response to DNA damage stimulus	18/448	214/18670	4.38268e-06	8.59863e-05	7.55687e-05	HMGB1/FOXM1/PARPBP/DEK/PCNA/RAD51/RMI2/AUNIP/TIMELESS/WDR76/RAD51AP1/BRCA1/POLH/BCL2L12/FBXO5/CHEK1/CDKN2D/DDIAS	18			GO:0006979	response to oxidative stress	57/1036	451/18670	5.15169e-09	2.4807e-07	2.068e-07	GSTP1/PRDX1/PARK7/BMP7/SDC1/NOX1/HSPA1B/FOS/CRYAB/HSPA1A/APEX1/IDH1/HSPB1/CAT/AIFM1/SOD3/SOD1/PSMB5/PYCR1/GPX8/TXN/MGST1/GPX2/ENDOG/RPS3/EEF2/PRDX5/ZNF277/AREG/SOD2/EDN1/NCOA7/MCL1/ZC3H12A/TNFAIP3/SIGMAR1/MYB/HNRNPD/PCNA/CYCS/LDHA/NDUFS8/LCN2/PRDX2/CYBA/KDM6B/PRDX4/NUDT1/DHFR/PDGFRA/DUSP1/JUN/HNRNPM/TRAP1/DPEP1/SESN1/CAMKK2	57			GO:1905517	macrophage migration	9/279	53/18670	8.14585e-08	2.7245e-06	2.07091e-06	TREM2/C3AR1/SLAMF8/EDNRB/CCL3/CMKLR1/CX3CR1/MCOLN2/ROR2	9														GO:0052548
DEPDC1B	SMC01_T_Program5	Meta-Program1			GO:0007292	female gamete generation	14/448	136/18670	5.06433e-06	9.7246e-05	8.54642e-05	PLK1/CCNB1/TOP2A/AURKA/NCAPH/ASPM/TTK/BRCA2/TRIP13/MLH1/FBXO5/GAS2/PDE3A/CDC25B	14			GO:0006986	response to unfolded protein	31/1036	176/18670	9.66234e-09	4.45217e-07	3.71149e-07	HSPA6/HSPA1B/DNAJB1/HSP90AA1/HSPD1/HSP90AB1/SERPINH1/HSPA8/HSPH1/HSPA1A/BAG3/HSPB1/PPP1R15A/AGR2/UBXN4/MANF/EXTL2/DNAJC4/CXCL8/ATF3/HERPUD1/HDGF/HSPE1/CALR/CCND1/DNAJA1/HSPA5/MYDGF/CREB3L1/SERP1/XBP1	31			GO:0042035	regulation of cytokine biosynthetic process	12/279	114/18670	1.39656e-07	4.30467e-06	3.27202e-06	CD74/TYROBP/CD4/PTAFR/LILRB1/INHBA/IL1A/CD86/CX3CR1/IL10/IL1B/IRF4	12														GO:0006959
RRM2	SMC01_T_Program5	Meta-Program1			GO:0007077	mitotic nuclear envelope disassembly	5/448	12/18670	5.36127e-06	0.000100581	8.83951e-05	PLK1/CCNB1/CDK1/CCNB2/VRK1	5			GO:0019079	viral genome replication	25/1036	122/18670	1.13573e-08	5.12691e-07	4.27398e-07	BST2/CDC42/LAMTOR5/ISG15/HACD3/PPIB/SRPK1/IFITM3/IFITM1/PABPC1/SETDB1/CXCL8/DDX5/PPIA/ZC3H12A/CTBP1/NUCKS1/PPIH/DEK/ILF3/IFI27/OAS3/OAS1/GAS6/APOBEC3D	25			GO:0060760	positive regulation of response to cytokine stimulus	9/279	57/18670	1.56954e-07	4.78007e-06	3.63338e-06	IRGM/TREM2/CD74/MMP12/CD300LF/TLR2/AXL/CASP1/IL1R1	9														GO:0042110
DLGAP5	SMC01_T_Program5	Meta-Program1			GO:0072697	protein localization to cell cortex	5/448	12/18670	5.36127e-06	0.000100581	8.83951e-05	PLK1/ANLN/GPSM2/GNAI1/SAPCD2	5			GO:0000727	double-strand break repair via break-induced replication	8/1036	11/18670	1.24372e-08	5.43433e-07	4.53026e-07	MCM6/MCM5/GINS2/MCM4/MCM2/CDC45/MCM7/MCM3	8			GO:0070374	positive regulation of ERK1 and ERK2 cascade	16/279	215/18670	1.58273e-07	4.78137e-06	3.63436e-06	CCL8/SCIMP/TREM2/APOE/CSF1R/CD74/CD4/P2RY6/GPR183/CCR7/CCL3/NRP1/TNFSF11/CCL3L3/CCL4/GCNT2	16														GO:1902107
CKS2	SMC01_T_Program5	Meta-Program1			GO:1904666	regulation of ubiquitin protein ligase activity	6/448	22/18670	9.93773e-06	0.000175001	0.000153799	UBE2C/MAD2L1/UBE2S/PLK1/CDC20/FBXO5	6			GO:0034599	cellular response to oxidative stress	43/1036	302/18670	1.26548e-08	5.45485e-07	4.54736e-07	GSTP1/PRDX1/PARK7/BMP7/NOX1/HSPA1B/FOS/HSPA1A/APEX1/HSPB1/CAT/AIFM1/SOD3/SOD1/PYCR1/GPX8/TXN/MGST1/GPX2/ENDOG/RPS3/PRDX5/ZNF277/SOD2/NCOA7/MCL1/ZC3H12A/TNFAIP3/SIGMAR1/MYB/HNRNPD/PCNA/CYCS/LCN2/PRDX2/CYBA/KDM6B/DHFR/PDGFRA/JUN/TRAP1/DPEP1/CAMKK2	43			GO:0006816	calcium ion transport	23/279	434/18670	1.69788e-07	5.04783e-06	3.8369e-06	CCL8/SLC8A1/LILRA5/CD4/PKD2L1/CALCRL/CACNA2D4/P2RY6/STAC2/CCR7/SNCA/CXCL10/GRIN3A/CCL3/CXCL9/LILRB1/CD33/CYSLTR1/LILRA2/MCOLN2/CCR5/CD84/CCL4	23														GO:0045104
NCAPH	SMC01_T_Program5	Meta-Program1			GO:0019692	deoxyribose phosphate metabolic process	7/448	33/18670	1.08788e-05	0.000187906	0.00016514	DTYMK/TYMS/DUT/UNG/DCTPP1/SHMT1/NUDT1	7			GO:0006417	regulation of translation	53/1036	424/18670	2.59841e-08	1.06835e-06	8.90614e-07	RPL22/RPL5/NCBP2/TRMT10C/HSPB1/PPP1R15A/SYNCRIP/RPUSD3/NPM1/CNBP/EIF5A/CIRBP/SHMT2/C1QBP/EIF4EBP1/EIF3K/PA2G4/RPS4X/RPL10/RPS3/RPL13A/EIF3E/RPS14/RPL38/RPS9/PABPC1/RPLP1/EIF3H/RPL26/EEF2/ZFP36/EIF3D/ZFP36L2/ZC3H12A/CDK4/NCL/HNRNPD/TYMS/HNRNPR/ILF3/CALR/EIF6/BTG2/DHFR/MRPL13/TRAP1/TRUB2/ZFP36L1/CPEB3/SERP1/GAPDH/RBM3/SRP9	53			GO:0042089	cytokine biosynthetic process	12/279	123/18670	3.22837e-07	9.23166e-06	7.01707e-06	CD74/TYROBP/CD4/PTAFR/LILRB1/INHBA/IL1A/CD86/CX3CR1/IL10/IL1B/IRF4	12														GO:0045103
LSM3	SMC01_T_Program5	Meta-Program1			GO:2000241	regulation of reproductive process	14/448	146/18670	1.15528e-05	0.000198598	0.000174537	AURKA/CDC20/ASPM/CDC25C/CDC25A/TTK/C1QBP/TRIP13/RAD1/FBXO5/PDE3A/HPGDS/CDC25B/PLB1	14			GO:0090263	positive regulation of canonical Wnt signaling pathway	27/1036	147/18670	3.47072e-08	1.41555e-06	1.18005e-06	PSMB2/PSMA5/PSMB1/PSMD8/PSMA4/PSMC4/PSMB5/PSMD14/PSMB6/PSMD6/CTDNEP1/RUVBL1/PSMD3/PSME2/PSMB9/PSMB8/VPS35/PSMA7/PSMB3/PSMB7/PSMA3/NRARP/DAAM2/AXIN2/LGR6/PSMA2/PSMD4	27			GO:0051235	maintenance of location	19/279	330/18670	6.02115e-07	1.59966e-05	1.21592e-05	SLC8A1/APOE/MSR1/CD4/P2RY6/CCR7/SRGN/SNCA/CXCL10/CCL3/CXCL9/S100A9/S100A8/MCOLN2/IL10/IL1B/CCR5/LCN2/C3	19														GO:0030224
PSRC1	SMC01_T_Program5	Meta-Program1			GO:0072527	pyrimidine-containing compound metabolic process	11/448	99/18670	2.53785e-05	0.000412687	0.000362688	DTYMK/TK1/NME1/APOBEC3B/ERH/TYMS/DUT/RRM1/UNG/DCTPP1/SHMT1	11			GO:1990748	cellular detoxification	23/1036	112/18670	4.16964e-08	1.63873e-06	1.3661e-06	GSTP1/PRDX1/PARK7/BMP7/AKR1A1/ADH5/CAT/MGST3/ESD/MGST2/GSTK1/SOD3/SOD1/GPX8/TXN/MGST1/GPX2/PRDX5/SOD2/PRDX2/PRDX4/DHFR/SESN1	23			GO:0030449	regulation of complement activation	11/279	115/18670	1.22678e-06	2.92708e-05	2.2249e-05	C1QB/C2/C1QA/C1QC/C3AR1/VSIG4/CR1/IGKV1-39/IL1B/SERPING1/C3	11														GO:1903131
RAN	SMC01_T_Program5	Meta-Program1			GO:0016572	histone phosphorylation	7/448	38/18670	2.89758e-05	0.000464901	0.000408576	CCNA2/CCNB1/AURKA/CDK1/AURKB/VRK1/CHEK1	7			GO:0001738	morphogenesis of a polarized epithelium	26/1036	141/18670	5.70606e-08	2.14781e-06	1.79049e-06	CDC42/PSMB2/PSMA5/PSMB1/PSMD8/PSMA4/PSMC4/PSMB5/PSMD14/PSMB6/PSMD6/NKD1/PSMD3/PSME2/PSMB9/PSMB8/RAC1/PSMA7/PSMB3/PSMB7/PSMA3/LAMA3/PFN1/LAMA1/PSMA2/PSMD4	26			GO:2000257	regulation of protein activation cascade	11/279	116/18670	1.33755e-06	3.13155e-05	2.38032e-05	C1QB/C2/C1QA/C1QC/C3AR1/VSIG4/CR1/IGKV1-39/IL1B/SERPING1/C3	11														GO:0090183
KIF20B	SMC01_T_Program5	Meta-Program1			GO:0007018	microtubule-based movement	19/448	283/18670	5.77809e-05	0.000883852	0.000776769	RACGAP1/DLGAP5/KIF20B/WDR34/CENPE/KIF11/KIF4A/KIF23/KIF15/KIF14/KIF18B/KIFC1/KIF2C/KIF20A/HSPB11/KIF22/APBA1/SUN2/DYNLL1	19			GO:0031647	regulation of protein stability	39/1036	284/18670	1.59047e-07	5.74397e-06	4.78839e-06	RPL11/PARK7/RPL5/HSPA1B/HSP90AA1/HSPD1/HSP90AB1/CCT8/HSPA8/TCP1/CRYAB/CDKN2AIP/HSPA1A/BAG3/CCT3/PPIB/RPS7/CCT7/PHB/PHB2/RPL23/CCT2/CD81/CCT5/CCT6A/TSPAN1/CALR/VPS35/CCT4/PFN1/ISOC2/ID1/MYLIP/ATP1B1/RNF128/CCDC88C/XBP1/GAPDH/FBXO4	39			GO:0007204	positive regulation of cytosolic calcium ion concentration	18/279	319/18670	1.5983e-06	3.65075e-05	2.77497e-05	SLC8A1/C3AR1/CD4/FPR1/P2RY6/CCR7/SNCA/CXCL10/EDNRB/CCL3/CXCL9/FPR3/CMKLR1/CYSLTR1/GPR17/CX3CR1/MCOLN2/CCR5	18														GO:0050920
CDCA3	SMC01_T_Program5	Meta-Program1			GO:0140056	organelle localization by membrane tethering	14/448	169/18670	5.94629e-05	0.000905743	0.000796008	PLK1/TUBB4B/NEK2/TUBB/CDK1/TUBG1/HSP90AA1/SCLT1/CKAP5/CEP70/HAUS1/PLK4/PRKAR2B/DYNLL1	14			GO:0045069	regulation of viral genome replication	20/1036	95/18670	2.05348e-07	7.22095e-06	6.01965e-06	BST2/ISG15/HACD3/PPIB/SRPK1/IFITM3/IFITM1/PABPC1/SETDB1/CXCL8/DDX5/PPIA/ZC3H12A/NUCKS1/PPIH/ILF3/IFI27/OAS3/OAS1/APOBEC3D	20			GO:0072376	protein activation cascade	14/279	198/18670	1.75505e-06	3.95112e-05	3.00328e-05	C1QB/C2/C1QA/C1QC/C3AR1/F13A1/VSIG4/FCN1/CR1/IGKV1-39/IL1B/SERPING1/FCN3/C3	14														GO:0010951
HMMR	SMC01_T_Program5	Meta-Program1			GO:0031100	animal organ regeneration	9/448	73/18670	6.06433e-05	0.000919841	0.000808398	CCNA2/AURKA/CDK1/PCNA/TYMS/CDK4/GSTP1/REG1A/C5AR1	9			GO:0044839	cell cycle G2/M phase transition	37/1036	266/18670	2.37505e-07	8.24328e-06	6.8719e-06	PSMB2/PSMA5/HSP90AA1/TUBA1A/PSMB1/NPM1/PSMD8/PSMA4/PSMC4/PSMB5/PSMD14/DCTN2/PSMB6/SKP1/PSMD6/DBF4B/USH1C/PHLDA1/CDK4/ATAD5/AURKB/PSMD3/TPX2/PSME2/PSMB9/PSMB8/PSMA7/PSMB3/PSMB7/PSMA3/CCND1/SKP2/CHEK1/CCNB2/RNASEH2B/PSMA2/PSMD4	37			GO:0006956	complement activation	13/279	175/18670	2.38612e-06	5.2562e-05	3.99529e-05	C1QB/C2/C1QA/C1QC/C3AR1/VSIG4/FCN1/CR1/IGKV1-39/IL1B/SERPING1/FCN3/C3	13														GO:0022617
HMGN2	SMC01_T_Program5	Meta-Program1			GO:0071478	cellular response to radiation	14/448	191/18670	0.000218561	0.00298865	0.00262656	AURKB/PBK/NUCKS1/ECT2/PCNA/NPM1/RAD51/CDC25A/RAD51AP1/TMEM109/RAD1/POLH/CHEK1/BLM	14			GO:0016579	protein deubiquitination	38/1036	283/18670	4.07955e-07	1.36282e-05	1.1361e-05	PARK7/PSMB2/PSMA5/MYC/TOMM20/UBB/PSMB1/PSMD8/PSMA4/PSMC4/PSMB5/PSMD14/SHMT2/PSMB6/PSMD6/RPS27A/EIF3F/UBC/NFKBIA/ZC3H12A/TNFAIP3/RUVBL1/PSMD3/CDC20/PSME2/PSMB9/PSMB8/PSMA7/PSMB3/PSMB7/PSMA3/CFTR/SKP2/OTUD1/RNF128/KAT2B/PSMA2/PSMD4	38			GO:0055074	calcium ion homeostasis	22/279	471/18670	2.59346e-06	5.5834e-05	4.24399e-05	CCL8/SLC8A1/C3AR1/FAM20A/APOE/CD4/FPR1/P2RY6/CCR7/SNCA/CXCL10/EDNRB/CCL3/CXCL9/FPR3/CMKLR1/CYSLTR1/GPR17/TNFSF11/CX3CR1/MCOLN2/CCR5	22														GO:0016102
FOXM1	SMC01_T_Program5	Meta-Program1			GO:0000387	spliceosomal snRNP assembly	7/448	53/18670	0.000259671	0.00349781	0.00307404	LSM4/SNRPB/SNRPD1/SNRPG/SNRPF/GEMIN2/SNRPE	7			GO:0001101	response to acid chemical	43/1036	343/18670	4.95186e-07	1.6041e-05	1.33724e-05	GSTP1/LAMTOR5/ID3/EGR1/CDKN1B/TOMM20/PCK1/CAT/CD9/AIFM1/LAMTOR2/HMGCL/SHMT2/XRCC5/IGFBP2/NME1/PHB2/BCL11A/EEF2/EDN1/KRT8/REG1A/ZC3H12A/LDLR/CDK4/MYB/HNRNPD/TYMS/PCNA/PTGES/CYBA/CPT1A/DHFR/PDGFRA/DUSP1/SESN1/CPEB3/AQP3/RBP4/XBP1/DNMT1/E2F1/CFL1	43			GO:0002367	cytokine production involved in immune response	10/279	102/18670	3.00443e-06	6.32281e-05	4.80603e-05	SASH3/CD74/FCER1G/LILRB1/IRAK3/TLR2/IL10/IL1B/IL1R1/TGFB3	10														GO:0042303
PARPBP	SMC01_T_Program5	Meta-Program1			GO:0002478	antigen processing and presentation of exogenous peptide antigen	13/448	175/18670	0.000319557	0.00419491	0.00368667	RACGAP1/PSMA7/CENPE/KIF11/PSMB3/KIF4A/KIF23/KIF15/KIF2C/PSMC3/KIF22/PSMA4/DYNLL1	13			GO:0034341	response to interferon-gamma	30/1036	199/18670	5.80437e-07	1.83576e-05	1.53036e-05	BST2/HLA-DRA/HLA-DRB5/HLA-DRB1/HLA-DPA1/HLA-DPB1/HLA-DQB1/HLA-DQA1/HLA-DQA2/HSP90AB1/SYNCRIP/CASP1/IFITM3/IFITM1/RPL13A/EDN1/ACTG1/TRIM31/CD47/HLA-B/OAS3/HLA-A/OAS1/B2M/NOS2/HLA-C/IL12RB1/MED1/GAPDH/TRIM68	30			GO:0070613	regulation of protein processing	13/279	180/18670	3.26278e-06	6.79021e-05	5.1613e-05	C1QB/C2/C1QA/C1QC/PRKACB/C3AR1/VSIG4/CR1/LRRK2/IGKV1-39/IL1B/SERPING1/C3	13														GO:0042633
SGOL1	SMC01_T_Program5	Meta-Program1			GO:0072528	pyrimidine-containing compound biosynthetic process	7/448	56/18670	0.000367304	0.00476966	0.0041918	DTYMK/TK1/NME1/ERH/TYMS/DUT/SHMT1	7			GO:0035690	cellular response to drug	45/1036	369/18670	5.91018e-07	1.85823e-05	1.54909e-05	PARK7/MYC/DDIT4/HSP90AB1/EGR1/APEX1/PCK1/AIFM1/SOD1/HNRNPA1/PYCR1/EIF4EBP1/PCK2/TXN/NME1/PDXP/PPP1R14A/ENDOG/TFRC/RPS3/BCL11A/ZNF277/ERRFI1/EDN1/ZC3H12A/TNFAIP3/CDK4/SIGMAR1/MYB/HNRNPD/PCNA/B2M/NOS2/LCN2/CYBA/KDM6B/CFTR/PPM1F/ITPR2/ID1/DDC/TRAP1/GAS6/HSPA5/DPEP1	45			GO:0002718	regulation of cytokine production involved in immune response	9/279	84/18670	4.51752e-06	9.0014e-05	6.84204e-05	SASH3/CD74/FCER1G/LILRB1/IRAK3/IL10/IL1B/IL1R1/TGFB3	9														GO:0006690
STMN1	SMC01_T_Program5	Meta-Program1			GO:0044782	cilium organization	21/448	384/18670	0.000420618	0.00540367	0.00474899	PLK1/TUBB4B/NEK2/TUBB/CDK1/WDR34/TUBG1/HSP90AA1/SCLT1/CKAP5/CEP70/HAUS1/HSPB11/VDAC3/PLK4/DNAJB13/POC1A/PRKAR2B/PKD2/MNS1/DYNLL1	21			GO:1901998	toxin transport	12/1036	39/18670	7.75044e-07	2.38081e-05	1.98473e-05	CCT8/TCP1/COPZ1/CCT3/CCT7/CCT2/CCT5/CCT4/MEP1B/DNAJA1/HSPA5/DNM1	12			GO:0050920	regulation of chemotaxis	14/279	217/18670	5.1287e-06	0.000101116	7.68595e-05	AIF1/TREM2/C3AR1/CD74/BST1/PTPRO/SLAMF8/GPR183/CCR7/CXCL10/CCL3/CMKLR1/NRP1/CCL4	14														GO:0072202
WDR34	SMC01_T_Program5	Meta-Program1			GO:0022412	cellular process involved in reproduction in multicellular organism	20/448	357/18670	0.000422368	0.00540691	0.00475184	HMGB2/PLK1/CCNB1/TOP2A/AURKA/NCAPH/SLIRP/ASPM/TTK/BRCA2/PYGO1/MSH2/FANCG/TRIP13/MLH1/FBXO5/KIT/PDE3A/CDC25B/DYNLL1	20			GO:0010565	regulation of cellular ketone metabolic process	28/1036	181/18670	8.05733e-07	2.46094e-05	2.05153e-05	CD74/PARK7/PSMB2/PSMA5/EGR1/COMT/PSMB1/PSMD8/PSMA4/PSMC4/PSMB5/PSMD14/PSMB6/PSMD6/FABP5/PSMD3/PSME2/PSMB9/PSMB8/PSMA7/PSMB3/PSMB7/PSMA3/EIF6/CPT1A/ODC1/PSMA2/PSMD4	28			GO:0051222	positive regulation of protein transport	20/279	418/18670	5.24166e-06	0.000102802	7.8141e-05	AIF1/TREM2/LILRA5/CSF1R/FCN1/BMP6/LRRK2/CD14/CCL3/MMP12/CD33/IL1A/LILRA2/TLR2/IGF1/IL10/IL1B/ITGAM/CASP1/TGFB3	20														GO:0043616
CDCA5	SMC01_T_Program5	Meta-Program1			GO:0006760	folic acid-containing compound metabolic process	5/448	28/18670	0.00048452	0.00607567	0.00533957	DHFR/TYMS/SHMT1/GGH/FOLR1	5			GO:0006732	coenzyme metabolic process	47/1036	403/18670	1.20653e-06	3.56293e-05	2.97019e-05	ENO1/QPRT/PGD/AKR1A1/AHCYL1/ACOT7/NOX1/DDIT4/AHCY/LDHB/PDHA1/IDH1/ACSM3/PDHB/MDH2/SUCLG1/HMGCL/MTHFD2/NUPR1/TPI1/MMADHC/PKM/SHMT2/IDH2/PDXP/ACSL6/SUCLG2/HSD17B12/ACAT1/FASN/PCBD1/TYMS/PGAM1/PGK1/ALDOA/LDHA/ME1/TALDO1/TKT/EIF6/DHFR/HMGCS2/ATIC/MPC2/GAPDH/DBI/NUP93	47			GO:0006898	receptor-mediated endocytosis	17/279	316/18670	5.91066e-06	0.000113545	8.63069e-05	FCGR1A/APOE/MSR1/FCER1G/MRC1/FOLR2/STAB1/CALCRL/SNCA/CD14/CD163/LILRB1/IGKV1-39/RAB31/ITGAM/APOC2/C3	17														GO:0051701
H2AFX	SMC01_T_Program5	Meta-Program1			GO:0097327	response to antineoplastic agent	9/448	96/18670	0.000498801	0.00623069	0.00547582	PCNA/RAD51/DHFR/TIMELESS/CDK4/HNRNPD/BRCA1/HNRNPA1/BLM	9			GO:0062012	regulation of small molecule metabolic process	51/1036	459/18670	1.82676e-06	5.23165e-05	4.3613e-05	CD74/ENO1/PARK7/PSMB2/PSMA5/DDIT4/EGR1/FDFT1/COMT/PSMB1/PSMD8/SOD1/PSMA4/PSMC4/NUPR1/PSMB5/PSMD14/SHMT2/PSMB6/PSMD6/FABP5/CD320/COX7A2L/PHLDA2/FASN/LDLR/TREM2/RAN/KHK/PSMD3/PSME2/PGAM1/PGK1/TMSB4X/PSMB9/PSMB8/DNAJC15/NOS2/COX7A2/ME1/PSMA7/PSMB3/PSMB7/PSMA3/EIF6/CPT1A/ODC1/KAT2B/PSMA2/PSMD4/NUP93	51			GO:0009615	response to virus	17/279	326/18670	8.90496e-06	0.000163519	0.000124293	CCL8/IRGM/RNASE6/CXCL10/IFIT2/CXCL9/MMP12/LILRB1/IRAK3/APOBEC3H/IL1B/CCL4/SLFN11/DMBT1/LCN2/FCN3/IFIT3	17														GO:0050918
SNRNP25	SMC01_T_Program5	Meta-Program1			GO:0060271	cilium assembly	20/448	366/18670	0.000578372	0.00712601	0.00626266	PLK1/TUBB4B/NEK2/TUBB/CDK1/WDR34/TUBG1/HSP90AA1/SCLT1/CKAP5/CEP70/HAUS1/HSPB11/VDAC3/PLK4/DNAJB13/POC1A/PRKAR2B/MNS1/DYNLL1	20			GO:0048863	stem cell differentiation	34/1036	257/18670	2.30433e-06	6.35687e-05	5.29932e-05	BMP7/PSMB2/PEF1/PSMA5/HES1/PDCD6/EPCAM/PSMB1/PSMD8/PSMA4/PSMC4/PSMB5/PSMD14/PSMB6/XRCC5/PSMD6/SEMA6C/EDN1/ZFP36L2/MYB/PSMD3/PSME2/PSMB9/PSMB8/PSMA7/PSMB3/PSMB7/PSMA3/LIF/PDGFRA/FRZB/CFL1/PSMA2/PSMD4	34			GO:0002577	regulation of antigen processing and presentation	5/279	20/18670	9.27508e-06	0.000168789	0.000128298	TREM2/HLA-DOA/CD74/CCR7/WAS	5														GO:1905330
ARL6IP1	SMC01_T_Program5	Meta-Program1			GO:0061842	microtubule organizing center localization	5/448	30/18670	0.000675395	0.00815444	0.00716649	MAD2L1/AURKA/ASPM/GPSM2/SUN2	5			GO:1905330	regulation of morphogenesis of an epithelium	27/1036	180/18670	2.31916e-06	6.35687e-05	5.29932e-05	BMP7/CDC42/PSMB2/PSMA5/PSMB1/PSMD8/PSMA4/PSMC4/PSMB5/PSMD14/PSMB6/PSMD6/PHB2/NKD1/PSMD3/PSME2/PSMB9/PSMB8/RAC1/PSMA7/PSMB3/PSMB7/PSMA3/LIF/PFN1/PSMA2/PSMD4	27			GO:0001660	fever generation	4/279	10/18670	9.54906e-06	0.000171152	0.000130094	EDNRB/IL1A/TNFSF11/IL1B	4														GO:0030574
LSM4	SMC01_T_Program5	Meta-Program1			GO:0051169	nuclear transport	19/448	346/18670	0.000742654	0.00879011	0.00772514	DDX39A/RAN/HNRNPA2B1/ECT2/SNRPB/SNRPD1/NPM1/SNRPG/SNRPF/GTSE1/PSIP1/NUP155/KPNA2/EIF5A/ALYREF/GEMIN2/SRSF3/HNRNPA1/SNRPE	19			GO:0010038	response to metal ion	43/1036	364/18670	2.43902e-06	6.6513e-05	5.54477e-05	PARK7/AHCYL1/PEF1/SDC1/FOS/CACYBP/CDKN1B/ID2/CAT/PDCD6/SOD3/SOD1/CPNE1/IGFBP2/MT1G/CA2/ENDOG/MAOB/EDN1/JUNB/CUTA/JUND/CDK4/HNRNPD/KHK/PCNA/CALR/B2M/PTGES/ZACN/BSG/FOSB/CCND1/DTYMK/NUDT1/DUSP1/JUN/HSPA5/DPEP1/CPNE3/AQP3/CALM1/ARL13B	43			GO:0042742	defense response to bacterium	17/279	330/18670	1.04414e-05	0.000186255	0.000141574	IRGM/SIGLEC11/TREM2/RNASE6/FCER1G/CD4/MPEG1/STAB1/SLAMF8/LYZ/S100A9/S100A8/TLR2/TNFSF8/IL10/DMBT1/LCN2	17														GO:0010839
CENPM	SMC01_T_Program5	Meta-Program1			GO:0016446	somatic hypermutation of immunoglobulin genes	4/448	18/18670	0.000766206	0.00898891	0.00789986	EXO1/UNG/MSH2/MLH1	4			GO:0051591	response to cAMP	18/1036	97/18670	5.59258e-06	0.000148718	0.000123977	SDC1/FOS/APEX1/PCK1/NME1/ALDH3A1/AREG/JUNB/JUND/LDHA/BSG/FOSB/CFTR/ITPR2/DUSP1/JUN/HSPA5/ZFP36L1	18			GO:0050808	synapse organization	19/279	408/18670	1.32483e-05	0.000230829	0.000175455	C1QB/C1QA/C1QC/TREM2/APOE/PTPRO/LRRK2/MAP1B/SDK2/SNCA/NRP1/BSN/TLR2/CX3CR1/IGSF21/IL10/ITGAM/C3/LRRC24	19														GO:0061138
OIP5	SMC01_T_Program5	Meta-Program1			GO:0018107	peptidyl-threonine phosphorylation	10/448	126/18670	0.000925886	0.010611	0.00932538	PLK1/CDK1/CIT/VRK1/TTK/CALM2/PPP2R5D/CHEK1/EGF/CDC7	10			GO:0046364	monosaccharide biosynthetic process	18/1036	98/18670	6.50052e-06	0.00017032	0.000141985	ENO1/PGD/AKR1A1/MDH2/PCK1/TPI1/PCK2/ATF3/PGAM1/PGK1/ALDOA/TALDO1/TKT/CHST15/KAT2B/RBP4/GAPDH/GOT2	18			GO:0031348	negative regulation of defense response	14/279	239/18670	1.54062e-05	0.000259962	0.000197599	SIGLEC11/APOE/VSIG4/CALCRL/SLAMF8/CR1/TNFAIP8L2/MMP12/LILRB1/IRAK3/GPR17/IGF1/IL10/SERPING1	14														GO:0002440
PSMA7	SMC01_T_Program5	Meta-Program1			GO:0006890	retrograde vesicle-mediated transport, Golgi to ER	8/448	86/18670	0.00106802	0.0121627	0.0106891	RACGAP1/CENPE/KIF11/KIF4A/KIF23/KIF15/KIF2C/KIF22	8			GO:0048545	response to steroid hormone	43/1036	385/18670	1.02208e-05	0.000254383	0.000212063	GSTP1/ATP1A1/PARK7/BMP7/SDC1/FOS/DDIT4/IDH1/PCK1/AIFM1/EIF4EBP1/PCK2/IGFBP2/PHB/CA2/PHB2/ALDH3A1/MAOB/CLDN4/ZFP36/AREG/DDX5/ERRFI1/EDN1/ZFP36L2/RAN/TYMS/PCNA/CCNE1/CALR/CYBA/NR4A1/FOSB/CCND1/SKP2/DUSP1/DNAJA1/ZFP36L1/CRY2/MED1/CATSPERB/TRIM68/AGL	43			GO:1905521	regulation of macrophage migration	6/279	39/18670	2.27513e-05	0.000368945	0.000280439	TREM2/C3AR1/SLAMF8/CCL3/CMKLR1/CX3CR1	6														GO:0045953
MRPL51	SMC01_T_Program5	Meta-Program1			GO:0019042	viral latency	3/448	11/18670	0.00196165	0.0208874	0.0183568	NUCKS1/PSIP1/PPIA	3			GO:0031960	response to corticosteroid	24/1036	162/18670	1.03276e-05	0.000254383	0.000212063	GSTP1/SDC1/FOS/DDIT4/PCK1/AIFM1/EIF4EBP1/PCK2/IGFBP2/ALDH3A1/MAOB/ZFP36/AREG/ERRFI1/EDN1/ZFP36L2/TYMS/PCNA/CYBA/FOSB/CCND1/DUSP1/ZFP36L1/AGL	24			GO:0014002	astrocyte development	6/279	44/18670	4.62392e-05	0.000712806	0.000541811	C1QA/TREM2/S100A8/IL1B/VIM/ROR2	6														GO:1903054
CENPE	SMC01_T_Program5	Meta-Program1			GO:0051573	negative regulation of histone H3-K9 methylation	3/448	11/18670	0.00196165	0.0208874	0.0183568	DNMT1/BRCA1/PAX5	3			GO:0072524	pyridine-containing compound metabolic process	27/1036	195/18670	1.07021e-05	0.000262398	0.000218745	ENO1/QPRT/PGD/NOX1/DDIT4/LDHB/PDHA1/IDH1/PDHB/MDH2/PSAT1/NUPR1/TPI1/PKM/IDH2/PDXP/PGAM1/PGK1/ALDOA/LDHA/ME1/TALDO1/TKT/EIF6/MPC2/GAPDH/NUP93	27			GO:1902932	positive regulation of alcohol biosynthetic process	5/279	28/18670	5.33122e-05	0.000811819	0.000617071	BMP6/P2RY6/SNCA/PTAFR/IL1B	5														GO:0061844
KIF11	SMC01_T_Program5	Meta-Program1			GO:0050657	nucleic acid transport	12/448	193/18670	0.00249002	0.026055	0.0228983	DDX39A/RAN/HNRNPA2B1/NPM1/NUP155/CKAP5/EIF5A/HNRNPA3/ALYREF/SRSF3/TOMM20L/HNRNPA1	12			GO:0051289	protein homotetramerization	17/1036	94/18670	1.44339e-05	0.000342884	0.000285841	ALDH9A1/CAT/HSD17B10/PKM/SHMT2/IMPDH2/DCTPP1/SOD2/REG1A/PCBD1/TK1/ALDOA/B2M/AQP5/PEX5/DECR1/HPRT1	17			GO:2000107	negative regulation of leukocyte apoptotic process	6/279	47/18670	6.77456e-05	0.00100306	0.000762437	CD74/FCER1G/CCR7/LILRB1/CCR5/AXL	6														GO:0055076
ASF1B	SMC01_T_Program5	Meta-Program1			GO:0050658	RNA transport	12/448	193/18670	0.00249002	0.026055	0.0228983	DDX39A/RAN/HNRNPA2B1/NPM1/NUP155/CKAP5/EIF5A/HNRNPA3/ALYREF/SRSF3/TOMM20L/HNRNPA1	12			GO:0046683	response to organophosphorus	21/1036	134/18670	1.52078e-05	0.000356516	0.000297205	SDC1/FOS/APEX1/PCK1/SOD1/NME1/PDXP/ALDH3A1/AREG/JUNB/JUND/TYMS/LDHA/BSG/FOSB/CFTR/ITPR2/DUSP1/JUN/HSPA5/ZFP36L1	21			GO:0010919	regulation of inositol phosphate biosynthetic process	4/279	16/18670	7.70973e-05	0.00111079	0.000844325	P2RY6/PLEK/SNCA/PTAFR	4														GO:0048741
HNRNPA2B1	SMC01_T_Program5	Meta-Program1			GO:0051095	regulation of helicase activity	3/448	12/18670	0.00256922	0.0266519	0.0234229	MCM2/MSH2/SSBP1	3			GO:0007568	aging	37/1036	321/18670	2.09398e-05	0.000476269	0.000397035	FOS/CACYBP/ID2/CRYAB/RSL1D1/APEX1/RPN2/PCK1/CAT/NPM1/SOD1/IGFBP2/CTSC/SLC12A2/ENDOG/ALDH3A1/MME/EEF2/ZNF277/SOD2/EDN1/JUND/IRAK1/TYMS/AURKB/CALR/B2M/EEF1E1/NUDT1/CHEK1/JUN/DDC/SERP1/NDUFS6/MIF/FBXO4/HMGA1	37			GO:1905153	regulation of membrane invagination	4/279	16/18670	7.70973e-05	0.00111079	0.000844325	TREM2/CD300A/RAB31/C3	4														GO:0045088
GINS2	SMC01_T_Program5	Meta-Program1			GO:0060707	trophoblast giant cell differentiation	3/448	12/18670	0.00256922	0.0266519	0.0234229	PLK4/E2F7/E2F8	3			GO:0046390	ribose phosphate biosynthetic process	35/1036	300/18670	2.68992e-05	0.000594117	0.000495277	ENO1/CMPK1/ACOT7/DDIT4/SLC26A2/PDHA1/PDHB/NUPR1/TPI1/PKM/IMPDH2/CYC1/NME1/PAICS/APRT/ACSL6/HSD17B12/ACAT1/FASN/TREM2/STOML2/PGAM1/PGK1/ALDOA/TMSB4X/GUK1/LDHA/COX5B/EIF6/LDHC/ATIC/MPC2/GAPDH/HPRT1/NUP93	35			GO:0046718	viral entry into host cell	9/279	121/18670	8.57405e-05	0.00122589	0.000931812	CD74/MRC1/CD4/FCN1/CR1/CD86/CCR5/AXL/FCN3	9														GO:0002717
CDCA2	SMC01_T_Program5	Meta-Program1			GO:0051236	establishment of RNA localization	12/448	196/18670	0.00282618	0.0289844	0.0254728	DDX39A/RAN/HNRNPA2B1/NPM1/NUP155/CKAP5/EIF5A/HNRNPA3/ALYREF/SRSF3/TOMM20L/HNRNPA1	12			GO:1902600	proton transmembrane transport	23/1036	163/18670	3.47756e-05	0.000749498	0.000624809	ATP1A1/PARK7/ATP6V0B/NDUFA4/COX4I1/CYC1/CHCHD10/COX5A/COX7B/COX6C/NDUFS7/COX6B1/PHB2/COX7A2L/STOML2/SLC25A3/C15orf48/TMSB4X/COX5B/COX7A2/ATP6V0E1/COX8A/COX6A1	23			GO:1903975	regulation of glial cell migration	4/279	17/18670	9.96378e-05	0.00140317	0.00106656	TREM2/GPR183/CCL3/CX3CR1	4														GO:0032615
GMNN	SMC01_T_Program5	Meta-Program1			GO:0030866	cortical actin cytoskeleton organization	5/448	43/18670	0.00353504	0.0351731	0.0309117	RACGAP1/ANLN/ECT2/CIT/KIF23	5			GO:0032200	telomere organization	24/1036	175/18670	3.80484e-05	0.000816741	0.000680866	MYC/HSP90AA1/HSP90AB1/CCT8/TCP1/APEX1/CCT3/HNRNPA1/CCT7/XRCC5/NHP2/CCT2/HNRNPD/CCT5/AURKB/HNRNPA2B1/CCT6A/PCNA/CCNE1/CCT4/RPA3/POLD2/FBXO4/HNRNPC	24			GO:0051209	release of sequestered calcium ion into cytosol	9/279	124/18670	0.000103589	0.00145188	0.00110358	SLC8A1/P2RY6/CCR7/SNCA/CXCL10/CCL3/CXCL9/MCOLN2/CCR5	9														GO:0014032
ARHGAP11A	SMC01_T_Program5	Meta-Program1			GO:0002834	regulation of response to tumor cell	3/448	14/18670	0.00410193	0.0399137	0.035078	HMGB1/HSPD1/CD274	3			GO:0042769	DNA damage response, detection of DNA damage	10/1036	39/18670	3.85164e-05	0.0008202	0.000683749	MRPS35/UBB/MRPS26/RPS27A/RPS3/UBC/PCNA/DNAJA1/RPA3/POLD2	10			GO:0062013	positive regulation of small molecule metabolic process	10/279	153/18670	0.000103872	0.00145188	0.00110358	TREM2/CD74/BMP6/P2RY6/SNCA/PTAFR/IGF1/IL1B/APOC2/ENTPD5	10														GO:0110110
ANLN	SMC01_T_Program5	Meta-Program1			GO:0002837	regulation of immune response to tumor cell	3/448	14/18670	0.00410193	0.0399137	0.035078	HMGB1/HSPD1/CD274	3			GO:0019430	removal of superoxide radicals	8/1036	25/18670	4.0542e-05	0.000856509	0.000714017	PRDX1/PARK7/BMP7/SOD3/SOD1/SOD2/PRDX2/DHFR	8			GO:0099024	plasma membrane invagination	9/279	127/18670	0.000124451	0.00170767	0.00129802	FCGR1A/AIF1/TREM2/CD300A/MSR1/FCER1G/RAB31/ITGAM/C3	9														GO:0002791
PKMYT1	SMC01_T_Program5	Meta-Program1			GO:0007568	aging	16/448	321/18670	0.00489376	0.0471106	0.0414029	CDK1/AURKB/FOXM1/NPM1/TYMS/BRCA2/RAD54L/MSH2/NUDT1/PAX5/BCL2L12/CACYBP/FBXO5/IGFBP2/CHEK1/BGLAP	16			GO:1903362	regulation of cellular protein catabolic process	30/1036	247/18670	4.68651e-05	0.000974684	0.000812532	RPL11/PARK7/RPL5/HSPA1B/HSP90AA1/HSP90AB1/HSPA1A/ZFAND2A/LAPTM4B/UBB/RPS7/BCAP31/PSMC4/NUPR1/SUMO2/PSMD14/CTSC/RPL23/ATRAID/HERPUD1/TNFAIP3/LDLR/CD81/TREM2/PSME2/VPS35/ANXA2/MYLIP/RNF128/PBK	30			GO:0150078	positive regulation of neuroinflammatory response	4/279	18/18670	0.000126605	0.00172459	0.00131088	TREM2/LRRK2/CCL3/IL1B	4														GO:0015732
DEK	SMC01_T_Program5	Meta-Program1			GO:0090737	telomere maintenance via telomere trimming	3/448	15/18670	0.00503695	0.0481042	0.0422762	DNA2/EXO1/BLM	3			GO:0043200	response to amino acid	18/1036	113/18670	4.85597e-05	0.00100271	0.000835894	GSTP1/LAMTOR5/CDKN1B/TOMM20/PCK1/AIFM1/LAMTOR2/BCL11A/EDN1/HNRNPD/PCNA/CYBA/PDGFRA/SESN1/CPEB3/XBP1/DNMT1/CFL1	18			GO:0006968	cellular defense response	6/279	53/18670	0.000134387	0.00179791	0.00136661	TYROBP/LY96/MNDA/CXCL9/CX3CR1/CCR5	6														GO:0042268
ANP32E	SMC01_T_Program5	Meta-Program1														GO:0045471	response to ethanol	19/1036	125/18670	5.87139e-05	0.00119781	0.000998537	GSTP1/UNC79/CAT/SOD1/ADH6/PSMD14/EIF4EBP1/RPL10A/TUFM/RPS4X/SETDB1/EEF2/MAOB/CLDN3/TYMS/CCND1/ITPR2/RBP4/GOT2	19			GO:0098581	detection of external biotic stimulus	4/279	19/18670	0.000158488	0.00206145	0.00156693	TREM2/LY96/CD1D/TLR2	4														GO:0051709
NME1	SMC01_T_Program5	Meta-Program1														GO:0043624	cellular protein complex disassembly	27/1036	217/18670	7.28624e-05	0.00144777	0.00120691	CAPZB/MRPL20/AURKAIP1/HSPA8/MRPL18/MRPS35/MRPS26/MRPS23/MRPS30/EIF5A/MRPL12/MRPS25/MRPS34/PDXP/ADD3/MRPL11/MRPL15/MRPL41/MRPL17/MRPL32/TMOD2/MRPL13/MRPL3/MRPL24/CFL1/MRPL4/DSTN	27			GO:0097242	amyloid-beta clearance	5/279	36/18670	0.000185479	0.00235203	0.0017878	TREM2/APOE/MSR1/ITGAM/C3	5														GO:0050819
ECT2	SMC01_T_Program5	Meta-Program1														GO:0031667	response to nutrient levels	49/1036	499/18670	7.69037e-05	0.00150568	0.00125519	GSTP1/BMP7/AHCY/HSPA8/PCK1/SRSF2/CAT/AIFM1/COMT/HMGCL/SOD1/HNRNPA1/PKM/EIF4EBP1/PCK2/COX4I1/IGFBP2/PDXP/ALDH3A1/MYH13/BCL11A/SETDB1/EEF2/GDF15/ZFP36/KLF10/ATF3/REG1A/ZC3H12A/ACAT1/LDLR/NENF/TYMS/PCNA/KRT20/LDHA/DNAJC15/LCN2/CYBA/CCND1/KIAA1324/JUN/GAS6/HSPA5/SESN1/MED1/AQP3/XBP1/AGL	49			GO:1905523	positive regulation of macrophage migration	4/279	20/18670	0.000195792	0.00245296	0.00186452	TREM2/C3AR1/CCL3/CMKLR1	4														GO:0051055
LBR	SMC01_T_Program5	Meta-Program1														GO:0048146	positive regulation of fibroblast proliferation	11/1036	51/18670	8.93773e-05	0.00173088	0.00144292	CD74/MYC/CDK4/MYB/ANXA2/PDGFRA/JUN/GAS6/E2F1/MIF/RNASEH2B	11			GO:0010324	membrane invagination	9/279	135/18670	0.000197896	0.00247106	0.00187828	FCGR1A/AIF1/TREM2/CD300A/MSR1/FCER1G/RAB31/ITGAM/C3	9														GO:1905332
TAGLN2	SMC01_T_Program5	Meta-Program1														GO:0051784	negative regulation of nuclear division	12/1036	60/18670	9.42887e-05	0.0017935	0.00149513	BMP7/AURKAIP1/AURKB/CDC20/LIF/PTTG1/TRIP13/NDC80/CHEK1/BUB1/DUSP1/NAA10	12			GO:0097305	response to alcohol	12/279	233/18670	0.000210576	0.00260336	0.00197884	CRHBP/SPI1/P2RY6/CCR7/CD14/GRIN3A/SLC6A3/CCL3/INHBA/S100A8/SLIT3/CCR5	12														GO:0033559
DSCC1	SMC01_T_Program5	Meta-Program1														GO:0071364	cellular response to epidermal growth factor stimulus	10/1036	43/18670	9.48888e-05	0.00179851	0.00149931	GSTP1/EEF1A1/ZFP36/ERRFI1/ZFP36L2/NCL/ID1/ZFP36L1/MED1/MCM7	10			GO:0051607	defense response to virus	12/279	238/18670	0.000255965	0.0030831	0.00234349	RNASE6/CXCL10/IFIT2/CXCL9/MMP12/LILRB1/APOBEC3H/IL1B/SLFN11/DMBT1/FCN3/IFIT3	12														GO:0050663
HIST1H4C	SMC01_T_Program5	Meta-Program1														GO:0060249	anatomical structure homeostasis	44/1036	437/18670	9.96767e-05	0.00188259	0.00156939	PRDX1/MYC/HSP90AA1/HSP90AB1/CCT8/TCP1/APEX1/BAG3/HSPB1/CCT3/SOD1/HNRNPA1/CCT7/XRCC5/NHP2/MUC6/CA2/TFRC/USH1C/CCT2/ACTG1/TNFAIP3/GNAS/HNRNPD/CCT5/AURKB/HNRNPA2B1/CCT6A/PCNA/CCNE1/ALDOA/B2M/RAC1/MUC13/CCT4/PIGR/RBP4/RPA3/POLD2/FH/CACNB2/BBS10/FBXO4/HNRNPC	44			GO:0150077	regulation of neuroinflammatory response	5/279	41/18670	0.000346924	0.00401104	0.00304883	TREM2/LRRK2/CCL3/IGF1/IL1B	5
PSMB3	SMC01_T_Program5	Meta-Program1														GO:0110096	cellular response to aldehyde	5/1036	10/18670	0.000103864	0.0019411	0.00161817	PARK7/AKR1A1/ADH5/ESD/AIFM1	5			GO:0097048	dendritic cell apoptotic process	3/279	10/18670	0.000366538	0.0041482	0.00315308	CCR7/LILRB1/AXL	3
FAM83D	SMC01_T_Program5	Meta-Program1														GO:0072593	reactive oxygen species metabolic process	32/1036	284/18670	0.000113791	0.00211186	0.00176052	GSTP1/PRDX1/PARK7/BMP7/IFI6/NOX1/HSP90AA1/DDIT4/HSP90AB1/CRYAB/CAT/SOD3/SOD1/DDAH2/PRDX5/MAOB/SOD2/EDN1/GADD45A/ZC3H12A/GCHFR/CD47/RAC1/NOS2/VDAC1/PRDX2/EIF6/CYBA/PRDX4/DHFR/TRAP1/SESN1	32			GO:0002440	production of molecular mediator of immune response	13/279	286/18670	0.000390395	0.00437851	0.00332814	SASH3/CD74/FCER1G/HLA-DQB1/LILRB1/IRAK3/IGKV1-39/TLR2/GAPT/IL10/IL1B/IL1R1/TGFB3	13
ZWINT	SMC01_T_Program5	Meta-Program1														GO:0071496	cellular response to external stimulus	36/1036	339/18670	0.000147211	0.00263158	0.00219378	GSTP1/ATP1A1/FOS/HSPA8/BAG3/PCK1/AIFM1/COMT/CASP1/SOD1/HNRNPA1/DCTPP1/PDXP/MYH13/BCL11A/KLF10/ATF3/GADD45A/ZC3H12A/PIEZO1/KRT20/DNAJC15/RAC1/LCN2/CYBA/SKP2/NUDT1/KIAA1324/CHEK1/JUN/GAS6/HSPA5/SESN1/MED1/AQP3/XBP1	36			GO:0018108	peptidyl-tyrosine phosphorylation	15/279	363/18670	0.000392783	0.00439213	0.0033385	FCGR1A/TREM2/CD300A/LILRA5/CSF1R/CD74/BST1/CD4/BMP6/ZAP70/HCK/NRP1/IGF1/AXL/ROR2	15
SHCBP1	SMC01_T_Program5	Meta-Program1														GO:0044282	small molecule catabolic process	44/1036	445/18670	0.000150459	0.00268068	0.00223472	ENO1/QPRT/PGD/AKR1A1/AHCY/PCK1/ADH5/GCAT/ESD/HSD17B10/ECH1/ALDH1B1/CRYL1/HMGCL/TPI1/PKM/DDAH2/SHMT2/PCK2/PDXP/SCP2/ACAT1/HADH/GCSH/PCBD1/KHK/PGAM1/PGK1/ALDOA/NOS2/ECHS1/NUDT3/CPT1A/NUDT1/DECR1/ALDH2/CEL/APOBEC3D/INPP1/GAPDH/HPRT1/ACAT2/GOT2/NUDT5	44			GO:0032102	negative regulation of response to external stimulus	15/279	365/18670	0.000416044	0.00459734	0.00349448	SIGLEC11/AIF1/APOE/PTPRO/CALCRL/SLAMF8/TNFAIP8L2/GRIN3A/SLC6A3/NRP1/LILRA2/GPR17/IGF1/IL10/SERPING1	15
KNSTRN	SMC01_T_Program5	Meta-Program1														GO:0009988	cell-cell recognition	13/1036	73/18670	0.000169364	0.00299751	0.00249884	FUT3/CCT8/TCP1/CCT3/CD9/CCT7/CCT2/CD81/CCT5/ALDOA/CCT4/LGALS3/CATSPERB	13			GO:0044060	regulation of endocrine process	5/279	44/18670	0.000484744	0.005233	0.00397765	CRHBP/BMP6/INHBA/IL1B/POMC	5
TUBG1	SMC01_T_Program5	Meta-Program1														GO:0010257	NADH dehydrogenase complex assembly	12/1036	64/18670	0.000180364	0.00315048	0.00262636	NDUFS5/NDUFA10/NDUFAB1/NDUFS7/NDUFB9/NDUFA8/NDUFB5/NDUFS8/NDUFV1/NDUFS6/NDUFB8/NDUFC2	12			GO:0019730	antimicrobial humoral response	8/279	122/18670	0.000498275	0.00527434	0.00400907	RNASE6/LYZ/CXCL10/CXCL9/S100A9/S100A8/DMBT1/LCN2	8
ARHGEF39	SMC01_T_Program5	Meta-Program1														GO:0032981	mitochondrial respiratory chain complex I assembly	12/1036	64/18670	0.000180364	0.00315048	0.00262636	NDUFS5/NDUFA10/NDUFAB1/NDUFS7/NDUFB9/NDUFA8/NDUFB5/NDUFS8/NDUFV1/NDUFS6/NDUFB8/NDUFC2	12			GO:0031343	positive regulation of cell killing	6/279	68/18670	0.000531531	0.00557736	0.0042394	TYROBP/CD1B/CD1D/CD1E/VAV1/ITGAM	6
DNAJC9	SMC01_T_Program5	Meta-Program1														GO:0048144	fibroblast proliferation	14/1036	84/18670	0.00020036	0.00346577	0.0028892	CD74/GSTP1/MYC/NUPR1/CDK4/MYB/ANXA2/PDGFRA/JUN/GAS6/E2F1/MIF/RNASEH2B/FBXO4	14			GO:0007596	blood coagulation	14/279	336/18670	0.000562492	0.00588574	0.0044738	TREML1/PRKACB/APOE/FCER1G/F13A1/PRKCG/PLEK/WAS/VAV1/AXL/SERPING1/SERPINA1/ADRA2B/SERPINA5	14
MCM7	SMC01_T_Program5	Meta-Program1														GO:0070849	response to epidermal growth factor	10/1036	47/18670	0.000209424	0.00358772	0.00299086	GSTP1/EEF1A1/ZFP36/ERRFI1/ZFP36L2/NCL/ID1/ZFP36L1/MED1/MCM7	10			GO:0007599	hemostasis	14/279	341/18670	0.00065014	0.00669032	0.00508538	TREML1/PRKACB/APOE/FCER1G/F13A1/PRKCG/PLEK/WAS/VAV1/AXL/SERPING1/SERPINA1/ADRA2B/SERPINA5	14
BUB3	SMC01_T_Program5	Meta-Program1														GO:0034620	cellular response to unfolded protein	19/1036	140/18670	0.000271097	0.00444483	0.00370537	HSPA6/HSPA1B/HSPA8/HSPA1A/BAG3/PPP1R15A/AGR2/EXTL2/CXCL8/ATF3/HERPUD1/HDGF/CALR/CCND1/HSPA5/MYDGF/CREB3L1/SERP1/XBP1	19			GO:0060986	endocrine hormone secretion	5/279	47/18670	0.000660179	0.00670198	0.00509423	CRHBP/BMP6/INHBA/IL1B/POMC	5
HN1	SMC01_T_Program5	Meta-Program1														GO:1901570	fatty acid derivative biosynthetic process	15/1036	99/18670	0.000354424	0.00555542	0.0046312	CD74/MGST3/MGST2/HMGCL/FABP5/SLC27A5/PTGES2/ACSL6/HSD17B12/EDN1/ACAT1/FASN/PTGES/HMGCS2/MIF	15			GO:0002576	platelet degranulation	8/279	128/18670	0.000685231	0.0069002	0.00524491	FCER1G/F13A1/SRGN/PLEK/IGF1/SERPING1/SERPINA1/TGFB3	8
H2AFZ	SMC02_T_Program1	Meta-Program1														GO:0140014	mitotic nuclear division	29/1036	264/18670	0.000358512	0.00560307	0.00467092	BMP7/AURKAIP1/HSPA1B/CDKN1B/HSPA1A/PDXP/PHB2/RPL24/EDN1/UBE2S/RANBP1/RAN/BIRC5/CDCA8/SMC4/RRS1/AURKB/CDC20/TPX2/PTTG1/MYBL2/TRIP13/NDC80/CHEK1/BUB1/NCAPD2/PSRC1/DUSP1/NAA10	29			GO:0070997	neuron death	14/279	348/18670	0.000792125	0.0079128	0.00601459	C1QA/APOE/TYROBP/LRRK2/PRKCG/SNCA/CCL3/NRP1/CX3CR1/IL10/AXL/ITGAM/SOD2/TGFB3	14
CDK1	SMC02_T_Program1	Meta-Program1														GO:0033044	regulation of chromosome organization	35/1036	342/18670	0.000365522	0.00569596	0.00474836	MYC/CCT8/TCP1/CCT3/HNRNPA1/CCT7/XRCC5/SETDB1/CCT2/CTBP1/MYB/HNRNPD/CCT5/AURKB/HNRNPA2B1/CCT6A/PHF19/RUVBL2/CDC20/MCM2/CCT4/LIF/CDC45/PTTG1/TRIP13/NDC80/CHEK1/BUB1/DUSP1/AXIN2/NAA10/DNMT1/FBXO4/HMGA1/HNRNPC	35			GO:0048661	positive regulation of smooth muscle cell proliferation	7/279	101/18670	0.000802768	0.00795547	0.00604702	AIF1/AKR1B1/CALCRL/P2RY6/PTAFR/IGF1/IL10	7
PTMA	SMC02_T_Program1	Meta-Program1														GO:0031396	regulation of protein ubiquitination	24/1036	204/18670	0.000416824	0.00639857	0.00533408	RPL11/PARK7/RPL5/PEF1/ISG15/HSPA1B/HSP90AA1/HSP90AB1/HSPA1A/UBB/RPS7/PDCD6/RPS2/RPS3/RPL23/HERPUD1/TNFAIP3/UBE2S/CDC20/FANCI/SKP2/DNAJA1/HSPA5/FBXO4	24			GO:0035821	modification of morphology or physiology of other organism	9/279	164/18670	0.000823655	0.00814093	0.00618799	CCL8/APOE/CSF1R/CD4/MPEG1/LYZ/CCL3/S100A9/CCL4	9
RANBP1	SMC02_T_Program1	Meta-Program1														GO:0051169	nuclear transport	35/1036	346/18670	0.000453485	0.00690564	0.0057568	PARK7/SFN/AHCYL1/NCBP2/BAG3/SSB/SRSF2/NPM1/EIF5A/HNRNPA1/SRSF9/TXN/PHB2/RPL23/NFKBIA/ZC3H12A/FERMT1/RPS15/RAN/SNRPF/SNRPE/SRSF3/SNRPD1/RRS1/SNRPB/HNRNPA2B1/IFI27/CALR/EIF6/GAS6/MED1/CAMK1/SNRPG/HMGA1/NUP93	35			GO:1900272	negative regulation of long-term synaptic potentiation	3/279	13/18670	0.000845004	0.00817929	0.00621715	APOE/TYROBP/CX3CR1	3
CDKN3	SMC02_T_Program1	Meta-Program1														GO:0031668	cellular response to extracellular stimulus	29/1036	268/18670	0.000459831	0.00694196	0.00578707	GSTP1/FOS/HSPA8/PCK1/AIFM1/COMT/SOD1/HNRNPA1/DCTPP1/PDXP/MYH13/BCL11A/KLF10/ATF3/ZC3H12A/KRT20/DNAJC15/LCN2/CYBA/SKP2/NUDT1/KIAA1324/JUN/GAS6/HSPA5/SESN1/MED1/AQP3/XBP1	29			GO:1905155	positive regulation of membrane invagination	3/279	13/18670	0.000845004	0.00817929	0.00621715	TREM2/RAB31/C3	3
RNASEH2A	SMC02_T_Program1	Meta-Program1														GO:0000054	ribosomal subunit export from nucleus	5/1036	13/18670	0.000461066	0.00694196	0.00578707	NPM1/RPS15/RAN/RRS1/EIF6	5			GO:0060142	regulation of syncytium formation by plasma membrane fusion	4/279	29/18670	0.000863526	0.00827306	0.00628843	TREM2/TYROBP/CXCL10/CXCL9	4
SNRPB	SMC02_T_Program1	Meta-Program1														GO:0033750	ribosome localization	5/1036	13/18670	0.000461066	0.00694196	0.00578707	NPM1/RPS15/RAN/RRS1/EIF6	5			GO:0001906	cell killing	9/279	168/18670	0.000977037	0.00926775	0.0070445	TYROBP/CD1B/CD1D/LYZ/LILRB1/CD1E/VAV1/ITGAM/C3	9
HMGB1	SMC02_T_Program1	Meta-Program1														GO:0071384	cellular response to corticosteroid stimulus	11/1036	61/18670	0.000472314	0.00707149	0.00589505	GSTP1/DDIT4/PCK1/AIFM1/EIF4EBP1/PCK2/ZFP36/ERRFI1/EDN1/ZFP36L2/ZFP36L1	11			GO:0045346	regulation of MHC class II biosynthetic process	3/279	14/18670	0.00106362	0.0098779	0.00750828	SPI1/IL10/CIITA	3
HMGB2	SMC02_T_Program1	Meta-Program1														GO:0061718	glucose catabolic process to pyruvate	7/1036	27/18670	0.000529016	0.00766285	0.00638804	ENO1/TPI1/PKM/PGAM1/PGK1/ALDOA/GAPDH	7			GO:0048659	smooth muscle cell proliferation	9/279	171/18670	0.00110665	0.0102106	0.00776118	AIF1/AKR1B1/CALCRL/P2RY6/PTAFR/IGF1/IL10/SOD2/TGFB3	9
APOBEC3B	SMC02_T_Program1	Meta-Program1														GO:0035036	sperm-egg recognition	10/1036	53/18670	0.000583106	0.00831121	0.00692853	CCT8/TCP1/CCT3/CD9/CCT7/CCT2/CCT5/ALDOA/CCT4/CATSPERB	10			GO:0001909	leukocyte mediated cytotoxicity	7/279	107/18670	0.0011284	0.0103603	0.00787494	TYROBP/CD1B/CD1D/LILRB1/CD1E/VAV1/ITGAM	7
CDKL4	SMC02_T_Program1	Meta-Program1														GO:0071229	cellular response to acid chemical	24/1036	209/18670	0.000593223	0.00836617	0.00697435	LAMTOR5/ID3/EGR1/PCK1/LAMTOR2/SHMT2/XRCC5/NME1/PHB2/BCL11A/EDN1/ZC3H12A/LDLR/CDK4/MYB/HNRNPD/CYBA/CPT1A/PDGFRA/SESN1/CPEB3/XBP1/DNMT1/E2F1	24			GO:0002831	regulation of response to biotic stimulus	8/279	139/18670	0.00117254	0.0105839	0.00804492	SIGLEC11/LY86/LY96/BMP6/MMP12/LILRB1/LILRA2/IL1B	8
FAM20A	SMC02_T_Program1	Meta-Program1														GO:0033598	mammary gland epithelial cell proliferation	7/1036	28/18670	0.00067189	0.00925581	0.00771598	ID2/PHB2/AREG/EPHA2/CCND1/MED1/ROBO1	7			GO:0072593	reactive oxygen species metabolic process	12/279	284/18670	0.00122183	0.0109235	0.00830307	AIF1/TYROBP/BST1/LRRK2/SNCA/TLR2/CX3CR1/VAV1/IL10/IL1B/ITGAM/SOD2	12
LINC01388	SMC02_T_Program1	Meta-Program1														GO:1904029	regulation of cyclin-dependent protein kinase activity	15/1036	106/18670	0.000743635	0.0100881	0.00840985	CCND2/SFN/HSP90AB1/CDKN1B/CCNI/GADD45A/SERTAD1/TNFAIP3/CDK4/CDKN3/CCNE1/CCND1/CCNB2/PSRC1/KAT2B	15			GO:0051701	interaction with host	10/279	209/18670	0.00123126	0.0109817	0.00834725	CCL8/CD74/MRC1/CD4/FCN1/CR1/CD86/CCR5/AXL/FCN3	10
LTK	SMC02_T_Program1	Meta-Program1														GO:0001649	osteoblast differentiation	25/1036	225/18670	0.000750538	0.0101304	0.00844505	BMP7/ID3/ID2/RSL1D1/SYNCRIP/CAT/IFITM1/RBMX/PHB/ATRAID/AREG/DDX5/JUNB/JUND/FASN/GNAS/RPS15/FBL/HSPE1/EPHA2/ID1/AXIN2/CREB3L1/CLIC1/HNRNPC	25			GO:0045342	MHC class II biosynthetic process	3/279	15/18670	0.0013149	0.0115897	0.0088094	SPI1/IL10/CIITA	3
PIEZO2	SMC02_T_Program1	Meta-Program1														GO:0036499	PERK-mediated unfolded protein response	6/1036	21/18670	0.000759472	0.0101994	0.00850263	PPP1R15A/AGR2/CXCL8/ATF3/HERPUD1/HSPA5	6			GO:0046677	response to antibiotic	13/279	327/18670	0.00134495	0.0118267	0.00898957	CRHBP/SLC1A3/SLC8A1/SPI1/LRRK2/CD14/GRIN3A/SLC6A3/S100A8/IL10/AXL/LCN2/CIITA	13
RP11-388M20.6	SMC02_T_Program1	Meta-Program1														GO:0071806	protein transmembrane transport	11/1036	65/18670	0.000825939	0.0109545	0.00913204	HSPD1/HSPA8/TOMM20/TIMM13/MCL1/TOMM40/TOMM22/DNAJC15/PEX5/HSPA5/SEC61B	11			GO:0010039	response to iron ion	4/279	33/18670	0.00141968	0.0123677	0.00940083	C1QA/BMP6/SNCA/SLC6A3	4
RP11-405M12.3	SMC02_T_Program1	Meta-Program1														GO:1902882	regulation of response to oxidative stress	14/1036	97/18670	0.000904759	0.011795	0.00983272	PARK7/BMP7/NOX1/HSPB1/SOD1/PYCR1/TXN/ENDOG/SOD2/NCOA7/MCL1/DHFR/TRAP1/SESN1	14			GO:1905954	positive regulation of lipid localization	6/279	82/18670	0.00142935	0.012423	0.00944287	APOE/MSR1/BMP6/TNFSF11/IL1B/C3	6
FOXM1	SMC02_T_Program1	Meta-Program1														GO:0045454	cell redox homeostasis	12/1036	76/18670	0.000924432	0.0119929	0.00999775	PRDX1/APEX1/PDIA3/TXN/GLRX/PTGES2/PRDX5/NOS2/PRDX2/CYBA/PRDX4/GLRX5	12			GO:0098693	regulation of synaptic vesicle cycle	7/279	112/18670	0.00147206	0.0127352	0.00968014	LRRK2/PRKCG/SNCA/GRIN3A/BSN/CPLX1/RAPGEF4	7
CLSPN	SMC02_T_Program1	Meta-Program1														GO:0006839	mitochondrial transport	27/1036	256/18670	0.00104793	0.0132469	0.0110431	SFN/HSP90AA1/HSPD1/MRPL18/HSPA1A/BAG3/TOMM20/UQCRC2/SLC25A5/HAX1/CYC1/CHCHD10/TIMM13/SLC25A6/ALKBH7/HEBP2/TOMM40/STOML2/TOMM22/VPS35/COX5B/DNAJC15/CPT1A/YWHAB/SFXN3/MPC2/E2F1	27			GO:0006837	serotonin transport	3/279	16/18670	0.00160054	0.0135037	0.0102643	FCER1G/SNCA/LILRB1	3
OIP5	SMC02_T_Program1	Meta-Program1														GO:1900407	regulation of cellular response to oxidative stress	13/1036	88/18670	0.00109361	0.0137538	0.0114657	PARK7/BMP7/NOX1/HSPB1/SOD1/PYCR1/TXN/ENDOG/SOD2/NCOA7/MCL1/DHFR/TRAP1	13			GO:0046889	positive regulation of lipid biosynthetic process	6/279	84/18670	0.00161867	0.0136259	0.0103572	APOE/CD74/BMP6/IL1B/APOC2/ZP3	6
CENPK	SMC02_T_Program1	Meta-Program1														GO:0072662	protein localization to peroxisome	11/1036	68/18670	0.00121583	0.0149533	0.0124656	IDH1/UBB/CAT/GSTK1/ECH1/HMGCL/RPS27A/SCP2/UBC/NOS2/PEX5	11			GO:0051092	positive regulation of NF-kappaB transcription factor activity	8/279	149/18670	0.00182501	0.0150252	0.0114208	RAB7B/IRAK3/S100A9/S100A8/TLR2/TNFSF11/CX3CR1/IL1B	8
PCNA	SMC02_T_Program1	Meta-Program1														GO:0009615	response to virus	32/1036	326/18670	0.00128563	0.0156531	0.013049	BST2/ENO1/LAMTOR5/IFI6/ISG15/DDIT4/TSPAN6/HSPB1/ARF1/AIMP1/IFITM3/IFITM1/C1QBP/RPS15A/ZC3H12A/TNFAIP3/TPT1/CCT5/POLR3K/ILF3/IFI27/OAS3/OAS1/LCN2/IL12RB1/SKP2/ODC1/APOBEC3D/IL10RB/CFL1/PSMA2/HMGA1	32			GO:1905952	regulation of lipid localization	8/279	157/18670	0.00252983	0.0202063	0.015359	APOE/MSR1/BMP6/TNFSF11/IL1B/APOC2/POMC/C3	8
HSPE1	SMC02_T_Program1	Meta-Program1														GO:0001889	liver development	17/1036	135/18670	0.00130979	0.0158105	0.0131802	HES1/PCK1/HMGCL/PKM/PCK2/REG1A/ACAT1/TNFAIP3/HNRNPD/TYMS/PCNA/CCND1/JUN/ARID5B/MED1/FRZB/XBP1	17			GO:0051930	regulation of sensory perception of pain	4/279	39/18670	0.00266052	0.0211599	0.0160838	PTAFR/EDNRB/CCL3/IL10	4
RAN	SMC02_T_Program1	Meta-Program1														GO:1900034	regulation of cellular response to heat	12/1036	79/18670	0.00131039	0.0158105	0.0131802	HSPA1B/DNAJB1/HSP90AA1/HSP90AB1/HSPA8/IER5/HSPH1/CRYAB/HSPA1A/BAG3/RPA3/NUP93	12			GO:0032026	response to magnesium ion	3/279	19/18670	0.0026793	0.0211744	0.0160948	BMP6/SNCA/CD14	3
TUBA1B	SMC02_T_Program1	Meta-Program1														GO:0052548	regulation of endopeptidase activity	39/1036	425/18670	0.00145485	0.0171659	0.0143102	BST2/PARK7/SFN/LAMTOR5/IFI6/MYC/HSPD1/SERPINH1/PEBP1/CRYAB/PDCD6/AIFM1/CASP1/BCAP31/IGBP1/LXN/SERPINA1/PSMD14/RARRES1/SPINK4/RPS3/PRDX5/PERP/HERPUD1/BIRC5/HMGB1/HSPE1/PSME2/CYCS/PSMB9/PSMB8/PRELID1/PSMA3/PPM1F/PTTG1/GAS6/DPEP1/ROBO1/GAPDH	39			GO:0001505	regulation of neurotransmitter levels	13/279	354/18670	0.00269608	0.0212622	0.0161616	SLC1A3/AIF1/MCTP1/LRRK2/PRKCG/SNCA/GRIN3A/SLC6A3/TLR2/CX3CR1/IL10/IL1B/CPLX1	13
RPA3	SMC02_T_Program1	Meta-Program1														GO:0071214	cellular response to abiotic stimulus	32/1036	331/18670	0.00164538	0.018913	0.0157666	ATP1A1/MYC/NOX1/EGR1/CRYAB/BAG3/PCK1/CASP1/NPM1/GRK7/XRCC5/GRM1/MME/RPL26/ERRFI1/GADD45A/PIEZO1/EEF1D/NUCKS1/AURKB/PCNA/RUVBL2/RAC1/AQP5/CYBA/CHEK1/HSPA5/ZFP36L1/CRY2/CALM1/PBK/FBXO4	32			GO:0042053	regulation of dopamine metabolic process	3/279	20/18670	0.00311757	0.0240792	0.0183028	SNCA/SLC6A3/ITGAM	3
GMNN	SMC02_T_Program1	Meta-Program1														GO:0104004	cellular response to environmental stimulus	32/1036	331/18670	0.00164538	0.018913	0.0157666	ATP1A1/MYC/NOX1/EGR1/CRYAB/BAG3/PCK1/CASP1/NPM1/GRK7/XRCC5/GRM1/MME/RPL26/ERRFI1/GADD45A/PIEZO1/EEF1D/NUCKS1/AURKB/PCNA/RUVBL2/RAC1/AQP5/CYBA/CHEK1/HSPA5/ZFP36L1/CRY2/CALM1/PBK/FBXO4	32			GO:0042069	regulation of catecholamine metabolic process	3/279	20/18670	0.00311757	0.0240792	0.0183028	SNCA/SLC6A3/ITGAM	3
MCM6	SMC02_T_Program1	Meta-Program1														GO:0031331	positive regulation of cellular catabolic process	34/1036	361/18670	0.00185847	0.0210354	0.0175359	PARK7/HSPA1B/HSP90AA1/HSPA1A/ZFAND2A/BAG3/TMEM59/BCAP31/PSMC4/NUPR1/SUMO2/CTSC/ENDOG/PABPC1/ZFP36/ZFP36L2/ZC3H12A/HERPUD1/TNFAIP3/LDLR/CD81/TREM2/HMGB1/HNRNPD/HNRNPR/VPS35/BTG2/CPT1A/KIAA1324/SESN1/RNF128/ZFP36L1/CAMKK2/CPEB3	34			GO:0007568	aging	12/279	321/18670	0.00336563	0.0256253	0.019478	C1QA/VASH1/LRRK2/SNCA/EDNRB/SLC6A3/BCL2A1/IL10/SOD2/SERPING1/RBL1/TGFB3	12
SMC2	SMC02_T_Program1	Meta-Program1														GO:0045787	positive regulation of cell cycle	36/1036	389/18670	0.00188002	0.0211998	0.017673	CCND2/SFN/CDC42/HSP90AB1/CDKN1B/ID2/APEX1/HES1/NPM1/EIF4EBP1/PHB2/RPL23/RPL26/DBF4B/SMOC2/RPS15A/EDN1/GADD45A/PRMT1/RANBP1/CDK4/ATAD5/AURKB/PCNA/CCNE1/CALR/BTG2/CCND1/CDC45/NDC80/CHEK1/PSRC1/MED1/FAP/E2F1/MIF	36			GO:0140058	neuron projection arborization	3/279	21/18670	0.00359732	0.0269511	0.0204858	PHACTR1/LRRK2/NRP1	3
KIF4A	SMC02_T_Program1	Meta-Program1														GO:0071277	cellular response to calcium ion	12/1036	83/18670	0.00202348	0.0224855	0.0187447	FOS/CACYBP/CPNE1/ENDOG/EDN1/JUNB/JUND/FOSB/JUN/HSPA5/DPEP1/CPNE3	12			GO:0034764	positive regulation of transmembrane transport	9/279	204/18670	0.00367267	0.027406	0.0208316	TREM2/P2RY6/STAC2/SNCA/CXCL10/PTAFR/CXCL9/IGF1/C3	9
PBK	SMC02_T_Program1	Meta-Program1														GO:0046394	carboxylic acid biosynthetic process	41/1036	462/18670	0.00208493	0.0228829	0.019076	CD74/ENO1/PARK7/AKR1A1/ACOT7/DDIT4/HACD3/ACSM3/ADI1/MGST3/MGST2/PRKAB1/PSAT1/NUPR1/TPI1/PYCR1/PKM/SHMT2/FABP5/SLC27A5/NDUFAB1/PTGES2/SCP2/HSD17B12/EDN1/FASN/PGAM1/PGK1/ALDOA/LDHA/PTGES/EIF6/LDHC/ASAH2/DHFR/ATIC/XBP1/GAPDH/MIF/NUP93/GOT2	41			GO:1902905	positive regulation of supramolecular fiber organization	9/279	204/18670	0.00367267	0.027406	0.0208316	APOE/MAP1B/CCR7/PLEK/HCK/WAS/NRP1/ANKRD53/TGFB3	9
C2orf48	SMC02_T_Program1	Meta-Program1														GO:0043434	response to peptide hormone	39/1036	436/18670	0.00230009	0.0247363	0.0206211	GSTP1/BMP7/ATP6V0B/AHCYL1/EGR1/CACYBP/CDKN1B/APEX1/PCK1/CAT/PKM/EIF4EBP1/PCK2/GAL/CYC1/CA2/APRT/TBC1D4/GDF15/AREG/ERRFI1/EDN1/REG1A/JUND/CDK4/HADH/NUCKS1/KHK/HDAC9/ATP6V0E1/BSG/EIF6/CYBA/NR4A1/BTG2/ZFP36L1/KAT2B/XBP1/GOT2	39			GO:0042698	ovulation cycle	5/279	69/18670	0.0037071	0.0275571	0.0209464	INHBA/SLIT3/AXL/ZP3/TGFB3	5
CCNB2	SMC02_T_Program1	Meta-Program1														GO:0009896	positive regulation of catabolic process	38/1036	423/18670	0.00241307	0.0257957	0.0215043	PARK7/HSPA1B/HSP90AA1/CDKN1B/HSPA1A/ZFAND2A/BAG3/ASB9/TMEM59/BCAP31/PSMC4/NUPR1/SUMO2/CTSC/ENDOG/NKD1/PABPC1/ZFP36/ZFP36L2/ZC3H12A/HERPUD1/TNFAIP3/LDLR/CD81/TREM2/HMGB1/HNRNPD/HNRNPR/VPS35/BTG2/CPT1A/KIAA1324/MYLIP/SESN1/RNF128/ZFP36L1/CAMKK2/CPEB3	38			GO:0035690	cellular response to drug	13/279	369/18670	0.00383362	0.0284371	0.0216153	CRHBP/SLC8A1/AIF1/FOLR2/SPI1/SLAMF8/LRRK2/PTAFR/IL10/IL1B/AXL/VIM/LCN2	13
TROAP	SMC02_T_Program1	Meta-Program1														GO:0097327	response to antineoplastic agent	13/1036	96/18670	0.00244577	0.0259378	0.0216227	DDIT4/EGR1/PCK1/HNRNPA1/EIF4EBP1/PCK2/ERRFI1/EDN1/ZC3H12A/CDK4/HNRNPD/PCNA/DHFR	13			GO:0019058	viral life cycle	12/279	328/18670	0.00399737	0.0295348	0.0224497	CCL8/APOE/CD74/MRC1/CD4/FCN1/CR1/APOBEC3H/CD86/CCR5/AXL/FCN3	12
MCM7	SMC02_T_Program1	Meta-Program1														GO:0043392	negative regulation of DNA binding	9/1036	54/18670	0.00268394	0.028184	0.0234952	ID3/ID2/SRI/CPNE1/NFKBIA/TMSB4X/ID1/JUN/E2F1	9			GO:0048872	homeostasis of number of cells	10/279	246/18670	0.00402675	0.0296934	0.0225702	SASH3/CD74/FCER1G/SPI1/GPR183/CCR7/GCNT4/INHBA/GAPT/AXL	10
CDC20	SMC02_T_Program1	Meta-Program1														GO:0006695	cholesterol biosynthetic process	11/1036	75/18670	0.00273075	0.028452	0.0237186	FDFT1/MSMO1/CNBP/SOD1/FASN/RAN/CES1/CFTR/HMGCS2/EBP/ACAT2	11			GO:0045723	positive regulation of fatty acid biosynthetic process	3/279	22/18670	0.00411973	0.0300829	0.0228663	CD74/IL1B/APOC2	3
C20orf27	SMC02_T_Program1	Meta-Program1														GO:0046434	organophosphate catabolic process	25/1036	248/18670	0.00291513	0.0301964	0.0251728	ENO1/ACOT7/DDIT4/IDH1/NUPR1/TPI1/PKM/DCTPP1/PDXP/ACAT1/LDLR/NTHL1/PGAM1/PGK1/ALDOA/LDHA/EIF6/NUDT3/NUDT1/INPP1/GAPDH/HPRT1/HINT1/NUP93/NUDT5	25			GO:0090382	phagosome maturation	4/279	44/18670	0.00414267	0.0301915	0.0229488	RAB32/SLAMF8/RAB7B/RAB31	4
TOMM40	SMC02_T_Program1	Meta-Program1														GO:0014823	response to activity	10/1036	65/18670	0.00293606	0.0303544	0.0253045	TOMM20/PCK1/CAT/EDN1/HADH/CYBA/KDM6B/CRY2/UQCRC1/GOT2	10			GO:1904427	positive regulation of calcium ion transmembrane transport	5/279	71/18670	0.00419254	0.0304957	0.02318	P2RY6/STAC2/SNCA/CXCL10/CXCL9	5
CKS1B	SMC02_T_Program1	Meta-Program1														GO:0043467	regulation of generation of precursor metabolites and energy	18/1036	158/18670	0.00297367	0.0306248	0.0255299	PARK7/DDIT4/NUPR1/SHMT2/CHCHD10/PHB2/COX7A2L/PHLDA2/KHK/PGAM1/PGK1/DNAJC15/NOS2/COX7A2/PRELID1/EIF6/TRAP1/NUP93	18			GO:0060359	response to ammonium ion	7/279	135/18670	0.00421458	0.0305965	0.0232567	CRHBP/AIF1/LRRK2/PRKCG/SNCA/PTAFR/SLC6A3	7
HMGN2	SMC02_T_Program1	Meta-Program1														GO:0051985	negative regulation of chromosome segregation	8/1036	45/18670	0.00301523	0.0309931	0.025837	AURKB/CDC20/PTTG1/TRIP13/NDC80/BUB1/DUSP1/NAA10	8			GO:0009612	response to mechanical stimulus	9/279	210/18670	0.00443798	0.0320067	0.0243286	SLC1A3/SLC8A1/PKD2L1/BMP6/MAP1B/CXCL10/IL1B/CASP5/CASP1	9
LSM5	SMC02_T_Program1	Meta-Program1														GO:0046653	tetrahydrofolate metabolic process	5/1036	19/18670	0.00315314	0.0318592	0.026559	MTHFD2/SHMT2/TYMS/DHFR/ATIC	5			GO:0030539	male genitalia development	3/279	23/18670	0.00468588	0.0334987	0.0254626	BMP6/ROR2/SYCP2	3
ARHGAP11A	SMC02_T_Program1	Meta-Program1														GO:1902074	response to salt	5/1036	19/18670	0.00315314	0.0318592	0.026559	HNRNPA1/EDN1/ZC3H12A/HNRNPD/HSPA5	5			GO:0051043	regulation of membrane protein ectodomain proteolysis	3/279	23/18670	0.00468588	0.0334987	0.0254626	APOE/IL10/IL1B	3
CENPN	SMC02_T_Program1	Meta-Program1														GO:0006069	ethanol oxidation	4/1036	12/18670	0.00325834	0.0324317	0.0270363	ADH5/ALDH1B1/ADH6/ALDH2	4			GO:0046928	regulation of neurotransmitter secretion	6/279	104/18670	0.00472097	0.0336852	0.0256045	MCTP1/LRRK2/PRKCG/SNCA/GRIN3A/CPLX1	6
TOP2A	SMC02_T_Program1	Meta-Program1														GO:1902224	ketone body metabolic process	4/1036	12/18670	0.00325834	0.0324317	0.0270363	HMGCL/SLC27A5/ACAT1/HMGCS2	4			GO:0042136	neurotransmitter biosynthetic process	6/279	106/18670	0.00517855	0.0365327	0.0277688	SLC1A3/AIF1/SLC6A3/CX3CR1/IL10/IL1B	6
H2AFV	SMC02_T_Program1	Meta-Program1														GO:0045730	respiratory burst	7/1036	37/18670	0.00378023	0.0369493	0.0308023	PIK3CD/NOX1/RPS19/PGAM1/RAC1/PRDX2/CYBA	7			GO:0042551	neuron maturation	4/279	47/18670	0.00525661	0.0367374	0.0279244	C1QA/LRRK2/EDNRB/C3	4
HIST1H4C	SMC02_T_Program1	Meta-Program1														GO:0001516	prostaglandin biosynthetic process	6/1036	28/18670	0.00378135	0.0369493	0.0308023	CD74/FABP5/PTGES2/EDN1/PTGES/MIF	6			GO:0051271	negative regulation of cellular component movement	13/279	384/18670	0.00533267	0.0369929	0.0281186	TMIGD3/AIF1/CD300A/ADORA3/APOE/VASH1/CD74/PTPRO/MCTP1/SLAMF8/WAS/NRP1/CX3CR1	13
PRIM1	SMC02_T_Program1	Meta-Program1														GO:0046457	prostanoid biosynthetic process	6/1036	28/18670	0.00378135	0.0369493	0.0308023	CD74/FABP5/PTGES2/EDN1/PTGES/MIF	6			GO:0014829	vascular smooth muscle contraction	3/279	25/18670	0.00595332	0.0405475	0.0308205	SLC8A1/EDNRB/ADRA2B	3
PTTG1	SMC02_T_Program1	Meta-Program1														GO:0050819	negative regulation of coagulation	9/1036	57/18670	0.0039151	0.0379098	0.031603	TSPAN8/CD9/EDN1/PLAU/ANXA2/GP1BA/PDGFRA/FAP/PROCR	9			GO:0006939	smooth muscle contraction	6/279	110/18670	0.00619007	0.0417051	0.0317004	SLC8A1/SSTR2/CALCRL/PTAFR/EDNRB/ADRA2B	6
BIRC5	SMC02_T_Program1	Meta-Program1														GO:0060760	positive regulation of response to cytokine stimulus	9/1036	57/18670	0.0039151	0.0379098	0.031603	CD74/HSPA1B/HSPA1A/CASP1/CPNE1/EDN1/TREM2/GAS6/MED1	9			GO:0072347	response to anesthetic	5/279	78/18670	0.00624957	0.041955	0.0318904	CRHBP/AIF1/PRKCG/SNCA/SLC6A3	5
DTYMK	SMC02_T_Program1	Meta-Program1														GO:0071398	cellular response to fatty acid	9/1036	57/18670	0.0039151	0.0379098	0.031603	ID3/XRCC5/NME1/EDN1/ZC3H12A/LDLR/CDK4/CPT1A/E2F1	9			GO:0099177	regulation of trans-synaptic signaling	14/279	437/18670	0.00628307	0.0421044	0.032004	SLC1A3/APOE/TYROBP/MCTP1/LRRK2/MAP1B/PRKCG/SNCA/GRIN3A/S100B/CX3CR1/IL1B/ROR2/CPLX1	14
CDCA3	SMC02_T_Program1	Meta-Program1														GO:1901659	glycosyl compound biosynthetic process	8/1036	47/18670	0.00398937	0.0383857	0.0319998	CMPK1/IMPDH2/NME1/APRT/TK1/GUK1/DTYMK/HPRT1	8			GO:0051384	response to glucocorticoid	7/279	146/18670	0.00643314	0.04288	0.0325935	AIF1/SSTR2/BMP6/PTAFR/S100B/SLIT3/IL10	7
GINS2	SMC02_T_Program1	Meta-Program1														GO:0071230	cellular response to amino acid stimulus	10/1036	68/18670	0.00410672	0.0391972	0.0326762	LAMTOR5/LAMTOR2/BCL11A/HNRNPD/CYBA/PDGFRA/SESN1/CPEB3/XBP1/DNMT1	10			GO:0043279	response to alkaloid	6/279	112/18670	0.00674649	0.0444154	0.0337605	CRHBP/SLC8A1/AIF1/PRKCG/SNCA/SLC6A3	6
MZT1	SMC02_T_Program1	Meta-Program1														GO:0060712	spongiotrophoblast layer development	4/1036	13/18670	0.00450158	0.0425105	0.0354383	PHLDA2/LIF/ASCL2/ZFP36L1	4			GO:0040013	negative regulation of locomotion	13/279	396/18670	0.00684312	0.0449725	0.034184	TMIGD3/AIF1/CD300A/ADORA3/APOE/VASH1/CD74/PTPRO/MCTP1/SLAMF8/WAS/NRP1/CX3CR1	13
MYBL2	SMC02_T_Program1	Meta-Program1														GO:0061469	regulation of type B pancreatic cell proliferation	4/1036	13/18670	0.00450158	0.0425105	0.0354383	NUPR1/ERRFI1/REG1A/NR4A1	4			GO:0045927	positive regulation of growth	10/279	270/18670	0.00762571	0.0493366	0.0375012	RFTN1/SASH3/MAP1B/SLC6A3/NRP1/S100A9/S100A8/IGF1/BASP1/ZP3	10
CHCHD2	SMC02_T_Program1	Meta-Program1														GO:0009266	response to temperature stimulus	24/1036	243/18670	0.00452597	0.0426654	0.0355675	HSPA6/HSPA1B/DNAJB1/HSP90AA1/FOS/HSPD1/HSP90AB1/HSPA8/IER5/HSPH1/CRYAB/HSPA1A/BAG3/PDCD6/LXN/SOD1/CIRBP/NFKBIA/IRAK1/DNAJA1/HSPA5/RPA3/RBM3/NUP93	24
SNRPD1	SMC02_T_Program1	Meta-Program1														GO:0031116	positive regulation of microtubule polymerization	6/1036	29/18670	0.00454769	0.0427195	0.0356126	HSPA1B/CDKN1B/HSPA1A/RPS3/RAC1/PSRC1	6
DNMT1	SMC02_T_Program1	Meta-Program1														GO:0044788	modulation by host of viral process	6/1036	29/18670	0.00454769	0.0427195	0.0356126	PPIB/ZC3H12A/NUCKS1/IFI27/ANXA2/CFL1	6
CENPI	SMC02_T_Program1	Meta-Program1														GO:0050920	regulation of chemotaxis	22/1036	217/18670	0.00470279	0.0439448	0.036634	CD74/GSTP1/CXCL14/NBL1/HSPB1/C1QBP/SEMA6C/SMOC2/CXCL8/EDN1/TREM2/HMGB1/CALR/TMSB4X/RAC1/CMKLR1/PPM1F/PDGFRA/DUSP1/GAS6/ROBO1/MIF	22
NASP	SMC02_T_Program1	Meta-Program1														GO:0034976	response to endoplasmic reticulum stress	27/1036	285/18670	0.00479172	0.0443877	0.0370033	PARK7/HSPA1A/PDIA3/PPP1R15A/AGR2/AIFM1/BCAP31/NUPR1/UBXN4/MANF/SDF2L1/EXTL2/EEF2/CXCL8/ATF3/HERPUD1/HDGF/CALR/CFTR/CCND1/JUN/HSPA5/SEC61B/MYDGF/CREB3L1/SERP1/XBP1	27
NUCKS1	SMC02_T_Program1	Meta-Program1														GO:0042133	neurotransmitter metabolic process	17/1036	153/18670	0.00493758	0.0455809	0.0379979	HSP90AA1/HSP90AB1/ALDH9A1/GCAT/CLN3/COMT/DDAH2/SHMT2/MAOB/EDN1/ZC3H12A/GCSH/GCHFR/CD47/RAC1/NOS2/DDC	17
NPM1	SMC02_T_Program1	Meta-Program1														GO:0070527	platelet aggregation	9/1036	59/18670	0.00495486	0.0456616	0.0380652	HSPB1/CD9/ACTG1/GNAS/VCL/GP1BA/PDGFRA/GAS6/CLIC1	9
TK1	SMC02_T_Program1	Meta-Program1														GO:0007031	peroxisome organization	11/1036	81/18670	0.00500236	0.0459409	0.0382981	IDH1/UBB/CAT/GSTK1/ECH1/HMGCL/RPS27A/SCP2/UBC/NOS2/PEX5	11
DDX39A	SMC02_T_Program1	Meta-Program1														GO:0001913	T cell mediated cytotoxicity	8/1036	49/18670	0.00518977	0.0471757	0.0393274	CTSC/HLA-B/HLA-A/B2M/HLA-C/IL12RB1/TSTA3/HPRT1	8
TPX2	SMC02_T_Program1	Meta-Program1														GO:0007589	body fluid secretion	12/1036	93/18670	0.00525204	0.0475799	0.0396644	AGR2/NME1/APRT/EDN1/AQP5/CYBA/ANXA2/CCND1/CEL/MED1/XBP1/GOT2	12
RRM2	SMC02_T_Program1	Meta-Program1														GO:0002237	response to molecule of bacterial origin	31/1036	343/18670	0.00528662	0.0477314	0.0397907	GSTP1/FOS/PCK1/ADH5/MGST2/COMT/CASP1/MGST1/MAOB/ZFP36/CXCL2/NFKBIA/CXCL3/CXCL8/EDN1/JUNB/ZC3H12A/JUND/IRAK1/TNFAIP3/TREM2/CDK4/HMGB1/B2M/NOS2/LCN2/PTGES/PRDX2/JUN/XBP1/MIF	31
NEK2	SMC02_T_Program1	Meta-Program1														GO:0050657	nucleic acid transport	20/1036	193/18670	0.00537118	0.0482503	0.0402233	NCBP2/MRPL18/TOMM20/SSB/SRSF2/NPM1/EIF5A/HNRNPA1/SRSF9/ZFP36/RPS15/RAN/SRSF3/RRS1/HNRNPA2B1/EIF6/ZFP36L1/HNRNPA3/HNRNPA1L2/NUP93	20
CHTF18	SMC02_T_Program1	Meta-Program1														GO:0050658	RNA transport	20/1036	193/18670	0.00537118	0.0482503	0.0402233	NCBP2/MRPL18/TOMM20/SSB/SRSF2/NPM1/EIF5A/HNRNPA1/SRSF9/ZFP36/RPS15/RAN/SRSF3/RRS1/HNRNPA2B1/EIF6/ZFP36L1/HNRNPA3/HNRNPA1L2/NUP93	20
CENPW	SMC02_T_Program1	Meta-Program1
MAD2L1	SMC02_T_Program1	Meta-Program1
NDC80	SMC02_T_Program1	Meta-Program1
PA2G4	SMC02_T_Program1	Meta-Program1
POLD2	SMC02_T_Program1	Meta-Program1
SKA2	SMC02_T_Program1	Meta-Program1
GGCT	SMC02_T_Program1	Meta-Program1
SPAG5	SMC02_T_Program1	Meta-Program1
FAM64A	SMC02_T_Program1	Meta-Program1
TPI1	SMC02_T_Program1	Meta-Program1
RAD51	SMC02_T_Program1	Meta-Program1
HSPD1	SMC02_T_Program1	Meta-Program1
ENO1	SMC02_T_Program1	Meta-Program1
SLIRP	SMC02_T_Program1	Meta-Program1
HSP90AA1	SMC02_T_Program1	Meta-Program1
DLGAP5	SMC02_T_Program1	Meta-Program1
RP11-498C9.15	SMC02_T_Program1	Meta-Program1
SRGAP2C	SMC02_T_Program1	Meta-Program1
NME1	SMC02_T_Program1	Meta-Program1
ERH	SMC02_T_Program1	Meta-Program1
ZWINT	SMC02_T_Program1	Meta-Program1
EBNA1BP2	SMC02_T_Program1	Meta-Program1
PSMA7	SMC02_T_Program1	Meta-Program1
CENPF	SMC02_T_Program1	Meta-Program1
ASPM	SMC02_T_Program1	Meta-Program1
HIST1H3B	SMC02_T_Program1	Meta-Program1
SNRPG	SMC02_T_Program1	Meta-Program1
DEPDC1	SMC02_T_Program1	Meta-Program1
EMC9	SMC02_T_Program1	Meta-Program1
SNRPF	SMC02_T_Program1	Meta-Program1
FABP5	SMC02_T_Program1	Meta-Program1
ORC6	SMC02_T_Program1	Meta-Program1
TICRR	SMC02_T_Program1	Meta-Program1
MKI67	SMC03_T_Program7	Meta-Program1
CCNA2	SMC03_T_Program7	Meta-Program1
H2AFZ	SMC03_T_Program7	Meta-Program1
PRC1	SMC03_T_Program7	Meta-Program1
RRM2	SMC03_T_Program7	Meta-Program1
SPC24	SMC03_T_Program7	Meta-Program1
ZWINT	SMC03_T_Program7	Meta-Program1
PKMYT1	SMC03_T_Program7	Meta-Program1
TPX2	SMC03_T_Program7	Meta-Program1
HMMR	SMC03_T_Program7	Meta-Program1
UBE2T	SMC03_T_Program7	Meta-Program1
ASF1B	SMC03_T_Program7	Meta-Program1
FAM64A	SMC03_T_Program7	Meta-Program1
DHFR	SMC03_T_Program7	Meta-Program1
NCAPH	SMC03_T_Program7	Meta-Program1
NUSAP1	SMC03_T_Program7	Meta-Program1
UBE2S	SMC03_T_Program7	Meta-Program1
SGOL1	SMC03_T_Program7	Meta-Program1
CIT	SMC03_T_Program7	Meta-Program1
KIF4A	SMC03_T_Program7	Meta-Program1
ASPM	SMC03_T_Program7	Meta-Program1
DLGAP5	SMC03_T_Program7	Meta-Program1
KIAA0101	SMC03_T_Program7	Meta-Program1
RMI2	SMC03_T_Program7	Meta-Program1
CDCA8	SMC03_T_Program7	Meta-Program1
ZNF367	SMC03_T_Program7	Meta-Program1
CKS1B	SMC03_T_Program7	Meta-Program1
KIF11	SMC03_T_Program7	Meta-Program1
MYBL2	SMC03_T_Program7	Meta-Program1
STMN1	SMC03_T_Program7	Meta-Program1
GINS2	SMC03_T_Program7	Meta-Program1
KIF23	SMC03_T_Program7	Meta-Program1
SMC4	SMC03_T_Program7	Meta-Program1
HIST1H4C	SMC03_T_Program7	Meta-Program1
HMGB1	SMC03_T_Program7	Meta-Program1
FEN1	SMC03_T_Program7	Meta-Program1
CDKN3	SMC03_T_Program7	Meta-Program1
BUB1B	SMC03_T_Program7	Meta-Program1
CDC25C	SMC03_T_Program7	Meta-Program1
CDCA3	SMC03_T_Program7	Meta-Program1
CDK1	SMC03_T_Program7	Meta-Program1
PTTG1	SMC03_T_Program7	Meta-Program1
TYMS	SMC03_T_Program7	Meta-Program1
CDC25A	SMC03_T_Program7	Meta-Program1
UBE2C	SMC03_T_Program7	Meta-Program1
XRCC2	SMC03_T_Program7	Meta-Program1
TK1	SMC03_T_Program7	Meta-Program1
H2AFV	SMC03_T_Program7	Meta-Program1
BIRC5	SMC03_T_Program7	Meta-Program1
CDC6	SMC03_T_Program7	Meta-Program1
HMGN2	SMC03_T_Program7	Meta-Program1
C17orf53	SMC03_T_Program7	Meta-Program1
RANBP1	SMC03_T_Program7	Meta-Program1
DSCC1	SMC03_T_Program7	Meta-Program1
CENPF	SMC03_T_Program7	Meta-Program1
CDT1	SMC03_T_Program7	Meta-Program1
FANCD2	SMC03_T_Program7	Meta-Program1
WDR34	SMC03_T_Program7	Meta-Program1
SKA3	SMC03_T_Program7	Meta-Program1
CENPM	SMC03_T_Program7	Meta-Program1
NCAPD3	SMC03_T_Program7	Meta-Program1
DIAPH3	SMC03_T_Program7	Meta-Program1
KIF15	SMC03_T_Program7	Meta-Program1
CENPU	SMC03_T_Program7	Meta-Program1
CCNB2	SMC03_T_Program7	Meta-Program1
HMGB3	SMC03_T_Program7	Meta-Program1
CDCA5	SMC03_T_Program7	Meta-Program1
RNASEH2A	SMC03_T_Program7	Meta-Program1
CLSPN	SMC03_T_Program7	Meta-Program1
AC005082.12	SMC03_T_Program7	Meta-Program1
AC135050.5	SMC03_T_Program7	Meta-Program1
PCDHGB3	SMC03_T_Program7	Meta-Program1
VWA2	SMC03_T_Program7	Meta-Program1
CCDC34	SMC03_T_Program7	Meta-Program1
ANLN	SMC03_T_Program7	Meta-Program1
TUBB	SMC03_T_Program7	Meta-Program1
CENPW	SMC03_T_Program7	Meta-Program1
TOP2A	SMC03_T_Program7	Meta-Program1
SYCE2	SMC03_T_Program7	Meta-Program1
KIF14	SMC03_T_Program7	Meta-Program1
GTSE1	SMC03_T_Program7	Meta-Program1
FANCI	SMC03_T_Program7	Meta-Program1
HMGB2	SMC03_T_Program7	Meta-Program1
CDC20	SMC03_T_Program7	Meta-Program1
DUT	SMC03_T_Program7	Meta-Program1
ECT2	SMC03_T_Program7	Meta-Program1
DNAJC9	SMC03_T_Program7	Meta-Program1
SPC25	SMC03_T_Program7	Meta-Program1
VRK1	SMC03_T_Program7	Meta-Program1
RP11-244M2.1	SMC03_T_Program7	Meta-Program1
PCNA	SMC03_T_Program7	Meta-Program1
CHAF1A	SMC03_T_Program7	Meta-Program1
MELK	SMC03_T_Program7	Meta-Program1
CCNB1	SMC03_T_Program7	Meta-Program1
DNA2	SMC03_T_Program7	Meta-Program1
MXD3	SMC03_T_Program7	Meta-Program1
MIS18A	SMC03_T_Program7	Meta-Program1
STRA13	SMC03_T_Program7	Meta-Program1
RACGAP1	SMC03_T_Program7	Meta-Program1
CASC5	SMC03_T_Program7	Meta-Program1
CDT1	SMC04_T_Program4	Meta-Program1
MYBL2	SMC04_T_Program4	Meta-Program1
CENPW	SMC04_T_Program4	Meta-Program1
AURKB	SMC04_T_Program4	Meta-Program1
KIF11	SMC04_T_Program4	Meta-Program1
H2AFZ	SMC04_T_Program4	Meta-Program1
ANLN	SMC04_T_Program4	Meta-Program1
C16orf59	SMC04_T_Program4	Meta-Program1
GINS2	SMC04_T_Program4	Meta-Program1
CKS1B	SMC04_T_Program4	Meta-Program1
TPX2	SMC04_T_Program4	Meta-Program1
TUBA1B	SMC04_T_Program4	Meta-Program1
DLGAP5	SMC04_T_Program4	Meta-Program1
RRM2	SMC04_T_Program4	Meta-Program1
CDKN3	SMC04_T_Program4	Meta-Program1
GMNN	SMC04_T_Program4	Meta-Program1
SKA1	SMC04_T_Program4	Meta-Program1
RAD51	SMC04_T_Program4	Meta-Program1
RNASEH2A	SMC04_T_Program4	Meta-Program1
DTL	SMC04_T_Program4	Meta-Program1
AUNIP	SMC04_T_Program4	Meta-Program1
DNMT1	SMC04_T_Program4	Meta-Program1
SMC4	SMC04_T_Program4	Meta-Program1
CDC45	SMC04_T_Program4	Meta-Program1
HMGB2	SMC04_T_Program4	Meta-Program1
TOP2A	SMC04_T_Program4	Meta-Program1
KIF18B	SMC04_T_Program4	Meta-Program1
DSCC1	SMC04_T_Program4	Meta-Program1
KIAA0101	SMC04_T_Program4	Meta-Program1
TYMS	SMC04_T_Program4	Meta-Program1
PCNA	SMC04_T_Program4	Meta-Program1
ERCC6L	SMC04_T_Program4	Meta-Program1
RRM1	SMC04_T_Program4	Meta-Program1
NCAPH	SMC04_T_Program4	Meta-Program1
EXO1	SMC04_T_Program4	Meta-Program1
TTK	SMC04_T_Program4	Meta-Program1
MAD2L1	SMC04_T_Program4	Meta-Program1
H2AFV	SMC04_T_Program4	Meta-Program1
PSIP1	SMC04_T_Program4	Meta-Program1
ATAD2	SMC04_T_Program4	Meta-Program1
BIRC5	SMC04_T_Program4	Meta-Program1
LMNB2	SMC04_T_Program4	Meta-Program1
UBE2T	SMC04_T_Program4	Meta-Program1
RANBP1	SMC04_T_Program4	Meta-Program1
LRRCC1	SMC04_T_Program4	Meta-Program1
CDC20	SMC04_T_Program4	Meta-Program1
ZNF367	SMC04_T_Program4	Meta-Program1
HMGB1	SMC04_T_Program4	Meta-Program1
CLSPN	SMC04_T_Program4	Meta-Program1
MND1	SMC04_T_Program4	Meta-Program1
ZWINT	SMC04_T_Program4	Meta-Program1
MCM6	SMC04_T_Program4	Meta-Program1
CENPK	SMC04_T_Program4	Meta-Program1
LINC00858	SMC04_T_Program4	Meta-Program1
CENPN	SMC04_T_Program4	Meta-Program1
KIFC1	SMC04_T_Program4	Meta-Program1
KIF20B	SMC04_T_Program4	Meta-Program1
ASPM	SMC04_T_Program4	Meta-Program1
CDCA3	SMC04_T_Program4	Meta-Program1
PTTG1	SMC04_T_Program4	Meta-Program1
LMNB1	SMC04_T_Program4	Meta-Program1
WHSC1	SMC04_T_Program4	Meta-Program1
CCNE2	SMC04_T_Program4	Meta-Program1
NUP155	SMC04_T_Program4	Meta-Program1
RAD21	SMC04_T_Program4	Meta-Program1
TRPM3	SMC04_T_Program4	Meta-Program1
HDGF	SMC04_T_Program4	Meta-Program1
DHFR	SMC04_T_Program4	Meta-Program1
EBP	SMC04_T_Program4	Meta-Program1
GGCT	SMC04_T_Program4	Meta-Program1
POLA2	SMC04_T_Program4	Meta-Program1
CKAP2L	SMC04_T_Program4	Meta-Program1
WDR34	SMC04_T_Program4	Meta-Program1
UBE2C	SMC04_T_Program4	Meta-Program1
NCAPD2	SMC04_T_Program4	Meta-Program1
PLK1	SMC04_T_Program4	Meta-Program1
VRK1	SMC04_T_Program4	Meta-Program1
BRCA2	SMC04_T_Program4	Meta-Program1
KIF15	SMC04_T_Program4	Meta-Program1
TIMELESS	SMC04_T_Program4	Meta-Program1
CENPU	SMC04_T_Program4	Meta-Program1
RAD54L	SMC04_T_Program4	Meta-Program1
CDC25C	SMC04_T_Program4	Meta-Program1
NUF2	SMC04_T_Program4	Meta-Program1
CKAP2	SMC04_T_Program4	Meta-Program1
WDR76	SMC04_T_Program4	Meta-Program1
LSM4	SMC04_T_Program4	Meta-Program1
NCAPG	SMC04_T_Program4	Meta-Program1
TBC1D31	SMC04_T_Program4	Meta-Program1
HNRNPA2B1	SMC04_T_Program4	Meta-Program1
SGOL2	SMC04_T_Program4	Meta-Program1
UBE2S	SMC04_T_Program4	Meta-Program1
UHRF1	SMC04_T_Program4	Meta-Program1
SGOL1	SMC04_T_Program4	Meta-Program1
RPA3	SMC04_T_Program4	Meta-Program1
DTYMK	SMC04_T_Program4	Meta-Program1
PHF19	SMC04_T_Program4	Meta-Program1
AC025171.1	SMC04_T_Program4	Meta-Program1
AP000253.1	SMC04_T_Program4	Meta-Program1
CPXM1	SMC04_T_Program4	Meta-Program1
CCNB1	SMC06_T_Program1	Meta-Program1
PLK1	SMC06_T_Program1	Meta-Program1
DLGAP5	SMC06_T_Program1	Meta-Program1
CENPF	SMC06_T_Program1	Meta-Program1
PTTG1	SMC06_T_Program1	Meta-Program1
CENPA	SMC06_T_Program1	Meta-Program1
TPX2	SMC06_T_Program1	Meta-Program1
TOP2A	SMC06_T_Program1	Meta-Program1
HMMR	SMC06_T_Program1	Meta-Program1
NEK2	SMC06_T_Program1	Meta-Program1
UBE2C	SMC06_T_Program1	Meta-Program1
KPNA2	SMC06_T_Program1	Meta-Program1
SGOL1	SMC06_T_Program1	Meta-Program1
CDC20	SMC06_T_Program1	Meta-Program1
CCNB2	SMC06_T_Program1	Meta-Program1
AURKB	SMC06_T_Program1	Meta-Program1
HMGB2	SMC06_T_Program1	Meta-Program1
PBK	SMC06_T_Program1	Meta-Program1
NUSAP1	SMC06_T_Program1	Meta-Program1
GTSE1	SMC06_T_Program1	Meta-Program1
PSRC1	SMC06_T_Program1	Meta-Program1
CDCA3	SMC06_T_Program1	Meta-Program1
CDCA8	SMC06_T_Program1	Meta-Program1
ARL6IP1	SMC06_T_Program1	Meta-Program1
CKAP2	SMC06_T_Program1	Meta-Program1
CDK1	SMC06_T_Program1	Meta-Program1
MKI67	SMC06_T_Program1	Meta-Program1
MXD3	SMC06_T_Program1	Meta-Program1
KIF4A	SMC06_T_Program1	Meta-Program1
NCAPG	SMC06_T_Program1	Meta-Program1
CDCA2	SMC06_T_Program1	Meta-Program1
PPP1R26-AS1	SMC06_T_Program1	Meta-Program1
NUCKS1	SMC06_T_Program1	Meta-Program1
CDC25C	SMC06_T_Program1	Meta-Program1
CCNA2	SMC06_T_Program1	Meta-Program1
AURKA	SMC06_T_Program1	Meta-Program1
KIF2C	SMC06_T_Program1	Meta-Program1
CEP55	SMC06_T_Program1	Meta-Program1
TACC3	SMC06_T_Program1	Meta-Program1
CENPW	SMC06_T_Program1	Meta-Program1
KIF23	SMC06_T_Program1	Meta-Program1
CKS1B	SMC06_T_Program1	Meta-Program1
BORA	SMC06_T_Program1	Meta-Program1
BUB1B	SMC06_T_Program1	Meta-Program1
NUF2	SMC06_T_Program1	Meta-Program1
BIRC5	SMC06_T_Program1	Meta-Program1
NMU	SMC06_T_Program1	Meta-Program1
CKAP2L	SMC06_T_Program1	Meta-Program1
NDC80	SMC06_T_Program1	Meta-Program1
CENPE	SMC06_T_Program1	Meta-Program1
HN1	SMC06_T_Program1	Meta-Program1
CDKN3	SMC06_T_Program1	Meta-Program1
ASPM	SMC06_T_Program1	Meta-Program1
FAM198B	SMC06_T_Program1	Meta-Program1
MAD2L1	SMC06_T_Program1	Meta-Program1
CALM2	SMC06_T_Program1	Meta-Program1
KIF15	SMC06_T_Program1	Meta-Program1
DLEU2	SMC06_T_Program1	Meta-Program1
INCENP	SMC06_T_Program1	Meta-Program1
OIP5	SMC06_T_Program1	Meta-Program1
SCLT1	SMC06_T_Program1	Meta-Program1
IGLV5-45	SMC06_T_Program1	Meta-Program1
BUB1	SMC06_T_Program1	Meta-Program1
KNSTRN	SMC06_T_Program1	Meta-Program1
SMC4	SMC06_T_Program1	Meta-Program1
ELMO1	SMC06_T_Program1	Meta-Program1
GPR42	SMC06_T_Program1	Meta-Program1
LINC01451	SMC06_T_Program1	Meta-Program1
PYGO1	SMC06_T_Program1	Meta-Program1
RGL4	SMC06_T_Program1	Meta-Program1
RP11-365P13.5	SMC06_T_Program1	Meta-Program1
RP11-380P13.1	SMC06_T_Program1	Meta-Program1
RP11-45A17.2	SMC06_T_Program1	Meta-Program1
RP11-613D13.5	SMC06_T_Program1	Meta-Program1
RP5-994D16.3	SMC06_T_Program1	Meta-Program1
SLC9C1	SMC06_T_Program1	Meta-Program1
ST7-AS1	SMC06_T_Program1	Meta-Program1
KIF11	SMC06_T_Program1	Meta-Program1
RACGAP1	SMC06_T_Program1	Meta-Program1
C1orf162	SMC06_T_Program1	Meta-Program1
GPSM2	SMC06_T_Program1	Meta-Program1
BUB3	SMC06_T_Program1	Meta-Program1
CKAP5	SMC06_T_Program1	Meta-Program1
KIF20A	SMC06_T_Program1	Meta-Program1
RAD21	SMC06_T_Program1	Meta-Program1
SPDL1	SMC06_T_Program1	Meta-Program1
KIF14	SMC06_T_Program1	Meta-Program1
PRC1	SMC06_T_Program1	Meta-Program1
KIF20B	SMC06_T_Program1	Meta-Program1
DTYMK	SMC06_T_Program1	Meta-Program1
RP1-92O14.3	SMC06_T_Program1	Meta-Program1
TUBA1C	SMC06_T_Program1	Meta-Program1
HMGN2	SMC06_T_Program1	Meta-Program1
ZNF649	SMC06_T_Program1	Meta-Program1
SGOL2	SMC06_T_Program1	Meta-Program1
LBR	SMC06_T_Program1	Meta-Program1
RTKN2	SMC06_T_Program1	Meta-Program1
MZT1	SMC06_T_Program1	Meta-Program1
STMN1	SMC06_T_Program1	Meta-Program1
CEP70	SMC06_T_Program1	Meta-Program1
PCNA	SMC06_T_Program5	Meta-Program1
MCM7	SMC06_T_Program5	Meta-Program1
MCM5	SMC06_T_Program5	Meta-Program1
MCM6	SMC06_T_Program5	Meta-Program1
CENPM	SMC06_T_Program5	Meta-Program1
SIVA1	SMC06_T_Program5	Meta-Program1
RANBP1	SMC06_T_Program5	Meta-Program1
DHFR	SMC06_T_Program5	Meta-Program1
DUT	SMC06_T_Program5	Meta-Program1
TK1	SMC06_T_Program5	Meta-Program1
RNASEH2A	SMC06_T_Program5	Meta-Program1
RFC2	SMC06_T_Program5	Meta-Program1
ASF1B	SMC06_T_Program5	Meta-Program1
UNG	SMC06_T_Program5	Meta-Program1
RRM1	SMC06_T_Program5	Meta-Program1
CDC6	SMC06_T_Program5	Meta-Program1
H2AFZ	SMC06_T_Program5	Meta-Program1
TYMS	SMC06_T_Program5	Meta-Program1
STRA13	SMC06_T_Program5	Meta-Program1
RFC4	SMC06_T_Program5	Meta-Program1
GGCT	SMC06_T_Program5	Meta-Program1
MCM4	SMC06_T_Program5	Meta-Program1
CDK4	SMC06_T_Program5	Meta-Program1
CDC45	SMC06_T_Program5	Meta-Program1
RFC5	SMC06_T_Program5	Meta-Program1
FEN1	SMC06_T_Program5	Meta-Program1
MCM3	SMC06_T_Program5	Meta-Program1
GINS2	SMC06_T_Program5	Meta-Program1
KIAA0101	SMC06_T_Program5	Meta-Program1
UBE2T	SMC06_T_Program5	Meta-Program1
MCM10	SMC06_T_Program5	Meta-Program1
LSM4	SMC06_T_Program5	Meta-Program1
SNRNP25	SMC06_T_Program5	Meta-Program1
DTL	SMC06_T_Program5	Meta-Program1
MCM2	SMC06_T_Program5	Meta-Program1
PXMP2	SMC06_T_Program5	Meta-Program1
NASP	SMC06_T_Program5	Meta-Program1
WDR76	SMC06_T_Program5	Meta-Program1
PKMYT1	SMC06_T_Program5	Meta-Program1
SNRPB	SMC06_T_Program5	Meta-Program1
DSCC1	SMC06_T_Program5	Meta-Program1
DNAJC9	SMC06_T_Program5	Meta-Program1
ATP5G1	SMC06_T_Program5	Meta-Program1
ATP5G3	SMC06_T_Program5	Meta-Program1
LDHB	SMC06_T_Program5	Meta-Program1
DNMT1	SMC06_T_Program5	Meta-Program1
EIF5A	SMC06_T_Program5	Meta-Program1
PRDX2	SMC06_T_Program5	Meta-Program1
EBP	SMC06_T_Program5	Meta-Program1
RAD51AP1	SMC06_T_Program5	Meta-Program1
RAD51	SMC06_T_Program5	Meta-Program1
PPIA	SMC06_T_Program5	Meta-Program1
PA2G4	SMC06_T_Program5	Meta-Program1
C16orf59	SMC06_T_Program5	Meta-Program1
GMNN	SMC06_T_Program5	Meta-Program1
CENPU	SMC06_T_Program5	Meta-Program1
HAT1	SMC06_T_Program5	Meta-Program1
HELLS	SMC06_T_Program5	Meta-Program1
WDR34	SMC06_T_Program5	Meta-Program1
UHRF1	SMC06_T_Program5	Meta-Program1
VRK1	SMC06_T_Program5	Meta-Program1
CCT7	SMC06_T_Program5	Meta-Program1
PSMC3IP	SMC06_T_Program5	Meta-Program1
SLC25A10	SMC06_T_Program5	Meta-Program1
TFDP1	SMC06_T_Program5	Meta-Program1
PRELID1	SMC06_T_Program5	Meta-Program1
CHCHD2	SMC06_T_Program5	Meta-Program1
MGST1	SMC06_T_Program5	Meta-Program1
PPM1G	SMC06_T_Program5	Meta-Program1
HADH	SMC06_T_Program5	Meta-Program1
FABP5	SMC06_T_Program5	Meta-Program1
DCTPP1	SMC06_T_Program5	Meta-Program1
GSTP1	SMC06_T_Program5	Meta-Program1
MSH2	SMC06_T_Program5	Meta-Program1
SNRNP40	SMC06_T_Program5	Meta-Program1
FANCG	SMC06_T_Program5	Meta-Program1
CDT1	SMC06_T_Program5	Meta-Program1
POLA2	SMC06_T_Program5	Meta-Program1
MIS18A	SMC06_T_Program5	Meta-Program1
CHAF1B	SMC06_T_Program5	Meta-Program1
TMEM109	SMC06_T_Program5	Meta-Program1
HACD3	SMC06_T_Program5	Meta-Program1
PSMC3	SMC06_T_Program5	Meta-Program1
FH	SMC06_T_Program5	Meta-Program1
C1QBP	SMC06_T_Program5	Meta-Program1
RAD54L	SMC06_T_Program5	Meta-Program1
HNRNPD	SMC06_T_Program5	Meta-Program1
ECHS1	SMC06_T_Program5	Meta-Program1
TRAP1	SMC06_T_Program5	Meta-Program1
TUBA1B	SMC06_T_Program5	Meta-Program1
HAUS1	SMC06_T_Program5	Meta-Program1
TRIP13	SMC06_T_Program5	Meta-Program1
ACAT2	SMC06_T_Program5	Meta-Program1
BRCA1	SMC06_T_Program5	Meta-Program1
TOR3A	SMC06_T_Program5	Meta-Program1
CTNNAL1	SMC06_T_Program5	Meta-Program1
HSPB11	SMC06_T_Program5	Meta-Program1
COMMD4	SMC06_T_Program5	Meta-Program1
SAAL1	SMC06_T_Program5	Meta-Program1
RAD1	SMC06_T_Program5	Meta-Program1
TUBA1B	SMC07_T_Program6	Meta-Program1
H2AFZ	SMC07_T_Program6	Meta-Program1
HMGB1	SMC07_T_Program6	Meta-Program1
MCM7	SMC07_T_Program6	Meta-Program1
DEK	SMC07_T_Program6	Meta-Program1
MYBL2	SMC07_T_Program6	Meta-Program1
RFC4	SMC07_T_Program6	Meta-Program1
RANBP1	SMC07_T_Program6	Meta-Program1
H2AFV	SMC07_T_Program6	Meta-Program1
CDCA3	SMC07_T_Program6	Meta-Program1
CDKN3	SMC07_T_Program6	Meta-Program1
RAN	SMC07_T_Program6	Meta-Program1
TUBB	SMC07_T_Program6	Meta-Program1
HMGB2	SMC07_T_Program6	Meta-Program1
PCNA	SMC07_T_Program6	Meta-Program1
DTYMK	SMC07_T_Program6	Meta-Program1
PTTG1	SMC07_T_Program6	Meta-Program1
CCNB1	SMC07_T_Program6	Meta-Program1
POLR3K	SMC07_T_Program6	Meta-Program1
PSMA7	SMC07_T_Program6	Meta-Program1
CCNE1	SMC07_T_Program6	Meta-Program1
BIRC5	SMC07_T_Program6	Meta-Program1
RPA3	SMC07_T_Program6	Meta-Program1
SNRPB	SMC07_T_Program6	Meta-Program1
HNRNPD	SMC07_T_Program6	Meta-Program1
FOXM1	SMC07_T_Program6	Meta-Program1
ASF1B	SMC07_T_Program6	Meta-Program1
MKI67	SMC07_T_Program6	Meta-Program1
DUT	SMC07_T_Program6	Meta-Program1
HNRNPA3	SMC07_T_Program6	Meta-Program1
CDC20	SMC07_T_Program6	Meta-Program1
DCTPP1	SMC07_T_Program6	Meta-Program1
SIVA1	SMC07_T_Program6	Meta-Program1
NUSAP1	SMC07_T_Program6	Meta-Program1
CCDC34	SMC07_T_Program6	Meta-Program1
PA2G4	SMC07_T_Program6	Meta-Program1
CDC45	SMC07_T_Program6	Meta-Program1
RRM2	SMC07_T_Program6	Meta-Program1
EBP	SMC07_T_Program6	Meta-Program1
ALYREF	SMC07_T_Program6	Meta-Program1
KIF22	SMC07_T_Program6	Meta-Program1
MCM6	SMC07_T_Program6	Meta-Program1
CDC25A	SMC07_T_Program6	Meta-Program1
SHMT1	SMC07_T_Program6	Meta-Program1
ARHGEF39	SMC07_T_Program6	Meta-Program1
CENPM	SMC07_T_Program6	Meta-Program1
SSBP1	SMC07_T_Program6	Meta-Program1
UBE2T	SMC07_T_Program6	Meta-Program1
GINS2	SMC07_T_Program6	Meta-Program1
WDR34	SMC07_T_Program6	Meta-Program1
HMGN2	SMC07_T_Program6	Meta-Program1
TOP2A	SMC07_T_Program6	Meta-Program1
GMNN	SMC07_T_Program6	Meta-Program1
HIST1H4C	SMC07_T_Program6	Meta-Program1
CEP55	SMC07_T_Program6	Meta-Program1
MCM3	SMC07_T_Program6	Meta-Program1
TOMM40	SMC07_T_Program6	Meta-Program1
MRPS34	SMC07_T_Program6	Meta-Program1
KIAA0101	SMC07_T_Program6	Meta-Program1
CENPW	SMC07_T_Program6	Meta-Program1
PTMA	SMC07_T_Program6	Meta-Program1
TK1	SMC07_T_Program6	Meta-Program1
FABP5	SMC07_T_Program6	Meta-Program1
UBE2S	SMC07_T_Program6	Meta-Program1
STMN1	SMC07_T_Program6	Meta-Program1
NASP	SMC07_T_Program6	Meta-Program1
GGCT	SMC07_T_Program6	Meta-Program1
CDK4	SMC07_T_Program6	Meta-Program1
LSM3	SMC07_T_Program6	Meta-Program1
NUCKS1	SMC07_T_Program6	Meta-Program1
VDAC3	SMC07_T_Program6	Meta-Program1
PRDX2	SMC07_T_Program6	Meta-Program1
CCNB2	SMC07_T_Program6	Meta-Program1
HSPE1	SMC07_T_Program6	Meta-Program1
ORC6	SMC07_T_Program6	Meta-Program1
CDCA5	SMC07_T_Program6	Meta-Program1
CENPP	SMC07_T_Program6	Meta-Program1
PLK1	SMC07_T_Program6	Meta-Program1
PDHA1	SMC07_T_Program6	Meta-Program1
ATP5G3	SMC07_T_Program6	Meta-Program1
LSM4	SMC07_T_Program6	Meta-Program1
HSPD1	SMC07_T_Program6	Meta-Program1
SPC25	SMC07_T_Program6	Meta-Program1
MAD2L1	SMC07_T_Program6	Meta-Program1
SKP2	SMC07_T_Program6	Meta-Program1
EIF1AX	SMC07_T_Program6	Meta-Program1
ZWINT	SMC07_T_Program6	Meta-Program1
CHRNA5	SMC07_T_Program6	Meta-Program1
DNMT1	SMC07_T_Program6	Meta-Program1
MLEC	SMC07_T_Program6	Meta-Program1
WDR76	SMC07_T_Program6	Meta-Program1
TPX2	SMC07_T_Program6	Meta-Program1
MRPS26	SMC07_T_Program6	Meta-Program1
CKS1B	SMC07_T_Program6	Meta-Program1
NUDT1	SMC07_T_Program6	Meta-Program1
SNRPD1	SMC07_T_Program6	Meta-Program1
MLH1	SMC07_T_Program6	Meta-Program1
PRC1	SMC07_T_Program6	Meta-Program1
DBF4	SMC07_T_Program6	Meta-Program1
SMC4	SMC07_T_Program6	Meta-Program1
UBE2C	SMC08_T_Program3	Meta-Program1
KIF14	SMC08_T_Program3	Meta-Program1
MAD2L1	SMC08_T_Program3	Meta-Program1
ANK2	SMC08_T_Program3	Meta-Program1
KB-226F1.2	SMC08_T_Program3	Meta-Program1
PAX5	SMC08_T_Program3	Meta-Program1
RGAG4	SMC08_T_Program3	Meta-Program1
RP11-346D19.1	SMC08_T_Program3	Meta-Program1
RP11-38G5.4	SMC08_T_Program3	Meta-Program1
RP11-470P21.2	SMC08_T_Program3	Meta-Program1
RP3-400B16.1	SMC08_T_Program3	Meta-Program1
TUBA1B	SMC08_T_Program3	Meta-Program1
DEPDC1	SMC08_T_Program3	Meta-Program1
H2AFZ	SMC08_T_Program3	Meta-Program1
BIRC5	SMC08_T_Program3	Meta-Program1
KPNA2	SMC08_T_Program3	Meta-Program1
CDKN3	SMC08_T_Program3	Meta-Program1
HMGB1	SMC08_T_Program3	Meta-Program1
CDCA2	SMC08_T_Program3	Meta-Program1
PTTG1	SMC08_T_Program3	Meta-Program1
TOP2A	SMC08_T_Program3	Meta-Program1
OIP5	SMC08_T_Program3	Meta-Program1
PLK1	SMC08_T_Program3	Meta-Program1
PBK	SMC08_T_Program3	Meta-Program1
CDK1	SMC08_T_Program3	Meta-Program1
HMGB2	SMC08_T_Program3	Meta-Program1
CENPA	SMC08_T_Program3	Meta-Program1
HMGB3	SMC08_T_Program3	Meta-Program1
TROAP	SMC08_T_Program3	Meta-Program1
CENPW	SMC08_T_Program3	Meta-Program1
TPX2	SMC08_T_Program3	Meta-Program1
FAM64A	SMC08_T_Program3	Meta-Program1
NEK2	SMC08_T_Program3	Meta-Program1
CCNB1	SMC08_T_Program3	Meta-Program1
FAM72D	SMC08_T_Program3	Meta-Program1
MXD3	SMC08_T_Program3	Meta-Program1
NUSAP1	SMC08_T_Program3	Meta-Program1
CCNB2	SMC08_T_Program3	Meta-Program1
CCDC150	SMC08_T_Program3	Meta-Program1
TUBB	SMC08_T_Program3	Meta-Program1
CENPF	SMC08_T_Program3	Meta-Program1
EFEMP2	SMC08_T_Program3	Meta-Program1
RP11-758P17.3	SMC08_T_Program3	Meta-Program1
CCDC74A	SMC08_T_Program3	Meta-Program1
PPP2R5D	SMC08_T_Program3	Meta-Program1
KIAA1524	SMC08_T_Program3	Meta-Program1
AL133493.2	SMC08_T_Program3	Meta-Program1
UBE2T	SMC08_T_Program3	Meta-Program1
C14orf80	SMC08_T_Program3	Meta-Program1
FOXM1	SMC08_T_Program3	Meta-Program1
SNRPB	SMC08_T_Program3	Meta-Program1
HNRNPA2B1	SMC08_T_Program3	Meta-Program1
LL22NC03-75H12.2	SMC08_T_Program3	Meta-Program1
KIF23	SMC08_T_Program3	Meta-Program1
TTK	SMC08_T_Program3	Meta-Program1
ASF1B	SMC08_T_Program3	Meta-Program1
RACGAP1	SMC08_T_Program3	Meta-Program1
KIF22	SMC08_T_Program3	Meta-Program1
CDCA3	SMC08_T_Program3	Meta-Program1
NUF2	SMC08_T_Program3	Meta-Program1
CKS1B	SMC08_T_Program3	Meta-Program1
CALM2	SMC08_T_Program3	Meta-Program1
PRC1	SMC08_T_Program3	Meta-Program1
HMGN2	SMC08_T_Program3	Meta-Program1
RP11-626G11.4	SMC08_T_Program3	Meta-Program1
MZT1	SMC08_T_Program3	Meta-Program1
AURKA	SMC08_T_Program3	Meta-Program1
KNSTRN	SMC08_T_Program3	Meta-Program1
AURKB	SMC08_T_Program3	Meta-Program1
LSM3	SMC08_T_Program3	Meta-Program1
SPC25	SMC08_T_Program3	Meta-Program1
PSMA4	SMC08_T_Program3	Meta-Program1
RP11-801F7.1	SMC08_T_Program3	Meta-Program1
TUBA1C	SMC08_T_Program3	Meta-Program1
RP13-753N3.3	SMC08_T_Program3	Meta-Program1
PRR11	SMC08_T_Program3	Meta-Program1
GEMIN2	SMC08_T_Program3	Meta-Program1
PTMA	SMC08_T_Program3	Meta-Program1
ARHGAP11A	SMC08_T_Program3	Meta-Program1
HN1	SMC08_T_Program3	Meta-Program1
C11orf21	SMC08_T_Program3	Meta-Program1
DBH-AS1	SMC08_T_Program3	Meta-Program1
HSPE1-MOB4	SMC08_T_Program3	Meta-Program1
MAB21L2	SMC08_T_Program3	Meta-Program1
MSR1	SMC08_T_Program3	Meta-Program1
NEIL3	SMC08_T_Program3	Meta-Program1
RP11-182J1.17	SMC08_T_Program3	Meta-Program1
RP11-353N14.2	SMC08_T_Program3	Meta-Program1
RP11-753C18.12	SMC08_T_Program3	Meta-Program1
STMN1	SMC08_T_Program3	Meta-Program1
CDC20	SMC08_T_Program3	Meta-Program1
SMC4	SMC08_T_Program3	Meta-Program1
LINC01063	SMC08_T_Program3	Meta-Program1
CKS2	SMC08_T_Program3	Meta-Program1
POLH	SMC08_T_Program3	Meta-Program1
CCNA2	SMC08_T_Program3	Meta-Program1
RP5-1061H20.4	SMC08_T_Program3	Meta-Program1
HNRNPA3	SMC08_T_Program3	Meta-Program1
MTFR2	SMC08_T_Program3	Meta-Program1
ATP5G3	SMC08_T_Program3	Meta-Program1
TUBA1B	SMC09_T_Program1	Meta-Program1
PLK1	SMC09_T_Program1	Meta-Program1
HMGB2	SMC09_T_Program1	Meta-Program1
CKS1B	SMC09_T_Program1	Meta-Program1
BIRC5	SMC09_T_Program1	Meta-Program1
H2AFZ	SMC09_T_Program1	Meta-Program1
TPX2	SMC09_T_Program1	Meta-Program1
CCNB1	SMC09_T_Program1	Meta-Program1
PTTG1	SMC09_T_Program1	Meta-Program1
HMGB1	SMC09_T_Program1	Meta-Program1
DTYMK	SMC09_T_Program1	Meta-Program1
TOP2A	SMC09_T_Program1	Meta-Program1
UBE2C	SMC09_T_Program1	Meta-Program1
TUBB4B	SMC09_T_Program1	Meta-Program1
MAD2L1	SMC09_T_Program1	Meta-Program1
UBE2S	SMC09_T_Program1	Meta-Program1
CDC20	SMC09_T_Program1	Meta-Program1
CENPW	SMC09_T_Program1	Meta-Program1
TUBB	SMC09_T_Program1	Meta-Program1
AURKB	SMC09_T_Program1	Meta-Program1
RANBP1	SMC09_T_Program1	Meta-Program1
SNRPB	SMC09_T_Program1	Meta-Program1
RAN	SMC09_T_Program1	Meta-Program1
HMMR	SMC09_T_Program1	Meta-Program1
SGOL1	SMC09_T_Program1	Meta-Program1
CCNA2	SMC09_T_Program1	Meta-Program1
UBE2T	SMC09_T_Program1	Meta-Program1
NUCKS1	SMC09_T_Program1	Meta-Program1
CENPA	SMC09_T_Program1	Meta-Program1
MKI67	SMC09_T_Program1	Meta-Program1
RRM2	SMC09_T_Program1	Meta-Program1
CDKN3	SMC09_T_Program1	Meta-Program1
NEK2	SMC09_T_Program1	Meta-Program1
PCNA	SMC09_T_Program1	Meta-Program1
CENPF	SMC09_T_Program1	Meta-Program1
ASF1B	SMC09_T_Program1	Meta-Program1
PTMA	SMC09_T_Program1	Meta-Program1
PBK	SMC09_T_Program1	Meta-Program1
ASPM	SMC09_T_Program1	Meta-Program1
NUSAP1	SMC09_T_Program1	Meta-Program1
HSP90AA1	SMC09_T_Program1	Meta-Program1
HSPE1	SMC09_T_Program1	Meta-Program1
HIST1H4C	SMC09_T_Program1	Meta-Program1
GTSE1	SMC09_T_Program1	Meta-Program1
PRC1	SMC09_T_Program1	Meta-Program1
CCNB2	SMC09_T_Program1	Meta-Program1
RNASEH2A	SMC09_T_Program1	Meta-Program1
SMC4	SMC09_T_Program1	Meta-Program1
TK1	SMC09_T_Program1	Meta-Program1
SPC25	SMC09_T_Program1	Meta-Program1
CDK1	SMC09_T_Program1	Meta-Program1
CDCA3	SMC09_T_Program1	Meta-Program1
DEK	SMC09_T_Program1	Meta-Program1
AURKA	SMC09_T_Program1	Meta-Program1
HSPD1	SMC09_T_Program1	Meta-Program1
HNRNPA2B1	SMC09_T_Program1	Meta-Program1
CENPE	SMC09_T_Program1	Meta-Program1
ZWINT	SMC09_T_Program1	Meta-Program1
ARL6IP1	SMC09_T_Program1	Meta-Program1
PA2G4	SMC09_T_Program1	Meta-Program1
HNRNPD	SMC09_T_Program1	Meta-Program1
HMGN2	SMC09_T_Program1	Meta-Program1
SRSF3	SMC09_T_Program1	Meta-Program1
TPI1	SMC09_T_Program1	Meta-Program1
EXOSC8	SMC09_T_Program1	Meta-Program1
TUBA1C	SMC09_T_Program1	Meta-Program1
LSM4	SMC09_T_Program1	Meta-Program1
NME1	SMC09_T_Program1	Meta-Program1
ANLN	SMC09_T_Program1	Meta-Program1
FANCI	SMC09_T_Program1	Meta-Program1
ATP5G3	SMC09_T_Program1	Meta-Program1
MRPL51	SMC09_T_Program1	Meta-Program1
BUB3	SMC09_T_Program1	Meta-Program1
LDHB	SMC09_T_Program1	Meta-Program1
BCL2L12	SMC09_T_Program1	Meta-Program1
HNRNPA3	SMC09_T_Program1	Meta-Program1
DUT	SMC09_T_Program1	Meta-Program1
FOXM1	SMC09_T_Program1	Meta-Program1
MYBL2	SMC09_T_Program1	Meta-Program1
CACYBP	SMC09_T_Program1	Meta-Program1
ORC6	SMC09_T_Program1	Meta-Program1
CDCA5	SMC09_T_Program1	Meta-Program1
TYMS	SMC09_T_Program1	Meta-Program1
PSRC1	SMC09_T_Program1	Meta-Program1
PSMA7	SMC09_T_Program1	Meta-Program1
H2AFV	SMC09_T_Program1	Meta-Program1
KIAA0101	SMC09_T_Program1	Meta-Program1
TAGLN2	SMC09_T_Program1	Meta-Program1
PTGES3	SMC09_T_Program1	Meta-Program1
CYC1	SMC09_T_Program1	Meta-Program1
TACC3	SMC09_T_Program1	Meta-Program1
STMN1	SMC09_T_Program1	Meta-Program1
SMC2	SMC09_T_Program1	Meta-Program1
PRDX2	SMC09_T_Program1	Meta-Program1
KIF4A	SMC09_T_Program1	Meta-Program1
FABP5	SMC09_T_Program1	Meta-Program1
NDUFAB1	SMC09_T_Program1	Meta-Program1
KIF20B	SMC09_T_Program1	Meta-Program1
FAM64A	SMC09_T_Program1	Meta-Program1
GINS2	SMC09_T_Program1	Meta-Program1
IQGAP3	SMC14_T_Program3	Meta-Program1
CCNA2	SMC14_T_Program3	Meta-Program1
AASS	SMC14_T_Program3	Meta-Program1
ADAMTS2	SMC14_T_Program3	Meta-Program1
AMZ1	SMC14_T_Program3	Meta-Program1
C1QTNF3	SMC14_T_Program3	Meta-Program1
C9orf66	SMC14_T_Program3	Meta-Program1
C9orf9	SMC14_T_Program3	Meta-Program1
CALHM1	SMC14_T_Program3	Meta-Program1
CCDC110	SMC14_T_Program3	Meta-Program1
FBXO5	SMC14_T_Program3	Meta-Program1
GAS2	SMC14_T_Program3	Meta-Program1
GNAI1	SMC14_T_Program3	Meta-Program1
HAS2	SMC14_T_Program3	Meta-Program1
ITGA7	SMC14_T_Program3	Meta-Program1
KIT	SMC14_T_Program3	Meta-Program1
KLHDC1	SMC14_T_Program3	Meta-Program1
LINC01124	SMC14_T_Program3	Meta-Program1
LINC01135	SMC14_T_Program3	Meta-Program1
LINC01348	SMC14_T_Program3	Meta-Program1
LINC01460	SMC14_T_Program3	Meta-Program1
LRRC3	SMC14_T_Program3	Meta-Program1
MIR9-3HG	SMC14_T_Program3	Meta-Program1
MND1	SMC14_T_Program3	Meta-Program1
OSCAR	SMC14_T_Program3	Meta-Program1
PDE3A	SMC14_T_Program3	Meta-Program1
PGM5P3-AS1	SMC14_T_Program3	Meta-Program1
RGL4	SMC14_T_Program3	Meta-Program1
RP11-10A14.5	SMC14_T_Program3	Meta-Program1
RP11-278A23.4	SMC14_T_Program3	Meta-Program1
RP11-27K13.3	SMC14_T_Program3	Meta-Program1
RP11-326I11.3	SMC14_T_Program3	Meta-Program1
RP11-617F23.1	SMC14_T_Program3	Meta-Program1
RP11-672A2.3	SMC14_T_Program3	Meta-Program1
RP11-770J1.5	SMC14_T_Program3	Meta-Program1
RP3-388N13.5	SMC14_T_Program3	Meta-Program1
RP3-508I15.19	SMC14_T_Program3	Meta-Program1
RP3-510D11.2	SMC14_T_Program3	Meta-Program1
SCG5	SMC14_T_Program3	Meta-Program1
SERTAD4	SMC14_T_Program3	Meta-Program1
ST18	SMC14_T_Program3	Meta-Program1
ST8SIA6	SMC14_T_Program3	Meta-Program1
STXBP5L	SMC14_T_Program3	Meta-Program1
KIF23	SMC14_T_Program3	Meta-Program1
NCAPH	SMC14_T_Program3	Meta-Program1
NEMP1	SMC14_T_Program3	Meta-Program1
CDCA5	SMC14_T_Program3	Meta-Program1
DEPDC1	SMC14_T_Program3	Meta-Program1
DUSP19	SMC14_T_Program3	Meta-Program1
CENPU	SMC14_T_Program3	Meta-Program1
APBA1	SMC14_T_Program3	Meta-Program1
SAMD13	SMC14_T_Program3	Meta-Program1
UBE2S	SMC14_T_Program3	Meta-Program1
KIF14	SMC14_T_Program3	Meta-Program1
SKA1	SMC14_T_Program3	Meta-Program1
C19orf18	SMC14_T_Program3	Meta-Program1
DLGAP5	SMC14_T_Program3	Meta-Program1
CENPA	SMC14_T_Program3	Meta-Program1
SEC24B-AS1	SMC14_T_Program3	Meta-Program1
WDHD1	SMC14_T_Program3	Meta-Program1
PLK4	SMC14_T_Program3	Meta-Program1
RP1-167A14.2	SMC14_T_Program3	Meta-Program1
RASL11A	SMC14_T_Program3	Meta-Program1
KIF2C	SMC14_T_Program3	Meta-Program1
CRIP3	SMC14_T_Program3	Meta-Program1
CASC5	SMC14_T_Program3	Meta-Program1
KIF20B	SMC14_T_Program3	Meta-Program1
PAGR1	SMC14_T_Program3	Meta-Program1
THAP10	SMC14_T_Program3	Meta-Program1
IGFBP2	SMC14_T_Program3	Meta-Program1
RAD54B	SMC14_T_Program3	Meta-Program1
NR2F1-AS1	SMC14_T_Program3	Meta-Program1
BUB1	SMC14_T_Program3	Meta-Program1
ZNF841	SMC14_T_Program3	Meta-Program1
RAB11FIP3	SMC14_T_Program3	Meta-Program1
ANLN	SMC14_T_Program3	Meta-Program1
RACGAP1	SMC14_T_Program3	Meta-Program1
ANKRD23	SMC14_T_Program3	Meta-Program1
IRAK1BP1	SMC14_T_Program3	Meta-Program1
CTD-2313J17.6	SMC14_T_Program3	Meta-Program1
RASIP1	SMC14_T_Program3	Meta-Program1
HMGB2	SMC14_T_Program3	Meta-Program1
ZNF695	SMC14_T_Program3	Meta-Program1
ANP32E	SMC14_T_Program3	Meta-Program1
CEP55	SMC14_T_Program3	Meta-Program1
MZT1	SMC14_T_Program3	Meta-Program1
GTSE1	SMC14_T_Program3	Meta-Program1
RP11-296O14.3	SMC14_T_Program3	Meta-Program1
HOXA-AS3	SMC14_T_Program3	Meta-Program1
DBF4B	SMC14_T_Program3	Meta-Program1
NLRP3	SMC14_T_Program3	Meta-Program1
CHEK1	SMC14_T_Program3	Meta-Program1
SPAG5	SMC14_T_Program3	Meta-Program1
RP11-800A18.4	SMC14_T_Program3	Meta-Program1
UPK3B	SMC14_T_Program3	Meta-Program1
CCR10	SMC14_T_Program3	Meta-Program1
DNAJB13	SMC14_T_Program3	Meta-Program1
ZNF568	SMC14_T_Program3	Meta-Program1
RP11-120D5.1	SMC14_T_Program3	Meta-Program1
SPC25	SMC14_T_Program3	Meta-Program1
NCAPH	SMC15_T_Program3	Meta-Program1
TPX2	SMC15_T_Program3	Meta-Program1
NUF2	SMC15_T_Program3	Meta-Program1
CDKN3	SMC15_T_Program3	Meta-Program1
TOP2A	SMC15_T_Program3	Meta-Program1
CCNA2	SMC15_T_Program3	Meta-Program1
PRC1	SMC15_T_Program3	Meta-Program1
HMGB2	SMC15_T_Program3	Meta-Program1
PTTG1	SMC15_T_Program3	Meta-Program1
KNSTRN	SMC15_T_Program3	Meta-Program1
C5orf34	SMC15_T_Program3	Meta-Program1
AC020743.2	SMC15_T_Program3	Meta-Program1
AP001432.14	SMC15_T_Program3	Meta-Program1
CTD-3203P2.1	SMC15_T_Program3	Meta-Program1
EGF	SMC15_T_Program3	Meta-Program1
GPR62	SMC15_T_Program3	Meta-Program1
GVQW2	SMC15_T_Program3	Meta-Program1
RP11-126K1.6	SMC15_T_Program3	Meta-Program1
RP11-326C3.13	SMC15_T_Program3	Meta-Program1
RP11-368I7.4	SMC15_T_Program3	Meta-Program1
SLC30A2	SMC15_T_Program3	Meta-Program1
TTC9B	SMC15_T_Program3	Meta-Program1
NUSAP1	SMC15_T_Program3	Meta-Program1
TUBA1B	SMC15_T_Program3	Meta-Program1
CDCA8	SMC15_T_Program3	Meta-Program1
NEK2	SMC15_T_Program3	Meta-Program1
UBE2C	SMC15_T_Program3	Meta-Program1
BIRC5	SMC15_T_Program3	Meta-Program1
HMGB1	SMC15_T_Program3	Meta-Program1
CCNB2	SMC15_T_Program3	Meta-Program1
CKS1B	SMC15_T_Program3	Meta-Program1
H2AFZ	SMC15_T_Program3	Meta-Program1
PIF1	SMC15_T_Program3	Meta-Program1
CENPW	SMC15_T_Program3	Meta-Program1
CEP55	SMC15_T_Program3	Meta-Program1
RACGAP1	SMC15_T_Program3	Meta-Program1
HMMR	SMC15_T_Program3	Meta-Program1
CENPF	SMC15_T_Program3	Meta-Program1
CDC20	SMC15_T_Program3	Meta-Program1
SMC4	SMC15_T_Program3	Meta-Program1
FOXM1	SMC15_T_Program3	Meta-Program1
KPNA2	SMC15_T_Program3	Meta-Program1
C17orf53	SMC15_T_Program3	Meta-Program1
STMN1	SMC15_T_Program3	Meta-Program1
MAD2L1	SMC15_T_Program3	Meta-Program1
NUCKS1	SMC15_T_Program3	Meta-Program1
CENPA	SMC15_T_Program3	Meta-Program1
PLK1	SMC15_T_Program3	Meta-Program1
HMGN2	SMC15_T_Program3	Meta-Program1
TUBB	SMC15_T_Program3	Meta-Program1
KIAA0101	SMC15_T_Program3	Meta-Program1
DLGAP5	SMC15_T_Program3	Meta-Program1
CENPE	SMC15_T_Program3	Meta-Program1
PSRC1	SMC15_T_Program3	Meta-Program1
NCAPD2	SMC15_T_Program3	Meta-Program1
POC1A	SMC15_T_Program3	Meta-Program1
UBE2T	SMC15_T_Program3	Meta-Program1
FAM64A	SMC15_T_Program3	Meta-Program1
ASF1B	SMC15_T_Program3	Meta-Program1
HNRNPA2B1	SMC15_T_Program3	Meta-Program1
MKI67	SMC15_T_Program3	Meta-Program1
HIST1H4C	SMC15_T_Program3	Meta-Program1
DTYMK	SMC15_T_Program3	Meta-Program1
CCNB1	SMC15_T_Program3	Meta-Program1
AC012074.2	SMC15_T_Program3	Meta-Program1
AC017002.1	SMC15_T_Program3	Meta-Program1
APITD1-CORT	SMC15_T_Program3	Meta-Program1
CCER2	SMC15_T_Program3	Meta-Program1
CTB-50L17.9	SMC15_T_Program3	Meta-Program1
DEPDC1-AS1	SMC15_T_Program3	Meta-Program1
FEZF1-AS1	SMC15_T_Program3	Meta-Program1
IGKV5-2	SMC15_T_Program3	Meta-Program1
RP11-83M16.5	SMC15_T_Program3	Meta-Program1
TBC1D29	SMC15_T_Program3	Meta-Program1
TET2-AS1	SMC15_T_Program3	Meta-Program1
XRCC2	SMC15_T_Program3	Meta-Program1
CDK1	SMC15_T_Program3	Meta-Program1
SAPCD2	SMC15_T_Program3	Meta-Program1
PRKAR2B	SMC15_T_Program3	Meta-Program1
NCAPG	SMC15_T_Program3	Meta-Program1
RP11-147L13.12	SMC15_T_Program3	Meta-Program1
MTBP	SMC15_T_Program3	Meta-Program1
RAD21	SMC15_T_Program3	Meta-Program1
CENPK	SMC15_T_Program3	Meta-Program1
ARL6IP1	SMC15_T_Program3	Meta-Program1
TROAP	SMC15_T_Program3	Meta-Program1
CCNF	SMC15_T_Program3	Meta-Program1
ASPM	SMC15_T_Program3	Meta-Program1
CDCA2	SMC15_T_Program3	Meta-Program1
NCAPG2	SMC15_T_Program3	Meta-Program1
SKA3	SMC15_T_Program3	Meta-Program1
TICRR	SMC15_T_Program3	Meta-Program1
SGOL1	SMC15_T_Program3	Meta-Program1
AURKB	SMC15_T_Program3	Meta-Program1
HES6	SMC15_T_Program3	Meta-Program1
HPGDS	SMC15_T_Program3	Meta-Program1
DIAPH3	SMC15_T_Program3	Meta-Program1
WDR38	SMC15_T_Program3	Meta-Program1
TK1	SMC15_T_Program3	Meta-Program1
AURKA	SMC15_T_Program3	Meta-Program1
HMGB2	SMC16_T_Program3	Meta-Program1
TUBA1B	SMC16_T_Program3	Meta-Program1
CDKN3	SMC16_T_Program3	Meta-Program1
TOP2A	SMC16_T_Program3	Meta-Program1
UBE2C	SMC16_T_Program3	Meta-Program1
CENPA	SMC16_T_Program3	Meta-Program1
UBE2S	SMC16_T_Program3	Meta-Program1
TUBB	SMC16_T_Program3	Meta-Program1
MKI67	SMC16_T_Program3	Meta-Program1
BIRC5	SMC16_T_Program3	Meta-Program1
H2AFZ	SMC16_T_Program3	Meta-Program1
CKS1B	SMC16_T_Program3	Meta-Program1
PLK1	SMC16_T_Program3	Meta-Program1
CENPW	SMC16_T_Program3	Meta-Program1
CCNB1	SMC16_T_Program3	Meta-Program1
CDC20	SMC16_T_Program3	Meta-Program1
CCNA2	SMC16_T_Program3	Meta-Program1
NUF2	SMC16_T_Program3	Meta-Program1
PRC1	SMC16_T_Program3	Meta-Program1
SPC25	SMC16_T_Program3	Meta-Program1
CDK1	SMC16_T_Program3	Meta-Program1
PTTG1	SMC16_T_Program3	Meta-Program1
MAD2L1	SMC16_T_Program3	Meta-Program1
STMN1	SMC16_T_Program3	Meta-Program1
KPNA2	SMC16_T_Program3	Meta-Program1
TPX2	SMC16_T_Program3	Meta-Program1
TUBB4B	SMC16_T_Program3	Meta-Program1
CKS2	SMC16_T_Program3	Meta-Program1
HMMR	SMC16_T_Program3	Meta-Program1
HMGB1	SMC16_T_Program3	Meta-Program1
KIAA0101	SMC16_T_Program3	Meta-Program1
DEK	SMC16_T_Program3	Meta-Program1
TUBA1C	SMC16_T_Program3	Meta-Program1
RRM2	SMC16_T_Program3	Meta-Program1
TK1	SMC16_T_Program3	Meta-Program1
TYMS	SMC16_T_Program3	Meta-Program1
DTYMK	SMC16_T_Program3	Meta-Program1
ANLN	SMC16_T_Program3	Meta-Program1
SMC4	SMC16_T_Program3	Meta-Program1
CENPF	SMC16_T_Program3	Meta-Program1
CKAP2	SMC16_T_Program3	Meta-Program1
CENPE	SMC16_T_Program3	Meta-Program1
KIF20B	SMC16_T_Program3	Meta-Program1
DLGAP5	SMC16_T_Program3	Meta-Program1
FAM64A	SMC16_T_Program3	Meta-Program1
AURKB	SMC16_T_Program3	Meta-Program1
SMC2	SMC16_T_Program3	Meta-Program1
NEK2	SMC16_T_Program3	Meta-Program1
FOXM1	SMC16_T_Program3	Meta-Program1
HMGN2	SMC16_T_Program3	Meta-Program1
NUSAP1	SMC16_T_Program3	Meta-Program1
DEPDC1	SMC16_T_Program3	Meta-Program1
RAD21	SMC16_T_Program3	Meta-Program1
NUCKS1	SMC16_T_Program3	Meta-Program1
CENPM	SMC16_T_Program3	Meta-Program1
ARL6IP1	SMC16_T_Program3	Meta-Program1
SKA1	SMC16_T_Program3	Meta-Program1
MYBL2	SMC16_T_Program3	Meta-Program1
CDCA3	SMC16_T_Program3	Meta-Program1
UBE2T	SMC16_T_Program3	Meta-Program1
SGOL1	SMC16_T_Program3	Meta-Program1
HIST1H4C	SMC16_T_Program3	Meta-Program1
H2AFV	SMC16_T_Program3	Meta-Program1
RANBP1	SMC16_T_Program3	Meta-Program1
LMNB1	SMC16_T_Program3	Meta-Program1
NCAPH	SMC16_T_Program3	Meta-Program1
KIF11	SMC16_T_Program3	Meta-Program1
ZWINT	SMC16_T_Program3	Meta-Program1
AURKA	SMC16_T_Program3	Meta-Program1
NDC80	SMC16_T_Program3	Meta-Program1
SKA2	SMC16_T_Program3	Meta-Program1
TMPO	SMC16_T_Program3	Meta-Program1
BUB1	SMC16_T_Program3	Meta-Program1
PTMA	SMC16_T_Program3	Meta-Program1
KIFC1	SMC16_T_Program3	Meta-Program1
CEP55	SMC16_T_Program3	Meta-Program1
SAPCD2	SMC16_T_Program3	Meta-Program1
ASPM	SMC16_T_Program3	Meta-Program1
KIF4A	SMC16_T_Program3	Meta-Program1
CCNB2	SMC16_T_Program3	Meta-Program1
RRM1	SMC16_T_Program3	Meta-Program1
MND1	SMC16_T_Program3	Meta-Program1
MELK	SMC16_T_Program3	Meta-Program1
SGOL2	SMC16_T_Program3	Meta-Program1
CDCA5	SMC16_T_Program3	Meta-Program1
ATAD2	SMC16_T_Program3	Meta-Program1
H2AFX	SMC16_T_Program3	Meta-Program1
MZT1	SMC16_T_Program3	Meta-Program1
RACGAP1	SMC16_T_Program3	Meta-Program1
LSM4	SMC16_T_Program3	Meta-Program1
PHF19	SMC16_T_Program3	Meta-Program1
KIF2C	SMC16_T_Program3	Meta-Program1
HJURP	SMC16_T_Program3	Meta-Program1
PBK	SMC16_T_Program3	Meta-Program1
PKMYT1	SMC16_T_Program3	Meta-Program1
CIT	SMC16_T_Program3	Meta-Program1
ECT2	SMC16_T_Program3	Meta-Program1
ASF1B	SMC16_T_Program3	Meta-Program1
FAM83D	SMC16_T_Program3	Meta-Program1
DEPDC1B	SMC16_T_Program3	Meta-Program1
TUBA1B	SMC18_T_Program3	Meta-Program1
HMGB2	SMC18_T_Program3	Meta-Program1
UBE2T	SMC18_T_Program3	Meta-Program1
H2AFZ	SMC18_T_Program3	Meta-Program1
UBE2C	SMC18_T_Program3	Meta-Program1
CKS1B	SMC18_T_Program3	Meta-Program1
TUBB	SMC18_T_Program3	Meta-Program1
CDCA3	SMC18_T_Program3	Meta-Program1
RAD51AP1	SMC18_T_Program3	Meta-Program1
CENPW	SMC18_T_Program3	Meta-Program1
TPX2	SMC18_T_Program3	Meta-Program1
RRM2	SMC18_T_Program3	Meta-Program1
SMC4	SMC18_T_Program3	Meta-Program1
HMGB1	SMC18_T_Program3	Meta-Program1
ASF1B	SMC18_T_Program3	Meta-Program1
DTYMK	SMC18_T_Program3	Meta-Program1
CDK1	SMC18_T_Program3	Meta-Program1
PRC1	SMC18_T_Program3	Meta-Program1
TOP2A	SMC18_T_Program3	Meta-Program1
CENPM	SMC18_T_Program3	Meta-Program1
TK1	SMC18_T_Program3	Meta-Program1
TYMS	SMC18_T_Program3	Meta-Program1
RANBP1	SMC18_T_Program3	Meta-Program1
NUCKS1	SMC18_T_Program3	Meta-Program1
UBE2S	SMC18_T_Program3	Meta-Program1
HMGN2	SMC18_T_Program3	Meta-Program1
DEK	SMC18_T_Program3	Meta-Program1
STMN1	SMC18_T_Program3	Meta-Program1
ANLN	SMC18_T_Program3	Meta-Program1
NUSAP1	SMC18_T_Program3	Meta-Program1
MYBL2	SMC18_T_Program3	Meta-Program1
PCNA	SMC18_T_Program3	Meta-Program1
HIST1H4C	SMC18_T_Program3	Meta-Program1
KIF23	SMC18_T_Program3	Meta-Program1
PLK1	SMC18_T_Program3	Meta-Program1
SPC25	SMC18_T_Program3	Meta-Program1
OIP5	SMC18_T_Program3	Meta-Program1
H2AFV	SMC18_T_Program3	Meta-Program1
CDCA8	SMC18_T_Program3	Meta-Program1
SMC2	SMC18_T_Program3	Meta-Program1
KIAA0101	SMC18_T_Program3	Meta-Program1
CKAP2L	SMC18_T_Program3	Meta-Program1
SGOL1	SMC18_T_Program3	Meta-Program1
ARHGAP11A	SMC18_T_Program3	Meta-Program1
BIRC5	SMC18_T_Program3	Meta-Program1
KIFC1	SMC18_T_Program3	Meta-Program1
FEN1	SMC18_T_Program3	Meta-Program1
ZWINT	SMC18_T_Program3	Meta-Program1
MELK	SMC18_T_Program3	Meta-Program1
NUF2	SMC18_T_Program3	Meta-Program1
SNRPB	SMC18_T_Program3	Meta-Program1
KIF22	SMC18_T_Program3	Meta-Program1
TMPO	SMC18_T_Program3	Meta-Program1
NEK2	SMC18_T_Program3	Meta-Program1
FOXM1	SMC18_T_Program3	Meta-Program1
WDR34	SMC18_T_Program3	Meta-Program1
CKAP2	SMC18_T_Program3	Meta-Program1
CDKN3	SMC18_T_Program3	Meta-Program1
TFDP1	SMC18_T_Program3	Meta-Program1
PTMA	SMC18_T_Program3	Meta-Program1
TMEM106C	SMC18_T_Program3	Meta-Program1
SKA3	SMC18_T_Program3	Meta-Program1
ASPM	SMC18_T_Program3	Meta-Program1
PKMYT1	SMC18_T_Program3	Meta-Program1
DNMT1	SMC18_T_Program3	Meta-Program1
CDT1	SMC18_T_Program3	Meta-Program1
CCNA2	SMC18_T_Program3	Meta-Program1
CENPF	SMC18_T_Program3	Meta-Program1
PBK	SMC18_T_Program3	Meta-Program1
ARHGEF39	SMC18_T_Program3	Meta-Program1
MKI67	SMC18_T_Program3	Meta-Program1
CCNB2	SMC18_T_Program3	Meta-Program1
CDC20	SMC18_T_Program3	Meta-Program1
MCM7	SMC18_T_Program3	Meta-Program1
KIF4A	SMC18_T_Program3	Meta-Program1
RPA3	SMC18_T_Program3	Meta-Program1
KIF20B	SMC18_T_Program3	Meta-Program1
BUB1	SMC18_T_Program3	Meta-Program1
RAD51	SMC18_T_Program3	Meta-Program1
PLP2	SMC18_T_Program3	Meta-Program1
AURKA	SMC18_T_Program3	Meta-Program1
TUBG1	SMC18_T_Program3	Meta-Program1
SIVA1	SMC18_T_Program3	Meta-Program1
SNRPG	SMC18_T_Program3	Meta-Program1
VRK1	SMC18_T_Program3	Meta-Program1
GGCT	SMC18_T_Program3	Meta-Program1
CCNB1	SMC18_T_Program3	Meta-Program1
DHFR	SMC18_T_Program3	Meta-Program1
ORC6	SMC18_T_Program3	Meta-Program1
CHEK1	SMC18_T_Program3	Meta-Program1
LSM4	SMC18_T_Program3	Meta-Program1
PSIP1	SMC18_T_Program3	Meta-Program1
RAN	SMC18_T_Program3	Meta-Program1
RAD54L	SMC18_T_Program3	Meta-Program1
NDC80	SMC18_T_Program3	Meta-Program1
HNRNPA2B1	SMC18_T_Program3	Meta-Program1
AURKB	SMC18_T_Program3	Meta-Program1
SGOL2	SMC18_T_Program3	Meta-Program1
ECT2	SMC18_T_Program3	Meta-Program1
GINS2	SMC18_T_Program3	Meta-Program1
C1orf101	SMC19_T_Program4	Meta-Program1
PBK	SMC19_T_Program4	Meta-Program1
CDCA8	SMC19_T_Program4	Meta-Program1
PKMYT1	SMC19_T_Program4	Meta-Program1
NCAPG	SMC19_T_Program4	Meta-Program1
WDR76	SMC19_T_Program4	Meta-Program1
PKD2	SMC19_T_Program4	Meta-Program1
SHCBP1	SMC19_T_Program4	Meta-Program1
DEPDC1	SMC19_T_Program4	Meta-Program1
RAD51AP1	SMC19_T_Program4	Meta-Program1
CDIPT-AS1	SMC19_T_Program4	Meta-Program1
CENPI	SMC19_T_Program4	Meta-Program1
E2F7	SMC19_T_Program4	Meta-Program1
OSGEPL1-AS1	SMC19_T_Program4	Meta-Program1
REG1A	SMC19_T_Program4	Meta-Program1
RP11-231E4.2	SMC19_T_Program4	Meta-Program1
RP11-275I14.4	SMC19_T_Program4	Meta-Program1
RP11-403P17.4	SMC19_T_Program4	Meta-Program1
SERPIND1	SMC19_T_Program4	Meta-Program1
XXbac-BPG308K3.5	SMC19_T_Program4	Meta-Program1
AC010969.1	SMC19_T_Program4	Meta-Program1
CD274	SMC19_T_Program4	Meta-Program1
CIART	SMC19_T_Program4	Meta-Program1
CLMP	SMC19_T_Program4	Meta-Program1
CTD-2020K17.3	SMC19_T_Program4	Meta-Program1
CYP1B1-AS1	SMC19_T_Program4	Meta-Program1
DTL	SMC19_T_Program4	Meta-Program1
FAM182B	SMC19_T_Program4	Meta-Program1
GABRD	SMC19_T_Program4	Meta-Program1
GALR2	SMC19_T_Program4	Meta-Program1
LINC01629	SMC19_T_Program4	Meta-Program1
MITF	SMC19_T_Program4	Meta-Program1
RAB38	SMC19_T_Program4	Meta-Program1
RP11-110I1.14	SMC19_T_Program4	Meta-Program1
RP11-1348G14.5	SMC19_T_Program4	Meta-Program1
RP11-265E18.1	SMC19_T_Program4	Meta-Program1
RP11-284N8.3	SMC19_T_Program4	Meta-Program1
RP11-33H15.1	SMC19_T_Program4	Meta-Program1
RP11-35O15.1	SMC19_T_Program4	Meta-Program1
RP11-433J8.1	SMC19_T_Program4	Meta-Program1
RP11-464F9.22	SMC19_T_Program4	Meta-Program1
RP11-799B12.4	SMC19_T_Program4	Meta-Program1
RP11-804A23.2	SMC19_T_Program4	Meta-Program1
RP11-84A19.2	SMC19_T_Program4	Meta-Program1
RP5-855D21.1	SMC19_T_Program4	Meta-Program1
SMARCA5-AS1	SMC19_T_Program4	Meta-Program1
SULT1E1	SMC19_T_Program4	Meta-Program1
TG	SMC19_T_Program4	Meta-Program1
TRBV20-1	SMC19_T_Program4	Meta-Program1
HMSD	SMC19_T_Program4	Meta-Program1
RP11-160H22.5	SMC19_T_Program4	Meta-Program1
RUNDC3A	SMC19_T_Program4	Meta-Program1
CENPP	SMC19_T_Program4	Meta-Program1
CDKN3	SMC19_T_Program4	Meta-Program1
RASIP1	SMC19_T_Program4	Meta-Program1
NES	SMC19_T_Program4	Meta-Program1
CCNB2	SMC19_T_Program4	Meta-Program1
C1QTNF2	SMC19_T_Program4	Meta-Program1
LINC01224	SMC19_T_Program4	Meta-Program1
SPC25	SMC19_T_Program4	Meta-Program1
ORC6	SMC19_T_Program4	Meta-Program1
AC072062.1	SMC19_T_Program4	Meta-Program1
TK1	SMC19_T_Program4	Meta-Program1
CCNA2	SMC19_T_Program4	Meta-Program1
POC1A	SMC19_T_Program4	Meta-Program1
CDC7	SMC19_T_Program4	Meta-Program1
CDCA2	SMC19_T_Program4	Meta-Program1
GPR137C	SMC19_T_Program4	Meta-Program1
PCDHB10	SMC19_T_Program4	Meta-Program1
FBXO27	SMC19_T_Program4	Meta-Program1
E2F2	SMC19_T_Program4	Meta-Program1
RAD51	SMC19_T_Program4	Meta-Program1
NLGN2	SMC19_T_Program4	Meta-Program1
H2AFZ	SMC19_T_Program4	Meta-Program1
DONSON	SMC19_T_Program4	Meta-Program1
TIMELESS	SMC19_T_Program4	Meta-Program1
CHST13	SMC19_T_Program4	Meta-Program1
DEPDC1B	SMC19_T_Program4	Meta-Program1
NUSAP1	SMC19_T_Program4	Meta-Program1
TUBA1B	SMC19_T_Program4	Meta-Program1
KIAA1524	SMC19_T_Program4	Meta-Program1
UHRF1	SMC19_T_Program4	Meta-Program1
SKA1	SMC19_T_Program4	Meta-Program1
NDC80	SMC19_T_Program4	Meta-Program1
HMGN2	SMC19_T_Program4	Meta-Program1
ESCO2	SMC19_T_Program4	Meta-Program1
PTTG1	SMC19_T_Program4	Meta-Program1
KIAA0101	SMC19_T_Program4	Meta-Program1
SKA3	SMC19_T_Program4	Meta-Program1
RP11-510J16.5	SMC19_T_Program4	Meta-Program1
FAM83D	SMC19_T_Program4	Meta-Program1
OIP5	SMC19_T_Program4	Meta-Program1
MNDA	SMC19_T_Program4	Meta-Program1
BGLAP	SMC19_T_Program4	Meta-Program1
STMN1	SMC19_T_Program4	Meta-Program1
OXGR1	SMC19_T_Program4	Meta-Program1
HMGB2	SMC19_T_Program4	Meta-Program1
RP11-548H3.1	SMC19_T_Program4	Meta-Program1
C17orf53	SMC19_T_Program4	Meta-Program1
APITD1	SMC19_T_Program4	Meta-Program1
AURKB	SMC20_T_Program2	Meta-Program1
PBK	SMC20_T_Program2	Meta-Program1
HMGB2	SMC20_T_Program2	Meta-Program1
H2AFZ	SMC20_T_Program2	Meta-Program1
UBE2C	SMC20_T_Program2	Meta-Program1
FOXM1	SMC20_T_Program2	Meta-Program1
CDC20	SMC20_T_Program2	Meta-Program1
UBE2T	SMC20_T_Program2	Meta-Program1
STMN1	SMC20_T_Program2	Meta-Program1
DTYMK	SMC20_T_Program2	Meta-Program1
MAD2L1	SMC20_T_Program2	Meta-Program1
PTTG1	SMC20_T_Program2	Meta-Program1
CKS1B	SMC20_T_Program2	Meta-Program1
KIF2C	SMC20_T_Program2	Meta-Program1
NCAPH	SMC20_T_Program2	Meta-Program1
HJURP	SMC20_T_Program2	Meta-Program1
KIF20A	SMC20_T_Program2	Meta-Program1
TUBA1B	SMC20_T_Program2	Meta-Program1
PLK1	SMC20_T_Program2	Meta-Program1
RRM2	SMC20_T_Program2	Meta-Program1
UBE2S	SMC20_T_Program2	Meta-Program1
NUSAP1	SMC20_T_Program2	Meta-Program1
TOP2A	SMC20_T_Program2	Meta-Program1
BIRC5	SMC20_T_Program2	Meta-Program1
MND1	SMC20_T_Program2	Meta-Program1
CENPU	SMC20_T_Program2	Meta-Program1
HIST1H4C	SMC20_T_Program2	Meta-Program1
CDCA8	SMC20_T_Program2	Meta-Program1
CDK1	SMC20_T_Program2	Meta-Program1
KIF4A	SMC20_T_Program2	Meta-Program1
KIF11	SMC20_T_Program2	Meta-Program1
TPX2	SMC20_T_Program2	Meta-Program1
TYMS	SMC20_T_Program2	Meta-Program1
CEP55	SMC20_T_Program2	Meta-Program1
HMGN2	SMC20_T_Program2	Meta-Program1
CENPK	SMC20_T_Program2	Meta-Program1
SPC24	SMC20_T_Program2	Meta-Program1
ANLN	SMC20_T_Program2	Meta-Program1
OIP5	SMC20_T_Program2	Meta-Program1
ESCO2	SMC20_T_Program2	Meta-Program1
PSRC1	SMC20_T_Program2	Meta-Program1
HMGB1	SMC20_T_Program2	Meta-Program1
CENPN	SMC20_T_Program2	Meta-Program1
KIF14	SMC20_T_Program2	Meta-Program1
KIF15	SMC20_T_Program2	Meta-Program1
TK1	SMC20_T_Program2	Meta-Program1
PHF19	SMC20_T_Program2	Meta-Program1
FAM72D	SMC20_T_Program2	Meta-Program1
RACGAP1	SMC20_T_Program2	Meta-Program1
CDCA5	SMC20_T_Program2	Meta-Program1
KIF20B	SMC20_T_Program2	Meta-Program1
H2AFV	SMC20_T_Program2	Meta-Program1
CCNA2	SMC20_T_Program2	Meta-Program1
NDC80	SMC20_T_Program2	Meta-Program1
DEPDC1B	SMC20_T_Program2	Meta-Program1
SKA2	SMC20_T_Program2	Meta-Program1
HIST1H2BJ	SMC20_T_Program2	Meta-Program1
ZWINT	SMC20_T_Program2	Meta-Program1
CKS2	SMC20_T_Program2	Meta-Program1
E2F7	SMC20_T_Program2	Meta-Program1
ANP32E	SMC20_T_Program2	Meta-Program1
NCAPD2	SMC20_T_Program2	Meta-Program1
ORC6	SMC20_T_Program2	Meta-Program1
KIF23	SMC20_T_Program2	Meta-Program1
CENPF	SMC20_T_Program2	Meta-Program1
RAD51AP1	SMC20_T_Program2	Meta-Program1
ASF1B	SMC20_T_Program2	Meta-Program1
MYBL2	SMC20_T_Program2	Meta-Program1
KIAA0101	SMC20_T_Program2	Meta-Program1
CCNB1	SMC20_T_Program2	Meta-Program1
CKAP2L	SMC20_T_Program2	Meta-Program1
E2F8	SMC20_T_Program2	Meta-Program1
SKA1	SMC20_T_Program2	Meta-Program1
HIST1H1B	SMC20_T_Program2	Meta-Program1
SGOL1	SMC20_T_Program2	Meta-Program1
NCAPG	SMC20_T_Program2	Meta-Program1
AURKA	SMC20_T_Program2	Meta-Program1
TMEM106C	SMC20_T_Program2	Meta-Program1
TOMM20L	SMC20_T_Program2	Meta-Program1
KIFC1	SMC20_T_Program2	Meta-Program1
DLGAP5	SMC20_T_Program2	Meta-Program1
PRC1	SMC20_T_Program2	Meta-Program1
FAM72B	SMC20_T_Program2	Meta-Program1
PKMYT1	SMC20_T_Program2	Meta-Program1
NUCKS1	SMC20_T_Program2	Meta-Program1
CDKN3	SMC20_T_Program2	Meta-Program1
TROAP	SMC20_T_Program2	Meta-Program1
PTMA	SMC20_T_Program2	Meta-Program1
DBF4	SMC20_T_Program2	Meta-Program1
DEK	SMC20_T_Program2	Meta-Program1
TUBB	SMC20_T_Program2	Meta-Program1
ARHGAP33	SMC20_T_Program2	Meta-Program1
CCNB2	SMC20_T_Program2	Meta-Program1
RPA3	SMC20_T_Program2	Meta-Program1
BMX	SMC20_T_Program2	Meta-Program1
CPA2	SMC20_T_Program2	Meta-Program1
TACC3	SMC20_T_Program2	Meta-Program1
RAD54L	SMC20_T_Program2	Meta-Program1
XRCC2	SMC20_T_Program2	Meta-Program1
MNS1	SMC20_T_Program2	Meta-Program1
CCNB1	SMC21_T_Program5	Meta-Program1
TOP2A	SMC21_T_Program5	Meta-Program1
TPX2	SMC21_T_Program5	Meta-Program1
PTTG1	SMC21_T_Program5	Meta-Program1
HMGB2	SMC21_T_Program5	Meta-Program1
CCNB2	SMC21_T_Program5	Meta-Program1
CDC20	SMC21_T_Program5	Meta-Program1
CENPA	SMC21_T_Program5	Meta-Program1
HMMR	SMC21_T_Program5	Meta-Program1
ASPM	SMC21_T_Program5	Meta-Program1
KIF4A	SMC21_T_Program5	Meta-Program1
NUSAP1	SMC21_T_Program5	Meta-Program1
AURKA	SMC21_T_Program5	Meta-Program1
GTSE1	SMC21_T_Program5	Meta-Program1
PLK1	SMC21_T_Program5	Meta-Program1
MKI67	SMC21_T_Program5	Meta-Program1
BIRC5	SMC21_T_Program5	Meta-Program1
CENPF	SMC21_T_Program5	Meta-Program1
CDKN3	SMC21_T_Program5	Meta-Program1
PRC1	SMC21_T_Program5	Meta-Program1
AURKB	SMC21_T_Program5	Meta-Program1
UBE2C	SMC21_T_Program5	Meta-Program1
KIF2C	SMC21_T_Program5	Meta-Program1
CENPE	SMC21_T_Program5	Meta-Program1
KIFC1	SMC21_T_Program5	Meta-Program1
CKAP2	SMC21_T_Program5	Meta-Program1
NUF2	SMC21_T_Program5	Meta-Program1
KIF20B	SMC21_T_Program5	Meta-Program1
PSRC1	SMC21_T_Program5	Meta-Program1
NUCKS1	SMC21_T_Program5	Meta-Program1
SGOL1	SMC21_T_Program5	Meta-Program1
SMC4	SMC21_T_Program5	Meta-Program1
MAD2L1	SMC21_T_Program5	Meta-Program1
SGOL2	SMC21_T_Program5	Meta-Program1
KNSTRN	SMC21_T_Program5	Meta-Program1
PIF1	SMC21_T_Program5	Meta-Program1
HMGB1	SMC21_T_Program5	Meta-Program1
CCNA2	SMC21_T_Program5	Meta-Program1
RACGAP1	SMC21_T_Program5	Meta-Program1
STMN1	SMC21_T_Program5	Meta-Program1
KIF14	SMC21_T_Program5	Meta-Program1
UBE2S	SMC21_T_Program5	Meta-Program1
PRR11	SMC21_T_Program5	Meta-Program1
CENPW	SMC21_T_Program5	Meta-Program1
CDCA3	SMC21_T_Program5	Meta-Program1
NCAPH	SMC21_T_Program5	Meta-Program1
TROAP	SMC21_T_Program5	Meta-Program1
HMGB3	SMC21_T_Program5	Meta-Program1
CDCA2	SMC21_T_Program5	Meta-Program1
CKS2	SMC21_T_Program5	Meta-Program1
CEP55	SMC21_T_Program5	Meta-Program1
DLGAP5	SMC21_T_Program5	Meta-Program1
ARHGAP11A	SMC21_T_Program5	Meta-Program1
CKS1B	SMC21_T_Program5	Meta-Program1
TUBA1B	SMC21_T_Program5	Meta-Program1
RAD21	SMC21_T_Program5	Meta-Program1
TACC3	SMC21_T_Program5	Meta-Program1
KIF15	SMC21_T_Program5	Meta-Program1
BORA	SMC21_T_Program5	Meta-Program1
HMGN2	SMC21_T_Program5	Meta-Program1
NCAPD2	SMC21_T_Program5	Meta-Program1
CDCA8	SMC21_T_Program5	Meta-Program1
FAM72D	SMC21_T_Program5	Meta-Program1
FOXM1	SMC21_T_Program5	Meta-Program1
BUB1	SMC21_T_Program5	Meta-Program1
ANLN	SMC21_T_Program5	Meta-Program1
SKA3	SMC21_T_Program5	Meta-Program1
HJURP	SMC21_T_Program5	Meta-Program1
SKA2	SMC21_T_Program5	Meta-Program1
KIF20A	SMC21_T_Program5	Meta-Program1
H2AFV	SMC21_T_Program5	Meta-Program1
FAM83D	SMC21_T_Program5	Meta-Program1
DEPDC1B	SMC21_T_Program5	Meta-Program1
NDC80	SMC21_T_Program5	Meta-Program1
INCENP	SMC21_T_Program5	Meta-Program1
ZWINT	SMC21_T_Program5	Meta-Program1
IQGAP3	SMC21_T_Program5	Meta-Program1
ARHGEF39	SMC21_T_Program5	Meta-Program1
CDC25B	SMC21_T_Program5	Meta-Program1
TNFAIP8L1	SMC21_T_Program5	Meta-Program1
RDM1	SMC21_T_Program5	Meta-Program1
DIAPH3	SMC21_T_Program5	Meta-Program1
KIF23	SMC21_T_Program5	Meta-Program1
DTYMK	SMC21_T_Program5	Meta-Program1
KIF11	SMC21_T_Program5	Meta-Program1
H2AFZ	SMC21_T_Program5	Meta-Program1
LMNB1	SMC21_T_Program5	Meta-Program1
NEK2	SMC21_T_Program5	Meta-Program1
SUN2	SMC21_T_Program5	Meta-Program1
CASC5	SMC21_T_Program5	Meta-Program1
MELK	SMC21_T_Program5	Meta-Program1
PTMA	SMC21_T_Program5	Meta-Program1
HNRNPA2B1	SMC21_T_Program5	Meta-Program1
UBE2T	SMC21_T_Program5	Meta-Program1
TUBB	SMC21_T_Program5	Meta-Program1
LBR	SMC21_T_Program5	Meta-Program1
MXD3	SMC21_T_Program5	Meta-Program1
KIF22	SMC21_T_Program5	Meta-Program1
KIF18B	SMC21_T_Program5	Meta-Program1
SAPCD2	SMC21_T_Program5	Meta-Program1
UBE2S	SMC22_T_Program5	Meta-Program1
HMGB2	SMC22_T_Program5	Meta-Program1
PTTG1	SMC22_T_Program5	Meta-Program1
UBE2C	SMC22_T_Program5	Meta-Program1
TOP2A	SMC22_T_Program5	Meta-Program1
CDC20	SMC22_T_Program5	Meta-Program1
MKI67	SMC22_T_Program5	Meta-Program1
CDKN3	SMC22_T_Program5	Meta-Program1
CKS1B	SMC22_T_Program5	Meta-Program1
TUBA1B	SMC22_T_Program5	Meta-Program1
CDCA3	SMC22_T_Program5	Meta-Program1
BIRC5	SMC22_T_Program5	Meta-Program1
CCNA2	SMC22_T_Program5	Meta-Program1
NUSAP1	SMC22_T_Program5	Meta-Program1
TUBB4B	SMC22_T_Program5	Meta-Program1
CCNB1	SMC22_T_Program5	Meta-Program1
CCNB2	SMC22_T_Program5	Meta-Program1
CENPF	SMC22_T_Program5	Meta-Program1
TPX2	SMC22_T_Program5	Meta-Program1
DEPDC1	SMC22_T_Program5	Meta-Program1
PLK1	SMC22_T_Program5	Meta-Program1
CENPW	SMC22_T_Program5	Meta-Program1
KIF4A	SMC22_T_Program5	Meta-Program1
RACGAP1	SMC22_T_Program5	Meta-Program1
H2AFZ	SMC22_T_Program5	Meta-Program1
DLGAP5	SMC22_T_Program5	Meta-Program1
HMMR	SMC22_T_Program5	Meta-Program1
KIF23	SMC22_T_Program5	Meta-Program1
KPNA2	SMC22_T_Program5	Meta-Program1
TUBB	SMC22_T_Program5	Meta-Program1
HIST1H4C	SMC22_T_Program5	Meta-Program1
AURKB	SMC22_T_Program5	Meta-Program1
AURKA	SMC22_T_Program5	Meta-Program1
ARL6IP1	SMC22_T_Program5	Meta-Program1
TACC3	SMC22_T_Program5	Meta-Program1
KIF20B	SMC22_T_Program5	Meta-Program1
TUBA1C	SMC22_T_Program5	Meta-Program1
PRC1	SMC22_T_Program5	Meta-Program1
NUCKS1	SMC22_T_Program5	Meta-Program1
CENPA	SMC22_T_Program5	Meta-Program1
OIP5	SMC22_T_Program5	Meta-Program1
HMGB1	SMC22_T_Program5	Meta-Program1
SMC4	SMC22_T_Program5	Meta-Program1
NEK2	SMC22_T_Program5	Meta-Program1
TTK	SMC22_T_Program5	Meta-Program1
CDCA8	SMC22_T_Program5	Meta-Program1
CDK1	SMC22_T_Program5	Meta-Program1
DEPDC1B	SMC22_T_Program5	Meta-Program1
KIF14	SMC22_T_Program5	Meta-Program1
DTYMK	SMC22_T_Program5	Meta-Program1
NUF2	SMC22_T_Program5	Meta-Program1
KIF11	SMC22_T_Program5	Meta-Program1
HMGN2	SMC22_T_Program5	Meta-Program1
SPC25	SMC22_T_Program5	Meta-Program1
HMGB3	SMC22_T_Program5	Meta-Program1
MAD2L1	SMC22_T_Program5	Meta-Program1
UBE2T	SMC22_T_Program5	Meta-Program1
H2AFV	SMC22_T_Program5	Meta-Program1
NCAPD2	SMC22_T_Program5	Meta-Program1
KIF20A	SMC22_T_Program5	Meta-Program1
RRM2	SMC22_T_Program5	Meta-Program1
SAPCD2	SMC22_T_Program5	Meta-Program1
ECT2	SMC22_T_Program5	Meta-Program1
BUB1	SMC22_T_Program5	Meta-Program1
PSRC1	SMC22_T_Program5	Meta-Program1
RAD21	SMC22_T_Program5	Meta-Program1
CCNF	SMC22_T_Program5	Meta-Program1
CKAP2	SMC22_T_Program5	Meta-Program1
PBK	SMC22_T_Program5	Meta-Program1
NCAPG	SMC22_T_Program5	Meta-Program1
FAM83D	SMC22_T_Program5	Meta-Program1
CENPE	SMC22_T_Program5	Meta-Program1
CDCA2	SMC22_T_Program5	Meta-Program1
CKS2	SMC22_T_Program5	Meta-Program1
MYBL2	SMC22_T_Program5	Meta-Program1
KIFC1	SMC22_T_Program5	Meta-Program1
ARHGAP11A	SMC22_T_Program5	Meta-Program1
SPAG5	SMC22_T_Program5	Meta-Program1
KIAA0101	SMC22_T_Program5	Meta-Program1
FOXM1	SMC22_T_Program5	Meta-Program1
PRR11	SMC22_T_Program5	Meta-Program1
BUB1B	SMC22_T_Program5	Meta-Program1
TROAP	SMC22_T_Program5	Meta-Program1
PTMA	SMC22_T_Program5	Meta-Program1
IQGAP3	SMC22_T_Program5	Meta-Program1
KIF22	SMC22_T_Program5	Meta-Program1
ANLN	SMC22_T_Program5	Meta-Program1
EMC9	SMC22_T_Program5	Meta-Program1
DDX39A	SMC22_T_Program5	Meta-Program1
MXD3	SMC22_T_Program5	Meta-Program1
CDCA5	SMC22_T_Program5	Meta-Program1
CDKN2D	SMC22_T_Program5	Meta-Program1
RAN	SMC22_T_Program5	Meta-Program1
DYNLL1	SMC22_T_Program5	Meta-Program1
H2AFX	SMC22_T_Program5	Meta-Program1
KNSTRN	SMC22_T_Program5	Meta-Program1
ANP32E	SMC22_T_Program5	Meta-Program1
SNRPB	SMC22_T_Program5	Meta-Program1
CDC25B	SMC22_T_Program5	Meta-Program1
POC1A	SMC22_T_Program5	Meta-Program1
BIRC5	SMC24_T_Program4	Meta-Program1
HMGB1	SMC24_T_Program4	Meta-Program1
MAD2L1	SMC24_T_Program4	Meta-Program1
TUBA1B	SMC24_T_Program4	Meta-Program1
HMGB2	SMC24_T_Program4	Meta-Program1
PTTG1	SMC24_T_Program4	Meta-Program1
HMGN2	SMC24_T_Program4	Meta-Program1
CCNB1	SMC24_T_Program4	Meta-Program1
H2AFZ	SMC24_T_Program4	Meta-Program1
TROAP	SMC24_T_Program4	Meta-Program1
STMN1	SMC24_T_Program4	Meta-Program1
CDKN3	SMC24_T_Program4	Meta-Program1
CDC20	SMC24_T_Program4	Meta-Program1
CEP55	SMC24_T_Program4	Meta-Program1
RANBP1	SMC24_T_Program4	Meta-Program1
CCNA2	SMC24_T_Program4	Meta-Program1
MZT1	SMC24_T_Program4	Meta-Program1
UBE2T	SMC24_T_Program4	Meta-Program1
CKAP2	SMC24_T_Program4	Meta-Program1
TUBB	SMC24_T_Program4	Meta-Program1
RAN	SMC24_T_Program4	Meta-Program1
CKS1B	SMC24_T_Program4	Meta-Program1
CENPA	SMC24_T_Program4	Meta-Program1
RACGAP1	SMC24_T_Program4	Meta-Program1
NUF2	SMC24_T_Program4	Meta-Program1
PTMA	SMC24_T_Program4	Meta-Program1
HNRNPA1	SMC24_T_Program4	Meta-Program1
CCNB2	SMC24_T_Program4	Meta-Program1
NMU	SMC24_T_Program4	Meta-Program1
EIF5A	SMC24_T_Program4	Meta-Program1
ZWINT	SMC24_T_Program4	Meta-Program1
KNSTRN	SMC24_T_Program4	Meta-Program1
SNRPD1	SMC24_T_Program4	Meta-Program1
DEPDC1B	SMC24_T_Program4	Meta-Program1
TYMS	SMC24_T_Program4	Meta-Program1
BUB3	SMC24_T_Program4	Meta-Program1
TOP2A	SMC24_T_Program4	Meta-Program1
HNRNPA3	SMC24_T_Program4	Meta-Program1
NPM1	SMC24_T_Program4	Meta-Program1
TTK	SMC24_T_Program4	Meta-Program1
SMC4	SMC24_T_Program4	Meta-Program1
YBX1	SMC24_T_Program4	Meta-Program1
PBK	SMC24_T_Program4	Meta-Program1
FEN1	SMC24_T_Program4	Meta-Program1
GTSE1	SMC24_T_Program4	Meta-Program1
CENPW	SMC24_T_Program4	Meta-Program1
NUDT1	SMC24_T_Program4	Meta-Program1
DTYMK	SMC24_T_Program4	Meta-Program1
SKA3	SMC24_T_Program4	Meta-Program1
PTTG2	SMC24_T_Program4	Meta-Program1
SET	SMC24_T_Program4	Meta-Program1
SRSF3	SMC24_T_Program4	Meta-Program1
NUCKS1	SMC24_T_Program4	Meta-Program1
KIFC1	SMC24_T_Program4	Meta-Program1
PSRC1	SMC24_T_Program4	Meta-Program1
CDK1	SMC24_T_Program4	Meta-Program1
GINS2	SMC24_T_Program4	Meta-Program1
SNRPB	SMC24_T_Program4	Meta-Program1
GGH	SMC24_T_Program4	Meta-Program1
RFC4	SMC24_T_Program4	Meta-Program1
C1QBP	SMC24_T_Program4	Meta-Program1
SNRPF	SMC24_T_Program4	Meta-Program1
TK1	SMC24_T_Program4	Meta-Program1
MCM7	SMC24_T_Program4	Meta-Program1
HMGB3	SMC24_T_Program4	Meta-Program1
RRM2	SMC24_T_Program4	Meta-Program1
BUB1	SMC24_T_Program4	Meta-Program1
DSCC1	SMC24_T_Program4	Meta-Program1
CDC45	SMC24_T_Program4	Meta-Program1
PRR11	SMC24_T_Program4	Meta-Program1
ANP32E	SMC24_T_Program4	Meta-Program1
ASF1B	SMC24_T_Program4	Meta-Program1
KIF4A	SMC24_T_Program4	Meta-Program1
RAD51	SMC24_T_Program4	Meta-Program1
SNRPE	SMC24_T_Program4	Meta-Program1
LINC01224	SMC24_T_Program4	Meta-Program1
CKAP2L	SMC24_T_Program4	Meta-Program1
MKI67	SMC24_T_Program4	Meta-Program1
MIS18A	SMC24_T_Program4	Meta-Program1
CDCA3	SMC24_T_Program4	Meta-Program1
CDCA5	SMC24_T_Program4	Meta-Program1
TPX2	SMC24_T_Program4	Meta-Program1
TRIP13	SMC24_T_Program4	Meta-Program1
DDIAS	SMC24_T_Program4	Meta-Program1
NUSAP1	SMC24_T_Program4	Meta-Program1
SKA2	SMC24_T_Program4	Meta-Program1
HNRNPA2B1	SMC24_T_Program4	Meta-Program1
DNAJC9	SMC24_T_Program4	Meta-Program1
FAM72D	SMC24_T_Program4	Meta-Program1
CENPF	SMC24_T_Program4	Meta-Program1
MPHOSPH9	SMC24_T_Program4	Meta-Program1
VRK1	SMC24_T_Program4	Meta-Program1
CDCA8	SMC24_T_Program4	Meta-Program1
MRPL51	SMC24_T_Program4	Meta-Program1
EFCAB11	SMC24_T_Program4	Meta-Program1
SGOL1	SMC24_T_Program4	Meta-Program1
CENPE	SMC24_T_Program4	Meta-Program1
AURKA	SMC24_T_Program4	Meta-Program1
PARPBP	SMC24_T_Program4	Meta-Program1
PDIA6	SMC24_T_Program4	Meta-Program1
KIF18B	SMC25_T_Program5	Meta-Program1
ABCB11	SMC25_T_Program5	Meta-Program1
CCDC67	SMC25_T_Program5	Meta-Program1
FOLR1	SMC25_T_Program5	Meta-Program1
KRT36	SMC25_T_Program5	Meta-Program1
LINC01146	SMC25_T_Program5	Meta-Program1
MS4A8	SMC25_T_Program5	Meta-Program1
PLB1	SMC25_T_Program5	Meta-Program1
RP1-167A14.2	SMC25_T_Program5	Meta-Program1
RP11-161H23.9	SMC25_T_Program5	Meta-Program1
SULT1A4	SMC25_T_Program5	Meta-Program1
GTSE1	SMC25_T_Program5	Meta-Program1
SPAG5	SMC25_T_Program5	Meta-Program1
HIST1H4C	SMC25_T_Program5	Meta-Program1
ETV1	SMC25_T_Program5	Meta-Program1
TOP2A	SMC25_T_Program5	Meta-Program1
PLK1	SMC25_T_Program5	Meta-Program1
UBE2C	SMC25_T_Program5	Meta-Program1
CENPI	SMC25_T_Program5	Meta-Program1
KIF14	SMC25_T_Program5	Meta-Program1
ASF1B	SMC25_T_Program5	Meta-Program1
PIF1	SMC25_T_Program5	Meta-Program1
PRC1	SMC25_T_Program5	Meta-Program1
DEPDC1	SMC25_T_Program5	Meta-Program1
KIF20A	SMC25_T_Program5	Meta-Program1
CKAP2	SMC25_T_Program5	Meta-Program1
C2orf48	SMC25_T_Program5	Meta-Program1
POC1A	SMC25_T_Program5	Meta-Program1
ANLN	SMC25_T_Program5	Meta-Program1
AC009473.1	SMC25_T_Program5	Meta-Program1
TPX2	SMC25_T_Program5	Meta-Program1
SMC4	SMC25_T_Program5	Meta-Program1
TUBA1B	SMC25_T_Program5	Meta-Program1
CDKN2D	SMC25_T_Program5	Meta-Program1
ARHGAP11B	SMC25_T_Program5	Meta-Program1
HMGB2	SMC25_T_Program5	Meta-Program1
MTBP	SMC25_T_Program5	Meta-Program1
NEMP2	SMC25_T_Program5	Meta-Program1
CFHR3	SMC25_T_Program5	Meta-Program1
KIF4A	SMC25_T_Program5	Meta-Program1
H2AFZ	SMC25_T_Program5	Meta-Program1
C17orf53	SMC25_T_Program5	Meta-Program1
MKI67	SMC25_T_Program5	Meta-Program1
FAM83D	SMC25_T_Program5	Meta-Program1
OIP5	SMC25_T_Program5	Meta-Program1
C5AR1	SMC25_T_Program5	Meta-Program1
TACC3	SMC25_T_Program5	Meta-Program1
CDK1	SMC25_T_Program5	Meta-Program1
EGFL6	SMC25_T_Program5	Meta-Program1
AQP6	SMC25_T_Program5	Meta-Program1
AC005537.2	SMC25_T_Program5	Meta-Program1
BLM	SMC25_T_Program5	Meta-Program1
AADAC	SMC25_T_Program5	Meta-Program1
ST8SIA6-AS1	SMC25_T_Program5	Meta-Program1
NUF2	SMC25_T_Program5	Meta-Program1
MELK	SMC25_T_Program5	Meta-Program1
HIST1H1B	SMC25_T_Program5	Meta-Program1
RP11-382A20.3	SMC25_T_Program5	Meta-Program1
UBE2T	SMC25_T_Program5	Meta-Program1
TIMELESS	SMC25_T_Program5	Meta-Program1
RGS7BP	SMC25_T_Program5	Meta-Program1
UBE2S	SMC25_T_Program5	Meta-Program1
FGR	SMC25_T_Program5	Meta-Program1
PKMYT1	SMC25_T_Program5	Meta-Program1
SHCBP1	SMC25_T_Program5	Meta-Program1
ZWINT	SMC25_T_Program5	Meta-Program1
EXO1	SMC25_T_Program5	Meta-Program1
PTTG1	SMC25_T_Program5	Meta-Program1
SGOL2	SMC25_T_Program5	Meta-Program1
TYMS	SMC25_T_Program5	Meta-Program1
BIRC5	SMC25_T_Program5	Meta-Program1
CCNF	SMC25_T_Program5	Meta-Program1
DDTL	SMC25_T_Program5	Meta-Program1
AHRR	SMC25_T_Program5	Meta-Program1
CKAP2L	SMC25_T_Program5	Meta-Program1
CDCA3	SMC25_T_Program5	Meta-Program1
NUSAP1	SMC25_T_Program5	Meta-Program1
KIF15	SMC25_T_Program5	Meta-Program1
CCNB1	SMC25_T_Program5	Meta-Program1
SERPINB9P1	SMC25_T_Program5	Meta-Program1
SLC23A3	SMC25_T_Program5	Meta-Program1
E2F8	SMC25_T_Program5	Meta-Program1
CCNA2	SMC25_T_Program5	Meta-Program1
GPR19	SMC25_T_Program5	Meta-Program1
RECQL4	SMC25_T_Program5	Meta-Program1
SAPCD2	SMC25_T_Program5	Meta-Program1
CENPW	SMC25_T_Program5	Meta-Program1
CDC25C	SMC25_T_Program5	Meta-Program1
ARHGAP11A	SMC25_T_Program5	Meta-Program1
RRM2	SMC25_T_Program5	Meta-Program1
KPNA2	SMC25_T_Program5	Meta-Program1
IFFO1	SMC25_T_Program5	Meta-Program1
FANCD2	SMC25_T_Program5	Meta-Program1
KIF11	SMC25_T_Program5	Meta-Program1
ARHGEF39	SMC25_T_Program5	Meta-Program1
CCDC34	SMC25_T_Program5	Meta-Program1
E2F7	SMC25_T_Program5	Meta-Program1
TMPO-AS1	SMC25_T_Program5	Meta-Program1
CDKN3	SMC25_T_Program5	Meta-Program1
KIF20B	SMC25_T_Program5	Meta-Program1
GLT8D2	SMC04_T_Program3	Meta-Program10
CA8	SMC04_T_Program3	Meta-Program10
SERPINA1	SMC04_T_Program3	Meta-Program10
SBSPON	SMC04_T_Program3	Meta-Program10
DGKB	SMC04_T_Program3	Meta-Program10
IGFBP2	SMC04_T_Program3	Meta-Program10
MUC5B	SMC04_T_Program3	Meta-Program10
CBFA2T3	SMC04_T_Program3	Meta-Program10
KLK12	SMC04_T_Program3	Meta-Program10
ATOH1	SMC04_T_Program3	Meta-Program10
ACTN3	SMC04_T_Program3	Meta-Program10
AKR1C4	SMC04_T_Program3	Meta-Program10
ARMC4	SMC04_T_Program3	Meta-Program10
C4BPA	SMC04_T_Program3	Meta-Program10
C9	SMC04_T_Program3	Meta-Program10
CDH11	SMC04_T_Program3	Meta-Program10
CFAP73	SMC04_T_Program3	Meta-Program10
CLCA2	SMC04_T_Program3	Meta-Program10
CR2	SMC04_T_Program3	Meta-Program10
CTB-186G2.1	SMC04_T_Program3	Meta-Program10
ITGB1BP2	SMC04_T_Program3	Meta-Program10
LURAP1L-AS1	SMC04_T_Program3	Meta-Program10
NNAT	SMC04_T_Program3	Meta-Program10
RP11-117D22.2	SMC04_T_Program3	Meta-Program10
RP11-423H2.3	SMC04_T_Program3	Meta-Program10
RP11-506M13.3	SMC04_T_Program3	Meta-Program10
RP11-573G6.10	SMC04_T_Program3	Meta-Program10
RP11-93K22.13	SMC04_T_Program3	Meta-Program10
RP4-784A16.5	SMC04_T_Program3	Meta-Program10
TSPAN18	SMC04_T_Program3	Meta-Program10
SPINK4	SMC04_T_Program3	Meta-Program10
WFDC2	SMC04_T_Program3	Meta-Program10
REG1A	SMC04_T_Program3	Meta-Program10
PTGER2	SMC04_T_Program3	Meta-Program10
AQP3	SMC04_T_Program3	Meta-Program10
MAT1A	SMC04_T_Program3	Meta-Program10
HPN	SMC04_T_Program3	Meta-Program10
CPE	SMC04_T_Program3	Meta-Program10
AC073254.1	SMC04_T_Program3	Meta-Program10
KIAA1324	SMC04_T_Program3	Meta-Program10
GNAI1	SMC04_T_Program3	Meta-Program10
SPDEF	SMC04_T_Program3	Meta-Program10
LYPD8	SMC04_T_Program3	Meta-Program10
LETM2	SMC04_T_Program3	Meta-Program10
LINC01301	SMC04_T_Program3	Meta-Program10
REG4	SMC04_T_Program3	Meta-Program10
LINC00261	SMC04_T_Program3	Meta-Program10
STOML3	SMC04_T_Program3	Meta-Program10
CLCA1	SMC04_T_Program3	Meta-Program10
TPSG1	SMC04_T_Program3	Meta-Program10
DMBT1	SMC04_T_Program3	Meta-Program10
APBA1	SMC04_T_Program3	Meta-Program10
C18orf42	SMC04_T_Program3	Meta-Program10
C1orf220	SMC04_T_Program3	Meta-Program10
FLT4	SMC04_T_Program3	Meta-Program10
FZD2	SMC04_T_Program3	Meta-Program10
LINC00570	SMC04_T_Program3	Meta-Program10
LINC01600	SMC04_T_Program3	Meta-Program10
OFCC1	SMC04_T_Program3	Meta-Program10
RP11-1399P15.1	SMC04_T_Program3	Meta-Program10
RP11-383M4.6	SMC04_T_Program3	Meta-Program10
RP11-505P4.6	SMC04_T_Program3	Meta-Program10
RP11-541P9.3	SMC04_T_Program3	Meta-Program10
RP11-734K21.3	SMC04_T_Program3	Meta-Program10
RP4-635E18.8	SMC04_T_Program3	Meta-Program10
TMEM210	SMC04_T_Program3	Meta-Program10
TOX	SMC04_T_Program3	Meta-Program10
REG1B	SMC04_T_Program3	Meta-Program10
REP15	SMC04_T_Program3	Meta-Program10
RP1-197B17.3	SMC04_T_Program3	Meta-Program10
FAIM2	SMC04_T_Program3	Meta-Program10
SCG5	SMC04_T_Program3	Meta-Program10
CCDC60	SMC04_T_Program3	Meta-Program10
TFF3	SMC04_T_Program3	Meta-Program10
NXPE2	SMC04_T_Program3	Meta-Program10
HHIPL2	SMC04_T_Program3	Meta-Program10
PLAC8	SMC04_T_Program3	Meta-Program10
NEURL1	SMC04_T_Program3	Meta-Program10
GALNT18	SMC04_T_Program3	Meta-Program10
B4GALNT2	SMC04_T_Program3	Meta-Program10
RP11-25K19.1	SMC04_T_Program3	Meta-Program10
ARL9	SMC04_T_Program3	Meta-Program10
ITM2C	SMC04_T_Program3	Meta-Program10
MB	SMC04_T_Program3	Meta-Program10
PYGL	SMC04_T_Program3	Meta-Program10
DRAIC	SMC04_T_Program3	Meta-Program10
LGALS4	SMC04_T_Program3	Meta-Program10
ROBO2	SMC04_T_Program3	Meta-Program10
OCA2	SMC04_T_Program3	Meta-Program10
OTUD7A	SMC04_T_Program3	Meta-Program10
SLC36A4	SMC04_T_Program3	Meta-Program10
RP11-306I1.2	SMC04_T_Program3	Meta-Program10
PCCA	SMC04_T_Program3	Meta-Program10
HES6	SMC04_T_Program3	Meta-Program10
NCALD	SMC04_T_Program3	Meta-Program10
L1TD1	SMC04_T_Program3	Meta-Program10
TP63	SMC04_T_Program3	Meta-Program10
[truncated: 10,303 more rows]
[truncated: 44 more columns]
