# Supplementary material for: Decoding the colorectal cancer ecosystem emphasizes the cooperative role of cancer cells, TAMs and CAFsin tumor progression
Source: J Transl Med. 2022 Oct 8;20:462. doi: 10.1186/s12967-022-03661-8 (PMC9548187; doi:10.1186/s12967-022-03661-8)
Supplement: Supplementary file 7 — Additional file 7: Table S7. Key resource table. [file 12967_2022_3661_MOESM7_ESM.xlsx]

## Sheet: Sheet1
Table S7: Key resource table.
antibodies	source	identifier		software	source	identifier
anti-LAMB3 antibody	Santa Cruz Biotechnology	Cat# sc-133178		TCGAbiolinks	PMID: 26704973	https://bioconductor.org/packages/release/bioc/html/TCGAbiolinks.html
anti-ERO1A antibody	Abcam	Cat# ab177156		Seurat	PMID: 34062119	https://​github.com/​satijalab/​seurat/​
PANO IHC kit	Panovue	Cat# 10081100050		edgeR	PMID: 19910308	https://bioconductor.org/packages/release/bioc/html/edgeR.html
CD68 primary antibody	Cell Signaling Technology	Cat# 76437, RRID: AB_2799882		clusterProfiler	PMID: 34557778	https://bioconductor.org/packages/release/bioc/html/clusterProfiler.html
CD163 primary antibody	Cell Signaling Technology	Cat# 93498, RRID: AB_2800204		CIBERSORTx	PMID:31061481	https://cibersortx.stanford.edu/
S100A8 primary antibody	Proteintech	Cat# 66853-1-Ig, RRID: AB_2882193		AUcell	PMID: 28991892	https://www.bioconductor.org/packages/release/bioc/html/AUCell.html
IDO1 primary antibody	Abcam	Cat# ab211017		SingleR	PMID: 30643263	https://bioconductor.org/packages/release/bioc/html/SingleR.html
VIM primary antibody	Cell Signaling Technology	Cat# 5741, RRID: AB_10695459		scEntropy	PMID: 27998929	https://github.com/jzlei/scEntropy
WT1 primary antibody	Cell Marque	Cat# 348 M-96, RRID: AB_1161125		CellPhoneDB	PMID: 32103204	https://github.com/Teichlab/cellphonedb
FAP primary antibody	Abcam	Cat# ab207178, RRID: AB_2864720		Cytoscape	PMID: 14597658	RRID:SCR_003032
				pySCENIC	PMID: 32561888	RRID:SCR_017247
				Monocle2	PMID: 28114287	RRID:SCR_016339
				survminer	N/A	https://github.com/kassambara/survminer
biological samples	source	identifier
Tissue array 1	Shanghai Outdo Biotech Company	HRec-Ade180Sur-05
Tissue array 2	Shanghai Outdo Biotech Company	HCol-A180-Su10
Tissue array 3	Shanghai Outdo Biotech Company	HCol-A030PG-06
